# Supplementary material for: In-depth plasma N-glycoproteome profiling using narrow-window data-independent acquisition on the Orbitrap Astral mass spectrometer
Source: Nat Commun. 2025 Mar 13;16:2497. doi: 10.1038/s41467-025-57916-1 (PMC11906852; doi:10.1038/s41467-025-57916-1)
Supplement: Supplementary file 4 — Supplementary Data 1 [file 41467_2025_57916_MOESM4_ESM.xlsx]

## Sheet: Sheet1
Supplemental Table 1: Glycan database used in Byonic. Where HexNAc is N-acetyl hexosamine, Hex is hexose, dHex is fucose, Phos is phosphomannose, and NeuAc is sialic acid. @ NGlycan refers to the location of the modification (at the N glycan consensus motive) and rare 1 means the modification is rare and can only occur once per peptide.
HexNAc(1) @ NGlycan | rare1
HexNAc(2) @ NGlycan | rare1
HexNAc(2)Hex(1) @ NGlycan | rare1
HexNAc(2)Hex(2) @ NGlycan | rare1
HexNAc(2)Hex(3) @ NGlycan | rare1
HexNAc(2)Hex(4) @ NGlycan | rare1
HexNAc(2)Hex(5) @ NGlycan | rare1
HexNAc(2)Hex(6) @ NGlycan | rare1
HexNAc(2)Hex(7) @ NGlycan | rare1
HexNAc(2)Hex(8) @ NGlycan | rare1
HexNAc(2)Hex(9) @ NGlycan | rare1
HexNAc(2)Hex(10) @ NGlycan | rare1
HexNAc(3)Hex(3) @ NGlycan | rare1
HexNAc(3)Hex(4) @ NGlycan | rare1
HexNAc(3)Hex(5) @ NGlycan | rare1
HexNAc(3)Hex(6) @ NGlycan | rare1
HexNAc(4)Hex(3) @ NGlycan | rare1
HexNAc(4)Hex(4) @ NGlycan | rare1
HexNAc(4)Hex(5) @ NGlycan | rare1
HexNAc(5)Hex(3) @ NGlycan | rare1
HexNAc(5)Hex(4) @ NGlycan | rare1
HexNAc(5)Hex(5) @ NGlycan | rare1
HexNAc(5)Hex(6) @ NGlycan | rare1
HexNAc(6)Hex(7) @ NGlycan | rare1
HexNAc(7)Hex(8) @ NGlycan | rare1
HexNAc(8)Hex(9) @ NGlycan | rare1
HexNAc(1)dHex(1) @ NGlycan | rare1
HexNAc(2)dHex(1) @ NGlycan | rare1
HexNAc(2)Hex(2)dHex(1) @ NGlycan | rare1
HexNAc(2)Hex(3)dHex(1) @ NGlycan | rare1
HexNAc(3)Hex(3)dHex(1) @ NGlycan | rare1
HexNAc(3)Hex(4)dHex(1) @ NGlycan | rare1
HexNAc(3)Hex(5)dHex(1) @ NGlycan | rare1
HexNAc(3)Hex(6)dHex(1) @ NGlycan | rare1
HexNAc(4)Hex(3)dHex(1) @ NGlycan | rare1
HexNAc(4)Hex(4)dHex(1) @ NGlycan | rare1
HexNAc(4)Hex(5)dHex(1) @ NGlycan | rare1
HexNAc(5)Hex(3)dHex(1) @ NGlycan | rare1
HexNAc(5)Hex(4)dHex(1) @ NGlycan | rare1
HexNAc(5)Hex(5)dHex(1) @ NGlycan | rare1
HexNAc(5)Hex(6)dHex(1) @ NGlycan | rare1
HexNAc(6)Hex(7)dHex(1) @ NGlycan | rare1
HexNAc(7)Hex(8)dHex(1) @ NGlycan | rare1
HexNAc(8)Hex(9)dHex(1) @ NGlycan | rare1
HexNAc(3)Hex(3)dHex(2) @ NGlycan | rare1
HexNAc(3)Hex(4)dHex(2) @ NGlycan | rare1
HexNAc(3)Hex(5)dHex(2) @ NGlycan | rare1
HexNAc(3)Hex(6)dHex(2) @ NGlycan | rare1
HexNAc(4)Hex(3)dHex(2) @ NGlycan | rare1
HexNAc(4)Hex(4)dHex(2) @ NGlycan | rare1
HexNAc(4)Hex(5)dHex(2) @ NGlycan | rare1
HexNAc(5)Hex(3)dHex(2) @ NGlycan | rare1
HexNAc(5)Hex(4)dHex(2) @ NGlycan | rare1
HexNAc(5)Hex(5)dHex(2) @ NGlycan | rare1
HexNAc(5)Hex(6)dHex(2) @ NGlycan | rare1
HexNAc(6)Hex(7)dHex(2) @ NGlycan | rare1
HexNAc(7)Hex(8)dHex(2) @ NGlycan | rare1
HexNAc(8)Hex(9)dHex(2) @ NGlycan | rare1
HexNAc(4)Hex(3)dHex(3) @ NGlycan | rare1
HexNAc(4)Hex(4)dHex(3) @ NGlycan | rare1
HexNAc(4)Hex(5)dHex(3) @ NGlycan | rare1
HexNAc(5)Hex(3)dHex(3) @ NGlycan | rare1
HexNAc(5)Hex(4)dHex(3) @ NGlycan | rare1
HexNAc(5)Hex(5)dHex(3) @ NGlycan | rare1
HexNAc(5)Hex(6)dHex(3) @ NGlycan | rare1
HexNAc(6)Hex(7)dHex(3) @ NGlycan | rare1
HexNAc(7)Hex(8)dHex(3) @ NGlycan | rare1
HexNAc(8)Hex(9)dHex(3) @ NGlycan | rare1
HexNAc(5)Hex(3)dHex(4) @ NGlycan | rare1
HexNAc(5)Hex(4)dHex(4) @ NGlycan | rare1
HexNAc(5)Hex(5)dHex(4) @ NGlycan | rare1
HexNAc(5)Hex(6)dHex(4) @ NGlycan | rare1
HexNAc(6)Hex(7)dHex(4) @ NGlycan | rare1
HexNAc(7)Hex(8)dHex(4) @ NGlycan | rare1
HexNAc(8)Hex(9)dHex(4) @ NGlycan | rare1
HexNAc(6)Hex(7)dHex(5) @ NGlycan | rare1
HexNAc(7)Hex(8)dHex(5) @ NGlycan | rare1
HexNAc(8)Hex(9)dHex(5) @ NGlycan | rare1
HexNAc(7)Hex(8)dHex(6) @ NGlycan | rare1
HexNAc(8)Hex(9)dHex(6) @ NGlycan | rare1
HexNAc(8)Hex(9)dHex(7) @ NGlycan | rare1
HexNAc(3)Hex(3)NeuAc(1) @ NGlycan | rare1
HexNAc(3)Hex(4)NeuAc(1) @ NGlycan | rare1
HexNAc(3)Hex(5)NeuAc(1) @ NGlycan | rare1
HexNAc(3)Hex(6)NeuAc(1) @ NGlycan | rare1
HexNAc(4)Hex(3)NeuAc(1) @ NGlycan | rare1
HexNAc(4)Hex(4)NeuAc(1) @ NGlycan | rare1
HexNAc(4)Hex(5)NeuAc(1) @ NGlycan | rare1
HexNAc(5)Hex(3)NeuAc(1) @ NGlycan | rare1
HexNAc(5)Hex(4)NeuAc(1) @ NGlycan | rare1
HexNAc(5)Hex(5)NeuAc(1) @ NGlycan | rare1
HexNAc(5)Hex(6)NeuAc(1) @ NGlycan | rare1
HexNAc(6)Hex(7)NeuAc(1) @ NGlycan | rare1
HexNAc(7)Hex(8)NeuAc(1) @ NGlycan | rare1
HexNAc(8)Hex(9)NeuAc(1) @ NGlycan | rare1
HexNAc(3)Hex(3)dHex(1)NeuAc(1) @ NGlycan | rare1
HexNAc(3)Hex(4)dHex(1)NeuAc(1) @ NGlycan | rare1
HexNAc(3)Hex(5)dHex(1)NeuAc(1) @ NGlycan | rare1
HexNAc(3)Hex(6)dHex(1)NeuAc(1) @ NGlycan | rare1
HexNAc(4)Hex(3)dHex(1)NeuAc(1) @ NGlycan | rare1
HexNAc(4)Hex(4)dHex(1)NeuAc(1) @ NGlycan | rare1
HexNAc(4)Hex(5)dHex(1)NeuAc(1) @ NGlycan | rare1
HexNAc(5)Hex(3)dHex(1)NeuAc(1) @ NGlycan | rare1
HexNAc(5)Hex(4)dHex(1)NeuAc(1) @ NGlycan | rare1
HexNAc(5)Hex(5)dHex(1)NeuAc(1) @ NGlycan | rare1
HexNAc(5)Hex(6)dHex(1)NeuAc(1) @ NGlycan | rare1
HexNAc(6)Hex(7)dHex(1)NeuAc(1) @ NGlycan | rare1
HexNAc(7)Hex(8)dHex(1)NeuAc(1) @ NGlycan | rare1
HexNAc(8)Hex(9)dHex(1)NeuAc(1) @ NGlycan | rare1
HexNAc(3)Hex(3)dHex(2)NeuAc(1) @ NGlycan | rare1
HexNAc(3)Hex(4)dHex(2)NeuAc(1) @ NGlycan | rare1
HexNAc(3)Hex(5)dHex(2)NeuAc(1) @ NGlycan | rare1
HexNAc(3)Hex(6)dHex(2)NeuAc(1) @ NGlycan | rare1
HexNAc(4)Hex(3)dHex(2)NeuAc(1) @ NGlycan | rare1
HexNAc(4)Hex(4)dHex(2)NeuAc(1) @ NGlycan | rare1
HexNAc(4)Hex(5)dHex(2)NeuAc(1) @ NGlycan | rare1
HexNAc(5)Hex(3)dHex(2)NeuAc(1) @ NGlycan | rare1
HexNAc(5)Hex(4)dHex(2)NeuAc(1) @ NGlycan | rare1
HexNAc(5)Hex(5)dHex(2)NeuAc(1) @ NGlycan | rare1
HexNAc(5)Hex(6)dHex(2)NeuAc(1) @ NGlycan | rare1
HexNAc(6)Hex(7)dHex(2)NeuAc(1) @ NGlycan | rare1
HexNAc(7)Hex(8)dHex(2)NeuAc(1) @ NGlycan | rare1
HexNAc(8)Hex(9)dHex(2)NeuAc(1) @ NGlycan | rare1
HexNAc(4)Hex(3)dHex(3)NeuAc(1) @ NGlycan | rare1
HexNAc(4)Hex(4)dHex(3)NeuAc(1) @ NGlycan | rare1
HexNAc(4)Hex(5)dHex(3)NeuAc(1) @ NGlycan | rare1
HexNAc(5)Hex(3)dHex(3)NeuAc(1) @ NGlycan | rare1
HexNAc(5)Hex(4)dHex(3)NeuAc(1) @ NGlycan | rare1
HexNAc(5)Hex(5)dHex(3)NeuAc(1) @ NGlycan | rare1
HexNAc(5)Hex(6)dHex(3)NeuAc(1) @ NGlycan | rare1
HexNAc(6)Hex(7)dHex(3)NeuAc(1) @ NGlycan | rare1
HexNAc(7)Hex(8)dHex(3)NeuAc(1) @ NGlycan | rare1
HexNAc(8)Hex(9)dHex(3)NeuAc(1) @ NGlycan | rare1
HexNAc(5)Hex(3)dHex(4)NeuAc(1) @ NGlycan | rare1
HexNAc(5)Hex(4)dHex(4)NeuAc(1) @ NGlycan | rare1
HexNAc(5)Hex(5)dHex(4)NeuAc(1) @ NGlycan | rare1
HexNAc(5)Hex(6)dHex(4)NeuAc(1) @ NGlycan | rare1
HexNAc(6)Hex(7)dHex(4)NeuAc(1) @ NGlycan | rare1
HexNAc(7)Hex(8)dHex(4)NeuAc(1) @ NGlycan | rare1
HexNAc(8)Hex(9)dHex(4)NeuAc(1) @ NGlycan | rare1
HexNAc(6)Hex(7)dHex(5)NeuAc(1) @ NGlycan | rare1
HexNAc(7)Hex(8)dHex(5)NeuAc(1) @ NGlycan | rare1
HexNAc(8)Hex(9)dHex(5)NeuAc(1) @ NGlycan | rare1
HexNAc(7)Hex(8)dHex(6)NeuAc(1) @ NGlycan | rare1
HexNAc(8)Hex(9)dHex(6)NeuAc(1) @ NGlycan | rare1
HexNAc(8)Hex(9)dHex(7)NeuAc(1) @ NGlycan | rare1
HexNAc(4)Hex(3)NeuAc(2) @ NGlycan | rare1
HexNAc(4)Hex(4)NeuAc(2) @ NGlycan | rare1
HexNAc(4)Hex(5)NeuAc(2) @ NGlycan | rare1
HexNAc(5)Hex(3)NeuAc(2) @ NGlycan | rare1
HexNAc(5)Hex(4)NeuAc(2) @ NGlycan | rare1
HexNAc(5)Hex(5)NeuAc(2) @ NGlycan | rare1
HexNAc(5)Hex(6)NeuAc(2) @ NGlycan | rare1
HexNAc(6)Hex(7)NeuAc(2) @ NGlycan | rare1
HexNAc(8)Hex(9)NeuAc(2) @ NGlycan | rare1
HexNAc(4)Hex(3)dHex(1)NeuAc(2) @ NGlycan | rare1
HexNAc(4)Hex(4)dHex(1)NeuAc(2) @ NGlycan | rare1
HexNAc(4)Hex(5)dHex(1)NeuAc(2) @ NGlycan | rare1
HexNAc(5)Hex(3)dHex(1)NeuAc(2) @ NGlycan | rare1
HexNAc(5)Hex(4)dHex(1)NeuAc(2) @ NGlycan | rare1
HexNAc(5)Hex(5)dHex(1)NeuAc(2) @ NGlycan | rare1
HexNAc(5)Hex(6)dHex(1)NeuAc(2) @ NGlycan | rare1
HexNAc(6)Hex(7)dHex(1)NeuAc(2) @ NGlycan | rare1
HexNAc(7)Hex(8)dHex(1)NeuAc(2) @ NGlycan | rare1
HexNAc(8)Hex(9)dHex(1)NeuAc(2) @ NGlycan | rare1
HexNAc(4)Hex(3)dHex(2)NeuAc(2) @ NGlycan | rare1
HexNAc(4)Hex(4)dHex(2)NeuAc(2) @ NGlycan | rare1
HexNAc(4)Hex(5)dHex(2)NeuAc(2) @ NGlycan | rare1
HexNAc(5)Hex(3)dHex(2)NeuAc(2) @ NGlycan | rare1
HexNAc(5)Hex(4)dHex(2)NeuAc(2) @ NGlycan | rare1
HexNAc(5)Hex(5)dHex(2)NeuAc(2) @ NGlycan | rare1
HexNAc(5)Hex(6)dHex(2)NeuAc(2) @ NGlycan | rare1
HexNAc(6)Hex(7)dHex(2)NeuAc(2) @ NGlycan | rare1
HexNAc(7)Hex(8)dHex(2)NeuAc(2) @ NGlycan | rare1
HexNAc(8)Hex(9)dHex(2)NeuAc(2) @ NGlycan | rare1
HexNAc(4)Hex(3)dHex(3)NeuAc(2) @ NGlycan | rare1
HexNAc(4)Hex(4)dHex(3)NeuAc(2) @ NGlycan | rare1
HexNAc(4)Hex(5)dHex(3)NeuAc(2) @ NGlycan | rare1
HexNAc(5)Hex(3)dHex(3)NeuAc(2) @ NGlycan | rare1
HexNAc(5)Hex(4)dHex(3)NeuAc(2) @ NGlycan | rare1
HexNAc(5)Hex(5)dHex(3)NeuAc(2) @ NGlycan | rare1
HexNAc(5)Hex(6)dHex(3)NeuAc(2) @ NGlycan | rare1
HexNAc(6)Hex(7)dHex(3)NeuAc(2) @ NGlycan | rare1
HexNAc(7)Hex(8)dHex(3)NeuAc(2) @ NGlycan | rare1
HexNAc(8)Hex(9)dHex(3)NeuAc(2) @ NGlycan | rare1
HexNAc(5)Hex(3)dHex(4)NeuAc(2) @ NGlycan | rare1
HexNAc(5)Hex(4)dHex(4)NeuAc(2) @ NGlycan | rare1
HexNAc(5)Hex(5)dHex(4)NeuAc(2) @ NGlycan | rare1
HexNAc(5)Hex(6)dHex(4)NeuAc(2) @ NGlycan | rare1
HexNAc(6)Hex(7)dHex(4)NeuAc(2) @ NGlycan | rare1
HexNAc(7)Hex(8)dHex(4)NeuAc(2) @ NGlycan | rare1
HexNAc(8)Hex(9)dHex(4)NeuAc(2) @ NGlycan | rare1
HexNAc(6)Hex(7)dHex(5)NeuAc(2) @ NGlycan | rare1
HexNAc(7)Hex(8)dHex(5)NeuAc(2) @ NGlycan | rare1
HexNAc(8)Hex(9)dHex(5)NeuAc(2) @ NGlycan | rare1
HexNAc(7)Hex(8)dHex(6)NeuAc(2) @ NGlycan | rare1
HexNAc(8)Hex(9)dHex(6)NeuAc(2) @ NGlycan | rare1
HexNAc(8)Hex(9)dHex(7)NeuAc(2) @ NGlycan | rare1
HexNAc(5)Hex(6)NeuAc(3) @ NGlycan | rare1
HexNAc(6)Hex(7)NeuAc(3) @ NGlycan | rare1
HexNAc(7)Hex(8)NeuAc(3) @ NGlycan | rare1
HexNAc(8)Hex(9)NeuAc(3) @ NGlycan | rare1
HexNAc(5)Hex(6)dHex(1)NeuAc(3) @ NGlycan | rare1
HexNAc(6)Hex(7)dHex(1)NeuAc(3) @ NGlycan | rare1
HexNAc(7)Hex(8)dHex(1)NeuAc(3) @ NGlycan | rare1
HexNAc(8)Hex(9)dHex(1)NeuAc(3) @ NGlycan | rare1
HexNAc(5)Hex(6)dHex(2)NeuAc(3) @ NGlycan | rare1
HexNAc(6)Hex(7)dHex(2)NeuAc(3) @ NGlycan | rare1
HexNAc(7)Hex(8)dHex(2)NeuAc(3) @ NGlycan | rare1
HexNAc(8)Hex(9)dHex(2)NeuAc(3) @ NGlycan | rare1
HexNAc(5)Hex(6)dHex(3)NeuAc(3) @ NGlycan | rare1
HexNAc(6)Hex(7)dHex(3)NeuAc(3) @ NGlycan | rare1
HexNAc(7)Hex(8)dHex(3)NeuAc(3) @ NGlycan | rare1
HexNAc(8)Hex(9)dHex(3)NeuAc(3) @ NGlycan | rare1
HexNAc(5)Hex(6)dHex(4)NeuAc(3) @ NGlycan | rare1
HexNAc(6)Hex(7)dHex(4)NeuAc(3) @ NGlycan | rare1
HexNAc(7)Hex(8)dHex(4)NeuAc(3) @ NGlycan | rare1
HexNAc(8)Hex(9)dHex(4)NeuAc(3) @ NGlycan | rare1
HexNAc(6)Hex(7)dHex(5)NeuAc(3) @ NGlycan | rare1
HexNAc(7)Hex(8)dHex(5)NeuAc(3) @ NGlycan | rare1
HexNAc(8)Hex(9)dHex(5)NeuAc(3) @ NGlycan | rare1
HexNAc(7)Hex(8)dHex(6)NeuAc(3) @ NGlycan | rare1
HexNAc(8)Hex(9)dHex(6)NeuAc(3) @ NGlycan | rare1
HexNAc(8)Hex(9)dHex(7)NeuAc(3) @ NGlycan | rare1
HexNAc(6)Hex(7)NeuAc(4) @ NGlycan | rare1
HexNAc(7)Hex(8)NeuAc(4) @ NGlycan | rare1
HexNAc(8)Hex(9)NeuAc(4) @ NGlycan | rare1
HexNAc(6)Hex(7)dHex(1)NeuAc(4) @ NGlycan | rare1
HexNAc(7)Hex(8)dHex(1)NeuAc(4) @ NGlycan | rare1
HexNAc(8)Hex(9)dHex(1)NeuAc(4) @ NGlycan | rare1
HexNAc(6)Hex(7)dHex(2)NeuAc(4) @ NGlycan | rare1
HexNAc(7)Hex(8)dHex(2)NeuAc(4) @ NGlycan | rare1
HexNAc(8)Hex(9)dHex(2)NeuAc(4) @ NGlycan | rare1
HexNAc(6)Hex(7)dHex(3)NeuAc(4) @ NGlycan | rare1
HexNAc(7)Hex(8)dHex(3)NeuAc(4) @ NGlycan | rare1
HexNAc(8)Hex(9)dHex(3)NeuAc(4) @ NGlycan | rare1
HexNAc(6)Hex(7)dHex(4)NeuAc(4) @ NGlycan | rare1
HexNAc(7)Hex(8)dHex(4)NeuAc(4) @ NGlycan | rare1
HexNAc(8)Hex(9)dHex(4)NeuAc(4) @ NGlycan | rare1
HexNAc(6)Hex(7)dHex(5)NeuAc(4) @ NGlycan | rare1
HexNAc(7)Hex(8)dHex(5)NeuAc(4) @ NGlycan | rare1
HexNAc(8)Hex(9)dHex(5)NeuAc(4) @ NGlycan | rare1
HexNAc(7)Hex(8)dHex(6)NeuAc(4) @ NGlycan | rare1
HexNAc(8)Hex(9)dHex(6)NeuAc(4) @ NGlycan | rare1
HexNAc(8)Hex(9)dHex(7)NeuAc(4) @ NGlycan | rare1
HexNAc(2)Hex(3)Phospho(1) @ NGlycan | rare1
HexNAc(2)Hex(4)Phospho(1) @ NGlycan | rare1
HexNAc(2)Hex(5)Phospho(1) @ NGlycan | rare1
HexNAc(2)Hex(6)Phospho(1) @ NGlycan | rare1
HexNAc(2)Hex(7)Phospho(1) @ NGlycan | rare1
HexNAc(2)Hex(8)Phospho(1) @ NGlycan | rare1
HexNAc(2)Hex(9)Phospho(1) @ NGlycan | rare1
HexNAc(2)Hex(10)Phospho(1) @ NGlycan | rare1
HexNAc(3)Hex(3)Phospho(1) @ NGlycan | rare1
HexNAc(3)Hex(4)Phospho(1) @ NGlycan | rare1
HexNAc(3)Hex(5)Phospho(1) @ NGlycan | rare1
HexNAc(3)Hex(6)Phospho(1) @ NGlycan | rare1
HexNAc(3)Hex(7)Phospho(1) @ NGlycan | rare1
HexNAc(3)Hex(8)Phospho(1) @ NGlycan | rare1
HexNAc(3)Hex(9)Phospho(1) @ NGlycan | rare1
HexNAc(3)Hex(10)Phospho(1) @ NGlycan | rare1
HexNAc(2)Hex(5)Phospho(2) @ NGlycan | rare1
HexNAc(2)Hex(6)Phospho(2) @ NGlycan | rare1
HexNAc(2)Hex(7)Phospho(2) @ NGlycan | rare1
HexNAc(2)Hex(8)Phospho(2) @ NGlycan | rare1
HexNAc(2)Hex(9)Phospho(2) @ NGlycan | rare1
HexNAc(2)Hex(10)Phospho(2) @ NGlycan | rare1
HexNAc(3)Hex(5)Phospho(2) @ NGlycan | rare1
HexNAc(3)Hex(6)Phospho(2) @ NGlycan | rare1
HexNAc(3)Hex(7)Phospho(2) @ NGlycan | rare1
HexNAc(3)Hex(8)Phospho(2) @ NGlycan | rare1
HexNAc(3)Hex(9)Phospho(2) @ NGlycan | rare1
HexNAc(3)Hex(10)Phospho(2) @ NGlycan | rare1
HexNAc(4)Hex(5)Phospho(2) @ NGlycan | rare1
HexNAc(4)Hex(6)Phospho(2) @ NGlycan | rare1
HexNAc(4)Hex(7)Phospho(2) @ NGlycan | rare1
HexNAc(4)Hex(8)Phospho(2) @ NGlycan | rare1
HexNAc(4)Hex(9)Phospho(2) @ NGlycan | rare1
HexNAc(4)Hex(10)Phospho(2) @ NGlycan | rare1
