# Supplementary material for: In-depth plasma N-glycoproteome profiling using narrow-window data-independent acquisition on the Orbitrap Astral mass spectrometer
Source: Nat Commun. 2025 Mar 13;16:2497. doi: 10.1038/s41467-025-57916-1 (PMC11906852; doi:10.1038/s41467-025-57916-1)
Supplement: Supplementary file 5 — Supplementary Data 2 [file 41467_2025_57916_MOESM5_ESM.csv]

Supplemental Table 2: Byonic cut-off values. Minimum score values of Byonic search for each run, sorted by method, sample and gradient, for each injection replicate.
			injection replicate
method	sample	gradient	1	2	3	4
1d6Th_300-2000_DDA	EnrichedPlasma	40	187.3	176.44	185.62	188
1d6Th_955-1655_DDA	EnrichedPlasma	40	181.48	179.63	181.44	177.62
3Th__955-1655_DDA	EnrichedPlasma	40	174.81	167.02	172.62	171.52
3Th_300-2000_DDA	EnrichedPlasma	40	182.39	178.28	174.59	178.93
Glyco DIA - NCE25	EnrichedPlasma	10	196.27	199.31	196.06	194.8
Glyco DIA - NCE25	EnrichedPlasma	20	188.1	190.83	188.97	189.43
Glyco DIA - NCE25	EnrichedPlasma	30	180	189.55	179.36	183.79
Glyco DIA - NCE25	EnrichedPlasma	40	183.28	183.94	188.21	183.2
Glyco DIA - NCE25	NormalPlasma	10	187.23	164.02	178.75	162.37
Glyco DIA - NCE25	NormalPlasma	20	164.94	149.27	183.25	166.64
Glyco DIA - NCE25	NormalPlasma	30	160.23	158.77	144.74	153.41
Glyco DIA - NCE25	NormalPlasma	40	152.65	144.25	150.96	147.94
Glyco DIA - NCE27	EnrichedPlasma	10	187.12	196.11	193.88	186.89
Glyco DIA - NCE27	EnrichedPlasma	20	194.27	191.06	186.56	189.2
Glyco DIA - NCE27	EnrichedPlasma	30	176.18	178.16	177.96	184.8
Glyco DIA - NCE27	EnrichedPlasma	40	175.42	175.87	177.66	177.22
Glyco DIA - NCE27	NormalPlasma	10	188.04	172.54	173.58	162.37
Glyco DIA - NCE27	NormalPlasma	20	168.13	181.08	190.91	165.76
Glyco DIA - NCE27	NormalPlasma	30	154.41	142.17	137.39	141.28
Glyco DIA - NCE27	NormalPlasma	40	151.28	150.24	141.73	158.4
Glyco DIA - NCE30	EnrichedPlasma	10	186.99	182.65	183.52	183.42
Glyco DIA - NCE30	EnrichedPlasma	20	164.85	150.73	176.08	171.42
Glyco DIA - NCE30	EnrichedPlasma	30	164.63	161.53	165.97	158.09
Glyco DIA - NCE30	EnrichedPlasma	40	164.65	161.22	159.74	163.37
Glyco DIA - NCE30	NormalPlasma	10	142.07	142.39	138.29	141.05
Glyco DIA - NCE30	NormalPlasma	20	140.46	140.69	152.79	145.33
Glyco DIA - NCE30	NormalPlasma	30	120.54	107.49	126.46	121.61
Glyco DIA - NCE30	NormalPlasma	40	134.82	120.22	88.29	119.14
Glyco DIA - NCE35	EnrichedPlasma	10	161.88	153.44	162.1	149.44
Glyco DIA - NCE35	EnrichedPlasma	20	152.94	149.78	154.15	153.84
Glyco DIA - NCE35	EnrichedPlasma	30	122.84	137.45	138.69	135.69
Glyco DIA - NCE35	EnrichedPlasma	40	135.43	139.14	130.98	135.52
Glyco DIA - NCE35	NormalPlasma	10	139.53	123.67	115.98	126.8
Glyco DIA - NCE35	NormalPlasma	20	100.71	108.6	99.92	101.48
Glyco DIA - NCE35	NormalPlasma	30	83.24	83.89	85.4	82.01
Glyco DIA - NCE35	NormalPlasma	40	77.32	83	77.25	89.42
standard DIA method	EnrichedPlasma	10	209.19	205.43	211.47	208.17
standard DIA method	EnrichedPlasma	20	191.92	173.85	192.12	190.59
standard DIA method	EnrichedPlasma	30	187.33	196.96	188.86	196.3
standard DIA method	EnrichedPlasma	40	184.27	182.8	183.28	182.44
standard DIA method	NormalPlasma	10	297.3	298.58	299.2	298.94
standard DIA method	NormalPlasma	20	280.53	283.76	289.97	286.2
standard DIA method	NormalPlasma	30	281.89	282.75	282.94	283.55
standard DIA method	NormalPlasma	40	185.02	182.99	190.81	180.37
WindowOptimization - 12Th	EnrichedPlasma	40	164.18	155.84	158.62	157.06
WindowOptimization - 3Th	EnrichedPlasma	40	176.49	167.17	166.8	180.47
WindowOptimization - 6Th	EnrichedPlasma	40	165.42	181.42	170.71	165.61
