# Supplementary material for: In-depth plasma N-glycoproteome profiling using narrow-window data-independent acquisition on the Orbitrap Astral mass spectrometer
Source: Nat Commun. 2025 Mar 13;16:2497. doi: 10.1038/s41467-025-57916-1 (PMC11906852; doi:10.1038/s41467-025-57916-1)
Supplement: Supplementary file 6 — Supplementary Data 3 [file 41467_2025_57916_MOESM6_ESM.zip]

Archive with 4 entries (3 files):
- UsedFiles/
- UsedFiles/GNOtomatch.csv
- UsedFiles/proteinatlas.tsv
- SupplementalFile_S12.R
