# Supplementary material for: In-depth plasma N-glycoproteome profiling using narrow-window data-independent acquisition on the Orbitrap Astral mass spectrometer
Source: Nat Commun. 2025 Mar 13;16:2497. doi: 10.1038/s41467-025-57916-1 (PMC11906852; doi:10.1038/s41467-025-57916-1)
Supplement: Supplementary file 6 — Supplementary Data 3 [file 41467_2025_57916_MOESM6_ESM.zip › UsedFiles/GNOtomatch.csv]

Glycans_NHFAGNa	GNOME
HexNAc(1)dHex(1)	G72745TM
HexNAc(10)Hex(3)	G19062XC
HexNAc(10)Hex(3)dHex(1)NeuAc(1)
HexNAc(10)Hex(3)dHex(1)NeuAc(2)
HexNAc(10)Hex(3)dHex(1)NeuAc(3)
HexNAc(10)Hex(3)dHex(1)NeuAc(4)
HexNAc(10)Hex(3)dHex(2)NeuAc(1)
HexNAc(10)Hex(3)dHex(2)NeuAc(4)
HexNAc(10)Hex(3)dHex(3)
HexNAc(10)Hex(3)dHex(3)NeuAc(1)
HexNAc(10)Hex(3)dHex(3)NeuAc(3)
HexNAc(10)Hex(3)dHex(3)NeuAc(4)
HexNAc(10)Hex(3)dHex(4)
HexNAc(10)Hex(3)dHex(4)NeuAc(1)
HexNAc(10)Hex(3)dHex(4)NeuAc(2)
HexNAc(10)Hex(3)dHex(5)NeuAc(1)
HexNAc(10)Hex(3)dHex(5)NeuAc(2)
HexNAc(10)Hex(3)NeuAc(1)
HexNAc(10)Hex(3)NeuAc(2)
HexNAc(10)Hex(3)NeuAc(4)
HexNAc(10)Hex(5)
HexNAc(10)Hex(5)dHex(1)NeuAc(1)
HexNAc(10)Hex(5)dHex(1)NeuAc(2)
HexNAc(10)Hex(5)dHex(2)NeuAc(1)
HexNAc(10)Hex(5)dHex(3)
HexNAc(10)Hex(5)dHex(3)NeuAc(1)
HexNAc(10)Hex(5)dHex(4)NeuAc(1)
HexNAc(10)Hex(5)dHex(6)NeuAc(2)
HexNAc(10)Hex(5)NeuAc(1)
HexNAc(10)Hex(7)NeuAc(1)
HexNAc(2)Hex(2)	G54203BM
HexNAc(2)Hex(3)	G21458SP
HexNAc(2)Hex(4)	G69449MU
HexNAc(2)Hex(5)	G44147IO
HexNAc(2)Hex(6)	G74112GC
HexNAc(2)Hex(7)	G49513EB
HexNAc(2)Hex(8)	G65843VZ
HexNAc(2)Hex(9)	G40510IW
HexNAc(3)Hex(3)	G13899HQ
HexNAc(3)Hex(3)dHex(1)	G02054AQ
HexNAc(3)Hex(3)dHex(1)NeuAc(1)	G51223FO
HexNAc(3)Hex(3)dHex(2)	G67737IN
HexNAc(3)Hex(3)dHex(2)NeuAc(1)
HexNAc(3)Hex(3)NeuAc(1)	G21753KL
HexNAc(3)Hex(4)	G83155SV
HexNAc(3)Hex(4)	G26500IJ
HexNAc(3)Hex(4)dHex(1)	G71144EE
HexNAc(3)Hex(4)dHex(1)	G78214BJ
HexNAc(3)Hex(4)dHex(1)NeuAc(1)	G15921HT
HexNAc(3)Hex(4)dHex(1)NeuAc(1)	G09723NO
HexNAc(3)Hex(4)dHex(2)	G58209EN
HexNAc(3)Hex(4)dHex(2)NeuAc(1)	G41625YV
HexNAc(3)Hex(4)NeuAc(1)	G36949LL
HexNAc(3)Hex(5)	G96175GI
HexNAc(3)Hex(5)	G95925JP
HexNAc(3)Hex(5)dHex(1)	G45992CP
HexNAc(3)Hex(5)dHex(1)	G68767KY
HexNAc(3)Hex(5)dHex(1)NeuAc(1)	G67302OM
HexNAc(3)Hex(5)dHex(2)NeuAc(1)	G90133IH
HexNAc(3)Hex(5)NeuAc(1)	G41793DV
HexNAc(3)Hex(6)	G03042JU
HexNAc(3)Hex(6)	G89326DO
HexNAc(3)Hex(6)dHex(1)NeuAc(1)	G85964RL
HexNAc(3)Hex(6)dHex(2)NeuAc(1)	G55784IJ
HexNAc(3)Hex(6)NeuAc(1)	G28230EL
HexNAc(4)Hex(3)	G26402SO
HexNAc(4)Hex(3)	G58745PD
HexNAc(4)Hex(3)dHex(1)	G62110XZ
HexNAc(4)Hex(3)dHex(1)	G08537LY
HexNAc(4)Hex(3)dHex(1)NeuAc(1)	G23584OQ
HexNAc(4)Hex(3)dHex(1)NeuAc(2)
HexNAc(4)Hex(3)dHex(2)	G29731EF
HexNAc(4)Hex(3)dHex(2)NeuAc(1)
HexNAc(4)Hex(3)dHex(2)NeuAc(2)
HexNAc(4)Hex(3)dHex(3)NeuAc(1)
HexNAc(4)Hex(3)dHex(3)NeuAc(2)
HexNAc(4)Hex(3)NeuAc(1)
HexNAc(4)Hex(3)NeuAc(2)	G85822WC
HexNAc(4)Hex(4)	G23477XG
HexNAc(4)Hex(4)	G19615XC
HexNAc(4)Hex(4)dHex(1)	G60878GV
HexNAc(4)Hex(4)dHex(1)	G28336EH
HexNAc(4)Hex(4)dHex(1)NeuAc(1)	G02849EL
HexNAc(4)Hex(4)dHex(1)NeuAc(1)	G79523YN
HexNAc(4)Hex(4)dHex(1)NeuAc(2)	G14641ER
HexNAc(4)Hex(4)dHex(1)NeuAc(2)	G61395FI
HexNAc(4)Hex(4)dHex(2)	G95779LG
HexNAc(4)Hex(4)dHex(2)NeuAc(1)	G18654BS
HexNAc(4)Hex(4)dHex(2)NeuAc(1)	G49201II
HexNAc(4)Hex(4)dHex(2)NeuAc(2)	G08829RR
HexNAc(4)Hex(4)dHex(2)NeuAc(2)	G14360BV
HexNAc(4)Hex(4)dHex(3)	G82806VP
HexNAc(4)Hex(4)dHex(3)NeuAc(1)	G38543WV
HexNAc(4)Hex(4)dHex(3)NeuAc(2)
HexNAc(4)Hex(4)NeuAc(1)	G89597MB
HexNAc(4)Hex(4)NeuAc(1)	G61326KG
HexNAc(4)Hex(4)NeuAc(2)	G09780KQ
HexNAc(4)Hex(4)NeuAc(2)	G93636CY
HexNAc(4)Hex(5)	G17434DR
HexNAc(4)Hex(5)dHex(1)	G52069SB
HexNAc(4)Hex(5)dHex(1)NeuAc(1)	G53156IG
HexNAc(4)Hex(5)dHex(1)NeuAc(2)	G53916LT
HexNAc(4)Hex(5)dHex(2)	G63049KF
HexNAc(4)Hex(5)dHex(2)NeuAc(1)	G91575CR
HexNAc(4)Hex(5)dHex(3)	G82593BX
HexNAc(4)Hex(5)dHex(3)NeuAc(1)	G01130QM
HexNAc(4)Hex(5)dHex(3)NeuAc(2)	G36509PF
HexNAc(4)Hex(5)NeuAc(1)	G43728NL
HexNAc(4)Hex(5)NeuAc(2)	G43679GQ
HexNAc(5)Hex(3)	G92683CO
HexNAc(5)Hex(3)	G27827YO
HexNAc(5)Hex(3)dHex(1)	G44199GS
HexNAc(5)Hex(3)dHex(1)	G94649QB
HexNAc(5)Hex(3)dHex(1)NeuAc(1)	G83257QY
HexNAc(5)Hex(3)dHex(1)NeuAc(2)
HexNAc(5)Hex(3)dHex(2)	G27270LH
HexNAc(5)Hex(3)dHex(2)	G37053NG
HexNAc(5)Hex(3)dHex(2)NeuAc(1)
HexNAc(5)Hex(3)dHex(3)NeuAc(1)
HexNAc(5)Hex(3)dHex(4)NeuAc(1)
HexNAc(5)Hex(3)dHex(4)NeuAc(2)
HexNAc(5)Hex(3)NeuAc(1)	G60802KV
HexNAc(5)Hex(3)NeuAc(2)
HexNAc(5)Hex(4)	G16377ZV
HexNAc(5)Hex(4)	G10386EL
HexNAc(5)Hex(4)dHex(1)	G50303DJ
HexNAc(5)Hex(4)dHex(1)	G37509SZ
HexNAc(5)Hex(4)dHex(1)NeuAc(1)	G37718JO
HexNAc(5)Hex(4)dHex(1)NeuAc(2)	G89576SX
HexNAc(5)Hex(4)dHex(2)	G85428ML
HexNAc(5)Hex(4)dHex(2)	G10433KZ
HexNAc(5)Hex(4)dHex(2)NeuAc(1)	G64045WP
HexNAc(5)Hex(4)dHex(2)NeuAc(2)	G32397YS
HexNAc(5)Hex(4)dHex(3)NeuAc(2)	G87603GJ
HexNAc(5)Hex(4)dHex(4)	G82114OJ
HexNAc(5)Hex(4)dHex(4)NeuAc(1)	G31213WS
HexNAc(5)Hex(4)dHex(4)NeuAc(1)	G63814RL
HexNAc(5)Hex(4)dHex(4)NeuAc(2)
HexNAc(5)Hex(4)NeuAc(1)	G31213WS
HexNAc(5)Hex(4)NeuAc(2)	G01722AX
HexNAc(5)Hex(5)	G19506LX
HexNAc(5)Hex(5)	G69867DA
HexNAc(5)Hex(5)dHex(1)	G21075OQ
HexNAc(5)Hex(5)dHex(1)	G92576IN
HexNAc(5)Hex(5)dHex(1)NeuAc(1)	G13839OT
HexNAc(5)Hex(5)dHex(1)NeuAc(1)	G13370NN
HexNAc(5)Hex(5)dHex(1)NeuAc(2)	G75079FY
HexNAc(5)Hex(5)dHex(1)NeuAc(2)	G28536BG
HexNAc(5)Hex(5)dHex(2)NeuAc(1)	G39172HB
HexNAc(5)Hex(5)dHex(2)NeuAc(1)	G49481UE
HexNAc(5)Hex(5)dHex(3)	G17076AZ
HexNAc(5)Hex(5)dHex(3)	G74912VG
HexNAc(5)Hex(5)dHex(3)NeuAc(1)	G66081AV
HexNAc(5)Hex(5)dHex(4)NeuAc(1)	G64835UQ
HexNAc(5)Hex(5)dHex(4)NeuAc(2)	G79150SJ
HexNAc(5)Hex(5)NeuAc(1)	G09237BA
HexNAc(5)Hex(5)NeuAc(1)	G09934VN
HexNAc(5)Hex(5)NeuAc(2)	G20746DT
HexNAc(5)Hex(5)NeuAc(2)	G36581OT
HexNAc(5)Hex(6)	G49778TF
HexNAc(5)Hex(6)dHex(1)NeuAc(1)	G19992GW
HexNAc(5)Hex(6)dHex(1)NeuAc(2)	G81604RU
HexNAc(5)Hex(6)dHex(1)NeuAc(3)	G53972TI
HexNAc(5)Hex(6)dHex(2)	G08749YC
HexNAc(5)Hex(6)dHex(2)	G29865JY
HexNAc(5)Hex(6)dHex(2)NeuAc(1)	G88364UA
HexNAc(5)Hex(6)dHex(2)NeuAc(2)	G37408MH
HexNAc(5)Hex(6)dHex(2)NeuAc(3)	G87504BP
HexNAc(5)Hex(6)dHex(3)NeuAc(1)	G25607NP
HexNAc(5)Hex(6)dHex(3)NeuAc(2)	G19503EP
HexNAc(5)Hex(6)dHex(4)NeuAc(1)
HexNAc(5)Hex(6)NeuAc(1)	G08670FK
HexNAc(5)Hex(6)NeuAc(2)	G87840XY
HexNAc(5)Hex(6)NeuAc(3)	G40135HT
HexNAc(6)Hex(3)dHex(1)NeuAc(1)
HexNAc(6)Hex(3)dHex(1)NeuAc(2)
HexNAc(6)Hex(3)dHex(2)
HexNAc(6)Hex(3)dHex(2)NeuAc(1)
HexNAc(6)Hex(3)dHex(3)
HexNAc(6)Hex(3)dHex(3)NeuAc(1)
HexNAc(6)Hex(3)dHex(3)NeuAc(2)
HexNAc(6)Hex(3)dHex(4)
HexNAc(6)Hex(3)dHex(4)NeuAc(1)
HexNAc(6)Hex(3)dHex(4)NeuAc(2)
HexNAc(6)Hex(3)NeuAc(1)
HexNAc(6)Hex(3)NeuAc(2)
HexNAc(6)Hex(4)	G74562EE
HexNAc(6)Hex(4)dHex(1)	G51882FM
HexNAc(6)Hex(4)dHex(1)NeuAc(1)	G69081QL
HexNAc(6)Hex(4)dHex(1)NeuAc(2)	G37938ML
HexNAc(6)Hex(4)dHex(2)	G07922MT
HexNAc(6)Hex(4)dHex(2)NeuAc(1)	G73458XH
HexNAc(6)Hex(4)dHex(2)NeuAc(2)	G78392HE
HexNAc(6)Hex(4)dHex(3)
HexNAc(6)Hex(4)dHex(3)NeuAc(1)
HexNAc(6)Hex(4)dHex(3)NeuAc(2)
HexNAc(6)Hex(4)dHex(4)NeuAc(1)
HexNAc(6)Hex(4)NeuAc(1)
HexNAc(6)Hex(4)NeuAc(2)
HexNAc(6)Hex(5)dHex(1)	G37127GQ
HexNAc(6)Hex(5)dHex(1)	G64424PR
HexNAc(6)Hex(5)dHex(1)NeuAc(1)	G49707KF
HexNAc(6)Hex(5)dHex(2)	G99112UB
HexNAc(6)Hex(5)dHex(2)	G64127GJ
HexNAc(6)Hex(5)dHex(2)NeuAc(1)	G61260UI
HexNAc(6)Hex(5)dHex(2)NeuAc(2)	G25180HQ
HexNAc(6)Hex(5)dHex(3)NeuAc(2)	G59142YE
HexNAc(6)Hex(5)dHex(4)NeuAc(2)
HexNAc(6)Hex(5)NeuAc(1)	G31108KM
HexNAc(6)Hex(5)NeuAc(2)	G44309HG
HexNAc(6)Hex(5)NeuAc(3)	G02369DH
HexNAc(6)Hex(7)	G19124GC
HexNAc(6)Hex(7)dHex(1)NeuAc(2)	G15019WR
HexNAc(6)Hex(7)dHex(1)NeuAc(3)	G12171MV
HexNAc(6)Hex(7)dHex(1)NeuAc(4)	G09503CT
HexNAc(6)Hex(7)dHex(2)	G13713QM
HexNAc(6)Hex(7)dHex(2)NeuAc(1)	G61228YM
HexNAc(6)Hex(7)dHex(2)NeuAc(4)	G21934UY
HexNAc(6)Hex(7)dHex(3)NeuAc(1)	G61055OQ
HexNAc(6)Hex(7)dHex(3)NeuAc(2)	G17955YT
HexNAc(6)Hex(7)dHex(3)NeuAc(3)	G49141PJ
HexNAc(6)Hex(7)dHex(4)	G78353AX
HexNAc(6)Hex(7)dHex(4)NeuAc(1)	G51255RA
HexNAc(6)Hex(7)dHex(4)NeuAc(2)	G23176BX
HexNAc(6)Hex(7)dHex(4)NeuAc(4)	G31520JQ
HexNAc(6)Hex(7)dHex(5)NeuAc(2)	G21978ZZ
HexNAc(6)Hex(7)NeuAc(1)	G07232FJ
HexNAc(6)Hex(7)NeuAc(2)	G64586PM
HexNAc(6)Hex(7)NeuAc(3)	G12638YK
HexNAc(6)Hex(7)NeuAc(4)	G16933RK
HexNAc(7)Hex(3)	G84811TT
HexNAc(7)Hex(3)dHex(1)NeuAc(1)
HexNAc(7)Hex(3)dHex(1)NeuAc(2)
HexNAc(7)Hex(3)dHex(2)
HexNAc(7)Hex(3)dHex(2)NeuAc(1)
HexNAc(7)Hex(3)dHex(2)NeuAc(2)
HexNAc(7)Hex(3)dHex(3)NeuAc(1)
HexNAc(7)Hex(3)dHex(3)NeuAc(2)
HexNAc(7)Hex(3)dHex(4)NeuAc(1)
HexNAc(7)Hex(3)dHex(4)NeuAc(2)
HexNAc(7)Hex(3)NeuAc(1)
HexNAc(7)Hex(3)NeuAc(2)
HexNAc(7)Hex(4)	G31490NV
HexNAc(7)Hex(4)dHex(1)	G32098XC
HexNAc(7)Hex(4)dHex(1)NeuAc(1)	G77085KS
HexNAc(7)Hex(4)dHex(1)NeuAc(3)
HexNAc(7)Hex(4)dHex(2)NeuAc(1)	G67575CL
HexNAc(7)Hex(4)dHex(2)NeuAc(2)	G83128AT
HexNAc(7)Hex(4)dHex(3)
HexNAc(7)Hex(4)dHex(3)NeuAc(1)
HexNAc(7)Hex(4)dHex(3)NeuAc(2)	G93670ZL
HexNAc(7)Hex(4)dHex(3)NeuAc(3)
HexNAc(7)Hex(4)dHex(4)NeuAc(1)
HexNAc(7)Hex(4)dHex(4)NeuAc(2)	G49193LV
HexNAc(7)Hex(4)dHex(4)NeuAc(3)
HexNAc(7)Hex(4)NeuAc(1)	G96268ZX
HexNAc(7)Hex(4)NeuAc(3)
HexNAc(7)Hex(6)dHex(1)NeuAc(1)	G72118PV
HexNAc(7)Hex(6)dHex(1)NeuAc(2)	G08119ML
HexNAc(7)Hex(6)dHex(1)NeuAc(4)	G37843ST
HexNAc(7)Hex(6)dHex(2)NeuAc(2)	G23761JS
HexNAc(7)Hex(6)dHex(2)NeuAc(3)	G16314SH
HexNAc(7)Hex(6)dHex(3)NeuAc(1)	G18685DI
HexNAc(7)Hex(6)dHex(3)NeuAc(2)	G84752IX
HexNAc(7)Hex(6)dHex(4)NeuAc(1)
HexNAc(7)Hex(6)dHex(5)NeuAc(3)
HexNAc(7)Hex(6)NeuAc(1)	G48297RV
HexNAc(7)Hex(6)NeuAc(1)	G35745VF
HexNAc(7)Hex(6)NeuAc(2)	G20778VA
HexNAc(7)Hex(8)dHex(1)	G82050CF
HexNAc(7)Hex(8)dHex(1)	G04248AK
HexNAc(7)Hex(8)dHex(2)NeuAc(1)	G52559XB
HexNAc(7)Hex(8)dHex(2)NeuAc(2)	G15348KK
HexNAc(7)Hex(8)dHex(6)NeuAc(4)
HexNAc(7)Hex(8)NeuAc(1)	G11121QU
HexNAc(7)Hex(8)NeuAc(3)	G71382WP
HexNAc(8)Hex(3)
HexNAc(8)Hex(3)dHex(1)
HexNAc(8)Hex(3)dHex(1)NeuAc(1)
HexNAc(8)Hex(3)dHex(1)NeuAc(2)
HexNAc(8)Hex(3)dHex(1)NeuAc(3)
HexNAc(8)Hex(3)dHex(2)NeuAc(1)
HexNAc(8)Hex(3)dHex(2)NeuAc(2)
HexNAc(8)Hex(3)dHex(2)NeuAc(3)
HexNAc(8)Hex(3)dHex(3)NeuAc(1)
HexNAc(8)Hex(3)dHex(3)NeuAc(2)
HexNAc(8)Hex(3)dHex(3)NeuAc(3)
HexNAc(8)Hex(3)dHex(4)NeuAc(1)
HexNAc(8)Hex(3)NeuAc(1)
HexNAc(8)Hex(3)NeuAc(2)
HexNAc(8)Hex(5)	G70391ZP
HexNAc(8)Hex(5)dHex(1)NeuAc(1)
HexNAc(8)Hex(5)dHex(2)NeuAc(1)
HexNAc(8)Hex(5)dHex(3)
HexNAc(8)Hex(5)dHex(3)NeuAc(2)
HexNAc(8)Hex(5)dHex(3)NeuAc(3)
HexNAc(8)Hex(5)dHex(5)NeuAc(1)
HexNAc(8)Hex(5)dHex(5)NeuAc(3)
HexNAc(8)Hex(5)NeuAc(2)
HexNAc(8)Hex(5)NeuAc(4)
HexNAc(8)Hex(7)dHex(1)NeuAc(1)
HexNAc(8)Hex(7)dHex(2)NeuAc(1)
HexNAc(8)Hex(7)dHex(2)NeuAc(2)
HexNAc(8)Hex(7)dHex(6)NeuAc(1)
HexNAc(8)Hex(7)NeuAc(1)
HexNAc(8)Hex(9)dHex(1)	G89778VA
HexNAc(8)Hex(9)dHex(1)NeuAc(1)	G31560LW
HexNAc(8)Hex(9)dHex(1)NeuAc(4)	G62798WU
HexNAc(8)Hex(9)dHex(2)NeuAc(3)
HexNAc(8)Hex(9)dHex(5)NeuAc(4)
HexNAc(8)Hex(9)dHex(7)NeuAc(3)
HexNAc(8)Hex(9)NeuAc(1)	G01525UQ
HexNAc(8)Hex(9)NeuAc(1)	G75677VK
HexNAc(8)Hex(9)NeuAc(2)	G41200PB
HexNAc(9)Hex(4)	G62098HH
HexNAc(9)Hex(4)dHex(1)NeuAc(1)
HexNAc(9)Hex(4)dHex(1)NeuAc(2)
HexNAc(9)Hex(4)dHex(1)NeuAc(4)
HexNAc(9)Hex(4)dHex(2)
HexNAc(9)Hex(4)dHex(2)NeuAc(1)
HexNAc(9)Hex(4)dHex(2)NeuAc(2)
HexNAc(9)Hex(4)dHex(2)NeuAc(3)
HexNAc(9)Hex(4)dHex(2)NeuAc(4)
HexNAc(9)Hex(4)dHex(3)NeuAc(1)
HexNAc(9)Hex(4)dHex(3)NeuAc(3)
HexNAc(9)Hex(4)dHex(3)NeuAc(4)
HexNAc(9)Hex(4)dHex(4)NeuAc(2)
HexNAc(9)Hex(4)dHex(5)NeuAc(1)
HexNAc(9)Hex(4)NeuAc(1)
HexNAc(9)Hex(4)NeuAc(2)
HexNAc(9)Hex(4)NeuAc(3)
HexNAc(9)Hex(4)NeuAc(4)
HexNAc(9)Hex(6)	G43464OC
HexNAc(9)Hex(6)dHex(1)NeuAc(1)	G57854ZB
HexNAc(9)Hex(6)dHex(1)NeuAc(2)	G89782JN
HexNAc(9)Hex(6)dHex(2)NeuAc(1)
HexNAc(9)Hex(6)dHex(2)NeuAc(2)
HexNAc(9)Hex(6)dHex(2)NeuAc(3)
HexNAc(9)Hex(6)dHex(3)	G47296DJ
HexNAc(9)Hex(6)dHex(3)NeuAc(1)
HexNAc(9)Hex(6)dHex(4)NeuAc(1)
HexNAc(9)Hex(6)dHex(4)NeuAc(2)
HexNAc(9)Hex(6)dHex(6)NeuAc(1)
HexNAc(9)Hex(6)NeuAc(1)	G45665XU
HexNAc(9)Hex(6)NeuAc(3)
HexNAc(9)Hex(6)NeuAc(4)
HexNAc(9)Hex(8)dHex(2)NeuAc(4)
HexNAc(9)Hex(8)NeuAc(1)
HexNAc(9)Hex(8)NeuAc(2)
