# Supplementary material for: In-depth plasma N-glycoproteome profiling using narrow-window data-independent acquisition on the Orbitrap Astral mass spectrometer
Source: Nat Commun. 2025 Mar 13;16:2497. doi: 10.1038/s41467-025-57916-1 (PMC11906852; doi:10.1038/s41467-025-57916-1)
Supplement: Supplementary file 6 — Supplementary Data 3 [file 41467_2025_57916_MOESM6_ESM.zip › UsedFiles/proteinatlas.tsv]

Gene	Gene synonym	Ensembl	Gene description	Uniprot	Chromosome	Position	Protein class	Biological process	Molecular function	Disease involvement	Evidence	HPA evidence	UniProt evidence	NeXtProt evidence	RNA tissue specificity	RNA tissue distribution	RNA tissue specificity score	RNA tissue specific nTPM	RNA single cell type specificity	RNA single cell type distribution	RNA single cell type specificity score	RNA single cell type specific nTPM	RNA cancer specificity	RNA cancer distribution	RNA cancer specificity score	RNA cancer specific FPKM	RNA brain regional specificity	RNA brain regional distribution	RNA brain regional specificity score	RNA brain regional specific nTPM	RNA blood cell specificity	RNA blood cell distribution	RNA blood cell specificity score	RNA blood cell specific nTPM	RNA blood lineage specificity	RNA blood lineage distribution	RNA blood lineage specificity score	RNA blood lineage specific nTPM	RNA cell line specificity	RNA cell line distribution	RNA cell line specificity score	RNA cell line specific nTPM	RNA tissue cell type enrichment	RNA mouse brain regional specificity	RNA mouse brain regional distribution	RNA mouse brain regional specificity score	RNA mouse brain regional specific nTPM	RNA pig brain regional specificity	RNA pig brain regional distribution
TSPAN6	T245, TM4SF6, TSPAN-6	ENSG00000000003	Tetraspanin 6	O43657	X	100627108-100639991	Predicted intracellular proteins, Predicted membrane proteins				Evidence at protein level	Evidence at transcript level	Evidence at protein level	Evidence at protein level	Low tissue specificity	Detected in many			Cell type enriched	Detected in many	6	Late spermatids: 1752.2	Low cancer specificity	Detected in all			Low region specificity	Detected in all			Immune cell enhanced	Detected in some		naive CD4 T-cell: 2.1	Lineage enriched	Detected in single	7	T-cells: 2.1	Low cancer specificity	Detected in many			Liver - Hepatocytes, Testis - Late spermatids, Thyroid - Thyroid glandular cells	Low region specificity	Detected in all			Low region specificity	Detected in all
TNMD	BRICD4, ChM1L, myodulin, TEM, tendin	ENSG00000000005	Tenomodulin	Q9H2S6	X	100584936-100599885	Predicted membrane proteins				Evidence at protein level	Evidence at transcript level	Evidence at protein level	Evidence at protein level	Tissue enhanced	Detected in some		adipose tissue: 20.4;breast: 12.5;seminal vesicle: 25.2	Cell type enriched	Detected in some	6	Adipocytes: 72.2	Low cancer specificity	Detected in some			Low region specificity	Detected in some			Not detected in immune cells	Not detected			Not detected	Not detected			Group enriched	Detected in some	5	testis cancer: 1.1;Uterine cancer: 1.3	Skeletal muscle - Fibroblasts	Low region specificity	Detected in many			Low region specificity	Detected in many
DPM1	CDGIE, MPDS	ENSG00000000419	Dolichyl-phosphate mannosyltransferase subunit 1, catalytic	O60762	20	50934867-50959140	Disease related genes, Enzymes, Human disease related genes, Metabolic proteins, Plasma proteins, Potential drug targets, Predicted intracellular proteins		Glycosyltransferase, Transferase	Congenital disorder of glycosylation, Congenital muscular dystrophy, Disease variant, Dystroglycanopathy	Evidence at protein level	Evidence at transcript level	Evidence at protein level	Evidence at protein level	Low tissue specificity	Detected in all			Cell type enhanced	Detected in all		Basal respiratory cells: 234.7;Syncytiotrophoblasts: 265.5	Low cancer specificity	Detected in all			Low region specificity	Detected in all			Low immune cell specificity	Detected in all			Low lineage specificity	Detected in all			Low cancer specificity	Detected in all				Low region specificity	Detected in all			Low region specificity	Detected in all
SCYL3	PACE-1, PACE1	ENSG00000000457	SCY1 like pseudokinase 3	Q8IZE3	1	169849631-169894267	Enzymes, Predicted intracellular proteins				Evidence at protein level	Evidence at protein level	Evidence at protein level	Evidence at protein level	Low tissue specificity	Detected in all			Low cell type specificity	Detected in many			Low cancer specificity	Detected in all			Low region specificity	Detected in all			Low immune cell specificity	Detected in all			Low lineage specificity	Detected in all			Low cancer specificity	Detected in all			Liver - Hepatocytes	Low region specificity	Detected in all			Low region specificity	Detected in all
C1orf112	FLJ10706	ENSG00000000460	Chromosome 1 open reading frame 112	Q9NSG2	1	169662007-169854080	Predicted intracellular proteins				Evidence at protein level	Evidence at transcript level	Evidence at protein level	Evidence at protein level	Tissue enhanced	Detected in many		parathyroid gland: 13.0	Cell type enhanced	Detected in many		Microglial cells: 28.6;Spermatocytes: 36.9	Low cancer specificity	Detected in all			Low region specificity	Detected in all			Low immune cell specificity	Detected in many			Low lineage specificity	Detected in many			Low cancer specificity	Detected in all			Skin - Mitotic cells (Skin), Testis - Spermatocytes	Low region specificity	Detected in many			Low region specificity	Detected in all
FGR	c-fgr, p55c-fgr, SRC2	ENSG00000000938	FGR proto-oncogene, Src family tyrosine kinase	P09769	1	27612064-27635185	Disease related genes, Enzymes, Plasma proteins, Potential drug targets, Predicted intracellular proteins	Immunity, Innate immunity	Kinase, Transferase, Tyrosine-protein kinase	Proto-oncogene	Evidence at protein level	Evidence at protein level	Evidence at protein level	Evidence at protein level	Group enriched	Detected in many	6	bone marrow: 205.7;lung: 83.9;lymphoid tissue: 137.8	Cell type enhanced	Detected in many		Hofbauer cells: 117.4;Kupffer cells: 202.5;Langerhans cells: 79.5;Macrophages: 138.9;monocytes: 398.9;NK-cells: 135.9	Low cancer specificity	Detected in all			Low region specificity	Detected in all			Low immune cell specificity	Detected in all			Low lineage specificity	Detected in all			Group enriched	Detected in some	16	Leukemia: 21.4;lymphoma: 33.4;Myeloma: 17.9	Adipose subcutaneous - Macrophages, Heart muscle - Neutrophils, Liver - Neutrophils, Lung - Neutrophil_2, Skin - Macrophages	Not detected	Not detected			Low region specificity	Detected in all
CFH	ARMD4, ARMS1, FHL1, HF, HF1, HF2, HUS	ENSG00000000971	Complement factor H	P08603	1	196651754-196752476	Cancer-related genes, Disease related genes, Human disease related genes, Plasma proteins, Predicted intracellular proteins, Predicted secreted proteins	Complement alternate pathway, Host-virus interaction, Immunity, Innate immunity		Age-related macular degeneration, Cancer-related genes, Disease variant, Hemolytic uremic syndrome	Evidence at protein level	Evidence at protein level	Evidence at protein level	Evidence at protein level	Tissue enriched	Detected in all	6	liver: 1645.3	Cell type enhanced	Detected in many		Fibroblasts: 355.9;Hepatocytes: 834.8;Leydig cells: 285.2;Mesothelial cells: 388.2;Ovarian stromal cells: 208.2	Cancer enriched	Detected in all	9	liver cancer: 151.1	Region enhanced	Detected in all		choroid plexus: 43.6	Immune cell enhanced	Detected in some		MAIT T-cell: 17.6	Lineage enriched	Detected in single	56	T-cells: 17.6	Cancer enhanced	Detected in many		Gallbladder cancer: 59.2	Heart muscle - Fibroblasts, Liver - Hepatocytes, Lung - Fibroblast_2
FUCA2	dJ20N2.5, MGC1314	ENSG00000001036	Alpha-L-fucosidase 2	Q9BTY2	6	143494812-143511720	Enzymes, Metabolic proteins, Plasma proteins, Predicted intracellular proteins, Predicted secreted proteins		Glycosidase, Hydrolase		Evidence at protein level	Evidence at transcript level	Evidence at protein level	Evidence at protein level	Tissue enhanced	Detected in all		parathyroid gland: 159.9	Low cell type specificity	Detected in many			Low cancer specificity	Detected in all			Low region specificity	Detected in all			Low immune cell specificity	Detected in all			Low lineage specificity	Detected in all			Low cancer specificity	Detected in all			Skin - Fibroblast_2, Thyroid - Thyroid glandular cells	Low region specificity	Detected in all			Low region specificity	Detected in all
GCLC	GCS, GLCL, GLCLC	ENSG00000001084	Glutamate-cysteine ligase catalytic subunit	P48506	6	53497341-53616970	Disease related genes, Enzymes, Human disease related genes, Metabolic proteins, Plasma proteins, Potential drug targets, Predicted intracellular proteins	Glutathione biosynthesis	Ligase	Disease variant, Hereditary hemolytic anemia	Evidence at protein level	Evidence at protein level	Evidence at protein level	Evidence at protein level	Tissue enhanced	Detected in all		liver: 147.6	Low cell type specificity	Detected in many			Low cancer specificity	Detected in all			Low region specificity	Detected in all			Immune cell enhanced	Detected in many		NK-cell: 4.2	Low lineage specificity	Detected in many			Cancer enhanced	Detected in all		Gallbladder cancer: 429.9	Adipose subcutaneous - Adipocytes (Subcutaneous), Adipose visceral - Adipocytes (Visceral), Liver - Hepatocytes	Low region specificity	Detected in all			Low region specificity	Detected in all
NFYA	CBF-B, HAP2, NF-YA	ENSG00000001167	Nuclear transcription factor Y subunit alpha	P23511	6	41072974-41102403	Predicted intracellular proteins, Transcription factors	Biological rhythms, Transcription, Transcription regulation	Activator, DNA-binding		Evidence at protein level	Evidence at protein level	Evidence at protein level	Evidence at protein level	Low tissue specificity	Detected in all			Cell type enhanced	Detected in many		Early spermatids: 37.8;Late spermatids: 48.8	Low cancer specificity	Detected in all			Low region specificity	Detected in all			Low immune cell specificity	Detected in all			Low lineage specificity	Detected in all			Low cancer specificity	Detected in all			Testis - Early spermatids	Low region specificity	Detected in all			Low region specificity	Detected in all
STPG1	C1orf201, FLJ33340, MAPO2	ENSG00000001460	Sperm tail PG-rich repeat containing 1	Q5TH74	1	24356999-24416934	Predicted intracellular proteins	Apoptosis			Evidence at protein level	Evidence at protein level	Evidence at protein level	Evidence at protein level	Tissue enhanced	Detected in all		testis: 26.7	Group enriched	Detected in many	13	Early spermatids: 214.1;Late spermatids: 677.5	Low cancer specificity	Detected in many			Low region specificity	Detected in all			Low immune cell specificity	Detected in some			Low lineage specificity	Detected in many			Low cancer specificity	Detected in all			Lung - Respiratory ciliated cells, Testis - Early spermatids, Testis - Late spermatids	Low region specificity	Detected in many			Low region specificity	Detected in many
NIPAL3	DJ462O23.2, NPAL3, SLC57A5	ENSG00000001461	NIPA like domain containing 3	Q6P499	1	24415802-24472976	Predicted intracellular proteins, Predicted membrane proteins, Transporters				Evidence at protein level	Evidence at protein level	Evidence at protein level	Evidence at protein level	Tissue enhanced	Detected in all		brain: 65.3	Cell type enhanced	Detected in all		Cone photoreceptor cells: 98.6;Oligodendrocytes: 85.5;Prostatic glandular cells: 192.0	Low cancer specificity	Detected in all			Low region specificity	Detected in all			Low immune cell specificity	Detected in all			Low lineage specificity	Detected in all			Low cancer specificity	Detected in all			Colon - Smooth muscle cells, Prostate - Prostate glandular cells, Testis - Sertoli cells, Thyroid - Thyroid glandular cells	Low region specificity	Detected in all			Low region specificity	Detected in all
LAS1L	FLJ12525, Las1	ENSG00000001497	LAS1 like ribosome biogenesis factor	Q9Y4W2	X	65438549-65534810	Disease related genes, Human disease related genes, Predicted intracellular proteins	rRNA processing		Disease variant, Intellectual disability, Obesity	Evidence at protein level	Evidence at protein level	Evidence at protein level	Evidence at protein level	Low tissue specificity	Detected in all			Cell type enhanced	Detected in all		Late spermatids: 143.1	Low cancer specificity	Detected in all			Low region specificity	Detected in all			Low immune cell specificity	Detected in all			Low lineage specificity	Detected in all			Low cancer specificity	Detected in all			Testis - Sertoli cells	Low region specificity	Detected in all			Low region specificity	Detected in all
ENPP4	AP3Aase, KIAA0879, NPP4	ENSG00000001561	Ectonucleotide pyrophosphatase/phosphodiesterase 4	Q9Y6X5	6	46129989-46146688	Enzymes, Predicted membrane proteins	Blood coagulation, Hemostasis	Hydrolase		Evidence at protein level	Evidence at transcript level	Evidence at protein level	Evidence at protein level	Low tissue specificity	Detected in all			Cell type enhanced	Detected in many		Basal prostatic cells: 95.2;dendritic cells: 70.1;Oligodendrocytes: 116.7	Low cancer specificity	Detected in all			Low region specificity	Detected in all			Low immune cell specificity	Detected in many			Low lineage specificity	Detected in many			Low cancer specificity	Detected in many			Breast - Endothelial cells	Low region specificity	Detected in all			Low region specificity	Detected in all
SEMA3F	Sema4, SEMAK	ENSG00000001617	Semaphorin 3F	Q13275	3	50155045-50189075	Plasma proteins, Predicted intracellular proteins, Predicted secreted proteins				Evidence at protein level	Evidence at transcript level	Evidence at transcript level	Evidence at protein level	Tissue enhanced	Detected in all		esophagus: 97.9	Cell type enhanced	Detected in many		Adipocytes: 38.2;Basal prostatic cells: 33.1;Bipolar cells: 23.9;Endothelial cells: 26.5;Suprabasal keratinocytes: 34.7	Low cancer specificity	Detected in all			Low region specificity	Detected in all			Not detected in immune cells	Not detected			Not detected	Not detected			Cancer enhanced	Detected in all		Gallbladder cancer: 84.1	Adipose visceral - Endothelial cells, Colon - Endothelial cells, Heart muscle - Endothelial cells, Kidney - Endothelial cells, Liver - Vascular Endothelial cells, Lung - Endothelial cells, Skin - Keratinocyte (other)	Low region specificity	Detected in all			Low region specificity	Detected in many
CFTR	ABC35, ABCC7, CF, CFTR/MRP, dJ760C5.1, MRP7, TNR-CFTR	ENSG00000001626	CF transmembrane conductance regulator	P13569	7	117287120-117715971	Cancer-related genes, Disease related genes, Enzymes, FDA approved drug targets, Human disease related genes, Plasma proteins, Predicted intracellular proteins, Predicted membrane proteins, Transporters	Ion transport, Transport	Chloride channel, Ion channel, Isomerase	Cancer-related genes, Disease variant, FDA approved drug targets	Evidence at protein level	Evidence at protein level	Evidence at protein level	Evidence at protein level	Tissue enhanced	Detected in many		gallbladder: 48.4;intestine: 43.6;pancreas: 192.0	Group enriched	Detected in many	4	Ductal cells: 590.0;Late spermatids: 149.9	Cancer enhanced	Detected in many		colorectal cancer: 23.9;pancreatic cancer: 28.0	Low region specificity	Detected in many			Not detected in immune cells	Not detected			Not detected	Not detected			Cancer enhanced	Detected in many		colorectal cancer: 24.2;Gastric cancer: 9.6	Adipose visceral - Mesothelial cells, Breast - Breast glandular cells, Colon - Colon enterocytes, Lung - Alveolar cells type 2, Skin - Eccrine sweat gland cells	Low region specificity	Detected in single			Low region specificity	Detected in all
ANKIB1	DKFZP434A0225, KIAA1386	ENSG00000001629	Ankyrin repeat and IBR domain containing 1	Q9P2G1	7	92245974-92401383	Enzymes, Predicted intracellular proteins	Ubl conjugation pathway	Transferase		Evidence at protein level	Evidence at protein level	Evidence at protein level	Evidence at protein level	Low tissue specificity	Detected in all			Cell type enhanced	Detected in all		Excitatory neurons: 176.4;Inhibitory neurons: 209.0;Oligodendrocyte precursor cells: 165.6;Oligodendrocytes: 549.9	Low cancer specificity	Detected in all			Low region specificity	Detected in all			Low immune cell specificity	Detected in many			Low lineage specificity	Detected in many			Low cancer specificity	Detected in all			Testis - Spermatocytes	Low region specificity	Detected in all			Low region specificity	Detected in all
CYP51A1	CP51, CYP51, CYPL1, LDM, P450-14DM, P450L1	ENSG00000001630	Cytochrome P450 family 51 subfamily A member 1	Q16850	7	92084987-92134803	Enzymes, FDA approved drug targets, Metabolic proteins, Predicted intracellular proteins, Predicted membrane proteins	Cholesterol biosynthesis, Cholesterol metabolism, Lipid biosynthesis, Lipid metabolism, Steroid biosynthesis, Steroid metabolism, Sterol biosynthesis, Sterol metabolism	Monooxygenase, Oxidoreductase	FDA approved drug targets	Evidence at protein level	Evidence at transcript level	Evidence at protein level	Evidence at protein level	Tissue enhanced	Detected in all		liver: 196.0	Cell type enhanced	Detected in many		Early spermatids: 52.6;Kupffer cells: 56.0;Oligodendrocytes: 49.4;Squamous epithelial cells: 50.2	Low cancer specificity	Detected in all			Low region specificity	Detected in all			Low immune cell specificity	Detected in all			Low lineage specificity	Detected in all			Low cancer specificity	Detected in all			Colon - Macrophages, Liver - Hepatocytes, Lung - Alveolar cells type 2, Testis - Early spermatids, Testis - Late spermatids	Low region specificity	Detected in all			Low region specificity	Detected in all
KRIT1	CAM, CCM1	ENSG00000001631	KRIT1 ankyrin repeat containing	O00522	7	92197498-92246166	Disease related genes, Human disease related genes, Predicted intracellular proteins	Angiogenesis		Disease variant	Evidence at protein level	Evidence at protein level	Evidence at protein level	Evidence at protein level	Low tissue specificity	Detected in all			Cell type enhanced	Detected in all		Inhibitory neurons: 88.8;Oligodendrocytes: 107.4	Low cancer specificity	Detected in all			Low region specificity	Detected in all			Low immune cell specificity	Detected in all			Low lineage specificity	Detected in all			Low cancer specificity	Detected in all			Testis - Spermatocytes	Low region specificity	Detected in all			Low region specificity	Detected in all
RAD52		ENSG00000002016	RAD52 homolog, DNA repair protein	P43351	12	911736-990053	Cancer-related genes, Predicted intracellular proteins	DNA damage, DNA recombination, DNA repair	DNA-binding	Cancer-related genes	Evidence at protein level	Evidence at protein level	Evidence at protein level	Evidence at protein level	Low tissue specificity	Detected in all			Group enriched	Detected in many	4	Astrocytes: 33.1;Excitatory neurons: 36.7;Inhibitory neurons: 46.8;Microglial cells: 22.4;Oligodendrocyte precursor cells: 28.3;Oligodendrocytes: 50.8	Low cancer specificity	Detected in all			Low region specificity	Detected in all			Low immune cell specificity	Detected in all			Low lineage specificity	Detected in all			Low cancer specificity	Detected in all				Low region specificity	Detected in all			Low region specificity	Detected in all
BAD	BBC2, BCL2L8	ENSG00000002330	BCL2 associated agonist of cell death	Q92934	11	64269830-64284704	Cancer-related genes, Predicted intracellular proteins, RAS pathway related proteins	Apoptosis		Cancer-related genes	Evidence at protein level	Evidence at protein level	Evidence at protein level	Evidence at protein level	Low tissue specificity	Detected in all			Low cell type specificity	Detected in all			Low cancer specificity	Detected in all			Low region specificity	Detected in all			Low immune cell specificity	Detected in all			Low lineage specificity	Detected in all			Low cancer specificity	Detected in all				Low region specificity	Detected in all			Low region specificity	Detected in all
LAP3	LAP, LAPEP, PEPS	ENSG00000002549	Leucine aminopeptidase 3	P28838	4	17577198-17607972	Enzymes, Metabolic proteins, Plasma proteins, Predicted intracellular proteins		Aminopeptidase, Hydrolase, Protease		Evidence at protein level	Evidence at protein level	Evidence at protein level	Evidence at protein level	Low tissue specificity	Detected in all			Cell type enhanced	Detected in all		Hofbauer cells: 264.8;Proximal tubular cells: 263.7	Low cancer specificity	Detected in all			Low region specificity	Detected in all			Low immune cell specificity	Detected in all			Low lineage specificity	Detected in all			Low cancer specificity	Detected in all				Low region specificity	Detected in all			Low region specificity	Detected in all
CD99	MIC2	ENSG00000002586	CD99 molecule (Xg blood group)	P14209	X	2691187-2741309	CD markers, Plasma proteins, Predicted intracellular proteins, Predicted membrane proteins	Cell adhesion			Evidence at protein level	Evidence at protein level	Evidence at protein level	Evidence at protein level	Low tissue specificity	Detected in all			Low cell type specificity	Detected in many			Low cancer specificity	Detected in all			Low region specificity	Detected in all			Low immune cell specificity	Detected in all			Low lineage specificity	Detected in all			Low cancer specificity	Detected in all			Skin - Fibroblast_1, Skin - Fibroblast_2					Low region specificity	Detected in all
HS3ST1	3OST1	ENSG00000002587	Heparan sulfate-glucosamine 3-sulfotransferase 1	O14792	4	11393150-11429564	Enzymes, Metabolic proteins, Predicted intracellular proteins		Transferase		Evidence at protein level	Evidence at transcript level	Evidence at protein level	Evidence at protein level	Tissue enhanced	Detected in many		ovary: 30.9	Cell type enhanced	Detected in many		Granulosa cells: 147.6;Ionocytes: 127.4;Lymphatic endothelial cells: 98.3;Ovarian stromal cells: 172.3;Peritubular cells: 88.0	Low cancer specificity	Detected in many			Low region specificity	Detected in all			Group enriched	Detected in some	36	memory B-cell: 15.0;naive B-cell: 26.7;plasmacytoid DC: 42.5	Group enriched	Detected in many	110	B-cells: 26.7;dendritic cells: 42.5	Cancer enhanced	Detected in many		pancreatic cancer: 29.8	Prostate - Endothelial cells	Low region specificity	Detected in all			Low region specificity	Detected in all
AOC1	ABP, ABP1, DAO	ENSG00000002726	Amine oxidase copper containing 1	P19801	7	150824627-150861504	Enzymes, Metabolic proteins, Predicted secreted proteins		Heparin-binding, Oxidoreductase		Evidence at protein level	Evidence at protein level	Evidence at protein level	Evidence at protein level	Group enriched	Detected in many	16	intestine: 221.1;kidney: 131.7;placenta: 479.6	Cell type enhanced	Detected in many		Collecting duct cells: 241.2;Distal enterocytes: 377.7;Intestinal goblet cells: 116.8;Paneth cells: 304.1;Proximal enterocytes: 876.3	Group enriched	Detected in many	5	colorectal cancer: 61.3;endometrial cancer: 39.1;pancreatic cancer: 26.9;renal cancer: 69.4;stomach cancer: 43.2	Low region specificity	Detected in all			Immune cell enriched	Detected in some	12	eosinophil: 31.3	Lineage enriched	Detected in many	22	granulocytes: 31.3	Cancer enhanced	Detected in many		colorectal cancer: 48.4	Colon - Colon enterocytes	Not detected	Not detected			Not detected	Not detected
WNT16		ENSG00000002745	Wnt family member 16	Q9UBV4	7	121325367-121341104	Predicted intracellular proteins, Predicted secreted proteins	Wnt signaling pathway	Developmental protein		Evidence at protein level	Evidence at transcript level	Evidence at transcript level	Evidence at protein level	Group enriched	Detected in some	4	cervix: 5.8;skin 1: 20.0	Cell type enhanced	Detected in some		B-cells: 3.8;Basal keratinocytes: 6.0;Endometrial stromal cells: 3.3;Inhibitory neurons: 5.8;Microglial cells: 3.6;Suprabasal keratinocytes: 6.3	Cancer enhanced	Detected in some		lung cancer: 1.1	Low region specificity	Detected in many			Group enriched	Detected in some	145	memory B-cell: 15.6;naive B-cell: 15.5	Lineage enriched	Detected in single	146	B-cells: 15.6	Cancer enhanced	Detected in many		Leukemia: 9.8	Colon - Enteric glia cells	Low region specificity	Detected in single			Low region specificity	Detected in all
HECW1	KIAA0322, NEDL1	ENSG00000002746	HECT, C2 and WW domain containing E3 ubiquitin protein ligase 1	Q76N89	7	43112629-43566001	Enzymes, Metabolic proteins, Predicted intracellular proteins	Ubl conjugation pathway	Transferase		Evidence at protein level	Evidence at transcript level	Evidence at protein level	Evidence at protein level	Tissue enhanced	Detected in some		brain: 8.0;kidney: 7.5	Cell type enhanced	Detected in some		Early spermatids: 131.2;Excitatory neurons: 515.5;Inhibitory neurons: 151.1;Late spermatids: 78.2;Oligodendrocyte precursor cells: 260.8	Not detected	Not detected			Low region specificity	Detected in all			Low immune cell specificity	Detected in some			Low lineage specificity	Detected in single			Low cancer specificity	Detected in many			Breast - Fibroblasts, Kidney - Proximal tubular cells, Testis - Early spermatids, Testis - Late spermatids	Low region specificity	Detected in all			Low region specificity	Detected in all
MAD1L1	HsMAD1, MAD1, PIG9, TP53I9, TXBP181	ENSG00000002822	Mitotic arrest deficient 1 like 1	Q9Y6D9	7	1815793-2233243	Disease related genes, Human disease related genes, Predicted intracellular proteins	Cell cycle, Cell division, Mitosis		Disease variant	Evidence at protein level	Evidence at protein level	Evidence at protein level	Evidence at protein level	Low tissue specificity	Detected in all			Cell type enhanced	Detected in many		Early spermatids: 28.1;Excitatory neurons: 20.2;Inhibitory neurons: 23.3;Late spermatids: 59.1;Microglial cells: 20.6;Oligodendrocytes: 30.2	Low cancer specificity	Detected in all			Low region specificity	Detected in all			Low immune cell specificity	Detected in all			Low lineage specificity	Detected in all			Low cancer specificity	Detected in all			Testis - Early spermatids, Testis - Late spermatids	Low region specificity	Detected in all			Low region specificity	Detected in all
LASP1	Lasp-1, MLN50	ENSG00000002834	LIM and SH3 protein 1	Q14847	17	38869859-38921770	Cancer-related genes, Plasma proteins, Predicted intracellular proteins	Ion transport, Transport	Actin-binding	Cancer-related genes	Evidence at protein level	Evidence at protein level	Evidence at protein level	Evidence at protein level	Low tissue specificity	Detected in all			Cell type enhanced	Detected in all		Late spermatids: 588.6;Proximal enterocytes: 277.0	Low cancer specificity	Detected in all			Low region specificity	Detected in all			Low immune cell specificity	Detected in all			Low lineage specificity	Detected in all			Low cancer specificity	Detected in all				Low region specificity	Detected in all			Low region specificity	Detected in all
SNX11		ENSG00000002919	Sorting nexin 11	Q9Y5W9	17	48103357-48123601	Predicted intracellular proteins	Protein transport, Transport			Evidence at protein level	Evidence at protein level	Evidence at protein level	Evidence at protein level	Low tissue specificity	Detected in all			Cell type enhanced	Detected in all		Oocytes: 36.0	Low cancer specificity	Detected in all			Low region specificity	Detected in all			Low immune cell specificity	Detected in all			Low lineage specificity	Detected in all			Low cancer specificity	Detected in all				Low region specificity	Detected in all			Low region specificity	Detected in all
TMEM176A	HCA112, MS4B1	ENSG00000002933	Transmembrane protein 176A	Q96HP8	7	150800403-150805118	Predicted membrane proteins, Transporters				Evidence at protein level	Evidence at transcript level	Evidence at protein level	Evidence at protein level	Tissue enhanced	Detected in all		kidney: 363.1;liver: 1133.6	Cell type enhanced	Detected in many		Hepatocytes: 1025.8;Paneth cells: 727.3;Proximal enterocytes: 1314.4;Proximal tubular cells: 874.9	Cancer enhanced	Detected in all		liver cancer: 210.1	Low region specificity	Detected in all			Immune cell enhanced	Detected in many		classical monocyte: 146.6;intermediate monocyte: 98.5	Lineage enriched	Detected in many	5	monocytes: 146.6	Cancer enhanced	Detected in many		colorectal cancer: 42.1;Gastric cancer: 31.7	Kidney - Proximal tubular cells, Liver - Hepatocytes, Stomach - Fibroblasts	Low region specificity	Detected in all			Low region specificity	Detected in all
M6PR	CD-M6PR, CD-MPR	ENSG00000003056	Mannose-6-phosphate receptor, cation dependent	P20645	12	8940361-8949761	FDA approved drug targets, Predicted intracellular proteins, Predicted membrane proteins, Transporters	Transport	Receptor	FDA approved drug targets	Evidence at protein level	Evidence at protein level	Evidence at protein level	Evidence at protein level	Low tissue specificity	Detected in all			Cell type enhanced	Detected in all		Hofbauer cells: 237.3	Low cancer specificity	Detected in all			Low region specificity	Detected in all			Low immune cell specificity	Detected in all			Low lineage specificity	Detected in all			Low cancer specificity	Detected in all			Adipose subcutaneous - Macrophages, Adipose visceral - Macrophages	Low region specificity	Detected in all			Low region specificity	Detected in all
KLHL13	BKLHD2, FLJ10262, KIAA1309	ENSG00000003096	Kelch like family member 13	Q9P2N7	X	117897813-118117340	Predicted intracellular proteins	Cell cycle, Cell division, Mitosis, Ubl conjugation pathway			Evidence at protein level	Evidence at transcript level	Evidence at protein level	Evidence at protein level	Tissue enhanced	Detected in many		endometrium 1: 30.3	Cell type enhanced	Detected in many		Inhibitory neurons: 28.1;Microglial cells: 29.5;Oligodendrocyte precursor cells: 96.2	Low cancer specificity	Detected in many			Low region specificity	Detected in all			Immune cell enhanced	Detected in some		eosinophil: 7.3;plasmacytoid DC: 4.1	Group enriched	Detected in many	5	dendritic cells: 4.1;granulocytes: 7.3	Group enriched	Detected in many	5	cervical cancer: 25.8;Neuroblastoma: 103.2	Testis - Spermatogonia, Thyroid - Fibroblasts	Low region specificity	Detected in all			Low region specificity	Detected in all
CYP26B1	P450RAI-2	ENSG00000003137	Cytochrome P450 family 26 subfamily B member 1	Q9NR63	2	72129238-72147862	Disease related genes, Metabolic proteins, Predicted intracellular proteins	Lipid metabolism	Monooxygenase, Oxidoreductase	Craniosynostosis, Disease variant	Evidence at protein level	Evidence at protein level	Evidence at protein level	Evidence at protein level	Tissue enhanced	Detected in many		brain: 37.3;skin 1: 30.4	Group enriched	Detected in many	5	Leydig cells: 78.3;Peritubular cells: 217.1	Low cancer specificity	Detected in all			Region enhanced	Detected in all		pons: 111.3	Not detected in immune cells	Not detected			Not detected	Not detected			Cancer enhanced	Detected in many		Rhabdoid: 38.6	Breast - Adipocytes (Breast), Liver - Vascular Endothelial cells	Low region specificity	Detected in many			Low region specificity	Detected in many
ICA1	ICA69, ICAp69	ENSG00000003147	Islet cell autoantigen 1	Q05084	7	8113184-8262687	Predicted intracellular proteins, Predicted membrane proteins	Neurotransmitter transport, Transport			Evidence at protein level	Evidence at protein level	Evidence at protein level	Evidence at protein level	Low tissue specificity	Detected in all			Group enriched	Detected in many	5	Early spermatids: 474.8;Late spermatids: 941.5	Low cancer specificity	Detected in all			Low region specificity	Detected in all			Immune cell enriched	Detected in many	6	T-reg: 30.0	Lineage enriched	Detected in many	9	T-cells: 30.0	Cancer enhanced	Detected in many		Neuroblastoma: 88.4	Prostate - Prostate glandular cells, Skeletal muscle - Endothelial cells, Testis - Early spermatids, Testis - Late spermatids	Low region specificity	Detected in all			Low region specificity	Detected in all
DBNDD1	FLJ12582, MGC3101	ENSG00000003249	Dysbindin domain containing 1	Q9H9R9	16	90004871-90019890	Predicted intracellular proteins				Evidence at protein level	Evidence at transcript level	Evidence at protein level	Evidence at protein level	Tissue enhanced	Detected in many		brain: 89.2;skeletal muscle: 46.3	Cell type enhanced	Detected in many		Alveolar cells type 1: 16.1;Cholangiocytes: 21.0;Exocrine glandular cells: 17.8	Low cancer specificity	Detected in all			Low region specificity	Detected in all			Immune cell enriched	Detected in some	4	naive B-cell: 12.9	Lineage enriched	Detected in many	4	B-cells: 12.9	Low cancer specificity	Detected in all			Breast - Breast glandular cells	Low region specificity	Detected in all			Low region specificity	Detected in all
ALS2	ALS2CR6	ENSG00000003393	Alsin Rho guanine nucleotide exchange factor ALS2	Q96Q42	2	201700267-201782112	Disease related genes, Human disease related genes, Predicted intracellular proteins		Guanine-nucleotide releasing factor	Amyotrophic lateral sclerosis, Neurodegeneration	Evidence at protein level	Evidence at protein level	Evidence at protein level	Evidence at protein level	Tissue enriched	Detected in all	5	brain: 74.0	Cell type enhanced	Detected in many		Excitatory neurons: 88.8;granulocytes: 83.1;Inhibitory neurons: 63.8	Low cancer specificity	Detected in all			Low region specificity	Detected in all			Group enriched	Detected in many	5	basophil: 22.8;eosinophil: 6.8	Lineage enriched	Detected in all	7	granulocytes: 22.8	Low cancer specificity	Detected in all			Testis - Spermatogonia	Low region specificity	Detected in all			Region enriched	Detected in all
CASP10	FLICE-2, MCH4	ENSG00000003400	Caspase 10	Q92851	2	201182872-201229428	Cancer-related genes, Disease related genes, Enzymes, Human disease related genes, Potential drug targets, Predicted intracellular proteins	Apoptosis	Hydrolase, Protease, Thiol protease	Cancer-related genes, Disease variant	Evidence at protein level	Evidence at protein level	Evidence at protein level	Evidence at protein level	Low tissue specificity	Detected in all			Cell type enhanced	Detected in many		monocytes: 48.1;Plasma cells: 61.3	Low cancer specificity	Detected in all			Low region specificity	Detected in all			Low immune cell specificity	Detected in many			Low lineage specificity	Detected in all			Cancer enhanced	Detected in many		Myeloma: 31.0						Low region specificity	Detected in all
CFLAR	c-FLIP, CASH, CASP8AP1, Casper, cFLIP, CLARP, FLAME, FLIP, I-FLICE, MRIT	ENSG00000003402	CASP8 and FADD like apoptosis regulator	O15519	2	201116154-201176687	Cancer-related genes, Enzymes, Predicted intracellular proteins	Apoptosis, Host-virus interaction		Cancer-related genes	Evidence at protein level	Evidence at protein level	Evidence at protein level	Evidence at protein level	Low tissue specificity	Detected in all			Cell type enhanced	Detected in all		Langerhans cells: 698.3;monocytes: 808.7	Low cancer specificity	Detected in all			Low region specificity	Detected in all			Immune cell enriched	Detected in all	4	neutrophil: 394.0	Lineage enriched	Detected in all	6	granulocytes: 394.0	Low cancer specificity	Detected in all				Low region specificity	Detected in all			Low region specificity	Detected in all
TFPI	EPI, LACI, TFI, TFPI1	ENSG00000003436	Tissue factor pathway inhibitor	P10646	2	187464230-187565760	Candidate cardiovascular disease genes, FDA approved drug targets, Plasma proteins, Predicted secreted proteins	Blood coagulation, Hemostasis	Protease inhibitor, Serine protease inhibitor	FDA approved drug targets	Evidence at protein level	Evidence at protein level	Evidence at protein level	Evidence at protein level	Tissue enhanced	Detected in all		liver: 263.9;placenta: 184.8	Group enriched	Detected in many	4	Extravillous trophoblasts: 2784.0;Lymphatic endothelial cells: 1775.9;Syncytiotrophoblasts: 976.8	Cancer enhanced	Detected in all		liver cancer: 22.0	Low region specificity	Detected in all			Low immune cell specificity	Detected in many			Low lineage specificity	Detected in many			Low cancer specificity	Detected in all			Breast - Fibroblasts	Low region specificity	Detected in all			Not detected	Not detected
NDUFAF7	C2orf56, MidA, PRO1853	ENSG00000003509	NADH:ubiquinone oxidoreductase complex assembly factor 7	Q7L592	2	37231631-37253403	Disease related genes, Enzymes, Potential drug targets, Predicted intracellular proteins		Methyltransferase, Transferase		Evidence at protein level	Evidence at transcript level	Evidence at protein level	Evidence at protein level	Tissue enhanced	Detected in all		testis: 37.6	Group enriched	Detected in all	4	Early spermatids: 220.5;Late spermatids: 114.2;Spermatocytes: 97.4	Low cancer specificity	Detected in all			Low region specificity	Detected in all			Low immune cell specificity	Detected in all			Low lineage specificity	Detected in all			Low cancer specificity	Detected in all			Testis - Early spermatids	Low region specificity	Detected in all			Low region specificity	Detected in all
RBM5	H37, LUCA-15, LUCA15	ENSG00000003756	RNA binding motif protein 5	P52756	3	50088919-50119021	Predicted intracellular proteins	Apoptosis, mRNA processing, mRNA splicing	RNA-binding		Evidence at protein level	Evidence at protein level	Evidence at protein level	Evidence at protein level	Low tissue specificity	Detected in all			Cell type enhanced	Detected in all		Late spermatids: 254.7	Low cancer specificity	Detected in all			Low region specificity	Detected in all			Low immune cell specificity	Detected in all			Low lineage specificity	Detected in all			Low cancer specificity	Detected in all				Low region specificity	Detected in all			Low region specificity	Detected in all
MTMR7		ENSG00000003987	Myotubularin related protein 7	Q9Y216	8	17296794-17413528	Enzymes, Metabolic proteins, Predicted intracellular proteins	Lipid metabolism	Hydrolase		Evidence at protein level	Evidence at transcript level	Evidence at protein level	Evidence at protein level	Tissue enhanced	Detected in many		brain: 12.0;retina: 27.5	Cell type enhanced	Detected in some		Excitatory neurons: 76.5;Inhibitory neurons: 111.5;Oligodendrocyte precursor cells: 78.8;Oligodendrocytes: 160.0;Rod photoreceptor cells: 71.6	Low cancer specificity	Detected in many			Low region specificity	Detected in all			Not detected in immune cells	Not detected			Not detected	Not detected			Cancer enhanced	Detected in many		lymphoma: 6.5	Adipose visceral - Mesothelial cells, Pancreas - Alpha cells, Testis - Early spermatids	Low region specificity	Detected in all			Low region specificity	Detected in all
SLC7A2	ATRC2, CAT-2, HCAT2	ENSG00000003989	Solute carrier family 7 member 2	P52569	8	17497088-17570573	Metabolic proteins, Predicted membrane proteins, Transporters	Amino-acid transport, Transport			Evidence at protein level	Evidence at protein level	Evidence at protein level	Evidence at protein level	Tissue enhanced	Detected in many		liver: 171.5;parathyroid gland: 216.8	Cell type enhanced	Detected in many		Glandular and luminal cells: 157.5;Hepatocytes: 202.5;Secretory cells: 133.1;Smooth muscle cells: 94.9	Low cancer specificity	Detected in all			Low region specificity	Detected in all			Not detected in immune cells	Not detected			Not detected	Not detected			Low cancer specificity	Detected in many			Colon - Endothelial cells	Low region specificity	Detected in all			Low region specificity	Detected in all
ARF5		ENSG00000004059	ADP ribosylation factor 5	P84085	7	127588386-127591700	Plasma proteins, Predicted intracellular proteins	ER-Golgi transport, Protein transport, Transport			Evidence at protein level	Evidence at transcript level	Evidence at protein level	Evidence at protein level	Low tissue specificity	Detected in all			Low cell type specificity	Detected in all			Low cancer specificity	Detected in all			Low region specificity	Detected in all			Low immune cell specificity	Detected in all			Low lineage specificity	Detected in all			Low cancer specificity	Detected in all			Adipose visceral - Adipose progenitor cells, Skin - Keratinocyte (other)	Low region specificity	Detected in all			Low region specificity	Detected in all
SARM1	KIAA0524, SAMD2, SARM	ENSG00000004139	Sterile alpha and TIR motif containing 1	Q6SZW1	17	28364356-28404049	Enzymes, Predicted intracellular proteins	Differentiation, Immunity, Innate immunity, Neurogenesis	Hydrolase		Evidence at protein level	Evidence at protein level	Evidence at protein level	Evidence at protein level	Low tissue specificity	Detected in many			Cell type enhanced	Detected in many		Bipolar cells: 25.4;Excitatory neurons: 22.7;Horizontal cells: 23.3;Inhibitory neurons: 27.6;Oligodendrocyte precursor cells: 25.9	Low cancer specificity	Detected in many			Low region specificity	Detected in all			Not detected in immune cells	Not detected			Not detected	Not detected			Low cancer specificity	Detected in many				Low region specificity	Detected in all
POLDIP2	DKFZP586F1524, PDIP38	ENSG00000004142	DNA polymerase delta interacting protein 2	Q9Y2S7	17	28346633-28357527	Predicted intracellular proteins	DNA damage, DNA repair			Evidence at protein level	Evidence at transcript level	Evidence at protein level	Evidence at protein level	Low tissue specificity	Detected in all			Low cell type specificity	Detected in all			Low cancer specificity	Detected in all			Low region specificity	Detected in all			Low immune cell specificity	Detected in all			Low lineage specificity	Detected in all			Low cancer specificity	Detected in all			Adipose subcutaneous - Adipocytes (Subcutaneous)	Low region specificity	Detected in all			Low region specificity	Detected in all
PLXND1	KIAA0620	ENSG00000004399	Plexin D1	Q9Y4D7	3	129555214-129606676	Plasma proteins, Predicted intracellular proteins, Predicted membrane proteins	Angiogenesis	Developmental protein, Receptor		Evidence at protein level	Evidence at transcript level	Evidence at protein level	Evidence at protein level	Low tissue specificity	Detected in all			Cell type enhanced	Detected in many		Adipocytes: 98.0;Endothelial cells: 94.1;Hofbauer cells: 78.0;Kupffer cells: 117.0;Lymphatic endothelial cells: 78.2	Low cancer specificity	Detected in all			Low region specificity	Detected in all			Immune cell enhanced	Detected in many		classical monocyte: 10.8	Low lineage specificity	Detected in many			Low cancer specificity	Detected in all			Liver - Vascular Endothelial cells	Group enriched	Detected in all	4	amygdala: 36.6;basal ganglia: 33.1;cerebral cortex: 27.4;hippocampal formation: 26.3	Low region specificity	Detected in all
AK2		ENSG00000004455	Adenylate kinase 2	P54819	1	33007986-33080996	Disease related genes, Enzymes, Human disease related genes, Metabolic proteins, Plasma proteins, Potential drug targets, Predicted intracellular proteins		Kinase, Transferase	Disease variant, SCID	Evidence at protein level	Evidence at transcript level	Evidence at protein level	Evidence at protein level	Low tissue specificity	Detected in all			Cell type enhanced	Detected in all		Proximal tubular cells: 405.5	Low cancer specificity	Detected in all			Low region specificity	Detected in all			Low immune cell specificity	Detected in all			Low lineage specificity	Detected in all			Low cancer specificity	Detected in all				Low region specificity	Detected in all			Low region specificity	Detected in all
CD38	cADPR1	ENSG00000004468	CD38 molecule	P28907	4	15778275-15853232	Cancer-related genes, CD markers, Enzymes, Metabolic proteins, Predicted intracellular proteins		Hydrolase, Receptor, Transferase	Cancer-related genes, Diabetes mellitus	Evidence at protein level	Evidence at protein level	Evidence at protein level	Evidence at protein level	Tissue enhanced	Detected in many		lymphoid tissue: 61.7	Cell type enriched	Detected in many	4	Plasma cells: 364.6	Low cancer specificity	Detected in all			Low region specificity	Detected in all			Immune cell enhanced	Detected in many		NK-cell: 18.3	Group enriched	Detected in all	5	B-cells: 9.9;dendritic cells: 5.8;NK-cells: 18.3	Group enriched	Detected in some	15	Leukemia: 25.9;lymphoma: 43.3;Myeloma: 35.3	Lung - Alveolar cells type 2, Skeletal muscle - Skeletal myocytes, Skeletal muscle - Skeletal myocytes, Stomach - Macrophages	Low region specificity	Detected in all			Low region specificity	Detected in all
FKBP4	FKBP52, FKBP59	ENSG00000004478	FKBP prolyl isomerase 4	Q02790	12	2794970-2805423	Enzymes, Metabolic proteins, Plasma proteins, Predicted intracellular proteins		Chaperone, Isomerase, Rotamase		Evidence at protein level	Evidence at protein level	Evidence at protein level	Evidence at protein level	Low tissue specificity	Detected in all			Low cell type specificity	Detected in all			Low cancer specificity	Detected in all			Low region specificity	Detected in all			Low immune cell specificity	Detected in all			Low lineage specificity	Detected in all			Low cancer specificity	Detected in all			Testis - Early spermatids	Low region specificity	Detected in all			Low region specificity	Detected in all
KDM1A	AOF2, BHC110, KDM1, KIAA0601, LSD1	ENSG00000004487	Lysine demethylase 1A	O60341	1	23019443-23083689	Disease related genes, Enzymes, Human disease related genes, Potential drug targets, Predicted intracellular proteins	Transcription, Transcription regulation	Chromatin regulator, Developmental protein, Oxidoreductase, Repressor	Disease variant	Evidence at protein level	Evidence at protein level	Evidence at protein level	Evidence at protein level	Low tissue specificity	Detected in all			Cell type enhanced	Detected in all		Spermatocytes: 123.5	Low cancer specificity	Detected in all			Low region specificity	Detected in all			Low immune cell specificity	Detected in many			Low lineage specificity	Detected in all			Low cancer specificity	Detected in all			Testis - Spermatocytes	Low region specificity	Detected in all			Low region specificity	Detected in all
RBM6	3G2, DEF-3, DEF3, g16, NY-LU-12	ENSG00000004534	RNA binding motif protein 6	P78332	3	49940007-50100045	Cancer-related genes, Plasma proteins, Predicted intracellular proteins		RNA-binding	Cancer-related genes	Evidence at protein level	Evidence at protein level	Evidence at protein level	Evidence at protein level	Low tissue specificity	Detected in all			Low cell type specificity	Detected in all			Low cancer specificity	Detected in all			Low region specificity	Detected in all			Low immune cell specificity	Detected in all			Low lineage specificity	Detected in all			Low cancer specificity	Detected in all				Low region specificity	Detected in all			Low region specificity	Detected in all
CAMKK1	CAMKKA, DKFZp761M0423, MGC34095	ENSG00000004660	Calcium/calmodulin dependent protein kinase kinase 1	Q8N5S9	17	3860315-3894891	Enzymes, Predicted intracellular proteins		Calmodulin-binding, Kinase, Serine/threonine-protein kinase, Transferase		Evidence at protein level	Evidence at transcript level	Evidence at protein level	Evidence at protein level	Tissue enhanced	Detected in all		brain: 72.8	Cell type enhanced	Detected in many		Bipolar cells: 39.5;Excitatory neurons: 50.9;Rod photoreceptor cells: 27.3	Low cancer specificity	Detected in many			Low region specificity	Detected in all			Low immune cell specificity	Detected in some			Low lineage specificity	Detected in many			Low cancer specificity	Detected in many			Adipose visceral - Adipose progenitor cells, Liver - Vascular Endothelial cells, Testis - Sertoli cells	Low region specificity	Detected in all			Low region specificity	Detected in all
RECQL	RecQ1, RecQL1	ENSG00000004700	RecQ like helicase	P46063	12	21468910-21501669	Enzymes, Plasma proteins, Predicted intracellular proteins		DNA-binding, Helicase, Hydrolase		Evidence at protein level	Evidence at protein level	Evidence at protein level	Evidence at protein level	Low tissue specificity	Detected in all			Low cell type specificity	Detected in many			Low cancer specificity	Detected in all			Low region specificity	Detected in all			Low immune cell specificity	Detected in all			Low lineage specificity	Detected in all			Low cancer specificity	Detected in all				Low region specificity	Detected in all			Low region specificity	Detected in all
VPS50	CCDC132, DKFZp313I2429, FLJ20097, KIAA1861, VPS54L	ENSG00000004766	VPS50 subunit of EARP/GARPII complex	Q96JG6	7	93232340-93361123	Disease related genes, Predicted intracellular proteins	Protein transport, Transport		Epilepsy, Intellectual disability, Intrahepatic cholestasis	Evidence at protein level	Evidence at transcript level	Evidence at protein level	Evidence at protein level	Low tissue specificity	Detected in all			Cell type enhanced	Detected in many		Excitatory neurons: 110.1;Inhibitory neurons: 96.3;Oligodendrocyte precursor cells: 76.4;Oligodendrocytes: 88.4	Low cancer specificity	Detected in all			Low region specificity	Detected in all			Low immune cell specificity	Detected in all			Low lineage specificity	Detected in all			Low cancer specificity	Detected in all			Testis - Spermatocytes, Testis - Spermatogonia	Low region specificity	Detected in all			Low region specificity	Detected in all
HSPB6	FLJ32389, Hsp20, PPP1R91	ENSG00000004776	Heat shock protein family B (small) member 6	O14558	19	35754566-35758079	Predicted intracellular proteins	Stress response	Chaperone		Evidence at protein level	Evidence at protein level	Evidence at protein level	Evidence at protein level	Tissue enhanced	Detected in many		skeletal muscle: 2865.7;tongue: 1690.4	Group enriched	Detected in many	4	Endometrial stromal cells: 176.4;Fibroblasts: 172.1;Leydig cells: 261.6;Ovarian stromal cells: 112.8;Peritubular cells: 218.2;Skeletal myocytes: 400.1;Smooth muscle cells: 207.3	Cancer enhanced	Detected in all		stomach cancer: 93.0	Low region specificity	Detected in all			Not detected in immune cells	Not detected			Not detected	Not detected			Cancer enhanced	Detected in many		Rhabdoid: 63.8	Adipose subcutaneous - Adipocytes (Subcutaneous), Breast - Adipocytes (Breast), Colon - Smooth muscle cells, Kidney - Fibroblasts, Lung - Smooth muscle cells, Skeletal muscle - Skeletal myocytes, Thyroid - Smooth muscle cells	Low region specificity	Detected in all			Low region specificity	Detected in all
ARHGAP33	FLJ39019, SNX26, TCGAP	ENSG00000004777	Rho GTPase activating protein 33	O14559	19	35774532-35788822	Predicted intracellular proteins	Protein transport, Transport	GTPase activation		Evidence at protein level	Evidence at protein level	Evidence at protein level	Evidence at protein level	Low tissue specificity	Detected in all			Cell type enhanced	Detected in many		Bipolar cells: 26.0;Oligodendrocyte precursor cells: 17.9;Oligodendrocytes: 21.2;Rod photoreceptor cells: 33.0;Spermatocytes: 22.8	Low cancer specificity	Detected in all			Low region specificity	Detected in all			Not detected in immune cells	Not detected			Not detected	Not detected			Low cancer specificity	Detected in all			Skeletal muscle - Fibroblasts	Low region specificity	Detected in all			Low region specificity	Detected in all
NDUFAB1	ACP, ACP1, FASN2A, SDAP	ENSG00000004779	NADH:ubiquinone oxidoreductase subunit AB1	O14561	16	23581014-23596316	Metabolic proteins, Predicted intracellular proteins	Electron transport, Fatty acid biosynthesis, Fatty acid metabolism, Lipid biosynthesis, Lipid metabolism, Respiratory chain, Transport			Evidence at protein level	Evidence at protein level	Evidence at protein level	Evidence at protein level	Tissue enhanced	Detected in all		heart muscle: 569.9	Cell type enhanced	Detected in all		Cardiomyocytes: 1708.9	Low cancer specificity	Detected in all			Low region specificity	Detected in all			Low immune cell specificity	Detected in all			Low lineage specificity	Detected in all			Low cancer specificity	Detected in all			Heart muscle - Cardiomyocytes	Low region specificity	Detected in all			Low region specificity	Detected in all
PDK4		ENSG00000004799	Pyruvate dehydrogenase kinase 4	Q16654	7	95583499-95596516	Enzymes, Metabolic proteins, Predicted intracellular proteins	Carbohydrate metabolism, Glucose metabolism	Kinase, Transferase		Evidence at protein level	Evidence at transcript level	Evidence at protein level	Evidence at protein level	Tissue enhanced	Detected in all		skeletal muscle: 2218.8;tongue: 1170.5	Cell type enhanced	Detected in many		Adipocytes: 641.5;Basal prostatic cells: 2618.6;Cardiomyocytes: 787.5;Skeletal myocytes: 1618.8	Cancer enhanced	Detected in all		renal cancer: 107.8;thyroid cancer: 89.5	Region enriched	Detected in all	5	choroid plexus: 437.8	Group enriched	Detected in many	11	classical monocyte: 32.5;eosinophil: 38.2;intermediate monocyte: 63.5;myeloid DC: 16.7;non-classical monocyte: 39.9	Group enriched	Detected in many	12	dendritic cells: 16.7;granulocytes: 38.2;monocytes: 63.5	Cancer enhanced	Detected in many		skin cancer: 17.8	Liver - Hepatocytes	Low region specificity	Detected in all			Low region specificity	Detected in all
SLC22A16	CT2, FLIPT2, OAT6, OKB1	ENSG00000004809	Solute carrier family 22 member 16	Q86VW1	6	110424687-110476641	Metabolic proteins, Predicted membrane proteins, Transporters	Differentiation, Ion transport, Spermatogenesis, Transport	Developmental protein		Evidence at protein level	Evidence at transcript level	Evidence at protein level	Evidence at protein level	Group enriched	Detected in some	6	bone marrow: 20.2;testis: 20.8	Group enriched	Detected in some	20	Early spermatids: 39.6;Erythroid cells: 49.8;Late spermatids: 30.6;Spermatocytes: 34.1	Cancer enriched	Detected in single	5	endometrial cancer: 0.8	Not detected	Not detected			Immune cell enhanced	Detected in some		basophil: 5.8;classical monocyte: 7.0	Group enriched	Detected in many	56	dendritic cells: 4.0;granulocytes: 5.8;monocytes: 7.0	Cancer enriched	Detected in single	11	Leukemia: 10.5	Adipose subcutaneous - Macrophages, Adipose visceral - Macrophages, Liver - Erythroid cells, Testis - Early spermatids	Not detected	Not detected			Low region specificity	Detected in many
ZMYND10	BLU, CILD22, DNAAF7	ENSG00000004838	Zinc finger MYND-type containing 10	O75800	3	50341110-50345732	Disease related genes, Human disease related genes, Plasma proteins, Predicted intracellular proteins			Ciliopathy, Disease variant, Kartagener syndrome, Primary ciliary dyskinesia	Evidence at protein level	Evidence at transcript level	Evidence at protein level	Evidence at protein level	Group enriched	Detected in many	12	choroid plexus: 82.5;fallopian tube: 116.2;testis: 251.3	Group enriched	Detected in many	5	Ciliated cells: 382.9;Early spermatids: 346.4;Late spermatids: 393.5;Spermatocytes: 425.7	Cancer enhanced	Detected in many		endometrial cancer: 12.6	Low region specificity	Detected in all			Immune cell enhanced	Detected in single		NK-cell: 1.2	Low lineage specificity	Detected in single			Low cancer specificity	Detected in many			Lung - Respiratory ciliated cells, Testis - Early spermatids, Testis - Late spermatids	Low region specificity	Detected in many			Low region specificity	Detected in all
ABCB5	ABCB5alpha, ABCB5beta, EST422562	ENSG00000004846	ATP binding cassette subfamily B member 5	Q2M3G0	7	20615667-20777038	Enzymes, Predicted intracellular proteins, Predicted membrane proteins, Transporters	Differentiation, Transport	Translocase		Evidence at protein level	Evidence at transcript level	Evidence at protein level	Evidence at protein level	Tissue enriched	Detected in some	10	epididymis: 26.6	Cell type enriched	Detected in some	4	Early spermatids: 10.1	Cancer enriched	Detected in some	9	melanoma: 5.2	Low region specificity	Detected in all			Not detected in immune cells	Not detected			Not detected	Not detected			Cancer enriched	Detected in some	13	skin cancer: 39.2	Stomach - Fibroblasts	Not detected	Not detected			Not detected	Not detected
ARX	CT121, EIEE1, ISSX, MRX29, MRX32, MRX33, MRX36, MRX38, MRX43, MRX54, MRX76, MRX87, MRXS1, PRTS	ENSG00000004848	Aristaless related homeobox	Q96QS3	X	25003694-25016420	Disease related genes, Human disease related genes, Plasma proteins, Predicted intracellular proteins, Transcription factors	Differentiation, Neurogenesis, Transcription, Transcription regulation	Developmental protein, DNA-binding	Disease variant, Epilepsy, Intellectual disability, Lissencephaly	Evidence at protein level	Evidence at transcript level	Evidence at protein level	Evidence at protein level	Group enriched	Detected in some	5	ovary: 80.0;skeletal muscle: 25.8	Cell type enhanced	Detected in some		Enteroendocrine cells: 47.3;Inhibitory neurons: 51.0;Leydig cells: 134.0;Ovarian stromal cells: 76.1;Peritubular cells: 66.1	Low cancer specificity	Detected in many			Low region specificity	Detected in many			Not detected in immune cells	Not detected			Not detected	Not detected			Cancer enriched	Detected in some	6	Bone cancer: 15.5	Lung - Respiratory ciliated cells, Pancreas - Alpha cells, Stomach - Gastric enteroendocrine cells	Low region specificity	Detected in many			Low region specificity	Detected in many
SLC25A13	ARALAR2, CITRIN, CTLN2	ENSG00000004864	Solute carrier family 25 member 13	Q9UJS0	7	96120220-96322147	Disease related genes, Human disease related genes, Metabolic proteins, Plasma proteins, Potential drug targets, Predicted intracellular proteins, Transporters	Transport		Disease variant, Intrahepatic cholestasis	Evidence at protein level	Evidence at protein level	Evidence at protein level	Evidence at protein level	Tissue enriched	Detected in all	5	liver: 145.5	Cell type enhanced	Detected in all		Hepatocytes: 152.7;Oligodendrocytes: 409.1	Low cancer specificity	Detected in all			Low region specificity	Detected in all			Low immune cell specificity	Detected in many			Low lineage specificity	Detected in all			Low cancer specificity	Detected in all			Liver - Hepatocytes	Low region specificity	Detected in all			Low region specificity	Detected in all
ST7	ETS7q, FAM4A, FAM4A1, HELG, RAY1, SEN4, TSG7	ENSG00000004866	Suppression of tumorigenicity 7	Q9NRC1	7	116953238-117230176	Predicted intracellular proteins, Predicted membrane proteins				Evidence at protein level	Evidence at protein level	Evidence at protein level	Evidence at protein level	Low tissue specificity	Detected in all			Cell type enhanced	Detected in many		Astrocytes: 174.6;Early spermatids: 121.0;Excitatory neurons: 185.0;Inhibitory neurons: 168.6;Oligodendrocyte precursor cells: 104.2	Low cancer specificity	Detected in all			Low region specificity	Detected in all			Low immune cell specificity	Detected in many			Low lineage specificity	Detected in all			Low cancer specificity	Detected in all			Liver - Hepatocytes, Thyroid - Thyroid glandular cells	Low region specificity	Detected in all			Low region specificity	Detected in all
CDC27	ANAPC3, APC3, D0S1430E, D17S978E, NUC2	ENSG00000004897	Cell division cycle 27	P30260	17	47117703-47189422	Cancer-related genes, Plasma proteins, Predicted intracellular proteins	Ubl conjugation pathway		Cancer-related genes	Evidence at protein level	Evidence at protein level	Evidence at protein level	Evidence at protein level	Low tissue specificity	Detected in all			Low cell type specificity	Detected in all			Low cancer specificity	Detected in all			Low region specificity	Detected in all			Low immune cell specificity	Detected in all			Low lineage specificity	Detected in all			Low cancer specificity	Detected in all			Testis - Spermatocytes	Low region specificity	Detected in all			Low region specificity	Detected in all
SLC4A1	AE1, CD233, DI, EPB3, FR, RTA1A, SW, WD, WR	ENSG00000004939	Solute carrier family 4 member 1 (Diego blood group)	P02730	17	44248390-44268141	Blood group antigen proteins, CD markers, Disease related genes, Human disease related genes, Metabolic proteins, Plasma proteins, Potential drug targets, Predicted membrane proteins, Transporters	Anion exchange, Ion transport, Transport	Blood group antigen	Disease variant, Elliptocytosis, Hereditary hemolytic anemia	Evidence at protein level	Evidence at protein level	Evidence at protein level	Evidence at protein level	Tissue enriched	Detected in some	16	bone marrow: 397.2	Cell type enriched	Detected in some	290	Erythroid cells: 891.7	Cancer enriched	Detected in single	91	renal cancer: 16.3	Low region specificity	Detected in all			Not detected in immune cells	Not detected			Not detected	Not detected			Cancer enriched	Detected in single	62	Leukemia: 15.2	Kidney - Intercalated cells, Liver - Erythroid cells	Not detected	Not detected			Low region specificity	Detected in many
CALCR	CT-R, CTR	ENSG00000004948	Calcitonin receptor		7	93424486-93574730	Human disease related genes, Predicted membrane proteins				Evidence at protein level	Evidence at protein level			Tissue enhanced	Detected in some		brain: 4.0;kidney: 1.4	Group enriched	Detected in some	5	Early spermatids: 17.8;Late spermatids: 9.2;Microglial cells: 15.2	Cancer enriched	Detected in single	5	renal cancer: 1.1	Low region specificity	Detected in many			Not detected in immune cells	Not detected			Not detected	Not detected			Cancer enhanced	Detected in some		testis cancer: 2.6;Uterine cancer: 2.9	Testis - Early spermatids, Testis - Late spermatids	Group enriched	Detected in many	5	basal ganglia: 6.3;hypothalamus: 24.6	Low region specificity	Detected in all
HCCS	CCHL, MLS	ENSG00000004961	Holocytochrome c synthase	P53701	X	11111301-11123086	Disease related genes, Enzymes, Human disease related genes, Metabolic proteins, Potential drug targets, Predicted intracellular proteins		Lyase	Disease variant, Microphthalmia	Evidence at protein level	Evidence at protein level	Evidence at protein level	Evidence at protein level	Low tissue specificity	Detected in all			Low cell type specificity	Detected in all			Low cancer specificity	Detected in all			Low region specificity	Detected in all			Low immune cell specificity	Detected in all			Low lineage specificity	Detected in all			Low cancer specificity	Detected in all				Low region specificity	Detected in all			Low region specificity	Detected in all
DVL2		ENSG00000004975	Dishevelled segment polarity protein 2	O14641	17	7225342-7234517	Predicted intracellular proteins	Wnt signaling pathway	Developmental protein		Evidence at protein level	Evidence at protein level	Evidence at protein level	Evidence at protein level	Low tissue specificity	Detected in all			Low cell type specificity	Detected in many			Low cancer specificity	Detected in all			Low region specificity	Detected in all			Low immune cell specificity	Detected in all			Low lineage specificity	Detected in all			Low cancer specificity	Detected in all				Low region specificity	Detected in all			Low region specificity	Detected in all
PRSS22	BSSP-4, hBSSP-4, SP001LA	ENSG00000005001	Serine protease 22	Q9GZN4	16	2852730-2858170	Enzymes, Predicted secreted proteins		Hydrolase, Protease, Serine protease		Evidence at protein level	Evidence at transcript level	Evidence at protein level	Evidence at protein level	Tissue enhanced	Detected in many		esophagus: 77.4;salivary gland: 26.1	Cell type enhanced	Detected in many		Basal respiratory cells: 149.0;Club cells: 240.4;Ductal cells: 104.1;Ionocytes: 445.1;Secretory cells: 110.4	Low cancer specificity	Detected in many			Not detected	Not detected			Not detected in immune cells	Not detected			Not detected	Not detected			Cancer enhanced	Detected in many		Bile duct cancer: 24.6	Colon - Colon enterocytes, Kidney - Endothelial cells, Liver - Cholangiocyte, Lung - Alveolar cells type 2, Stomach - Gastric mucous cells	Region enhanced	Detected in some		cerebral cortex: 2.6	Low region specificity	Detected in all
UPF1	HUPF1, KIAA0221, NORF1, pNORF1, RENT1, smg-2	ENSG00000005007	UPF1 RNA helicase and ATPase	Q92900	19	18831959-18868230	Enzymes, Plasma proteins, Predicted intracellular proteins	Host-virus interaction, Nonsense-mediated mRNA decay	Helicase, Hydrolase, RNA-binding		Evidence at protein level	Evidence at protein level	Evidence at protein level	Evidence at protein level	Low tissue specificity	Detected in all			Low cell type specificity	Detected in many			Low cancer specificity	Detected in all			Low region specificity	Detected in all			Not detected in immune cells	Not detected			Not detected	Not detected			Low cancer specificity	Detected in all			Testis - Spermatocytes, Testis - Spermatogonia	Low region specificity	Detected in all			Low region specificity	Detected in all
SKAP2	RA70, SAPS, SCAP2, SKAP-HOM, SKAP55R	ENSG00000005020	Src kinase associated phosphoprotein 2	O75563	7	26667068-26995239	Predicted intracellular proteins	B-cell activation			Evidence at protein level	Evidence at protein level	Evidence at protein level	Evidence at protein level	Low tissue specificity	Detected in all			Cell type enhanced	Detected in all		Early spermatids: 299.5;Late spermatids: 380.8	Low cancer specificity	Detected in all			Low region specificity	Detected in all			Low immune cell specificity	Detected in all			Low lineage specificity	Detected in all			Low cancer specificity	Detected in all			Testis - Early spermatids, Testis - Late spermatids	Low region specificity	Detected in all			Low region specificity	Detected in all
SLC25A5	2F1, ANT2, T2, T3	ENSG00000005022	Solute carrier family 25 member 5	P05141	X	119468422-119471396	FDA approved drug targets, Metabolic proteins, Plasma proteins, Predicted membrane proteins, Transporters	Antiport, Chromosome partition, Host-virus interaction, Transport		FDA approved drug targets	Evidence at protein level	Evidence at protein level	Evidence at protein level	Evidence at protein level	Low tissue specificity	Detected in all			Cell type enhanced	Detected in all		Distal enterocytes: 2075.7;Proximal enterocytes: 2855.8	Low cancer specificity	Detected in all			Low region specificity	Detected in all			Low immune cell specificity	Detected in all			Low lineage specificity	Detected in all			Low cancer specificity	Detected in all				Low region specificity	Detected in all			Low region specificity	Detected in all
MCUB	CCDC109B, FLJ20647	ENSG00000005059	Mitochondrial calcium uniporter dominant negative subunit beta	Q9NWR8	4	109560209-109688719	Predicted membrane proteins, Transporters	Calcium transport, Ion transport, Transport			Evidence at protein level	Evidence at protein level	Evidence at protein level	Evidence at protein level	Tissue enhanced	Detected in all		lymphoid tissue: 31.4	Cell type enhanced	Detected in many		Cytotrophoblasts: 132.5;Extravillous trophoblasts: 96.4;Hofbauer cells: 123.4;Oocytes: 101.5	Low cancer specificity	Detected in all			Low region specificity	Detected in all			Low immune cell specificity	Detected in many			Low lineage specificity	Detected in all			Low cancer specificity	Detected in all			Adipose subcutaneous - Adipose progenitor cells, Adipose visceral - Adipose progenitor cells	Low region specificity	Detected in many			Low region specificity	Detected in all
HOXA11	HOX1, HOX1I	ENSG00000005073	Homeobox A11	P31270	7	27181157-27185232	Cancer-related genes, Disease related genes, Human disease related genes, Predicted intracellular proteins, Transcription factors	Transcription, Transcription regulation	Developmental protein, DNA-binding	Cancer-related genes	Evidence at protein level	Evidence at protein level	Evidence at transcript level	Evidence at protein level	Tissue enhanced	Detected in many		cervix: 43.4;endometrium 1: 93.5;smooth muscle: 39.8	Cell type enriched	Detected in some	21	Endometrial stromal cells: 122.6	Low cancer specificity	Detected in many			Not detected	Not detected			Not detected in immune cells	Not detected			Not detected	Not detected			Low cancer specificity	Detected in many			Kidney - Fibroblasts, Testis - Early spermatids	Not detected	Not detected			Region enriched	Detected in single
POLR2J	hRPB14, POLR2J1, RPB11, RPB11A, RPB11m	ENSG00000005075	RNA polymerase II subunit J	P52435	7	102473128-102478922	Metabolic proteins, Predicted intracellular proteins, RNA polymerase related proteins	Transcription			Evidence at protein level	Evidence at protein level	Evidence at protein level	Evidence at protein level	Low tissue specificity	Detected in all			Cell type enhanced	Detected in all		Oocytes: 679.3	Low cancer specificity	Detected in all			Low region specificity	Detected in all			Low immune cell specificity	Detected in all			Low lineage specificity	Detected in all			Low cancer specificity	Detected in all
DHX33	DDX33, DKFZp762F2011, FLJ21972	ENSG00000005100	DEAH-box helicase 33	Q9H6R0	17	5440917-5468982	Enzymes, Predicted intracellular proteins		Helicase, Hydrolase		Evidence at protein level	Evidence at protein level	Evidence at protein level	Evidence at protein level	Low tissue specificity	Detected in all			Cell type enriched	Detected in all	4	Early spermatids: 101.3	Low cancer specificity	Detected in all			Low region specificity	Detected in all			Not detected in immune cells	Not detected			Not detected	Not detected			Low cancer specificity	Detected in all				Low region specificity	Detected in all			Low region specificity	Detected in all
MEOX1	MOX1	ENSG00000005102	Mesenchyme homeobox 1	P50221	17	43640389-43661922	Disease related genes, Human disease related genes, Predicted intracellular proteins, Transcription factors	Transcription, Transcription regulation	Activator, Developmental protein, DNA-binding, Repressor		Evidence at protein level	Evidence at protein level	Evidence at protein level	Evidence at protein level	Tissue enhanced	Detected in many		adipose tissue: 34.8;breast: 25.3;heart muscle: 24.2	Group enriched	Detected in some	8	Adipocytes: 62.2;Endothelial cells: 36.4	Cancer enhanced	Detected in many		ovarian cancer: 6.9	Low region specificity	Detected in single			Immune cell enriched	Detected in some	4	T-reg: 17.5	Lineage enriched	Detected in single	48	T-cells: 17.5	Group enriched	Detected in many	6	ovarian cancer: 14.0;Rhabdoid: 19.9;Sarcoma: 5.1;Uterine cancer: 11.1	Adipose subcutaneous - Endothelial cells, Adipose visceral - Endothelial cells, Breast - Endothelial cells, Colon - Endothelial cells, Lung - Fibroblast_2	Low region specificity	Detected in many			Low region specificity	Detected in all
THSD7A	KIAA0960	ENSG00000005108	Thrombospondin type 1 domain containing 7A	Q9UPZ6	7	11370365-11832198	Disease related genes, Predicted membrane proteins, Predicted secreted proteins	Angiogenesis, Differentiation			Evidence at protein level	Evidence at protein level	Evidence at protein level	Evidence at protein level	Tissue enhanced	Detected in many		kidney: 7.3	Cell type enhanced	Detected in many		Astrocytes: 142.7;Bipolar cells: 160.4;Horizontal cells: 97.6;Inhibitory neurons: 470.6;Microglial cells: 101.1;Oligodendrocyte precursor cells: 246.2	Cancer enhanced	Detected in many		renal cancer: 3.5	Low region specificity	Detected in all			Immune cell enriched	Detected in single	53	basophil: 5.3	Lineage enriched	Detected in single	53	granulocytes: 5.3	Cancer enriched	Detected in many	6	Neuroblastoma: 11.5	Adipose subcutaneous - Endothelial cells, Adipose visceral - Endothelial cells, Breast - Endothelial cells, Prostate - Fibroblasts, Skeletal muscle - Endothelial cells, Skin - Endothelial cells	Low region specificity	Detected in all			Low region specificity	Detected in all
LIG3	LIG2, LIG3alpha	ENSG00000005156	DNA ligase 3	P49916	17	34980512-35009743	Disease related genes, Enzymes, Human disease related genes, Plasma proteins, Potential drug targets, Predicted intracellular proteins	Cell cycle, Cell division, DNA damage, DNA recombination, DNA repair, DNA replication	Ligase	Disease variant, Primary mitochondrial disease	Evidence at protein level	Evidence at protein level	Evidence at protein level	Evidence at protein level	Low tissue specificity	Detected in all			Cell type enhanced	Detected in many		Late spermatids: 79.3	Low cancer specificity	Detected in all			Low region specificity	Detected in all			Low immune cell specificity	Detected in many			Low lineage specificity	Detected in all			Low cancer specificity	Detected in all			Testis - Early spermatids, Testis - Spermatocytes	Low region specificity	Detected in all			Low region specificity	Detected in all
RPAP3	FLJ21908, hSpagh, spag, Tah1	ENSG00000005175	RNA polymerase II associated protein 3	Q9H6T3	12	47661249-47706030	Predicted intracellular proteins				Evidence at protein level	Evidence at protein level	Evidence at protein level	Evidence at protein level	Low tissue specificity	Detected in all			Low cell type specificity	Detected in all			Low cancer specificity	Detected in all			Low region specificity	Detected in all			Low immune cell specificity	Detected in all			Low lineage specificity	Detected in all			Low cancer specificity	Detected in all				Low region specificity	Detected in all			Low region specificity	Detected in all
ACSM3	SA, SAH	ENSG00000005187	Acyl-CoA synthetase medium chain family member 3	Q53FZ2	16	20610243-20797581	Enzymes, Metabolic proteins, Predicted intracellular proteins	Fatty acid metabolism, Lipid metabolism	Ligase		Evidence at protein level	Evidence at transcript level	Evidence at protein level	Evidence at protein level	Tissue enhanced	Detected in many		kidney: 82.0;liver: 172.5	Cell type enhanced	Detected in many		Ductal cells: 98.3;Granulosa cells: 162.5;Ovarian stromal cells: 176.5;Proximal tubular cells: 106.2;Sertoli cells: 209.4	Low cancer specificity	Detected in many			Low region specificity	Detected in all			Immune cell enhanced	Detected in many		eosinophil: 23.5	Low lineage specificity	Detected in all			Cancer enhanced	Detected in many		Leukemia: 29.9	Liver - Hepatocytes, Liver - Hepatocytes, Skin - Sebaceous gland cells	Not detected	Not detected			Low region specificity	Detected in all
REXO5	NEF-sp	ENSG00000005189	RNA exonuclease 5	Q96IC2	16	20806429-20849665	Predicted intracellular proteins		Exonuclease, Hydrolase, Nuclease, RNA-binding		Evidence at protein level	Evidence at protein level	Evidence at transcript level	Evidence at protein level	Tissue enriched	Detected in many	9	testis: 333.9	Group enriched	Detected in many	10	Early spermatids: 597.2;Spermatocytes: 587.7	Low cancer specificity	Detected in all			Low region specificity	Detected in all			Immune cell enriched	Detected in some	15	basophil: 87.2	Lineage enriched	Detected in many	39	granulocytes: 87.2	Low cancer specificity	Detected in all			Breast - Breast glandular cells, Lung - Mitotic cells (Lung), Prostate - Prostate glandular cells, Testis - Early spermatids	Low region specificity	Detected in some			Low region specificity	Detected in all
CIAPIN1	CIAE2	ENSG00000005194	Cytokine induced apoptosis inhibitor 1	Q6FI81	16	57428187-57447420	Predicted intracellular proteins	Apoptosis			Evidence at protein level	Evidence at protein level	Evidence at protein level	Evidence at protein level	Low tissue specificity	Detected in all			Cell type enhanced	Detected in all		Oocytes: 123.5;Spermatocytes: 240.5	Low cancer specificity	Detected in all			Low region specificity	Detected in all			Low immune cell specificity	Detected in all			Low lineage specificity	Detected in all			Low cancer specificity	Detected in all			Testis - Early spermatids	Low region specificity	Detected in all			Low region specificity	Detected in all
SPPL2B	IMP4, KIAA1532, PSL1	ENSG00000005206	Signal peptide peptidase like 2B	Q8TCT7	19	2328615-2355095	Enzymes, Predicted membrane proteins		Hydrolase, Protease		Evidence at protein level	Evidence at protein level	Evidence at protein level	Evidence at protein level	Low tissue specificity	Detected in all			Cell type enhanced	Detected in many		Gastric mucus-secreting cells: 100.8;Late spermatids: 103.3	Low cancer specificity	Detected in all			Low region specificity	Detected in all			Low immune cell specificity	Detected in all			Low lineage specificity	Detected in all			Low cancer specificity	Detected in all			Testis - Early spermatids	Low region specificity	Detected in all			Low region specificity	Detected in all
ATOSB	bA182N22.6, FAM214B, FLJ11560, KIAA1539	ENSG00000005238	Atos homolog B	Q7L5A3	9	35104112-35116341	Predicted intracellular proteins				Evidence at protein level	Evidence at transcript level	Evidence at protein level	Evidence at protein level	Low tissue specificity	Detected in all			Cell type enhanced	Detected in all		Late spermatids: 77.5	Low cancer specificity	Detected in all			Low region specificity	Detected in all			Immune cell enhanced	Detected in many		neutrophil: 16.3	Group enriched	Detected in many	5	dendritic cells: 4.8;granulocytes: 16.3;monocytes: 10.3	Low cancer specificity	Detected in all				Low region specificity	Detected in all			Low region specificity	Detected in all
COPZ2	MGC23008	ENSG00000005243	COPI coat complex subunit zeta 2	Q9P299	17	48026167-48038030	Predicted intracellular proteins	ER-Golgi transport, Protein transport, Transport			Evidence at protein level	Evidence at transcript level	Evidence at transcript level	Evidence at protein level	Low tissue specificity	Detected in all			Cell type enhanced	Detected in many		Endometrial stromal cells: 68.4;Fibroblasts: 77.0;Smooth muscle cells: 50.2	Low cancer specificity	Detected in all			Low region specificity	Detected in all			Not detected in immune cells	Not detected			Not detected	Not detected			Low cancer specificity	Detected in many			Breast - Adipocytes (Breast), Skin - Fibroblast_1, Stomach - Fibroblasts	Low region specificity	Detected in all			Low region specificity	Detected in all
PRKAR2B	PRKAR2	ENSG00000005249	Protein kinase cAMP-dependent type II regulatory subunit beta	P31323	7	107044705-107161811	Predicted intracellular proteins				Evidence at protein level	Evidence at protein level	Evidence at protein level	Evidence at protein level	Tissue enhanced	Detected in many		adipose tissue: 164.0	Cell type enhanced	Detected in many		Erythroid cells: 98.5;Excitatory neurons: 141.5;Granulosa cells: 310.9;monocytes: 84.3	Low cancer specificity	Detected in many			Low region specificity	Detected in all			Not detected in immune cells	Not detected			Not detected	Not detected			Cancer enhanced	Detected in many		lymphoma: 32.8	Adipose subcutaneous - Adipocytes (Subcutaneous), Adipose visceral - Adipocytes (Visceral), Breast - Adipocytes (Breast), Liver - Hepatic stellate cells, Prostate - Fibroblasts	Low region specificity	Detected in all			Low region specificity	Detected in all
MSL3	MSL3L1	ENSG00000005302	MSL complex subunit 3	Q8N5Y2	X	11758159-11775772	Disease related genes, Human disease related genes, Plasma proteins, Predicted intracellular proteins	Transcription, Transcription regulation	Chromatin regulator, DNA-binding	Intellectual disability	Evidence at protein level	Evidence at protein level	Evidence at protein level	Evidence at protein level	Low tissue specificity	Detected in all			Cell type enhanced	Detected in all		Oocytes: 135.3	Low cancer specificity	Detected in all			Low region specificity	Detected in all			Low immune cell specificity	Detected in all			Low lineage specificity	Detected in all			Low cancer specificity	Detected in all				Low region specificity	Detected in all			Low region specificity	Detected in all
CREBBP	CBP, KAT3A, RSTS, RTS	ENSG00000005339	CREB binding protein	Q92793	16	3725054-3880713	Cancer-related genes, Disease related genes, Enzymes, Human disease related genes, Metabolic proteins, Plasma proteins, Potential drug targets, Predicted intracellular proteins	Biological rhythms, Host-virus interaction, Transcription, Transcription regulation	Activator, Acyltransferase, Transferase	Cancer-related genes, Disease variant, Intellectual disability	Evidence at protein level	Evidence at protein level	Evidence at protein level	Evidence at protein level	Low tissue specificity	Detected in all			Low cell type specificity	Detected in all			Low cancer specificity	Detected in all			Low region specificity	Detected in all			Low immune cell specificity	Detected in many			Low lineage specificity	Detected in all			Low cancer specificity	Detected in all			Testis - Spermatocytes, Testis - Spermatogonia	Low region specificity	Detected in all			Low region specificity	Detected in all
TSPOAP1	BZRAP1, KIAA0612, PRAX-1, RIM-BP1, RIMBP1	ENSG00000005379	TSPO associated protein 1	O95153	17	58301228-58328795	Plasma proteins, Predicted intracellular proteins, Transporters				Evidence at protein level	Evidence at protein level	Evidence at protein level	Evidence at protein level	Tissue enhanced	Detected in all		brain: 175.9	Cell type enhanced	Detected in many		Astrocytes: 69.0;Excitatory neurons: 38.5;Horizontal cells: 43.4;Inhibitory neurons: 31.5;Oligodendrocyte precursor cells: 28.3	Low cancer specificity	Detected in all			Low region specificity	Detected in all			Immune cell enhanced	Detected in single		gdT-cell: 1.7	Low lineage specificity	Detected in single			Cancer enriched	Detected in many	5	Leukemia: 52.6	Adipose subcutaneous - Smooth muscle cells, Adipose visceral - Mesothelial cells, Heart muscle - Cardiomyocytes, Lung - Respiratory ciliated cells	Low region specificity	Detected in all			Low region specificity	Detected in all
MPO		ENSG00000005381	Myeloperoxidase	P05164	17	58269855-58280935	Cancer-related genes, Candidate cardiovascular disease genes, Disease related genes, Enzymes, Human disease related genes, Metabolic proteins, Plasma proteins, Potential drug targets, Predicted intracellular proteins	Hydrogen peroxide	Oxidoreductase, Peroxidase	Cancer-related genes, Disease variant	Evidence at protein level	Evidence at protein level	Evidence at protein level	Evidence at protein level	Tissue enriched	Detected in some	160	bone marrow: 3400.6	Cell type enriched	Detected in some	17	Erythroid cells: 69.6	Cancer enhanced	Detected in single		stomach cancer: 1.1	Not detected	Not detected			Immune cell enhanced	Detected in single		classical monocyte: 1.2	Low lineage specificity	Detected in single			Cancer enriched	Detected in some	776	Leukemia: 854.7	Lung - Neutrophil_1	Not detected	Not detected			Not detected	Not detected
PON1	ESA, PON	ENSG00000005421	Paraoxonase 1	P27169	7	95297676-95324532	Cancer-related genes, Candidate cardiovascular disease genes, Disease related genes, Enzymes, Human disease related genes, Metabolic proteins, Plasma proteins, Potential drug targets, Predicted secreted proteins, Transporters		Hydrolase	Cancer-related genes	Evidence at protein level	Evidence at protein level	Evidence at protein level	Evidence at protein level	Tissue enriched	Detected in some	103	liver: 516.3	Cell type enriched	Detected in some	13	Hepatocytes: 428.5	Cancer enriched	Detected in some	78	liver cancer: 97.8	Low region specificity	Detected in many			Not detected in immune cells	Not detected			Not detected	Not detected			Cancer enhanced	Detected in some		liver cancer: 1.0;prostate cancer: 2.4	Liver - Hepatocytes	Not detected	Not detected			Low region specificity	Detected in all
GCFC2	C2orf3, DNABF, GCF, TCF9	ENSG00000005436	GC-rich sequence DNA-binding factor 2	P16383	2	75652000-75710985	Predicted intracellular proteins	mRNA processing, mRNA splicing			Evidence at protein level	Evidence at protein level	Evidence at protein level	Evidence at protein level	Low tissue specificity	Detected in all			Cell type enhanced	Detected in all		Oligodendrocyte precursor cells: 71.2;Oligodendrocytes: 70.7	Low cancer specificity	Detected in all			Low region specificity	Detected in all			Low immune cell specificity	Detected in many			Low lineage specificity	Detected in all			Low cancer specificity	Detected in all			Liver - Hepatocytes	Low region specificity	Detected in all			Low region specificity	Detected in all
WDR54	FLJ12953	ENSG00000005448	WD repeat domain 54	Q9H977	2	74421678-74425755	Predicted intracellular proteins				Evidence at protein level	Evidence at protein level	Evidence at protein level	Evidence at protein level	Tissue enhanced	Detected in all		fallopian tube: 67.8	Cell type enhanced	Detected in many		Ciliated cells: 317.6;Cone photoreceptor cells: 127.4;Late spermatids: 128.1;Rod photoreceptor cells: 106.0;Spermatocytes: 130.6	Low cancer specificity	Detected in all			Low region specificity	Detected in all			Low immune cell specificity	Detected in many			Low lineage specificity	Detected in all			Low cancer specificity	Detected in all			Adipose visceral - Adipose progenitor cells, Liver - Vascular Endothelial cells, Lung - Respiratory ciliated cells, Testis - Early spermatids, Testis - Late spermatids	Low region specificity	Detected in all			Low region specificity	Detected in all
CROT	COT	ENSG00000005469	Carnitine O-octanoyltransferase	Q9UKG9	7	87345664-87399794	Enzymes, Metabolic proteins, Plasma proteins, Predicted intracellular proteins, Transporters	Fatty acid metabolism, Lipid metabolism, Transport	Acyltransferase, Transferase		Evidence at protein level	Evidence at protein level	Evidence at protein level	Evidence at protein level	Low tissue specificity	Detected in all			Cell type enhanced	Detected in all		Basal prostatic cells: 103.8;Cytotrophoblasts: 132.0	Low cancer specificity	Detected in all			Low region specificity	Detected in all			Low immune cell specificity	Detected in many			Low lineage specificity	Detected in all			Low cancer specificity	Detected in all				Low region specificity	Detected in all			Low region specificity	Detected in all
ABCB4	GBD1, MDR2, MDR3, PFIC-3, PGY3	ENSG00000005471	ATP binding cassette subfamily B member 4	P21439	7	87401696-87480435	Disease related genes, Enzymes, Human disease related genes, Metabolic proteins, Plasma proteins, Potential drug targets, Predicted intracellular proteins, Predicted membrane proteins, Transporters	Lipid transport, Transport	Translocase	Disease variant, Intrahepatic cholestasis	Evidence at protein level	Evidence at protein level	Evidence at protein level	Evidence at protein level	Tissue enriched	Detected in some	16	liver: 119.4	Cell type enriched	Detected in some	10	Hepatocytes: 202.2	Cancer enriched	Detected in some	11	liver cancer: 16.3	Low region specificity	Detected in many			Group enriched	Detected in some	5	memory B-cell: 4.4;naive B-cell: 8.2	Lineage enriched	Detected in many	7	B-cells: 8.2	Cancer enhanced	Detected in some		skin cancer: 9.0	Colon - Enteric glia cells, Heart muscle - Cardiomyocytes, Skeletal muscle - Skeletal myocytes, Skin - Fibroblast_1	Low region specificity	Detected in many
KMT2E	HDCMC04P, MLL5, SETD5B	ENSG00000005483	Lysine methyltransferase 2E (inactive)	Q8IZD2	7	104940943-105115019	Disease related genes, Human disease related genes, Predicted intracellular proteins, Predicted membrane proteins	Cell cycle, Growth arrest, Transcription, Transcription regulation	Chromatin regulator	Disease variant, Intellectual disability	Evidence at protein level	Evidence at protein level	Evidence at protein level	Evidence at protein level	Low tissue specificity	Detected in all			Low cell type specificity	Detected in all			Low cancer specificity	Detected in all			Low region specificity	Detected in all			Low immune cell specificity	Detected in all			Low lineage specificity	Detected in all			Low cancer specificity	Detected in all			Skin - Keratinocyte (other)	Low region specificity	Detected in all			Low region specificity	Detected in all
RHBDD2	NPD007, RHBDL7	ENSG00000005486	Rhomboid domain containing 2	Q6NTF9	7	75842602-75888926	Enzymes, Predicted membrane proteins, Transporters				Evidence at protein level	Evidence at protein level	Evidence at protein level	Evidence at protein level	Tissue enhanced	Detected in all		brain: 345.4;choroid plexus: 366.9	Cell type enhanced	Detected in all		Early spermatids: 175.3;Late spermatids: 295.7	Low cancer specificity	Detected in all			Low region specificity	Detected in all			Immune cell enhanced	Detected in all		basophil: 400.9	Low lineage specificity	Detected in all			Low cancer specificity	Detected in all			Testis - Early spermatids, Testis - Late spermatids, Thyroid - Thyroid glandular cells	Low region specificity	Detected in all			Low region specificity	Detected in all
SOX8		ENSG00000005513	SRY-box transcription factor 8	P57073	16	981770-986979	Predicted intracellular proteins, Transcription factors	Transcription, Transcription regulation	DNA-binding		Evidence at protein level	Evidence at protein level	Evidence at transcript level	Evidence at protein level	Tissue enriched	Detected in many	6	brain: 92.2	Group enriched	Detected in some	5	Muller glia cells: 140.3;Oligodendrocyte precursor cells: 60.4;Oligodendrocytes: 61.4	Cancer enriched	Detected in many	6	glioma: 46.9	Low region specificity	Detected in all			Not detected in immune cells	Not detected			Not detected	Not detected			Group enriched	Detected in many	5	Rhabdoid: 9.3;Sarcoma: 29.1;skin cancer: 8.1	Colon - Enteric glia cells, Heart muscle - Fibroblasts, Skeletal muscle - Fibroblasts, Skin - Eccrine sweat gland cells	Low region specificity	Detected in all			Low region specificity	Detected in all
IBTK	BTBD26, BTKI, DKFZP564B116	ENSG00000005700	Inhibitor of Bruton tyrosine kinase	Q9P2D0	6	82169986-82247754	Predicted intracellular proteins				Evidence at protein level	Evidence at protein level	Evidence at protein level	Evidence at protein level	Low tissue specificity	Detected in all			Cell type enhanced	Detected in all		Oligodendrocytes: 176.9	Low cancer specificity	Detected in all			Low region specificity	Detected in all			Low immune cell specificity	Detected in many			Low lineage specificity	Detected in all			Low cancer specificity	Detected in all			Thyroid - Thyroid glandular cells	Low region specificity	Detected in all			Low region specificity	Detected in all
ZNF195		ENSG00000005801	Zinc finger protein 195	O14628	11	3339261-3379222	Predicted intracellular proteins, Transcription factors	Transcription, Transcription regulation	DNA-binding		Evidence at protein level	Evidence at transcript level	Evidence at protein level	Evidence at protein level	Low tissue specificity	Detected in all			Low cell type specificity	Detected in many			Low cancer specificity	Detected in all			Low region specificity	Detected in all			Low immune cell specificity	Detected in all			Low lineage specificity	Detected in all			Low cancer specificity	Detected in all
MYCBP2	FLJ10106, KIAA0916, PAM, PHR1	ENSG00000005810	MYC binding protein 2	O75592	13	77042474-77327094	Enzymes, Metabolic proteins, Predicted intracellular proteins	Biological rhythms, Ubl conjugation pathway	Guanine-nucleotide releasing factor, Transferase		Evidence at protein level	Evidence at protein level	Evidence at protein level	Evidence at protein level	Low tissue specificity	Detected in all			Cell type enhanced	Detected in all		Excitatory neurons: 411.2;Inhibitory neurons: 451.5	Low cancer specificity	Detected in all			Low region specificity	Detected in all			Low immune cell specificity	Detected in many			Low lineage specificity	Detected in all			Low cancer specificity	Detected in all			Breast - Adipocytes (Breast), Testis - Spermatocytes	Low region specificity	Detected in all			Low region specificity	Detected in all
FBXL3	FBL3, FBL3A, FBXL3A	ENSG00000005812	F-box and leucine rich repeat protein 3	Q9UKT7	13	76992598-77027195	Disease related genes, Human disease related genes, Predicted intracellular proteins	Biological rhythms, Ubl conjugation pathway		Disease variant, Dwarfism, Intellectual disability	Evidence at protein level	Evidence at protein level	Evidence at protein level	Evidence at protein level	Low tissue specificity	Detected in all			Low cell type specificity	Detected in all			Low cancer specificity	Detected in all			Low region specificity	Detected in all			Low immune cell specificity	Detected in all			Low lineage specificity	Detected in all			Low cancer specificity	Detected in all			Liver - Hepatocytes	Low region specificity	Detected in all			Low region specificity	Detected in all
ITGAL	CD11A, LFA-1, LFA1A	ENSG00000005844	Integrin subunit alpha L	P20701	16	30472658-30523567	CD markers, FDA approved drug targets, Predicted intracellular proteins, Predicted membrane proteins, Transporters	Cell adhesion, Host-virus interaction, Phagocytosis	Integrin, Receptor	FDA approved drug targets	Evidence at protein level	Evidence at protein level	Evidence at protein level	Evidence at protein level	Tissue enhanced	Detected in many		bone marrow: 36.5;lymphoid tissue: 63.4	Cell type enhanced	Detected in many		dendritic cells: 43.0;monocytes: 180.8;NK-cells: 191.9;T-cells: 88.6	Low cancer specificity	Detected in all			Low region specificity	Detected in many			Immune cell enhanced	Detected in all		non-classical monocyte: 122.4	Low lineage specificity	Detected in all			Group enriched	Detected in some	95	Leukemia: 76.8;lymphoma: 43.9;Myeloma: 52.9	Adipose subcutaneous - T-cells, Adipose visceral - T-cells, Breast - T-cells, Colon - T-cells, Heart muscle - T-cells, Kidney - T-cells, Liver - T-cells, Pancreas - T-cells, Prostate - T-cells, Thyroid - T-cells	Not detected	Not detected			Low region specificity	Detected in all
PDK2	PDHK2	ENSG00000005882	Pyruvate dehydrogenase kinase 2	Q15119	17	50094737-50112152	Enzymes, Metabolic proteins, Predicted intracellular proteins	Carbohydrate metabolism, Glucose metabolism	Kinase, Transferase		Evidence at protein level	Evidence at protein level	Evidence at protein level	Evidence at protein level	Tissue enhanced	Detected in all		skeletal muscle: 208.6;tongue: 273.6	Cell type enhanced	Detected in all		Proximal enterocytes: 115.7;Proximal tubular cells: 111.4	Low cancer specificity	Detected in all			Low region specificity	Detected in all			Low immune cell specificity	Detected in all			Low lineage specificity	Detected in all			Low cancer specificity	Detected in all			Adipose visceral - Adipocytes (Visceral), Heart muscle - Cardiomyocytes, Liver - Hepatocytes, Thyroid - Thyroid glandular cells	Low region specificity	Detected in all			Low region specificity	Detected in all
ITGA3	CD49c, GAP-B3, MSK18, VCA-2, VLA3a	ENSG00000005884	Integrin subunit alpha 3	P26006	17	50055968-50090481	Cancer-related genes, CD markers, Disease related genes, Human disease related genes, Predicted intracellular proteins, Predicted membrane proteins	Cell adhesion	Integrin, Receptor	Cancer-related genes, Disease variant, Epidermolysis bullosa	Evidence at protein level	Evidence at protein level	Evidence at protein level	Evidence at protein level	Low tissue specificity	Detected in many			Cell type enhanced	Detected in many		Alveolar cells type 1: 279.9;Ductal cells: 113.7;Exocrine glandular cells: 95.6	Low cancer specificity	Detected in all			Low region specificity	Detected in all			Not detected in immune cells	Not detected			Not detected	Not detected			Low cancer specificity	Detected in all			Kidney - Endothelial cells, Lung - Alveolar cells type 1	Low region specificity	Detected in all			Low region specificity	Detected in all
ZFX	ZNF926	ENSG00000005889	Zinc finger protein X-linked	P17010	X	24149173-24216255	Predicted intracellular proteins, Transcription factors	Transcription, Transcription regulation	Activator, DNA-binding		Evidence at protein level	Evidence at protein level	Evidence at transcript level	Evidence at protein level	Low tissue specificity	Detected in all			Cell type enhanced	Detected in all		monocytes: 113.6	Low cancer specificity	Detected in all			Low region specificity	Detected in all			Low immune cell specificity	Detected in all			Low lineage specificity	Detected in all			Low cancer specificity	Detected in all
LAMP2	CD107b	ENSG00000005893	Lysosomal associated membrane protein 2	P13473	X	120426148-120469365	CD markers, Disease related genes, Human disease related genes, Plasma proteins, Potential drug targets, Predicted membrane proteins, Transporters	Autophagy		Disease variant, Glycogen storage disease	Evidence at protein level	Evidence at protein level	Evidence at protein level	Evidence at protein level	Low tissue specificity	Detected in all			Cell type enhanced	Detected in all		Oligodendrocytes: 472.1;Syncytiotrophoblasts: 485.3	Low cancer specificity	Detected in all			Low region specificity	Detected in all			Immune cell enhanced	Detected in all		neutrophil: 564.0	Lineage enriched	Detected in all	5	granulocytes: 564.0	Low cancer specificity	Detected in all			Thyroid - Thyroid glandular cells	Low region specificity	Detected in all			Low region specificity	Detected in all
ITGA2B	CD41, CD41B, GP2B, PPP1R93	ENSG00000005961	Integrin subunit alpha 2b	P08514	17	44372180-44389649	Cancer-related genes, Candidate cardiovascular disease genes, CD markers, Disease related genes, FDA approved drug targets, Human disease related genes, Plasma proteins, Predicted intracellular proteins, Predicted membrane proteins	Cell adhesion	Integrin, Receptor	Cancer-related genes, Disease variant, FDA approved drug targets	Evidence at protein level	Evidence at protein level	Evidence at protein level	Evidence at protein level	Tissue enhanced	Detected in many		bone marrow: 16.4;epididymis: 10.4;lymphoid tissue: 10.9	Cell type enhanced	Detected in many		Erythroid cells: 38.7;Late spermatids: 26.7;Lymphatic endothelial cells: 8.9;Oligodendrocyte precursor cells: 9.0	Cancer enhanced	Detected in some		testis cancer: 2.1	Low region specificity	Detected in all			Immune cell enriched	Detected in some	14	basophil: 65.1	Lineage enriched	Detected in single	75	granulocytes: 65.1	Cancer enriched	Detected in some	59	Leukemia: 83.1	Testis - Late spermatids	Not detected	Not detected			Low region specificity	Detected in all
ASB4	ASB-4	ENSG00000005981	Ankyrin repeat and SOCS box containing 4	Q9Y574	7	95478444-95540233	Predicted intracellular proteins	Ubl conjugation pathway			Evidence at protein level	Evidence at transcript level	Evidence at protein level	Evidence at protein level	Tissue enhanced	Detected in some		adrenal gland: 45.6;skeletal muscle: 33.0	Cell type enhanced	Detected in some		Astrocytes: 6.8;Cardiomyocytes: 2.6;Early spermatids: 2.8;Hepatocytes: 1.9;Late spermatids: 2.0;Skeletal myocytes: 4.9	Cancer enhanced	Detected in some		stomach cancer: 1.2	Low region specificity	Detected in all			Not detected in immune cells	Not detected			Not detected	Not detected			Cancer enhanced	Detected in some		colorectal cancer: 7.9;skin cancer: 9.4	Heart muscle - Cardiomyocytes, Skeletal muscle - Skeletal myocytes, Testis - Early spermatids, Testis - Late spermatids	Group enriched	Detected in many	4	basal ganglia: 9.5;hypothalamus: 31.7	Region enriched	Detected in single
GDE1	MIR16	ENSG00000006007	Glycerophosphodiester phosphodiesterase 1	Q9NZC3	16	19501693-19522123	Enzymes, Metabolic proteins, Predicted intracellular proteins, Predicted membrane proteins	Lipid metabolism	Hydrolase		Evidence at protein level	Evidence at protein level	Evidence at protein level	Evidence at protein level	Low tissue specificity	Detected in all			Cell type enhanced	Detected in all		Syncytiotrophoblasts: 353.8	Low cancer specificity	Detected in all			Low region specificity	Detected in all			Low immune cell specificity	Detected in all			Low lineage specificity	Detected in all			Low cancer specificity	Detected in all			Adipose subcutaneous - Adipocytes (Subcutaneous), Testis - Spermatocytes	Low region specificity	Detected in all			Low region specificity	Detected in all
REX1BD	C19orf60, FLJ20850, FLJ30108, FLJ34606, FLJ37391	ENSG00000006015	Required for excision 1-B domain containing	Q96EN9	19	18588685-18592337	Predicted intracellular proteins				Evidence at protein level	Evidence at transcript level	Evidence at protein level	Evidence at protein level	Low tissue specificity	Detected in many			Low cell type specificity	Detected in all			Low cancer specificity	Detected in all			Low region specificity	Detected in all			Low immune cell specificity	Detected in all			Low lineage specificity	Detected in all			Low cancer specificity	Detected in many				Low region specificity	Detected in all			Low region specificity	Detected in all
CRLF1	CISS, CISS1, CLF, CLF-1	ENSG00000006016	Cytokine receptor like factor 1	O75462	19	18572220-18607741	Disease related genes, Human disease related genes, Predicted intracellular proteins, Predicted secreted proteins		Receptor	Disease variant	Evidence at protein level	Evidence at protein level	Evidence at protein level	Evidence at protein level	Tissue enhanced	Detected in many		brain: 61.8;heart muscle: 85.7	Cell type enhanced	Detected in many		Astrocytes: 14.6;Ciliated cells: 15.8;Fibroblasts: 48.8;Pancreatic endocrine cells: 27.2;Serous glandular cells: 21.4;Smooth muscle cells: 56.3	Group enriched	Detected in all	4	lung cancer: 27.4;thyroid cancer: 36.7	Low region specificity	Detected in all			Not detected in immune cells	Not detected			Not detected	Not detected			Cancer enhanced	Detected in many		Bone cancer: 46.5;thyroid cancer: 46.5		Region enriched	Detected in many	7	hippocampal formation: 21.1	Group enriched	Detected in some
OSBPL7	MGC71150, ORP7	ENSG00000006025	Oxysterol binding protein like 7	Q9BZF2	17	47807372-47821834	Predicted intracellular proteins	Lipid transport, Transport			Evidence at protein level	Evidence at protein level	Evidence at protein level	Evidence at protein level	Low tissue specificity	Detected in all			Cell type enhanced	Detected in many		Distal enterocytes: 36.9;Gastric mucus-secreting cells: 109.1;Intestinal goblet cells: 25.6;Paneth cells: 26.3;Proximal enterocytes: 28.0	Low cancer specificity	Detected in all			Low region specificity	Detected in all			Low immune cell specificity	Detected in some			Low lineage specificity	Detected in many			Low cancer specificity	Detected in many			Stomach - Gastric mucous cells	Low region specificity	Detected in all			Low region specificity	Detected in all
TMEM98	DKFZP564K1964	ENSG00000006042	Transmembrane protein 98	Q9Y2Y6	17	32927910-32945106	Disease related genes, Human disease related genes, Predicted membrane proteins			Disease variant	Evidence at protein level	Evidence at protein level	Evidence at protein level	Evidence at protein level	Tissue enhanced	Detected in all		choroid plexus: 404.0	Cell type enhanced	Detected in many		Mesothelial cells: 197.7;Ovarian stromal cells: 241.9;Proximal enterocytes: 249.6	Low cancer specificity	Detected in all			Low region specificity	Detected in all			Immune cell enriched	Detected in single	12	plasmacytoid DC: 4.0	Lineage enriched	Detected in single	12	dendritic cells: 4.0	Low cancer specificity	Detected in many			Adipose subcutaneous - Adipose progenitor cells, Adipose visceral - Mesothelial cells, Heart muscle - Fibroblasts, Skeletal muscle - Fibroblasts	Low region specificity	Detected in all			Low region specificity	Detected in all
YBX2	Contrin, CSDA3, MSY2	ENSG00000006047	Y-box binding protein 2	Q9Y2T7	17	7288263-7294639	Predicted intracellular proteins, Transcription factors		DNA-binding, RNA-binding		Evidence at protein level	Evidence at protein level	Evidence at protein level	Evidence at protein level	Tissue enriched	Detected in many	77	testis: 535.8	Group enriched	Detected in many	20	Early spermatids: 338.5;Late spermatids: 396.6;Spermatocytes: 196.1	Low cancer specificity	Detected in many			Low region specificity	Detected in many			Not detected in immune cells	Not detected			Not detected	Not detected			Cancer enhanced	Detected in many		breast cancer: 6.3	Adipose subcutaneous - Adipocytes (Subcutaneous), Adipose visceral - Adipocytes (Visceral), Liver - Hepatocytes, Skin - Eccrine sweat gland cells, Testis - Early spermatids, Testis - Late spermatids	Low region specificity	Detected in some			Low region specificity	Detected in many
KRT33A	Ha-3I, Krt1-3, KRTHA3A	ENSG00000006059	Keratin 33A	O76009	17	41346092-41350828	Predicted intracellular proteins				Evidence at protein level	Evidence at protein level	Evidence at transcript level	Evidence at protein level	Tissue enriched	Detected in some	19	skin 1: 46.0	Group enriched	Detected in some	5	Basal squamous epithelial cells: 1.8;Late spermatids: 1.3;Squamous epithelial cells: 4.9	Cancer enhanced	Detected in some		urothelial cancer: 2.4	Not detected	Not detected			Not detected in immune cells	Not detected			Not detected	Not detected			Not detected	Not detected			Testis - Late spermatids	Not detected	Not detected			Not detected	Not detected
MAP3K14	FTDCR1B, HS, HSNIK, NIK	ENSG00000006062	Mitogen-activated protein kinase kinase kinase 14	Q99558	17	45263119-45317029	Enzymes, Predicted intracellular proteins		Kinase, Serine/threonine-protein kinase, Transferase		Evidence at protein level	Evidence at protein level	Evidence at protein level	Evidence at protein level	Low tissue specificity	Detected in all			Cell type enhanced	Detected in many		Langerhans cells: 31.1;Microglial cells: 25.0	Low cancer specificity	Detected in all			Low region specificity	Detected in all			Low immune cell specificity	Detected in many			Low lineage specificity	Detected in all			Cancer enhanced	Detected in all		Adrenocortical cancer: 88.8	Testis - Early spermatids, Testis - Late spermatids	Low region specificity	Detected in many			Low region specificity	Detected in all
ABCC8	ABC36, HHF1, HI, HRINS, MRP8, PHHI, SUR, SUR1, TNDM2	ENSG00000006071	ATP binding cassette subfamily C member 8	Q09428	11	17392498-17476894	Disease related genes, FDA approved drug targets, Human disease related genes, Metabolic proteins, Plasma proteins, Predicted membrane proteins, Transporters	Transport	Receptor	Diabetes mellitus, Disease variant, FDA approved drug targets	Evidence at protein level	Evidence at transcript level	Evidence at protein level	Evidence at protein level	Group enriched	Detected in many	5	brain: 42.2;pancreas: 19.5;pituitary gland: 33.4	Cell type enhanced	Detected in some		Astrocytes: 18.6;Bipolar cells: 47.0;Endometrial stromal cells: 16.4;Enteroendocrine cells: 16.5;Excitatory neurons: 46.6;Horizontal cells: 18.9;Inhibitory neurons: 37.6;Oligodendrocyte precursor cells: 36.8;Pancreatic endocrine cells: 30.6	Cancer enriched	Detected in some	9	pancreatic cancer: 16.5	Low region specificity	Detected in all			Not detected in immune cells	Not detected			Not detected	Not detected			Cancer enriched	Detected in single	9	thyroid cancer: 3.4	Heart muscle - Cardiomyocytes, Pancreas - Alpha cells, Pancreas - Beta cells	Low region specificity	Detected in all			Low region specificity	Detected in all
CACNG3		ENSG00000006116	Calcium voltage-gated channel auxiliary subunit gamma 3	O60359	16	24256335-24362412	FDA approved drug targets, Predicted membrane proteins, Transporters	Calcium transport, Ion transport, Transport	Calcium channel, Ion channel, Voltage-gated channel	FDA approved drug targets	Evidence at protein level	Evidence at protein level	Evidence at transcript level	Evidence at protein level	Group enriched	Detected in some	17	brain: 42.7;retina: 17.1	Group enriched	Detected in some	15	Excitatory neurons: 151.9;Horizontal cells: 57.9;Inhibitory neurons: 102.8	Cancer enriched	Detected in single	15	glioma: 0.7	Low region specificity	Detected in all			Not detected in immune cells	Not detected			Not detected	Not detected			Cancer enriched	Detected in single	36	Bone cancer: 3.6	Testis - Early spermatids, Testis - Late spermatids	Low region specificity	Detected in all			Low region specificity	Detected in all
TMEM132A	FLJ20539, GBP, HSPA5BP1	ENSG00000006118	Transmembrane protein 132A	Q24JP5	11	60924460-60937159	Predicted intracellular proteins, Predicted membrane proteins, Transporters				Evidence at protein level	Evidence at protein level	Evidence at protein level	Evidence at protein level	Tissue enhanced	Detected in many		brain: 108.6;choroid plexus: 110.3	Cell type enhanced	Detected in many		Astrocytes: 78.0;Bipolar cells: 78.6;Ductal cells: 77.3;Horizontal cells: 153.6;Muller glia cells: 162.0;Rod photoreceptor cells: 168.7	Low cancer specificity	Detected in all			Low region specificity	Detected in all			Not detected in immune cells	Not detected			Not detected	Not detected			Low cancer specificity	Detected in all			Colon - Enteric glia cells, Heart muscle - Endothelial cells, Kidney - Endothelial cells, Liver - Vascular Endothelial cells	Low region specificity	Detected in all			Low region specificity	Detected in all
AP2B1	ADTB2, CLAPB1	ENSG00000006125	Adaptor related protein complex 2 subunit beta 1	P63010	17	35578046-35726413	Cancer-related genes, Predicted intracellular proteins, Transporters	Endocytosis, Protein transport, Transport		Cancer-related genes	Evidence at protein level	Evidence at protein level	Evidence at protein level	Evidence at protein level	Low tissue specificity	Detected in all			Cell type enhanced	Detected in all		Early spermatids: 433.6;Late spermatids: 661.1	Low cancer specificity	Detected in all			Low region specificity	Detected in all			Low immune cell specificity	Detected in all			Low lineage specificity	Detected in all			Low cancer specificity	Detected in all			Adipose visceral - Adipose progenitor cells, Testis - Early spermatids, Thyroid - Thyroid glandular cells	Low region specificity	Detected in all			Low region specificity	Detected in all
TAC1	NKNA, NPK, TAC2	ENSG00000006128	Tachykinin precursor 1	P20366	7	97732084-97740472	Predicted secreted proteins		Neuropeptide, Neurotransmitter		Evidence at protein level	Evidence at protein level	Evidence at protein level	Evidence at protein level	Tissue enriched	Detected in many	5	brain: 229.7	Group enriched	Detected in some	4	Enteroendocrine cells: 71.0;Inhibitory neurons: 95.5	Low cancer specificity	Detected in many			Low region specificity	Detected in all			Not detected in immune cells	Not detected			Not detected	Not detected			Cancer enriched	Detected in some	4	skin cancer: 8.5		Region enhanced	Detected in all		basal ganglia: 560.0	Region enriched	Detected in all
ZNF263	FPM315, ZKSCAN12, ZSCAN44	ENSG00000006194	Zinc finger protein 263	O14978	16	3283283-3301401	Predicted intracellular proteins, Transcription factors	Transcription, Transcription regulation	DNA-binding, Repressor		Evidence at protein level	Evidence at protein level	Evidence at protein level	Evidence at protein level	Low tissue specificity	Detected in all			Cell type enhanced	Detected in many		Early spermatids: 69.4	Low cancer specificity	Detected in all			Low region specificity	Detected in all			Low immune cell specificity	Detected in many			Low lineage specificity	Detected in all			Low cancer specificity	Detected in all				Low region specificity	Detected in all			Low region specificity	Detected in all
CX3CL1	ABCD-3, C3Xkine, CXC3, CXC3C, NTN, SCYD1	ENSG00000006210	C-X3-C motif chemokine ligand 1	P78423	16	57372477-57385044	Plasma proteins, Predicted membrane proteins, Predicted secreted proteins	Cell adhesion, Chemotaxis, Host-virus interaction, Inflammatory response	Cytokine		Evidence at protein level	Evidence at protein level	Evidence at protein level	Evidence at protein level	Low tissue specificity	Detected in many			Cell type enhanced	Detected in many		Adipocytes: 112.5;Basal respiratory cells: 55.0;Breast glandular cells: 62.9;Club cells: 53.3;Endothelial cells: 54.3;Ionocytes: 113.0	Low cancer specificity	Detected in all			Low region specificity	Detected in all			Not detected in immune cells	Not detected			Not detected	Not detected			Low cancer specificity	Detected in many			Adipose subcutaneous - Endothelial cells, Liver - Hepatocytes	Low region specificity	Detected in all			Low region specificity	Detected in all
SPATA20	FLJ21347, SSP411, Tisp78	ENSG00000006282	Spermatogenesis associated 20	Q8TB22	17	50543058-50555852	Predicted intracellular proteins, Predicted secreted proteins	Differentiation, Spermatogenesis	Developmental protein		Evidence at protein level	Evidence at protein level	Evidence at transcript level	Evidence at protein level	Tissue enhanced	Detected in all		testis: 114.3	Group enriched	Detected in all	16	Early spermatids: 449.2;Late spermatids: 1537.1	Low cancer specificity	Detected in all			Low region specificity	Detected in all			Low immune cell specificity	Detected in many			Low lineage specificity	Detected in all			Low cancer specificity	Detected in all			Heart muscle - Cardiomyocytes, Testis - Late spermatids	Not detected	Not detected			Low region specificity	Detected in all
CACNA1G	Cav3.1, NBR13	ENSG00000006283	Calcium voltage-gated channel subunit alpha1 G	O43497	17	50560715-50627474	Disease related genes, FDA approved drug targets, Human disease related genes, Plasma proteins, Predicted membrane proteins, Voltage-gated ion channels	Calcium transport, Ion transport, Transport	Calcium channel, Ion channel, Voltage-gated channel	Disease variant, FDA approved drug targets, Neurodegeneration, Spinocerebellar ataxia	Evidence at protein level	Evidence at transcript level	Evidence at protein level	Evidence at protein level	Tissue enhanced	Detected in some		brain: 20.5;cervix: 9.5;retina: 8.4	Group enriched	Detected in some	5	Bipolar cells: 152.8;Horizontal cells: 68.0	Cancer enhanced	Detected in some		glioma: 1.6;testis cancer: 1.6	Low region specificity	Detected in all			Not detected in immune cells	Not detected			Not detected	Not detected			Cancer enhanced	Detected in many		Bone cancer: 6.8	Lung - Fibroblast_2	Low region specificity	Detected in all			Low region specificity	Detected in all
TNFRSF12A	CD266, FN14, TweakR	ENSG00000006327	TNF receptor superfamily member 12A	Q9NP84	16	3018445-3022383	Cancer-related genes, CD markers, Predicted intracellular proteins, Predicted membrane proteins	Angiogenesis, Apoptosis, Cell adhesion, Differentiation	Developmental protein, Receptor	Cancer-related genes	Evidence at protein level	Evidence at protein level	Evidence at protein level	Evidence at protein level	Low tissue specificity	Detected in all			Cell type enhanced	Detected in many		Alveolar cells type 1: 574.8;Basal respiratory cells: 577.5;Ductal cells: 809.1;Exocrine glandular cells: 535.5;Pancreatic endocrine cells: 706.4;Secretory cells: 888.2	Low cancer specificity	Detected in all			Low region specificity	Detected in all			Group enriched	Detected in many	8	eosinophil: 140.0;neutrophil: 103.3	Lineage enriched	Detected in many	10	granulocytes: 140.0	Low cancer specificity	Detected in all			Pancreas - Ductal cells					Low region specificity	Detected in all
DLX6		ENSG00000006377	Distal-less homeobox 6	P56179	7	97005553-97011040	Predicted intracellular proteins, Transcription factors		Developmental protein, DNA-binding		Evidence at protein level	Evidence at transcript level	Evidence at transcript level	Evidence at protein level	Tissue enhanced	Detected in some		brain: 10.7;testis: 5.3	Cell type enhanced	Detected in some		Cytotrophoblasts: 32.3;Early spermatids: 28.2;Extravillous trophoblasts: 73.3;Glandular and luminal cells: 27.0;Oocytes: 86.0;Syncytiotrophoblasts: 18.8	Cancer enriched	Detected in many	8	endometrial cancer: 12.5	Low region specificity	Detected in many			Not detected in immune cells	Not detected			Not detected	Not detected			Cancer enhanced	Detected in many		testis cancer: 17.8	Colon - Enteric glia cells, Skin - Keratinocyte (granular)	Low region specificity	Detected in many			Region enhanced	Detected in many
MAP3K9	MEKK9, MLK1, PRKE1	ENSG00000006432	Mitogen-activated protein kinase kinase kinase 9	P80192	14	70722526-70809534	Disease related genes, Enzymes, Potential drug targets, Predicted intracellular proteins	Apoptosis, Stress response, Transcription, Transcription regulation	Kinase, Serine/threonine-protein kinase, Transferase		Evidence at protein level	Evidence at transcript level	Evidence at protein level	Evidence at protein level	Tissue enhanced	Detected in many		retina: 9.3	Cell type enhanced	Detected in many		Excitatory neurons: 48.0;Inhibitory neurons: 55.7	Low cancer specificity	Detected in many			Low region specificity	Detected in all			Not detected in immune cells	Not detected			Not detected	Not detected			Low cancer specificity	Detected in all			Adipose visceral - Mesothelial cells, Lung - Alveolar cells type 2, Skin - Keratinocyte (granular)	Low region specificity	Detected in all			Low region specificity	Detected in all
RALA	RAL	ENSG00000006451	RAS like proto-oncogene A	P11233	7	39623565-39708120	Disease related genes, Enzymes, Human disease related genes, Potential drug targets, Predicted intracellular proteins, RAS pathway related proteins	Cell cycle, Cell division, Exocytosis	Hydrolase	Disease variant, Intellectual disability	Evidence at protein level	Evidence at protein level	Evidence at protein level	Evidence at protein level	Low tissue specificity	Detected in all			Cell type enhanced	Detected in all		Langerhans cells: 334.8	Low cancer specificity	Detected in all			Low region specificity	Detected in all			Low immune cell specificity	Detected in all			Low lineage specificity	Detected in all			Low cancer specificity	Detected in all			Lung - Endothelial cells, Testis - Spermatogonia	Low region specificity	Detected in all			Low region specificity	Detected in all
BAIAP2L1	IRTKS	ENSG00000006453	BAR/IMD domain containing adaptor protein 2 like 1	Q9UHR4	7	98291650-98401090	Predicted intracellular proteins		Actin-binding		Evidence at protein level	Evidence at protein level	Evidence at protein level	Evidence at protein level	Tissue enhanced	Detected in many		stomach 1: 57.3	Cell type enriched	Detected in many	4	Oocytes: 455.8	Low cancer specificity	Detected in many			Low region specificity	Detected in all			Not detected in immune cells	Not detected			Not detected	Not detected			Low cancer specificity	Detected in all			Prostate - Prostate glandular cells	Low region specificity	Detected in some			Low region specificity	Detected in many
KDM7A	JHDM1D, KIAA1718	ENSG00000006459	Lysine demethylase 7A	Q6ZMT4	7	140084746-140176983	Enzymes, Predicted intracellular proteins	Neurogenesis, Transcription, Transcription regulation	Chromatin regulator, Dioxygenase, Oxidoreductase		Evidence at protein level	Evidence at transcript level	Evidence at protein level	Evidence at protein level	Low tissue specificity	Detected in many			Cell type enhanced	Detected in all		Langerhans cells: 103.5;Microglial cells: 92.1	Low cancer specificity	Detected in all			Low region specificity	Detected in all			Low immune cell specificity	Detected in some			Low lineage specificity	Detected in many			Low cancer specificity	Detected in many			Testis - Spermatocytes, Testis - Spermatogonia	Low region specificity	Detected in all			Low region specificity	Detected in all
ETV1	ER81	ENSG00000006468	ETS variant transcription factor 1	P50549	7	13891229-13991425	Cancer-related genes, Disease related genes, Human disease related genes, Predicted intracellular proteins, Transcription factors	Transcription, Transcription regulation	Activator, DNA-binding	Cancer-related genes, Disease variant, Proto-oncogene	Evidence at protein level	Evidence at protein level	Evidence at protein level	Evidence at protein level	Tissue enhanced	Detected in many		brain: 131.8;salivary gland: 87.9	Cell type enhanced	Detected in many		Alveolar cells type 2: 87.7;Astrocytes: 63.8;Cardiomyocytes: 114.4;Enteroendocrine cells: 93.6;Excitatory neurons: 64.4;Oligodendrocyte precursor cells: 127.3;Serous glandular cells: 152.2	Cancer enhanced	Detected in all		glioma: 22.5	Group enriched	Detected in all	4	cerebellum: 235.6;thalamus: 74.1	Not detected in immune cells	Not detected			Not detected	Not detected			Cancer enhanced	Detected in all		prostate cancer: 72.9	Skeletal muscle - Fibroblasts, Skin - Eccrine sweat gland cells, Thyroid - Thyroid glandular cells	Low region specificity	Detected in all			Region enhanced	Detected in all
AGK	FLJ10842, MULK	ENSG00000006530	Acylglycerol kinase	Q53H12	7	141551278-141655244	Disease related genes, Enzymes, Human disease related genes, Metabolic proteins, Potential drug targets, Predicted intracellular proteins	Lipid metabolism	Kinase, Transferase	Cardiomyopathy, Cataract, Disease variant, Primary mitochondrial disease	Evidence at protein level	Evidence at protein level	Evidence at protein level	Evidence at protein level	Low tissue specificity	Detected in all			Cell type enhanced	Detected in many		Oocytes: 69.1	Low cancer specificity	Detected in all			Low region specificity	Detected in all			Immune cell enhanced	Detected in many		NK-cell: 97.6	Low lineage specificity	Detected in all			Low cancer specificity	Detected in all				Low region specificity	Detected in all			Low region specificity	Detected in all
ALDH3B1	ALDH7	ENSG00000006534	Aldehyde dehydrogenase 3 family member B1	P43353	11	68008578-68029282	Enzymes, Metabolic proteins, Predicted intracellular proteins	Lipid metabolism	Oxidoreductase		Evidence at protein level	Evidence at transcript level	Evidence at protein level	Evidence at protein level	Tissue enhanced	Detected in many		bone marrow: 45.7	Cell type enhanced	Detected in many		Alveolar cells type 1: 56.0;Ciliated cells: 133.0;Kupffer cells: 57.4;monocytes: 56.8	Low cancer specificity	Detected in all			Low region specificity	Detected in all			Immune cell enhanced	Detected in many		eosinophil: 157.1	Group enriched	Detected in many	10	dendritic cells: 63.6;granulocytes: 157.1;monocytes: 119.2	Low cancer specificity	Detected in many			Adipose subcutaneous - Macrophages, Adipose visceral - Mesothelial cells	Low region specificity	Detected in all
TTC22	FLJ20619	ENSG00000006555	Tetratricopeptide repeat domain 22	Q5TAA0	1	54779712-54801323	Predicted intracellular proteins				Evidence at protein level	Evidence at transcript level	Evidence at transcript level	Evidence at protein level	Tissue enhanced	Detected in many		esophagus: 106.5;vagina: 46.7	Cell type enhanced	Detected in many		Distal enterocytes: 44.9;Intestinal goblet cells: 31.0;Paneth cells: 32.4;Proximal enterocytes: 51.0;Squamous epithelial cells: 22.7;Suprabasal keratinocytes: 37.7	Low cancer specificity	Detected in many			Low region specificity	Detected in all			Low immune cell specificity	Detected in many			Low lineage specificity	Detected in many			Low cancer specificity	Detected in many			Adipose visceral - Mesothelial cells, Skin - Keratinocyte (other), Stomach - Gastric mucous cells	Low region specificity	Detected in some			Region enhanced	Detected in single
PHTF2	DKFZp434D166	ENSG00000006576	Putative homeodomain transcription factor 2	Q8N3S3	7	77798773-77957503	Predicted membrane proteins, Transcription factors				Evidence at protein level	Evidence at transcript level	Evidence at transcript level	Evidence at protein level	Tissue enhanced	Detected in all		skeletal muscle: 107.2;tongue: 52.1	Cell type enhanced	Detected in many		Excitatory neurons: 105.4;Inhibitory neurons: 90.7;monocytes: 112.7;Oligodendrocytes: 134.4	Cancer enhanced	Detected in all		testis cancer: 16.6	Low region specificity	Detected in all			Immune cell enhanced	Detected in all		non-classical monocyte: 25.7	Low lineage specificity	Detected in all			Low cancer specificity	Detected in all			Testis - Spermatocytes, Testis - Spermatogonia	Low region specificity	Detected in all			Low region specificity	Detected in all
CCL26	eotaxin-3, IMAC, MIP-4a, MIP-4alpha, SCYA26, TSC-1	ENSG00000006606	C-C motif chemokine ligand 26	Q9Y258	7	75769533-75789896	Human disease related genes, Predicted secreted proteins	Chemotaxis, Inflammatory response	Cytokine		Evidence at protein level	Evidence at transcript level	Evidence at protein level	Evidence at protein level	Tissue enhanced	Detected in many		choroid plexus: 47.1;ovary: 19.7	Cell type enhanced	Detected in some		Fibroblasts: 7.7;Leydig cells: 15.5;Ovarian stromal cells: 23.1;Sertoli cells: 5.4;Smooth muscle cells: 12.7	Cancer enhanced	Detected in many		testis cancer: 14.0	Region enriched	Detected in some	18	choroid plexus: 18.4	Not detected in immune cells	Not detected			Not detected	Not detected			Cancer enriched	Detected in many	6	ovarian cancer: 77.0						Region enriched	Detected in single
FARP2	FIR, FRG, KIAA0793, PLEKHC3	ENSG00000006607	FERM, ARH/RhoGEF and pleckstrin domain protein 2	O94887	2	241356285-241494841	Predicted intracellular proteins		Guanine-nucleotide releasing factor		Evidence at protein level	Evidence at protein level	Evidence at protein level	Evidence at protein level	Low tissue specificity	Detected in all			Cell type enhanced	Detected in all		Oligodendrocyte precursor cells: 120.3;Oligodendrocytes: 106.1	Low cancer specificity	Detected in all			Low region specificity	Detected in all			Low immune cell specificity	Detected in many			Low lineage specificity	Detected in all			Low cancer specificity	Detected in all			Testis - Spermatocytes	Low region specificity	Detected in all			Low region specificity	Detected in all
USH1C	AIE-75, DFNB18, harmonin, NY-CO-37, NY-CO-38, PDZ-73, PDZ73, PDZD7C	ENSG00000006611	USH1 protein network component harmonin	Q9Y6N9	11	17493895-17544416	Cancer-related genes, Disease related genes, Human disease related genes, Predicted intracellular proteins	Differentiation, Hearing		Cancer-related genes, Deafness, Non-syndromic deafness, Retinitis pigmentosa, Usher syndrome	Evidence at protein level	Evidence at protein level	Evidence at protein level	Evidence at protein level	Tissue enhanced	Detected in many		intestine: 95.1;kidney: 52.1	Cell type enhanced	Detected in some		Distal enterocytes: 203.0;Enteroendocrine cells: 95.9;Intestinal goblet cells: 93.0;Muller glia cells: 154.1;Paneth cells: 173.3;Proximal enterocytes: 432.4;Proximal tubular cells: 179.4;Undifferentiated cells: 94.6	Group enriched	Detected in many	7	colorectal cancer: 34.5;pancreatic cancer: 18.8;renal cancer: 29.4;stomach cancer: 15.3	Low region specificity	Detected in all			Not detected in immune cells	Not detected			Not detected	Not detected			Cancer enhanced	Detected in many		colorectal cancer: 76.6;Gastric cancer: 40.3	Colon - Colon enterocytes, Kidney - Proximal tubular cells, Liver - Cholangiocyte, Stomach - Gastric mucous cells	Not detected	Not detected			Low region specificity	Detected in many
GGCT	C7orf24, CRF21, GCTG, Ggc, MGC3077	ENSG00000006625	Gamma-glutamylcyclotransferase	O75223	7	30496621-30504841	Enzymes, Metabolic proteins, Plasma proteins, Predicted intracellular proteins		Lyase		Evidence at protein level	Evidence at protein level	Evidence at protein level	Evidence at protein level	Low tissue specificity	Detected in all			Cell type enhanced	Detected in all		Cytotrophoblasts: 436.2	Low cancer specificity	Detected in all			Low region specificity	Detected in all			Low immune cell specificity	Detected in all			Low lineage specificity	Detected in all			Low cancer specificity	Detected in all			Adipose visceral - Adipocytes (Visceral)	Low region specificity	Detected in all			Low region specificity	Detected in all
DBF4	ASK, chif, DBF4A, ZDBF1	ENSG00000006634	DBF4 zinc finger	Q9UBU7	7	87876216-87909553	Predicted intracellular proteins	Cell cycle, DNA replication			Evidence at protein level	Evidence at protein level	Evidence at protein level	Evidence at protein level	Tissue enriched	Detected in single	23	testis: 14.7	Group enriched	Detected in all	7	Early spermatids: 659.6;Spermatocytes: 468.4	Low cancer specificity	Detected in all			Low region specificity	Detected in all			Immune cell enhanced	Detected in single		basophil: 1.0	Low lineage specificity	Detected in single			Low cancer specificity	Detected in many			Heart muscle - Endothelial cells, Kidney - Endothelial cells, Testis - Early spermatids	Low region specificity	Detected in many			Low region specificity	Detected in all
TBXA2R		ENSG00000006638	Thromboxane A2 receptor	P21731	19	3594507-3606875	Disease related genes, G-protein coupled receptors, Human disease related genes, Predicted membrane proteins		G-protein coupled receptor, Receptor, Transducer	Disease variant	Evidence at protein level	Evidence at protein level	Evidence at protein level	Evidence at protein level	Low tissue specificity	Detected in many			Cell type enhanced	Detected in some		Adipocytes: 10.4;Endothelial cells: 8.6;Fibroblasts: 4.8;Lymphatic endothelial cells: 13.2;Schwann cells: 7.3;Smooth muscle cells: 8.2	Low cancer specificity	Detected in all			Low region specificity	Detected in all			Immune cell enhanced	Detected in many		naive B-cell: 11.1	Low lineage specificity	Detected in many			Low cancer specificity	Detected in many			Adipose subcutaneous - Smooth muscle cells, Adipose visceral - Smooth muscle cells	Low region specificity	Detected in single			Low region specificity	Detected in all
IFRD1	PC4, TIS7	ENSG00000006652	Interferon related developmental regulator 1	O00458	7	112422887-112481017	Predicted intracellular proteins, Predicted membrane proteins	Differentiation	Developmental protein		Evidence at protein level	Evidence at protein level	Evidence at protein level	Evidence at protein level	Low tissue specificity	Detected in all			Low cell type specificity	Detected in many			Low cancer specificity	Detected in all			Low region specificity	Detected in all			Group enriched	Detected in all	4	eosinophil: 64.3;neutrophil: 112.7	Lineage enriched	Detected in all	13	granulocytes: 112.7	Low cancer specificity	Detected in all				Low region specificity	Detected in all			Low region specificity	Detected in all
LGALS14	CLC2, PPL13	ENSG00000006659	Galectin 14	Q8TCE9	19	39704481-39709444	Predicted intracellular proteins	Apoptosis			Evidence at protein level	Evidence at protein level	Evidence at protein level	Evidence at protein level	Tissue enriched	Detected in single	65	placenta: 63.5	Cell type enriched	Detected in some	33	Syncytiotrophoblasts: 226.3	Cancer enriched	Detected in single	16	liver cancer: 5.3	Low region specificity	Detected in all			Not detected in immune cells	Not detected			Not detected	Not detected			Cancer enhanced	Detected in some		Myeloma: 4.5;Uterine cancer: 5.4
COX10		ENSG00000006695	Cytochrome c oxidase assembly factor heme A:farnesyltransferase COX10	Q12887	17	14069490-14231736	Disease related genes, Enzymes, Human disease related genes, Metabolic proteins, Potential drug targets, Predicted intracellular proteins, Predicted membrane proteins	Heme biosynthesis, Lipid metabolism	Transferase	Disease variant, Leigh syndrome, Primary mitochondrial disease	Evidence at protein level	Evidence at protein level	Evidence at protein level	Evidence at protein level	Tissue enhanced	Detected in all		skeletal muscle: 42.9;tongue: 42.6	Cell type enhanced	Detected in all		Cardiomyocytes: 131.3;Late spermatids: 78.1	Low cancer specificity	Detected in all			Low region specificity	Detected in all			Low immune cell specificity	Detected in all			Low lineage specificity	Detected in all			Low cancer specificity	Detected in all			Testis - Early spermatids, Thyroid - Thyroid glandular cells	Low region specificity	Detected in all			Low region specificity	Detected in all
GTF2IRD1	BEN, Cream1, GTF3, MusTRD1, RBAP2, WBSCR11, WBSCR12	ENSG00000006704	GTF2I repeat domain containing 1	Q9UHL9	7	74453790-74602605	Disease related genes, Human disease related genes, Predicted intracellular proteins	Transcription, Transcription regulation	Developmental protein, DNA-binding	Williams-Beuren syndrome	Evidence at protein level	Evidence at protein level	Evidence at protein level	Evidence at protein level	Tissue enhanced	Detected in many		skeletal muscle: 65.7	Cell type enhanced	Detected in many		Astrocytes: 45.8;Inhibitory neurons: 40.3;Rod photoreceptor cells: 44.0;Skeletal myocytes: 40.0	Low cancer specificity	Detected in all			Low region specificity	Detected in all			Not detected in immune cells	Not detected			Not detected	Not detected			Low cancer specificity	Detected in all			Kidney - Endothelial cells, Testis - Sertoli cells	Low region specificity	Detected in all			Low region specificity	Detected in all
PAF1	F23149_1, FLJ11123, PD2	ENSG00000006712	PAF1 homolog, Paf1/RNA polymerase II complex component	Q8N7H5	19	39385629-39391154	Predicted intracellular proteins	Transcription, Transcription regulation, Wnt signaling pathway		Tumor suppressor	Evidence at protein level	Evidence at protein level	Evidence at protein level	Evidence at protein level	Low tissue specificity	Detected in all			Low cell type specificity	Detected in all			Low cancer specificity	Detected in all			Low region specificity	Detected in all			Low immune cell specificity	Detected in all			Low lineage specificity	Detected in all			Low cancer specificity	Detected in all			Testis - Early spermatids, Thyroid - Thyroid glandular cells	Low region specificity	Detected in all			Low region specificity	Detected in all
VPS41	HVSP41	ENSG00000006715	VPS41 subunit of HOPS complex	P49754	7	38722974-38932394	Disease related genes, Human disease related genes, Plasma proteins, Predicted intracellular proteins	Autophagy, Protein transport, Transport		Disease variant, Neurodegeneration, Spinocerebellar ataxia	Evidence at protein level	Evidence at transcript level	Evidence at protein level	Evidence at protein level	Low tissue specificity	Detected in all			Cell type enhanced	Detected in all		Excitatory neurons: 114.2;Oligodendrocytes: 101.6	Low cancer specificity	Detected in all			Low region specificity	Detected in all			Low immune cell specificity	Detected in all			Low lineage specificity	Detected in all			Low cancer specificity	Detected in all				Low region specificity	Detected in all			Low region specificity	Detected in all
ARHGAP44	KIAA0672, RICH-2, RICH2	ENSG00000006740	Rho GTPase activating protein 44	Q17R89	17	12789498-12991643	Predicted intracellular proteins	Exocytosis	GTPase activation		Evidence at protein level	Evidence at protein level	Evidence at protein level	Evidence at protein level	Tissue enhanced	Detected in many		brain: 25.3	Cell type enhanced	Detected in many		Excitatory neurons: 198.3;Horizontal cells: 91.9;Inhibitory neurons: 181.2	Low cancer specificity	Detected in many			Low region specificity	Detected in all			Not detected in immune cells	Not detected			Not detected	Not detected			Cancer enhanced	Detected in many		testis cancer: 11.2	Adipose subcutaneous - Smooth muscle cells, Adipose visceral - Mesothelial cells, Lung - Alveolar cells type 1, Testis - Spermatogonia	Low region specificity	Detected in all			Low region specificity	Detected in all
ELAC2	FLJ10530, HPC2	ENSG00000006744	ElaC ribonuclease Z 2	Q9BQ52	17	12991612-13018065	Disease related genes, Enzymes, Human disease related genes, Plasma proteins, Potential drug targets, Predicted intracellular proteins	tRNA processing	Endonuclease, Hydrolase, Nuclease	Disease variant, Primary mitochondrial disease, Proto-oncogene	Evidence at protein level	Evidence at protein level	Evidence at protein level	Evidence at protein level	Low tissue specificity	Detected in all			Low cell type specificity	Detected in all			Low cancer specificity	Detected in all			Low region specificity	Detected in all			Low immune cell specificity	Detected in all			Low lineage specificity	Detected in all			Cancer enhanced	Detected in all		testis cancer: 363.3		Low region specificity	Detected in all			Low region specificity	Detected in all
SCIN	KIAA1905	ENSG00000006747	Scinderin	Q9Y6U3	7	12570577-12660182	Plasma proteins, Predicted intracellular proteins		Actin capping, Actin-binding		Evidence at protein level	Evidence at protein level	Evidence at protein level	Evidence at protein level	Tissue enhanced	Detected in many		intestine: 45.1;kidney: 45.4;placenta: 75.2	Cell type enhanced	Detected in many		Collecting duct cells: 299.5;Early spermatids: 117.4;Paneth cells: 162.4;Proximal enterocytes: 290.5	Cancer enhanced	Detected in many		renal cancer: 13.5	Low region specificity	Detected in all			Low immune cell specificity	Detected in some			Low lineage specificity	Detected in many			Low cancer specificity	Detected in many			Lung - Alveolar cells type 2, Stomach - Gastric mucous cells, Testis - Early spermatids, Testis - Late spermatids	Not detected	Not detected			Low region specificity	Detected in all
ARSD	ASD	ENSG00000006756	Arylsulfatase D	P51689	X	2903972-2929349	Metabolic proteins, Predicted intracellular proteins, Predicted membrane proteins		Hydrolase		Evidence at protein level	Evidence at transcript level	Evidence at protein level	Evidence at protein level	Low tissue specificity	Detected in all			Cell type enhanced	Detected in many		Hepatocytes: 94.5	Low cancer specificity	Detected in all			Low region specificity	Detected in all			Low immune cell specificity	Detected in many			Low lineage specificity	Detected in all			Low cancer specificity	Detected in many			Adipose subcutaneous - Adipocytes (Subcutaneous), Breast - Breast glandular cells, Breast - Breast glandular cells, Liver - Hepatocytes, Prostate - Prostate glandular cells, Thyroid - Thyroid glandular cells					Low region specificity	Detected in all
PNPLA4	DXS1283E, GS2, iPLA2eta	ENSG00000006757	Patatin like phospholipase domain containing 4	P41247	X	7898247-7927739	Disease related genes, Enzymes, Metabolic proteins, Plasma proteins, Potential drug targets, Predicted intracellular proteins	Lipid degradation, Lipid metabolism	Hydrolase	Primary mitochondrial disease	Evidence at protein level	Evidence at protein level	Evidence at protein level	Evidence at protein level	Low tissue specificity	Detected in all			Cell type enhanced	Detected in many		Proximal tubular cells: 92.8	Low cancer specificity	Detected in all			Low region specificity	Detected in all			Low immune cell specificity	Detected in many			Low lineage specificity	Detected in all			Low cancer specificity	Detected in all			Heart muscle - Cardiomyocytes, Skeletal muscle - Skeletal myocytes, Thyroid - Thyroid glandular cells					Not detected	Not detected
MYH13	MyHC-eo	ENSG00000006788	Myosin heavy chain 13	Q9UKX3	17	10300865-10373130	Plasma proteins, Predicted intracellular proteins		Actin-binding, Calmodulin-binding, Motor protein, Muscle protein, Myosin		Evidence at protein level	Evidence at transcript level	Evidence at transcript level	Evidence at protein level	Tissue enhanced	Detected in some		skeletal muscle: 1.5;stomach 1: 1.5	Cell type enriched	Detected in some	10	Oocytes: 19.1	Not detected	Not detected			Not detected	Not detected			Not detected in immune cells	Not detected			Not detected	Not detected			Not detected	Not detected			Skeletal muscle - Skeletal myocytes	Low region specificity	Detected in single			Not detected	Not detected
ADIPOR2	ACDCR2, PAQR2	ENSG00000006831	Adiponectin receptor 2	Q86V24	12	1688574-1788674	Predicted membrane proteins, Transporters	Fatty acid metabolism, Lipid metabolism	Receptor		Evidence at protein level	Evidence at transcript level	Evidence at protein level	Evidence at protein level	Low tissue specificity	Detected in all			Cell type enhanced	Detected in all		Oligodendrocytes: 298.7	Low cancer specificity	Detected in all			Low region specificity	Detected in all			Low immune cell specificity	Detected in single			Low lineage specificity	Detected in single			Low cancer specificity	Detected in all			Adipose subcutaneous - Adipocytes (Subcutaneous), Adipose visceral - Adipocytes (Visceral), Breast - Adipocytes (Breast), Thyroid - Thyroid glandular cells	Low region specificity	Detected in all			Low region specificity	Detected in all
CDKL3	NKIAMRE	ENSG00000006837	Cyclin dependent kinase like 3	Q8IVW4	5	134286350-134371047	Enzymes, Predicted intracellular proteins		Kinase, Serine/threonine-protein kinase, Transferase		Evidence at protein level	Evidence at transcript level	Evidence at protein level	Evidence at protein level	Tissue enhanced	Detected in some		testis: 14.2	Cell type enhanced	Detected in many		Astrocytes: 48.0;Early spermatids: 171.1;Excitatory neurons: 40.2;Inhibitory neurons: 49.8;Late spermatids: 176.1;Oligodendrocytes: 47.2	Low cancer specificity	Detected in single			Low region specificity	Detected in all			Low immune cell specificity	Detected in some			Low lineage specificity	Detected in single			Low cancer specificity	Detected in many			Testis - Early spermatids, Testis - Late spermatids	Low region specificity	Detected in all			Low region specificity	Detected in many
UPP2	UDRPASE2, UP2, UPASE2	ENSG00000007001	Uridine phosphorylase 2	O95045	2	157876702-158136154	Enzymes, Metabolic proteins, Predicted intracellular proteins		Glycosyltransferase, Transferase		Evidence at protein level	Evidence at transcript level	Evidence at protein level	Evidence at protein level	Group enriched	Detected in some	15	kidney: 44.1;liver: 23.1	Group enriched	Detected in some	4	Astrocytes: 22.9;Excitatory neurons: 31.4;Inhibitory neurons: 19.9;Oligodendrocyte precursor cells: 25.9;Proximal tubular cells: 69.8	Cancer enriched	Detected in some	6	liver cancer: 3.6	Low region specificity	Detected in all			Not detected in immune cells	Not detected			Not detected	Not detected			Not detected	Not detected			Kidney - Proximal tubular cells	Low region specificity	Detected in all			Low region specificity	Detected in many
PRSS21	ESP-1, TEST1	ENSG00000007038	Serine protease 21	Q9Y6M0	16	2817180-2826304	Enzymes, Plasma proteins, Predicted intracellular proteins		Hydrolase, Protease, Serine protease		Evidence at protein level	Evidence at protein level	Evidence at protein level	Evidence at protein level	Tissue enriched	Detected in many	4	testis: 82.3	Cell type enhanced	Detected in many		Early spermatids: 104.5;Late spermatids: 342.5;Spermatocytes: 484.7;Spermatogonia: 202.9	Cancer enhanced	Detected in many		ovarian cancer: 23.9	Not detected	Not detected			Group enriched	Detected in many	5	basophil: 16.2;eosinophil: 33.0	Lineage enriched	Detected in all	7	granulocytes: 33.0	Cancer enhanced	Detected in many		cervical cancer: 23.1		Not detected	Not detected			Low region specificity	Detected in all
MARK4	FLJ90097, KIAA1860, MARKL1, Nbla00650, PAR-1D	ENSG00000007047	Microtubule affinity regulating kinase 4	Q96L34	19	45079288-45305284	Enzymes, Predicted intracellular proteins	Cell cycle, Cell division, Cilium biogenesis/degradation, Mitosis	Kinase, Serine/threonine-protein kinase, Transferase		Evidence at protein level	Evidence at protein level	Evidence at protein level	Evidence at protein level	Low tissue specificity	Detected in all			Cell type enhanced	Detected in many		Horizontal cells: 45.3	Low cancer specificity	Detected in all			Low region specificity	Detected in all			Not detected in immune cells	Not detected			Not detected	Not detected			Low cancer specificity	Detected in all			Testis - Sertoli cells	Low region specificity	Detected in all			Low region specificity	Detected in all
PROM1	AC133, CD133, CORD12, MCDR2, PROML1, RP41, STGD4	ENSG00000007062	Prominin 1	O43490	4	15963076-16084378	CD markers, Disease related genes, Human disease related genes, Potential drug targets, Predicted intracellular proteins, Predicted membrane proteins, Transporters			Cone-rod dystrophy, Disease variant, Retinitis pigmentosa, Stargardt disease	Evidence at protein level	Evidence at protein level	Evidence at protein level	Evidence at protein level	Tissue enriched	Detected in many	5	retina: 264.6	Cell type enhanced	Detected in many		Cone photoreceptor cells: 300.7;Mucus glandular cells: 169.5;Rod photoreceptor cells: 329.2	Low cancer specificity	Detected in all			Low region specificity	Detected in all			Not detected in immune cells	Not detected			Not detected	Not detected			Cancer enhanced	Detected in many		Uterine cancer: 32.2	Lung - Respiratory ciliated cells, Skin - Eccrine sweat gland cells, Testis - Early spermatids, Testis - Late spermatids	Low region specificity	Detected in all			Low region specificity	Detected in all
CCDC124	Lso2, oxs1	ENSG00000007080	Coiled-coil domain containing 124	Q96CT7	19	17933015-17943991	Predicted intracellular proteins	Cell cycle, Cell division			Evidence at protein level	Evidence at protein level	Evidence at protein level	Evidence at protein level	Low tissue specificity	Detected in all			Low cell type specificity	Detected in all			Low cancer specificity	Detected in all			Low region specificity	Detected in all			Low immune cell specificity	Detected in all			Low lineage specificity	Detected in all			Low cancer specificity	Detected in all				Low region specificity	Detected in all			Low region specificity	Detected in all
CEACAM21	FLJ13540, R29124_1	ENSG00000007129	CEA cell adhesion molecule 21	Q3KPI0	19	41549518-41586844	Predicted membrane proteins				Evidence at protein level	Evidence at transcript level	Evidence at transcript level	Evidence at protein level	Tissue enhanced	Detected in many		bone marrow: 17.3;lymphoid tissue: 10.0	Cell type enhanced	Detected in some		dendritic cells: 7.2;Hofbauer cells: 9.5;Kupffer cells: 10.6;Late spermatids: 10.8;Microglial cells: 14.3;Plasma cells: 11.0;T-cells: 7.8	Cancer enhanced	Detected in many		endometrial cancer: 4.2	Low region specificity	Detected in many			Low immune cell specificity	Detected in many			Low lineage specificity	Detected in all			Group enriched	Detected in some	8	Leukemia: 3.0;lymphoma: 1.5;Myeloma: 5.8	Prostate - T-cells, Testis - Late spermatids, Thyroid - T-cells
PAFAH1B1	LIS1, MDCR, MDS, NudF, PAFAH	ENSG00000007168	Platelet activating factor acetylhydrolase 1b regulatory subunit 1	P43034	17	2593210-2685615	Disease related genes, Human disease related genes, Metabolic proteins, Plasma proteins, Predicted intracellular proteins	Cell cycle, Cell division, Differentiation, Lipid degradation, Lipid metabolism, Mitosis, Neurogenesis, Transport	Developmental protein	Disease variant, Lissencephaly	Evidence at protein level	Evidence at protein level	Evidence at protein level	Evidence at protein level	Low tissue specificity	Detected in all			Group enriched	Detected in all	5	Early spermatids: 627.8;Late spermatids: 1860.6	Low cancer specificity	Detected in all			Low region specificity	Detected in all			Low immune cell specificity	Detected in all			Low lineage specificity	Detected in all			Low cancer specificity	Detected in all			Testis - Early spermatids	Low region specificity	Detected in all			Low region specificity	Detected in all
NOS2	HEP-NOS, iNOS, NOS, NOS2A	ENSG00000007171	Nitric oxide synthase 2	P35228	17	27756766-27800529	Cancer-related genes, Enzymes, FDA approved drug targets, Human disease related genes, Metabolic proteins, Plasma proteins, Predicted intracellular proteins		Calmodulin-binding, Oxidoreductase	Cancer-related genes, FDA approved drug targets	Evidence at protein level	Evidence at protein level	Evidence at protein level	Evidence at protein level	Group enriched	Detected in some	5	intestine: 20.2;lymphoid tissue: 14.2	Cell type enhanced	Detected in some		Extravillous trophoblasts: 31.1;Granulosa cells: 6.3;Proximal enterocytes: 12.5;Undifferentiated cells: 12.7	Cancer enhanced	Detected in many		colorectal cancer: 16.0	Low region specificity	Detected in some			Not detected in immune cells	Not detected			Not detected	Not detected			Cancer enhanced	Detected in some		colorectal cancer: 2.7;Uterine cancer: 2.6	Kidney - Endothelial cells, Testis - Spermatogonia	Not detected	Not detected			Low region specificity	Detected in many
DNAH9	DNAH17L, Dnahc9, DNAL1, DYH9, HL-20, HL20, KIAA0357	ENSG00000007174	Dynein axonemal heavy chain 9	Q9NYC9	17	11598470-11969748	Disease related genes, Human disease related genes, Plasma proteins, Predicted intracellular proteins	Cilium biogenesis/degradation	Motor protein	Ciliopathy, Disease variant, Kartagener syndrome, Primary ciliary dyskinesia	Evidence at protein level	Evidence at protein level	Evidence at protein level	Evidence at protein level	Tissue enhanced	Detected in many		brain: 13.0;choroid plexus: 12.2;fallopian tube: 34.1	Cell type enhanced	Detected in many		Ciliated cells: 128.5;Early spermatids: 34.9;Excitatory neurons: 25.9;Late spermatids: 67.3;Oocytes: 49.3	Group enriched	Detected in some	4	endometrial cancer: 1.1;glioma: 1.6	Low region specificity	Detected in all			Not detected in immune cells	Not detected			Not detected	Not detected			Group enriched	Detected in some	4	Bone cancer: 1.9;skin cancer: 1.9	Adipose subcutaneous - Adipocytes (Subcutaneous), Adipose visceral - Adipocytes (Visceral), Breast - Adipocytes (Breast), Lung - Respiratory ciliated cells, Testis - Early spermatids, Testis - Late spermatids	Low region specificity	Detected in many			Low region specificity	Detected in all
BLTP2	BCOX, BCOX1, CT101, DKFZp686M0843, FMP27, Hob, KIAA0100, MGC111488	ENSG00000007202	Bridge-like lipid transfer protein family member 2	Q14667	17	28614446-28645454	Predicted intracellular proteins				Evidence at protein level	Evidence at transcript level	Evidence at protein level	Evidence at protein level	Low tissue specificity	Detected in all			Low cell type specificity	Detected in many			Low cancer specificity	Detected in all			Low region specificity	Detected in all			Low immune cell specificity	Detected in many			Low lineage specificity	Detected in many			Low cancer specificity	Detected in all			Adipose subcutaneous - Adipocytes (Subcutaneous), Testis - Spermatocytes	Low region specificity	Detected in all			Low region specificity	Detected in all
SLC13A2	NaDC-1	ENSG00000007216	Solute carrier family 13 member 2	Q13183	17	28473293-28497781	Metabolic proteins, Predicted membrane proteins, Transporters	Ion transport, Sodium transport, Symport, Transport			Evidence at protein level	Evidence at protein level	Evidence at protein level	Evidence at protein level	Group enriched	Detected in some	6	intestine: 125.7;kidney: 41.5;salivary gland: 46.8	Cell type enriched	Detected in some	4	Proximal enterocytes: 262.2	Low cancer specificity	Detected in many			Region enriched	Detected in single	9	choroid plexus: 1.6	Not detected in immune cells	Not detected			Not detected	Not detected			Not detected	Not detected			Colon - Colon enterocytes, Kidney - Proximal tubular cells, Kidney - Proximal tubular cells, Liver - Hepatocytes, Pancreas - Ductal cells, Prostate - Urothelial cells, Skin - Eccrine sweat gland cells	Not detected	Not detected			Low region specificity	Detected in all
GAS7	KIAA0394, MGC1348	ENSG00000007237	Growth arrest specific 7	O60861	17	9910606-10198606	Cancer-related genes, Disease related genes, Predicted intracellular proteins	Differentiation, Neurogenesis	Developmental protein	Cancer-related genes, Proto-oncogene	Evidence at protein level	Evidence at protein level	Evidence at protein level	Evidence at protein level	Tissue enriched	Detected in all	4	brain: 191.6	Cell type enhanced	Detected in many		Excitatory neurons: 129.0;Fibroblasts: 89.7;Oligodendrocytes: 152.0;Schwann cells: 258.9	Group enriched	Detected in all	4	glioma: 15.7;melanoma: 54.6	Low region specificity	Detected in all			Immune cell enhanced	Detected in many		classical monocyte: 26.3	Group enriched	Detected in many	4	granulocytes: 17.1;monocytes: 26.3	Cancer enhanced	Detected in many		skin cancer: 129.9	Breast - Fibroblasts, Colon - Enteric glia cells, Lung - Fibroblast_2, Skeletal muscle - Fibroblasts, Skin - Keratinocyte (granular), Testis - Sertoli cells	Low region specificity	Detected in all			Low region specificity	Detected in all
TRAPPC6A	HSPC289, MGC2650, TRS33	ENSG00000007255	Trafficking protein particle complex subunit 6A	O75865	19	45162928-45178237	Predicted intracellular proteins	ER-Golgi transport, Transport			Evidence at protein level	Evidence at transcript level	Evidence at protein level	Evidence at protein level	Low tissue specificity	Detected in all			Cell type enhanced	Detected in all		Distal tubular cells: 233.6;Proximal tubular cells: 296.5	Low cancer specificity	Detected in all			Low region specificity	Detected in all			Low immune cell specificity	Detected in all			Low lineage specificity	Detected in all			Low cancer specificity	Detected in all			Prostate - Prostate glandular cells, Thyroid - Thyroid glandular cells	Low region specificity	Detected in all			Low region specificity	Detected in all
MATK	CHK, CTK, DKFZp434N1212, HHYLTK, HYL, HYLTK, Lsk, MGC1708, MGC2101	ENSG00000007264	Megakaryocyte-associated tyrosine kinase	P42679	19	3777970-3802129	Cancer-related genes, Enzymes, Predicted intracellular proteins		Kinase, Transferase, Tyrosine-protein kinase	Cancer-related genes	Evidence at protein level	Evidence at protein level	Evidence at protein level	Evidence at protein level	Tissue enhanced	Detected in many		bone marrow: 20.2;brain: 55.9	Cell type enhanced	Detected in many		granulocytes: 78.0;Hofbauer cells: 49.8;NK-cells: 298.0;T-cells: 92.8	Low cancer specificity	Detected in all			Low region specificity	Detected in all			Immune cell enhanced	Detected in many		NK-cell: 77.1	Group enriched	Detected in many	57	NK-cells: 77.1;T-cells: 46.3	Cancer enhanced	Detected in many		Leukemia: 56.3	Adipose visceral - T-cells, Breast - T-cells, Heart muscle - T-cells, Prostate - T-cells, Thyroid - T-cells	Low region specificity	Detected in all			Low region specificity	Detected in all
CEACAM7	CEA, CGM2	ENSG00000007306	CEA cell adhesion molecule 7	Q14002	19	41673303-41706976	Predicted intracellular proteins, Predicted membrane proteins				Evidence at protein level	Evidence at protein level	Evidence at protein level	Evidence at protein level	Tissue enriched	Detected in many	9	intestine: 631.6	Cell type enriched	Detected in some	4	Distal enterocytes: 1565.7	Cancer enhanced	Detected in many		colorectal cancer: 66.6	Not detected	Not detected			Not detected in immune cells	Not detected			Not detected	Not detected			Cancer enhanced	Detected in some		Bladder cancer: 2.3;colorectal cancer: 3.4;ovarian cancer: 3.2	Colon - Colon enterocytes
CD79B	B29, Ig-beta, IGB, Igbeta	ENSG00000007312	CD79b molecule	P40259	17	63928738-63932336	Cancer-related genes, CD markers, Disease related genes, FDA approved drug targets, Human disease related genes, Predicted membrane proteins	Adaptive immunity, Immunity		Cancer-related genes, Disease variant, FDA approved drug targets	Evidence at protein level	Evidence at protein level	Evidence at protein level	Evidence at protein level	Tissue enriched	Detected in many	4	lymphoid tissue: 258.7	Cell type enriched	Detected in many	4	B-cells: 490.9	Low cancer specificity	Detected in all			Not detected	Not detected			Group enriched	Detected in all	4	memory B-cell: 1119.4;naive B-cell: 1488.8	Lineage enriched	Detected in all	5	B-cells: 1488.8	Cancer enriched	Detected in some	6	lymphoma: 657.0	Prostate - Endothelial cells	Not detected	Not detected			Not detected	Not detected
SCN4A	HYKPP, HYPP, Nav1.4, SkM1	ENSG00000007314	Sodium voltage-gated channel alpha subunit 4	P35499	17	63938554-63972918	Disease related genes, FDA approved drug targets, Human disease related genes, Predicted membrane proteins, Transporters, Voltage-gated ion channels	Ion transport, Sodium transport, Transport	Ion channel, Sodium channel, Voltage-gated channel	Congenital myasthenic syndrome, Disease variant, FDA approved drug targets	Evidence at protein level	Evidence at transcript level	Evidence at protein level	Evidence at protein level	Group enriched	Detected in some	5	skeletal muscle: 132.5;tongue: 51.9	Group enriched	Detected in some	6	Adipocytes: 40.2;Skeletal myocytes: 38.1	Cancer enhanced	Detected in some		thyroid cancer: 2.2	Not detected	Not detected			Not detected in immune cells	Not detected			Not detected	Not detected			Cancer enhanced	Detected in some		Leukemia: 2.1;Sarcoma: 6.5	Testis - Late spermatids	Not detected	Not detected			Region enhanced	Detected in single
ST7L	FAM4B, FLJ20284, ST7R, STLR	ENSG00000007341	Suppression of tumorigenicity 7 like	Q8TDW4	1	112523514-112620825	Predicted intracellular proteins, Predicted membrane proteins				Evidence at protein level	Evidence at transcript level	Evidence at transcript level	Evidence at protein level	Tissue enriched	Detected in all	5	testis: 35.0	Cell type enhanced	Detected in all		Early spermatids: 189.3;Late spermatids: 305.5	Low cancer specificity	Detected in all			Low region specificity	Detected in all			Low immune cell specificity	Detected in many			Low lineage specificity	Detected in many			Low cancer specificity	Detected in all			Skin - Keratinocyte (other), Testis - Early spermatids	Low region specificity	Detected in all			Low region specificity	Detected in all
TKTL1	TKR, TKT2	ENSG00000007350	Transketolase like 1	P51854	X	154295795-154330350	Enzymes, Metabolic proteins, Predicted intracellular proteins		Developmental protein, Transferase		Evidence at protein level	Evidence at protein level	Evidence at protein level	Evidence at protein level	Tissue enriched	Detected in some	33	testis: 123.4	Group enriched	Detected in some	6	Oocytes: 290.4;Spermatocytes: 234.4;Spermatogonia: 449.7	Cancer enriched	Detected in many	8	testis cancer: 44.2	Group enriched	Detected in some	7	cerebral cortex: 8.7;medulla oblongata: 3.1	Group enriched	Detected in many	5	eosinophil: 61.0;gdT-cell: 24.5	Group enriched	Detected in many	5	granulocytes: 61.0;T-cells: 24.5	Cancer enhanced	Detected in some		Gallbladder cancer: 11.4;Myeloma: 6.8	Heart muscle - Cardiomyocytes, Lung - NK-cells (Lung), Testis - Spermatocytes, Testis - Spermatogonia	Not detected	Not detected			Region enhanced	Detected in single
PAX6	AN, AN1, AN2, D11S812E, WAGR	ENSG00000007372	Paired box 6	P26367	11	31784779-31817961	Disease related genes, Human disease related genes, Predicted intracellular proteins, Predicted membrane proteins, Transcription factors	Differentiation, Transcription, Transcription regulation	Developmental protein, DNA-binding, Repressor	Disease variant, Peters anomaly	Evidence at protein level	Evidence at protein level	Evidence at protein level	Evidence at protein level	Group enriched	Detected in some	8	brain: 81.6;retina: 66.8	Group enriched	Detected in some	6	Horizontal cells: 473.4;Muller glia cells: 408.8	Cancer enhanced	Detected in some		glioma: 2.5	Region enhanced	Detected in all		cerebellum: 96.7	Not detected in immune cells	Not detected			Not detected	Not detected			Low cancer specificity	Detected in many			Pancreas - Alpha cells, Pancreas - Beta cells, Stomach - Gastric enteroendocrine cells, Testis - Spermatocytes	Region enhanced	Detected in all		cerebellum: 54.3	Low region specificity	Detected in all
RPUSD1	C16orf40, MGC19600, RLUCL	ENSG00000007376	RNA pseudouridine synthase domain containing 1	Q9UJJ7	16	784974-788397	Predicted intracellular proteins				Evidence at protein level	Evidence at transcript level	Evidence at protein level	Evidence at protein level	Low tissue specificity	Detected in all			Low cell type specificity	Detected in many			Low cancer specificity	Detected in all			Low region specificity	Detected in all			Low immune cell specificity	Detected in all			Low lineage specificity	Detected in all			Low cancer specificity	Detected in all				Low region specificity	Detected in all			Low region specificity	Detected in all
RHBDF1	C16orf8, Dist1, EGFR-RS, FLJ2235, iRhom1	ENSG00000007384	Rhomboid 5 homolog 1	Q96CC6	16	58059-76355	Enzymes, Predicted intracellular proteins, Predicted membrane proteins	Protein transport, Transport	Growth factor binding		Evidence at protein level	Evidence at transcript level	Evidence at protein level	Evidence at protein level	Low tissue specificity	Detected in many			Cell type enhanced	Detected in many		Schwann cells: 40.7	Low cancer specificity	Detected in all			Low region specificity	Detected in all			Not detected in immune cells	Not detected			Not detected	Not detected			Low cancer specificity	Detected in many			Colon - Enteric glia cells	Low region specificity	Detected in all			Low region specificity	Detected in all
LUC7L	hLuc7B1, Luc7, LUC7B1	ENSG00000007392	LUC7 like	Q9NQ29	16	188969-229463	Predicted intracellular proteins				Evidence at protein level	Evidence at protein level	Evidence at protein level	Evidence at protein level	Low tissue specificity	Detected in all			Low cell type specificity	Detected in all			Low cancer specificity	Detected in all			Low region specificity	Detected in all			Low immune cell specificity	Detected in many			Low lineage specificity	Detected in all			Low cancer specificity	Detected in all				Low region specificity	Detected in all			Low region specificity	Detected in all
CACNA2D2	alpha2delta-2, KIAA0558	ENSG00000007402	Calcium voltage-gated channel auxiliary subunit alpha2delta 2	Q9NY47	3	50362613-50504244	Disease related genes, FDA approved drug targets, Predicted intracellular proteins, Transporters	Calcium transport, Ion transport, Transport	Calcium channel, Ion channel, Voltage-gated channel	Disease variant, Epilepsy, FDA approved drug targets	Evidence at protein level	Evidence at protein level	Evidence at protein level	Evidence at protein level	Tissue enhanced	Detected in many		lung: 47.6	Group enriched	Detected in many	4	Alveolar cells type 1: 39.5;Alveolar cells type 2: 127.4;Horizontal cells: 60.4;Inhibitory neurons: 34.6;Oocytes: 53.7	Cancer enhanced	Detected in many		testis cancer: 20.4	Low region specificity	Detected in all			Low immune cell specificity	Detected in some			Low lineage specificity	Detected in single			Cancer enhanced	Detected in many		Neuroblastoma: 26.8;thyroid cancer: 13.2	Breast - Breast glandular cells, Colon - Colon enteroendocrine cells, Lung - Alveolar cells type 2, Pancreas - Alpha cells, Pancreas - Beta cells, Testis - Spermatogonia	Low region specificity	Detected in all			Low region specificity	Detected in all
BAIAP3	BAP3, KIAA0734	ENSG00000007516	BAI1 associated protein 3	O94812	16	1333638-1349441	Predicted intracellular proteins	Exocytosis, Transport			Evidence at protein level	Evidence at protein level	Evidence at protein level	Evidence at protein level	Group enriched	Detected in many	8	brain: 135.0;pituitary gland: 358.1	Cell type enhanced	Detected in many		Astrocytes: 20.4;Ciliated cells: 49.5;Enteroendocrine cells: 35.8;Excitatory neurons: 18.6	Low cancer specificity	Detected in many			Low region specificity	Detected in all			Immune cell enhanced	Detected in single		memory B-cell: 1.6	Low lineage specificity	Detected in single			Low cancer specificity	Detected in many			Liver - Hepatocytes, Lung - Respiratory ciliated cells, Pancreas - Alpha cells, Pancreas - Beta cells, Stomach - Gastric enteroendocrine cells	Region enhanced	Detected in many		hypothalamus: 123.4	Region enhanced	Detected in all
TSR3	C16orf42, MGC24381	ENSG00000007520	TSR3 ribosome maturation factor	Q9UJK0	16	1349240-1351878	Predicted intracellular proteins	Ribosome biogenesis, rRNA processing	Transferase		Evidence at protein level	Evidence at transcript level	Evidence at protein level	Evidence at protein level	Low tissue specificity	Detected in all			Low cell type specificity	Detected in all			Low cancer specificity	Detected in all			Low region specificity	Detected in all			Low immune cell specificity	Detected in all			Low lineage specificity	Detected in all			Low cancer specificity	Detected in all				Low region specificity	Detected in all			Low region specificity	Detected in all
PIGQ	GPI1, hGPI1	ENSG00000007541	Phosphatidylinositol glycan anchor biosynthesis class Q	Q9BRB3	16	566995-584109	Disease related genes, Human disease related genes, Metabolic proteins, Predicted intracellular proteins, Predicted membrane proteins	GPI-anchor biosynthesis		Disease variant, Epilepsy	Evidence at protein level	Evidence at protein level	Evidence at protein level	Evidence at protein level	Low tissue specificity	Detected in all			Cell type enhanced	Detected in many		Late spermatids: 58.5	Low cancer specificity	Detected in all			Low region specificity	Detected in all			Low immune cell specificity	Detected in many			Low lineage specificity	Detected in all			Low cancer specificity	Detected in all			Breast - Breast glandular cells	Low region specificity	Detected in all			Low region specificity	Detected in all
CRAMP1	CRAMP1L, KIAA1426	ENSG00000007545	Cramped chromatin regulator homolog 1	Q96RY5	16	1612337-1677908	Predicted intracellular proteins, Transcription factors		DNA-binding		Evidence at protein level	Evidence at transcript level	Evidence at protein level	Evidence at protein level	Low tissue specificity	Detected in all			Low cell type specificity	Detected in all			Low cancer specificity	Detected in all			Low region specificity	Detected in all			Not detected in immune cells	Not detected			Not detected	Not detected			Low cancer specificity	Detected in all			Liver - Vascular Endothelial cells, Testis - Spermatocytes	Low region specificity	Detected in all			Low region specificity	Detected in all
TEAD3	ETFR-1, TEAD5, TEF-5	ENSG00000007866	TEA domain transcription factor 3	Q99594	6	35473597-35497079	Predicted intracellular proteins, Transcription factors	Transcription, Transcription regulation	Activator, DNA-binding		Evidence at protein level	Evidence at transcript level	Evidence at protein level	Evidence at protein level	Low tissue specificity	Detected in many			Cell type enhanced	Detected in many		Cytotrophoblasts: 54.4;Extravillous trophoblasts: 74.2;Syncytiotrophoblasts: 153.1	Low cancer specificity	Detected in all			Low region specificity	Detected in all			Not detected in immune cells	Not detected			Not detected	Not detected			Low cancer specificity	Detected in all			Adipose subcutaneous - Smooth muscle cells	Low region specificity	Detected in single			Low region specificity	Detected in all
SELE	CD62E, ELAM, ELAM1, ESEL	ENSG00000007908	Selectin E	P16581	1	169722640-169764705	Cancer-related genes, Candidate cardiovascular disease genes, CD markers, Plasma proteins, Predicted intracellular proteins, Predicted membrane proteins	Cell adhesion		Cancer-related genes	Evidence at protein level	Evidence at protein level	Evidence at protein level	Evidence at protein level	Tissue enhanced	Detected in many		urinary bladder: 54.0	Cell type enriched	Detected in many	13	Endothelial cells: 637.0	Low cancer specificity	Detected in many			Low region specificity	Detected in many			Not detected in immune cells	Not detected			Not detected	Not detected			Not detected	Not detected				Not detected	Not detected			Not detected	Not detected
DNAJC11	FLJ10737	ENSG00000007923	DnaJ heat shock protein family (Hsp40) member C11	Q9NVH1	1	6634168-6701924	Predicted intracellular proteins, Predicted membrane proteins		Chaperone		Evidence at protein level	Evidence at protein level	Evidence at protein level	Evidence at protein level	Low tissue specificity	Detected in all			Low cell type specificity	Detected in many			Low cancer specificity	Detected in all			Low region specificity	Detected in all			Low immune cell specificity	Detected in many			Low lineage specificity	Detected in all			Low cancer specificity	Detected in all				Low region specificity	Detected in all			Low region specificity	Detected in all
FMO3	FMOII	ENSG00000007933	Flavin containing dimethylaniline monoxygenase 3	P31513	1	171090901-171117819	Disease related genes, Enzymes, Human disease related genes, Metabolic proteins, Potential drug targets, Predicted intracellular proteins, Predicted membrane proteins		Monooxygenase, Oxidoreductase	Disease variant	Evidence at protein level	Evidence at protein level	Evidence at protein level	Evidence at protein level	Tissue enriched	Detected in many	41	liver: 1088.9	Cell type enriched	Detected in some	25	Hepatocytes: 406.5	Cancer enriched	Detected in many	13	liver cancer: 94.9	Low region specificity	Detected in all			Not detected in immune cells	Not detected			Not detected	Not detected			Cancer enhanced	Detected in some		liver cancer: 3.1;Myeloma: 2.1	Colon - Endothelial cells, Liver - Hepatocytes, Lung - Fibroblast_1	Not detected	Not detected			Not detected	Not detected
MYLIP	IDOL, MIR	ENSG00000007944	Myosin regulatory light chain interacting protein	Q8WY64	6	16129086-16148248	Enzymes, Metabolic proteins, Plasma proteins, Predicted intracellular proteins	Ubl conjugation pathway	Transferase		Evidence at protein level	Evidence at transcript level	Evidence at protein level	Evidence at protein level	Low tissue specificity	Detected in all			Cell type enhanced	Detected in many		Syncytiotrophoblasts: 436.2	Low cancer specificity	Detected in all			Low region specificity	Detected in all			Low immune cell specificity	Detected in many			Low lineage specificity	Detected in all			Low cancer specificity	Detected in all				Low region specificity	Detected in all			Low region specificity	Detected in all
NOX1	GP91-2, MOX1, NOH-1, NOH-1L, NOH1	ENSG00000007952	NADPH oxidase 1	Q9Y5S8	X	100843324-100874359	Disease related genes, Plasma proteins, Potential drug targets, Predicted intracellular proteins, Predicted membrane proteins, Transporters	Electron transport, Ion transport, Transport	Ion channel, Oxidoreductase, Voltage-gated channel		Evidence at protein level	Evidence at transcript level	Evidence at protein level	Evidence at protein level	Tissue enriched	Detected in some	24	intestine: 69.5	Group enriched	Detected in some	44	Distal enterocytes: 59.5;Enteroendocrine cells: 34.1;Intestinal goblet cells: 20.8;Paneth cells: 26.9;Undifferentiated cells: 57.7	Cancer enriched	Detected in many	18	colorectal cancer: 82.7	Not detected	Not detected			Not detected in immune cells	Not detected			Not detected	Not detected			Cancer enriched	Detected in some	7	colorectal cancer: 16.4	Colon - Colon enterocytes	Not detected	Not detected			Low region specificity	Detected in many
E2F2	E2F-2	ENSG00000007968	E2F transcription factor 2	Q14209	1	23506438-23531233	Plasma proteins, Predicted intracellular proteins, Transcription factors	Cell cycle, Transcription, Transcription regulation	Activator, DNA-binding		Evidence at protein level	Evidence at transcript level	Evidence at protein level	Evidence at protein level	Group enriched	Detected in some	5	bone marrow: 24.8;esophagus: 8.4;lymphoid tissue: 15.4	Group enriched	Detected in many	4	Early spermatids: 33.0;Late spermatids: 116.3	Low cancer specificity	Detected in many			Not detected	Not detected			Immune cell enhanced	Detected in some		basophil: 4.1	Low lineage specificity	Detected in many			Cancer enhanced	Detected in many		Myeloma: 22.1	Lung - Mitotic cells (Lung), Stomach - Mitotic cells (Stomach), Testis - Early spermatids, Testis - Late spermatids	Low region specificity	Detected in single			Not detected	Not detected
PSMB1	HC5, PMSB1	ENSG00000008018	Proteasome 20S subunit beta 1	P20618	6	170535120-170553307	Enzymes, FDA approved drug targets, Plasma proteins, Predicted intracellular proteins	Host-virus interaction		Deafness, FDA approved drug targets, Intellectual disability	Evidence at protein level	Evidence at protein level	Evidence at protein level	Evidence at protein level	Low tissue specificity	Detected in all			Cell type enhanced	Detected in all		Syncytiotrophoblasts: 1289.4	Low cancer specificity	Detected in all			Low region specificity	Detected in all			Low immune cell specificity	Detected in all			Low lineage specificity	Detected in all			Low cancer specificity	Detected in all				Low region specificity	Detected in all			Low region specificity	Detected in all
SYN1	MRX50	ENSG00000008056	Synapsin I	P17600	X	47571901-47619857	Disease related genes, Human disease related genes, Plasma proteins, Predicted intracellular proteins		Actin-binding	Disease variant, Epilepsy, Intellectual disability	Evidence at protein level	Evidence at protein level	Evidence at protein level	Evidence at protein level	Tissue enriched	Detected in many	8	brain: 321.3	Cell type enhanced	Detected in many		Bipolar cells: 22.7;Excitatory neurons: 36.1;Horizontal cells: 29.0;Inhibitory neurons: 32.7;monocytes: 41.0	Cancer enriched	Detected in many	4	glioma: 11.2	Low region specificity	Detected in all			Not detected in immune cells	Not detected			Not detected	Not detected			Cancer enhanced	Detected in many		Bone cancer: 8.4;Neuroblastoma: 10.1	Adipose visceral - Mesothelial cells, Colon - Colon enteroendocrine cells, Testis - Leydig cells	Low region specificity	Detected in all			Low region specificity	Detected in all
JARID2	JMJ	ENSG00000008083	Jumonji and AT-rich interaction domain containing 2	Q92833	6	15246069-15522042	Human disease related genes, Plasma proteins, Predicted intracellular proteins, Transcription factors	Differentiation, Transcription, Transcription regulation	Chromatin regulator, Developmental protein, Repressor	Intellectual disability	Evidence at protein level	Evidence at protein level	Evidence at protein level	Evidence at protein level	Tissue enhanced	Detected in all		bone marrow: 57.1	Cell type enhanced	Detected in many		Langerhans cells: 252.2	Cancer enhanced	Detected in all		testis cancer: 34.8	Low region specificity	Detected in all			Low immune cell specificity	Detected in all			Low lineage specificity	Detected in all			Cancer enhanced	Detected in all		testis cancer: 71.9	Skin - Keratinocyte (other), Testis - Spermatogonia	Low region specificity	Detected in all			Low region specificity	Detected in all
CDKL5	CFAP247, EIEE2, STK9	ENSG00000008086	Cyclin dependent kinase like 5	O76039	X	18425583-18653629	Disease related genes, Enzymes, Human disease related genes, Plasma proteins, Potential drug targets, Predicted intracellular proteins		Kinase, Serine/threonine-protein kinase, Transferase	Disease variant, Epilepsy, Intellectual disability	Evidence at protein level	Evidence at protein level	Evidence at protein level	Evidence at protein level	Tissue enhanced	Detected in all		brain: 13.2	Cell type enhanced	Detected in many		Excitatory neurons: 209.3;Inhibitory neurons: 111.3;Oligodendrocytes: 74.2	Low cancer specificity	Detected in many			Low region specificity	Detected in all			Immune cell enhanced	Detected in some		basophil: 5.7	Lineage enriched	Detected in single	11	granulocytes: 5.7	Low cancer specificity	Detected in many				Low region specificity	Detected in all			Low region specificity	Detected in all
CAMK1G	CLICKIII, dJ272L16.1, VWS1	ENSG00000008118	Calcium/calmodulin dependent protein kinase IG	Q96NX5	1	209583714-209613939	Enzymes, Plasma proteins, Predicted intracellular proteins, Predicted membrane proteins		Allosteric enzyme, Calmodulin-binding, Kinase, Serine/threonine-protein kinase, Transferase		Evidence at protein level	Evidence at transcript level	Evidence at protein level	Evidence at protein level	Tissue enhanced	Detected in many		brain: 49.8;ovary: 26.4	Group enriched	Detected in some	4	Excitatory neurons: 19.3;Granulosa cells: 7.5;Inhibitory neurons: 14.9;Ovarian stromal cells: 9.7;Peritubular cells: 6.4	Low cancer specificity	Detected in many			Low region specificity	Detected in all			Not detected in immune cells	Not detected			Not detected	Not detected			Group enriched	Detected in some	5	Bone cancer: 8.2;Sarcoma: 2.3;thyroid cancer: 2.3		Low region specificity	Detected in all			Low region specificity	Detected in all
CDK11A	CDC2L2, CDC2L3, CDK11-p110, CDK11-p46, CDK11-p58, p58GTA, PITSLRE	ENSG00000008128	Cyclin dependent kinase 11A	Q9UQ88	1	1702379-1724357	Enzymes, Predicted intracellular proteins	Apoptosis, Cell cycle	Kinase, Serine/threonine-protein kinase, Transferase		Evidence at protein level	Evidence at protein level	Evidence at protein level	Evidence at protein level	Low tissue specificity	Detected in all			Cell type enhanced	Detected in all		Spermatocytes: 68.3	Low cancer specificity	Detected in all			Low region specificity	Detected in all			Immune cell enhanced	Detected in all		neutrophil: 85.8	Low lineage specificity	Detected in all			Low cancer specificity	Detected in all
NADK	FLJ13052	ENSG00000008130	NAD kinase	O95544	1	1751232-1780457	Enzymes, Metabolic proteins, Predicted intracellular proteins		Kinase, Transferase		Evidence at protein level	Evidence at protein level	Evidence at protein level	Evidence at protein level	Low tissue specificity	Detected in all			Low cell type specificity	Detected in all			Low cancer specificity	Detected in all			Low region specificity	Detected in all			Immune cell enhanced	Detected in all		neutrophil: 507.6	Group enriched	Detected in all	7	granulocytes: 507.6;monocytes: 163.3	Low cancer specificity	Detected in all			Adipose subcutaneous - Adipocytes (Subcutaneous), Breast - Adipocytes (Breast)	Low region specificity	Detected in all			Low region specificity	Detected in all
TFAP2B	AP-2beta, AP2-B	ENSG00000008196	Transcription factor AP-2 beta	Q92481	6	50818723-50847619	Cancer-related genes, Disease related genes, Human disease related genes, Plasma proteins, Predicted intracellular proteins, Transcription factors	Transcription, Transcription regulation	Activator, DNA-binding	Cancer-related genes, Disease variant	Evidence at protein level	Evidence at protein level	Evidence at protein level	Evidence at protein level	Tissue enhanced	Detected in some		epididymis: 32.5;retina: 14.3	Group enriched	Detected in many	4	Basal squamous epithelial cells: 92.0;Horizontal cells: 331.7;Melanocytes: 180.4	Cancer enriched	Detected in some	8	breast cancer: 12.1	Group enriched	Detected in many	6	cerebellum: 7.2;medulla oblongata: 8.2;midbrain: 19.8;pons: 21.4	Not detected in immune cells	Not detected			Not detected	Not detected			Group enriched	Detected in some	10	Bone cancer: 22.5;breast cancer: 22.4;Neuroblastoma: 51.4	Breast - Breast glandular cells, Kidney - Ascending Loop of Henle cells, Testis - Early spermatids, Testis - Late spermatids	Region enhanced	Detected in many		cerebellum: 10.0	Region enhanced	Detected in many
TFAP2D	AP-2delta, TFAP2BL1	ENSG00000008197	Transcription factor AP-2 delta	Q7Z6R9	6	50713526-50773033	Predicted intracellular proteins, Transcription factors	Transcription, Transcription regulation	Activator, DNA-binding		Evidence at protein level	Evidence at transcript level	Evidence at protein level	Evidence at protein level	Not detected	Not detected			Cell type enhanced	Detected in some		Horizontal cells: 2.5;Oocytes: 1.5	Cancer enriched	Detected in single	10	lung cancer: 0.5	Region enriched	Detected in some	5	midbrain: 13.4	Not detected in immune cells	Not detected			Not detected	Not detected			Not detected	Not detected				Region enriched	Detected in many	4	midbrain: 11.8	Region enriched	Detected in some
DLEC1	CFAP81, DLC1, FAP81	ENSG00000008226	DLEC1 cilia and flagella associated protein	Q9Y238	3	38039205-38124025	Disease related genes, Plasma proteins, Predicted intracellular proteins	Differentiation, Spermatogenesis		Tumor suppressor	Evidence at protein level	Evidence at protein level	Evidence at protein level	Evidence at protein level	Tissue enhanced	Detected in some		choroid plexus: 14.8;fallopian tube: 27.1;testis: 12.8	Cell type enriched	Detected in some	10	Ciliated cells: 63.5	Low cancer specificity	Detected in some			Low region specificity	Detected in all			Not detected in immune cells	Not detected			Not detected	Not detected			Not detected	Not detected			Adipose visceral - Mesothelial cells, Lung - Respiratory ciliated cells, Testis - Early spermatids	Low region specificity	Detected in many			Low region specificity	Detected in all
CYTH3	ARNO3, cytohesin-3, GRP1, PSCD3	ENSG00000008256	Cytohesin 3	O43739	7	6161776-6272644	Predicted intracellular proteins		Guanine-nucleotide releasing factor		Evidence at protein level	Evidence at protein level	Evidence at protein level	Evidence at protein level	Low tissue specificity	Detected in all			Cell type enhanced	Detected in many		Excitatory neurons: 64.2;Inhibitory neurons: 92.6;Melanocytes: 55.0;Microglial cells: 54.6	Cancer enriched	Detected in all	5	melanoma: 47.0	Low region specificity	Detected in all			Immune cell enhanced	Detected in some		MAIT T-cell: 2.5	Low lineage specificity	Detected in many			Low cancer specificity	Detected in all			Kidney - Fibroblasts, Testis - Spermatocytes	Low region specificity	Detected in all			Low region specificity	Detected in all
ADAM22	MDC2	ENSG00000008277	ADAM metallopeptidase domain 22	Q9P0K1	7	87934143-88202889	Disease related genes, Human disease related genes, Predicted intracellular proteins, Predicted membrane proteins	Cell adhesion	Receptor	Disease variant, Epilepsy	Evidence at protein level	Evidence at transcript level	Evidence at protein level	Evidence at protein level	Tissue enriched	Detected in many	5	brain: 51.3	Group enriched	Detected in many	4	Excitatory neurons: 277.1;Inhibitory neurons: 292.2;Oligodendrocyte precursor cells: 172.6;Oligodendrocytes: 116.9	Cancer enhanced	Detected in many		glioma: 4.0	Low region specificity	Detected in all			Not detected in immune cells	Not detected			Not detected	Not detected			Cancer enhanced	Detected in all		Neuroblastoma: 29.5	Testis - Spermatogonia	Low region specificity	Detected in all			Low region specificity	Detected in all
SYPL1	SYPL	ENSG00000008282	Synaptophysin like 1	Q16563	7	106090505-106112589	Predicted membrane proteins				Evidence at protein level	Evidence at transcript level	Evidence at protein level	Evidence at protein level	Low tissue specificity	Detected in all			Cell type enhanced	Detected in all		Early spermatids: 706.2;Spermatocytes: 489.7	Low cancer specificity	Detected in all			Low region specificity	Detected in all			Low immune cell specificity	Detected in all			Low lineage specificity	Detected in all			Low cancer specificity	Detected in all			Testis - Early spermatids, Thyroid - Thyroid glandular cells	Low region specificity	Detected in all			Low region specificity	Detected in all
CYB561	CYB561A1, FRRS2	ENSG00000008283	Cytochrome b561	P49447	17	63432304-63446354	Disease related genes, Potential drug targets, Predicted membrane proteins, Transporters	Electron transport, Transport	Translocase	Disease variant	Evidence at protein level	Evidence at protein level	Evidence at protein level	Evidence at protein level	Low tissue specificity	Detected in all			Cell type enhanced	Detected in many		Ciliated cells: 81.4;Prostatic glandular cells: 94.1	Low cancer specificity	Detected in all			Low region specificity	Detected in all			Low immune cell specificity	Detected in many			Low lineage specificity	Detected in many			Low cancer specificity	Detected in all			Adipose subcutaneous - Adipose progenitor cells, Adipose visceral - Adipose progenitor cells, Prostate - Prostate glandular cells, Skeletal muscle - Fibroblasts, Thyroid - Thyroid glandular cells	Low region specificity	Detected in all			Low region specificity	Detected in all
SPAG9	CT89, FLJ13450, FLJ14006, FLJ26141, FLJ34602, HLC4, HSS, JIP-4, JIP4, JLP, KIAA0516, MGC117291, MGC14967, MGC74461, PHET, PIG6, SYD1	ENSG00000008294	Sperm associated antigen 9	O60271	17	50962174-51120868	Plasma proteins, Predicted intracellular proteins, Predicted membrane proteins				Evidence at protein level	Evidence at protein level	Evidence at protein level	Evidence at protein level	Low tissue specificity	Detected in all			Low cell type specificity	Detected in all			Low cancer specificity	Detected in all			Low region specificity	Detected in all			Group enriched	Detected in many	6	basophil: 9.2;neutrophil: 12.3	Lineage enriched	Detected in many	7	granulocytes: 12.3	Low cancer specificity	Detected in all			Testis - Early spermatids, Testis - Spermatocytes	Low region specificity	Detected in all			Low region specificity	Detected in all
CELSR3	ADGRC3, CDHF11, EGFL1, FMI1, HFMI1, MEGF2	ENSG00000008300	Cadherin EGF LAG seven-pass G-type receptor 3	Q9NYQ7	3	48636463-48662886	G-protein coupled receptors, Plasma proteins, Predicted membrane proteins		Developmental protein, G-protein coupled receptor, Receptor, Transducer		Evidence at protein level	Evidence at transcript level	Evidence at protein level	Evidence at protein level	Tissue enhanced	Detected in some		brain: 15.7;pituitary gland: 7.1	Cell type enhanced	Detected in some		Bipolar cells: 14.1;Cone photoreceptor cells: 22.1;Excitatory neurons: 9.8;Horizontal cells: 20.8;Inhibitory neurons: 10.3;Rod photoreceptor cells: 11.5	Low cancer specificity	Detected in many			Low region specificity	Detected in all			Not detected in immune cells	Not detected			Not detected	Not detected			Low cancer specificity	Detected in many			Pancreas - Alpha cells, Pancreas - Beta cells	Low region specificity	Detected in all			Low region specificity	Detected in all
AASS	LKRSDH, LORSDH	ENSG00000008311	Aminoadipate-semialdehyde synthase	Q9UDR5	7	122064583-122144308	Disease related genes, Enzymes, Human disease related genes, Metabolic proteins, Potential drug targets, Predicted intracellular proteins		Multifunctional enzyme, Oxidoreductase		Evidence at protein level	Evidence at protein level	Evidence at protein level	Evidence at protein level	Tissue enhanced	Detected in many		liver: 43.0	Cell type enhanced	Detected in many		Astrocytes: 138.4;Hepatocytes: 220.5;Oligodendrocytes: 123.3;Ovarian stromal cells: 129.0	Low cancer specificity	Detected in all			Low region specificity	Detected in all			Not detected in immune cells	Not detected			Not detected	Not detected			Cancer enhanced	Detected in many		testis cancer: 34.8		Low region specificity	Detected in all			Low region specificity	Detected in all
PLEKHG6	FLJ10665, MYOGEF	ENSG00000008323	Pleckstrin homology and RhoGEF domain containing G6	Q3KR16	12	6310436-6328506	Predicted intracellular proteins		GTPase activation		Evidence at protein level	Evidence at protein level	Evidence at protein level	Evidence at protein level	Tissue enhanced	Detected in many		esophagus: 33.0;intestine: 38.9	Cell type enhanced	Detected in many		Distal enterocytes: 93.2;Extravillous trophoblasts: 61.0;Paneth cells: 45.1;Proximal enterocytes: 60.2	Low cancer specificity	Detected in many			Low region specificity	Detected in all			Immune cell enhanced	Detected in single		plasmacytoid DC: 1.1	Low lineage specificity	Detected in single			Low cancer specificity	Detected in many			Adipose subcutaneous - Adipocytes (Subcutaneous), Adipose visceral - Adipocytes (Visceral), Breast - Adipocytes (Breast), Colon - Colon enterocytes, Stomach - Gastric mucous cells	Not detected	Not detected			Low region specificity	Detected in all
SS18L2	KIAA-iso	ENSG00000008324	SS18 like 2	Q9UHA2	3	42581840-42596934	Predicted intracellular proteins				Evidence at protein level	Evidence at transcript level	Evidence at protein level	Evidence at protein level	Low tissue specificity	Detected in all			Low cell type specificity	Detected in all			Low cancer specificity	Detected in all			Low region specificity	Detected in all			Low immune cell specificity	Detected in all			Low lineage specificity	Detected in all			Low cancer specificity	Detected in all			Prostate - Prostate glandular cells	Low region specificity	Detected in all			Low region specificity	Detected in all
MPND	FLJ14981	ENSG00000008382	MPN domain containing	Q8N594	19	4343527-4360086	Enzymes, Predicted intracellular proteins		Hydrolase, Metalloprotease, Protease		Evidence at protein level	Evidence at transcript level	Evidence at protein level	Evidence at protein level	Low tissue specificity	Detected in all			Cell type enhanced	Detected in many		Distal enterocytes: 73.3;Proximal enterocytes: 49.0	Low cancer specificity	Detected in all			Low region specificity	Detected in all			Low immune cell specificity	Detected in many			Low lineage specificity	Detected in all			Low cancer specificity	Detected in all			Heart muscle - Cardiomyocytes, Liver - Hepatocytes, Lung - Macrophages	Low region specificity	Detected in all			Low region specificity	Detected in all
MGST1	GST12, MGST-I, PMAN	ENSG00000008394	Microsomal glutathione S-transferase 1	P10620	12	16347142-16609259	Enzymes, Metabolic proteins, Predicted intracellular proteins, Predicted membrane proteins		Transferase		Evidence at protein level	Evidence at protein level	Evidence at protein level	Evidence at protein level	Tissue enhanced	Detected in many		adipose tissue: 1058.2;adrenal gland: 1101.6;liver: 3006.2	Cell type enhanced	Detected in many		Alveolar cells type 2: 1610.1;Basal respiratory cells: 1196.1;Hepatocytes: 4650.4;Proximal tubular cells: 1122.5	Low cancer specificity	Detected in all			Low region specificity	Detected in all			Group enriched	Detected in many	4	classical monocyte: 171.3;myeloid DC: 124.0	Group enriched	Detected in many	13	dendritic cells: 124.0;monocytes: 171.3	Low cancer specificity	Detected in all			Adipose subcutaneous - Adipocytes (Subcutaneous), Adipose visceral - Adipocytes (Visceral), Breast - Adipocytes (Breast), Colon - Macrophages, Kidney - Proximal tubular cells, Skin - Sebaceous gland cells, Thyroid - Thyroid glandular cells	Low region specificity	Detected in all			Low region specificity	Detected in all
CRY1	PHLL1	ENSG00000008405	Cryptochrome circadian regulator 1	Q16526	12	106991364-107093549	Disease related genes, Human disease related genes, Predicted intracellular proteins	Biological rhythms, Sensory transduction, Transcription, Transcription regulation	Photoreceptor protein, Receptor, Repressor		Evidence at protein level	Evidence at protein level	Evidence at protein level	Evidence at protein level	Low tissue specificity	Detected in all			Cell type enhanced	Detected in all		Spermatocytes: 101.6	Low cancer specificity	Detected in all			Low region specificity	Detected in all			Low immune cell specificity	Detected in all			Low lineage specificity	Detected in all			Low cancer specificity	Detected in all			Testis - Spermatocytes	Low region specificity	Detected in all			Low region specificity	Detected in all
PGLYRP1	PGLYRP, PGRP, PGRP-S, PGRPS, TAG7, TNFSF3L	ENSG00000008438	Peptidoglycan recognition protein 1	O75594	19	46019153-46023053	Metabolic proteins, Plasma proteins, Predicted secreted proteins	Immunity, Innate immunity	Antibiotic, Antimicrobial		Evidence at protein level	Evidence at protein level	Evidence at protein level	Evidence at protein level	Tissue enriched	Detected in some	15	bone marrow: 622.9	Cell type enriched	Detected in some	4	Oocytes: 7.4	Not detected	Not detected			Low region specificity	Detected in all			Group enriched	Detected in some	202	eosinophil: 445.1;neutrophil: 497.3	Lineage enriched	Detected in many	213	granulocytes: 497.3	Low cancer specificity	Detected in some			Adipose visceral - Neutrophils, Heart muscle - Neutrophils, Stomach - Neutrophils, Thyroid - Neutrophils	Low region specificity	Detected in all			Low region specificity	Detected in all
NFIX	NF1A	ENSG00000008441	Nuclear factor I X	Q14938	19	12995475-13098796	Disease related genes, Human disease related genes, Predicted intracellular proteins, Transcription factors	DNA replication, Transcription, Transcription regulation	Activator, DNA-binding	Disease variant	Evidence at protein level	Evidence at protein level	Evidence at protein level	Evidence at protein level	Tissue enhanced	Detected in all		skeletal muscle: 403.1	Cell type enhanced	Detected in many		Prostatic glandular cells: 176.9;Skeletal myocytes: 203.9	Low cancer specificity	Detected in all			Low region specificity	Detected in all			Not detected in immune cells	Not detected			Not detected	Not detected			Cancer enhanced	Detected in many		prostate cancer: 157.9	Kidney - Fibroblasts, Skeletal muscle - Skeletal myocytes, Thyroid - Fibroblasts	Low region specificity	Detected in all			Low region specificity	Detected in all
ST3GAL1	SIAT4A, SIATFL, ST3GalA.1, ST3O	ENSG00000008513	ST3 beta-galactoside alpha-2,3-sialyltransferase 1	Q11201	8	133454848-133571940	Enzymes, Metabolic proteins, Predicted intracellular proteins	Lipid metabolism	Glycosyltransferase, Transferase		Evidence at protein level	Evidence at transcript level	Evidence at protein level	Evidence at protein level	Low tissue specificity	Detected in all			Cell type enhanced	Detected in many		Hepatocytes: 138.0;monocytes: 152.6	Low cancer specificity	Detected in all			Low region specificity	Detected in all			Low immune cell specificity	Detected in all			Low lineage specificity	Detected in all			Low cancer specificity	Detected in many			Adipose subcutaneous - Adipocytes (Subcutaneous)	Low region specificity	Detected in all			Low region specificity	Detected in all
MMP25	MMP20, MMPL1, MT6-MMP	ENSG00000008516	Matrix metallopeptidase 25	Q9NPA2	16	3046062-3060726	Enzymes, Predicted secreted proteins		Hydrolase, Metalloprotease, Protease		Evidence at protein level	Evidence at protein level	Evidence at protein level	Evidence at protein level	Group enriched	Detected in many	4	bone marrow: 32.8;lymphoid tissue: 79.9	Cell type enhanced	Detected in some		Kupffer cells: 3.8;Langerhans cells: 3.5;Macrophages: 4.1;Schwann cells: 4.3;Serous glandular cells: 4.3;T-cells: 4.2	Cancer enriched	Detected in many	5	testis cancer: 7.1	Low region specificity	Detected in many			Group enriched	Detected in some	5	basophil: 18.3;neutrophil: 20.3	Lineage enriched	Detected in single	39	granulocytes: 20.3	Cancer enhanced	Detected in some		Leukemia: 2.6	Adipose visceral - Neutrophils, Heart muscle - Neutrophils, Liver - Neutrophils, Lung - Neutrophil_2, Skeletal muscle - Neutrophils, Stomach - Neutrophils, Thyroid - Neutrophils	Not detected	Not detected			Low region specificity	Detected in many
IL32	NK4, TAIF, TAIFb, TAIFd	ENSG00000008517	Interleukin 32	P24001	16	3065297-3082192	Plasma proteins, Predicted intracellular proteins, Predicted secreted proteins		Cytokine		Evidence at protein level	Evidence at transcript level	Evidence at protein level	Evidence at protein level	Tissue enhanced	Detected in all		liver: 808.7;pancreas: 654.9	Cell type enhanced	Detected in many		Ductal cells: 1395.6;Exocrine glandular cells: 3125.9;Pancreatic endocrine cells: 3246.5;Proximal enterocytes: 4806.7;Proximal tubular cells: 5236.5;T-cells: 1635.1	Low cancer specificity	Detected in all			Low region specificity	Detected in all			Immune cell enhanced	Detected in all		T-reg: 4640.3	Lineage enriched	Detected in all	8	T-cells: 4640.3	Cancer enhanced	Detected in all		Kidney cancer: 674.0
PKD1	PBP, Pc-1, TRPP1	ENSG00000008710	Polycystin 1, transient receptor potential channel interacting	P98161	16	2088708-2135898	Disease related genes, Human disease related genes, Plasma proteins, Potential drug targets, Predicted intracellular proteins, Predicted membrane proteins, Transporters	Wnt signaling pathway		Ciliopathy, Disease variant	Evidence at protein level	Evidence at protein level	Evidence at protein level	Evidence at protein level	Tissue enhanced	Detected in all		brain: 252.1	Cell type enhanced	Detected in all		Excitatory neurons: 133.5;Horizontal cells: 85.6;Inhibitory neurons: 96.8	Low cancer specificity	Detected in all			Low region specificity	Detected in all			Not detected in immune cells	Not detected			Not detected	Not detected			Low cancer specificity	Detected in all				Low region specificity	Detected in all			Low region specificity	Detected in all
MAPK8IP2	IB2, JIP2, PRKM8IPL	ENSG00000008735	Mitogen-activated protein kinase 8 interacting protein 2	Q13387	22	50600793-50613981	Predicted intracellular proteins				Evidence at protein level	Evidence at transcript level	Evidence at protein level	Evidence at protein level	Tissue enriched	Detected in many	4	brain: 145.3	Cell type enhanced	Detected in many		Bipolar cells: 40.8;Horizontal cells: 95.0;Rod photoreceptor cells: 19.9	Low cancer specificity	Detected in many			Low region specificity	Detected in all			Not detected in immune cells	Not detected			Not detected	Not detected			Cancer enhanced	Detected in many		Neuroblastoma: 26.1	Colon - Colon enteroendocrine cells, Prostate - Prostate glandular cells, Skin - Sebaceous gland cells, Testis - Sertoli cells	Low region specificity	Detected in all			Low region specificity	Detected in all
MED24	CRSP100, CRSP4, DRIP100, KIAA0130, MED5, THRAP4, TRAP100	ENSG00000008838	Mediator complex subunit 24	O75448	17	40019097-40061215	Plasma proteins, Predicted intracellular proteins, Predicted membrane proteins	Transcription, Transcription regulation	Activator		Evidence at protein level	Evidence at transcript level	Evidence at protein level	Evidence at protein level	Low tissue specificity	Detected in all			Cell type enhanced	Detected in all		Basal respiratory cells: 193.3;Ionocytes: 220.2	Low cancer specificity	Detected in all			Low region specificity	Detected in all			Low immune cell specificity	Detected in many			Low lineage specificity	Detected in all			Low cancer specificity	Detected in all				Low region specificity	Detected in all			Low region specificity	Detected in all
RHOBTB2	DBC2, KIAA0717	ENSG00000008853	Rho related BTB domain containing 2	Q9BYZ6	8	22987417-23020509	Disease related genes, Human disease related genes, Predicted intracellular proteins			Disease variant, Epilepsy	Evidence at protein level	Evidence at transcript level	Evidence at protein level	Evidence at protein level	Tissue enhanced	Detected in all		brain: 51.3;lung: 49.0	Cell type enhanced	Detected in many		Alveolar cells type 1: 126.9;Alveolar cells type 2: 159.8;Basal prostatic cells: 43.1;Proximal enterocytes: 43.5	Low cancer specificity	Detected in all			Low region specificity	Detected in all			Low immune cell specificity	Detected in many			Low lineage specificity	Detected in all			Low cancer specificity	Detected in all			Lung - Alveolar cells type 2	Low region specificity	Detected in all			Low region specificity	Detected in all
HEATR5B	DKFZp686P15184, KIAA1414, p200, p200a	ENSG00000008869	HEAT repeat containing 5B	Q9P2D3	2	36968383-37084372	Predicted intracellular proteins	Protein transport, Transport			Evidence at protein level	Evidence at transcript level	Evidence at protein level	Evidence at protein level	Low tissue specificity	Detected in all			Cell type enhanced	Detected in all		Excitatory neurons: 60.2;Inhibitory neurons: 56.5;Oligodendrocytes: 64.8	Low cancer specificity	Detected in all			Low region specificity	Detected in all			Low immune cell specificity	Detected in all			Low lineage specificity	Detected in all			Low cancer specificity	Detected in all			Testis - Spermatogonia	Low region specificity	Detected in all			Low region specificity	Detected in all
SEC62	Dtrp1, HTP1, TLOC1	ENSG00000008952	SEC62 homolog, preprotein translocation factor	Q99442	3	169966635-169998373	Predicted membrane proteins, Transporters	Protein transport, Translocation, Transport			Evidence at protein level	Evidence at transcript level	Evidence at protein level	Evidence at protein level	Low tissue specificity	Detected in all			Low cell type specificity	Detected in all			Low cancer specificity	Detected in all			Low region specificity	Detected in all			Low immune cell specificity	Detected in all			Low lineage specificity	Detected in all			Low cancer specificity	Detected in all			Thyroid - Thyroid glandular cells	Low region specificity	Detected in all			Low region specificity	Detected in all
RPS20	S20, uS10	ENSG00000008988	Ribosomal protein S20	P60866	8	56067254-56074510	Plasma proteins, Predicted intracellular proteins, Ribosomal proteins		Ribonucleoprotein, Ribosomal protein		Evidence at protein level	Evidence at protein level	Evidence at protein level	Evidence at protein level	Low tissue specificity	Detected in all			Low cell type specificity	Detected in all			Low cancer specificity	Detected in all			Low region specificity	Detected in all			Low immune cell specificity	Detected in all			Low lineage specificity	Detected in all			Low cancer specificity	Detected in all				Low region specificity	Detected in all			Low region specificity	Detected in all
CSDE1	D1S155E, UNR	ENSG00000009307	Cold shock domain containing E1	O75534	1	114716913-114758676	Cancer-related genes, Plasma proteins, Predicted intracellular proteins		RNA-binding	Cancer-related genes	Evidence at protein level	Evidence at protein level	Evidence at protein level	Evidence at protein level	Tissue enhanced	Detected in all		skeletal muscle: 1287.3	Low cell type specificity	Detected in all			Low cancer specificity	Detected in all			Low region specificity	Detected in all			Low immune cell specificity	Detected in all			Low lineage specificity	Detected in all			Low cancer specificity	Detected in all			Testis - Early spermatids, Thyroid - Thyroid glandular cells	Low region specificity	Detected in all			Low region specificity	Detected in all
UBE3C	KIAA0010, KIAA10	ENSG00000009335	Ubiquitin protein ligase E3C	Q15386	7	157138916-157269370	Enzymes, Metabolic proteins, Predicted intracellular proteins	Ubl conjugation pathway	Transferase		Evidence at protein level	Evidence at protein level	Evidence at protein level	Evidence at protein level	Low tissue specificity	Detected in all			Low cell type specificity	Detected in all			Low cancer specificity	Detected in all			Low region specificity	Detected in all			Low immune cell specificity	Detected in many			Low lineage specificity	Detected in all			Low cancer specificity	Detected in all			Testis - Spermatocytes, Testis - Spermatogonia	Low region specificity	Detected in all			Low region specificity	Detected in all
REV3L	POLZ, REV3	ENSG00000009413	REV3 like, DNA directed polymerase zeta catalytic subunit	O60673	6	111299028-111483715	Enzymes, Metabolic proteins, Plasma proteins, Predicted intracellular proteins	DNA damage, DNA repair, DNA replication	DNA-binding, DNA-directed DNA polymerase, Nucleotidyltransferase, Transferase		Evidence at protein level	Evidence at transcript level	Evidence at protein level	Evidence at protein level	Tissue enhanced	Detected in many		retina: 25.3	Cell type enhanced	Detected in all		Astrocytes: 275.6;Endometrial stromal cells: 574.3;Inhibitory neurons: 344.8;Oligodendrocyte precursor cells: 558.0	Low cancer specificity	Detected in all			Low region specificity	Detected in all			Low immune cell specificity	Detected in many			Low lineage specificity	Detected in many			Low cancer specificity	Detected in all			Testis - Spermatogonia	Low region specificity	Detected in all			Low region specificity	Detected in all
TENM1	ODZ1, ODZ3, TEN-M1, TEN1, TNM	ENSG00000009694	Teneurin transmembrane protein 1	Q9UKZ4	X	124375903-125204312	Predicted membrane proteins, Transporters	Stress response, Transcription, Transcription regulation	Neuropeptide, Repressor		Evidence at protein level	Evidence at transcript level	Evidence at protein level	Evidence at protein level	Tissue enhanced	Detected in many		brain: 18.5	Group enriched	Detected in many	5	Excitatory neurons: 121.5;Inhibitory neurons: 444.9;Oligodendrocyte precursor cells: 408.0	Cancer enhanced	Detected in many		thyroid cancer: 7.0	Low region specificity	Detected in many			Not detected in immune cells	Not detected			Not detected	Not detected			Cancer enriched	Detected in many	5	Gallbladder cancer: 41.4	Heart muscle - Fibroblasts, Liver - Hepatocytes	Low region specificity	Detected in all			Low region specificity	Detected in all
PAX7	Hup1	ENSG00000009709	Paired box 7	P23759	1	18630846-18748866	Cancer-related genes, Disease related genes, Human disease related genes, Predicted intracellular proteins, Transcription factors	Myogenesis, Transcription, Transcription regulation	Developmental protein, DNA-binding	Cancer-related genes, Disease variant, Proto-oncogene	Evidence at protein level	Evidence at transcript level	Evidence at protein level	Evidence at protein level	Tissue enhanced	Detected in some		skeletal muscle: 5.5;tongue: 4.2	Cell type enriched	Detected in some	7	Skeletal myocytes: 11.7	Group enriched	Detected in some	6	breast cancer: 0.5;cervical cancer: 1.5;lung cancer: 1.2	Low region specificity	Detected in many			Not detected in immune cells	Not detected			Not detected	Not detected			Cancer enriched	Detected in some	9	Bone cancer: 52.8		Region enriched	Detected in single	17	midbrain: 4.6	Region enhanced	Detected in many
MASP2	MAP-2, Map19, MASP1P1, sMAP	ENSG00000009724	MBL associated serine protease 2	O00187	1	11022009-11047239	Disease related genes, Enzymes, Human disease related genes, Plasma proteins, Potential drug targets, Predicted secreted proteins	Complement pathway, Immunity, Innate immunity	Hydrolase, Protease, Serine protease	Disease variant	Evidence at protein level	Evidence at protein level	Evidence at protein level	Evidence at protein level	Tissue enriched	Detected in many	57	liver: 464.7	Cell type enriched	Detected in some	47	Hepatocytes: 634.2	Cancer enriched	Detected in some	71	liver cancer: 41.9	Low region specificity	Detected in all			Not detected in immune cells	Not detected			Not detected	Not detected			Low cancer specificity	Detected in many			Liver - Hepatocytes	Not detected	Not detected			Low region specificity	Detected in all
IYD	C6orf71, DEHAL1, dJ422F24.1	ENSG00000009765	Iodotyrosine deiodinase	Q6PHW0	6	150368892-150405969	Disease related genes, Enzymes, Human disease related genes, Potential drug targets, Predicted membrane proteins		Oxidoreductase	Congenital hypothyroidism, Disease variant	Evidence at protein level	Evidence at protein level	Evidence at protein level	Evidence at protein level	Tissue enriched	Detected in some	14	thyroid gland: 458.3	Cell type enhanced	Detected in some		Cholangiocytes: 13.4;Distal enterocytes: 19.9;Hepatocytes: 24.3;Intestinal goblet cells: 27.4;Paneth cells: 17.1;Proximal enterocytes: 76.2;Proximal tubular cells: 28.7	Cancer enriched	Detected in many	20	thyroid cancer: 80.7	Low region specificity	Detected in all			Immune cell enhanced	Detected in some		neutrophil: 2.0	Low lineage specificity	Detected in single			Cancer enhanced	Detected in some		colorectal cancer: 2.8;Gastric cancer: 2.2	Colon - Colon enterocytes, Kidney - Proximal tubular cells, Liver - Hepatocytes, Skin - Sebaceous gland cells, Thyroid - Thyroid glandular cells	Group enriched	Detected in some	13	hippocampal formation: 7.4;thalamus: 2.4	Low region specificity	Detected in all
FAM76A	MGC34648	ENSG00000009780	Family with sequence similarity 76 member A	Q8TAV0	1	27725961-27763116	Predicted intracellular proteins				Evidence at protein level	Evidence at transcript level	Evidence at transcript level	Evidence at protein level	Low tissue specificity	Detected in all			Cell type enhanced	Detected in all		Early spermatids: 103.6;Late spermatids: 132.6	Low cancer specificity	Detected in all			Low region specificity	Detected in all			Low immune cell specificity	Detected in all			Low lineage specificity	Detected in all			Low cancer specificity	Detected in all			Testis - Early spermatids, Testis - Late spermatids	Low region specificity	Detected in all			Low region specificity	Detected in all
TRAF3IP3	T3JAM	ENSG00000009790	TRAF3 interacting protein 3	Q9Y228	1	209756032-209782320	Predicted intracellular proteins, Predicted membrane proteins				Evidence at protein level	Evidence at protein level	Evidence at protein level	Evidence at protein level	Tissue enriched	Detected in many	4	lymphoid tissue: 127.0	Cell type enhanced	Detected in many		B-cells: 124.2;dendritic cells: 58.4;granulocytes: 68.9;monocytes: 68.3;NK-cells: 232.3;T-cells: 153.8	Low cancer specificity	Detected in many			Low region specificity	Detected in all			Low immune cell specificity	Detected in all			Low lineage specificity	Detected in all			Group enriched	Detected in some	17	Leukemia: 48.6;lymphoma: 38.1;Myeloma: 70.7	Adipose subcutaneous - T-cells, Heart muscle - T-cells, Liver - T-cells, Prostate - T-cells, Thyroid - T-cells	Not detected	Not detected			Low region specificity	Detected in all
POMT2	LGMD2N	ENSG00000009830	Protein O-mannosyltransferase 2	Q9UKY4	14	77274956-77320883	Disease related genes, Enzymes, Human disease related genes, Metabolic proteins, Potential drug targets, Predicted intracellular proteins, Predicted membrane proteins		Glycosyltransferase, Transferase	Congenital muscular dystrophy, Dystroglycanopathy, Limb-girdle muscular dystrophy, Lissencephaly	Evidence at protein level	Evidence at protein level	Evidence at protein level	Evidence at protein level	Tissue enhanced	Detected in many		testis: 36.3	Cell type enhanced	Detected in many		Astrocytes: 25.7;Oligodendrocytes: 28.4	Low cancer specificity	Detected in all			Low region specificity	Detected in all			Not detected in immune cells	Not detected			Not detected	Not detected			Low cancer specificity	Detected in all			Testis - Sertoli cells	Low region specificity	Detected in all			Low region specificity	Detected in all
VTA1	C6orf55, HSPC228, My012	ENSG00000009844	Vesicle trafficking 1	Q9NP79	6	142147162-142224685	Plasma proteins, Predicted intracellular proteins	Protein transport, Transport			Evidence at protein level	Evidence at protein level	Evidence at protein level	Evidence at protein level	Low tissue specificity	Detected in all			Low cell type specificity	Detected in all			Low cancer specificity	Detected in all			Low region specificity	Detected in all			Low immune cell specificity	Detected in all			Low lineage specificity	Detected in all			Low cancer specificity	Detected in all			Thyroid - Thyroid glandular cells	Low region specificity	Detected in all			Low region specificity	Detected in all
MLXIPL	bHLHd14, CHREBP, MIO, MONDOB, WBSCR14, WS-bHLH	ENSG00000009950	MLX interacting protein like	Q9NP71	7	73593194-73624543	Disease related genes, Human disease related genes, Plasma proteins, Predicted intracellular proteins, Transcription factors	Transcription, Transcription regulation	DNA-binding, Repressor	Williams-Beuren syndrome	Evidence at protein level	Evidence at protein level	Evidence at protein level	Evidence at protein level	Tissue enriched	Detected in many	7	liver: 595.0	Cell type enhanced	Detected in many		Cholangiocytes: 89.7;Enteroendocrine cells: 82.4;Hepatocytes: 198.8;Kupffer cells: 56.4;Proximal enterocytes: 92.5;Skeletal myocytes: 48.8	Cancer enriched	Detected in many	6	liver cancer: 60.9	Low region specificity	Detected in all			Not detected in immune cells	Not detected			Not detected	Not detected			Cancer enhanced	Detected in many		colorectal cancer: 20.2	Adipose subcutaneous - Adipocytes (Subcutaneous), Adipose visceral - Adipocytes (Visceral), Breast - Adipocytes (Breast), Kidney - Proximal tubular cells, Lung - Alveolar cells type 2, Skin - Adipocytes (Skin)	Low region specificity	Detected in many			Low region specificity	Detected in all
BAZ1B	WBSCR10, WBSCR9, WSTF	ENSG00000009954	Bromodomain adjacent to zinc finger domain 1B	Q9UIG0	7	73440406-73522293	Disease related genes, Enzymes, Human disease related genes, Plasma proteins, Potential drug targets, Predicted intracellular proteins	DNA damage, Transcription, Transcription regulation	Kinase, Transferase, Tyrosine-protein kinase	Williams-Beuren syndrome	Evidence at protein level	Evidence at protein level	Evidence at protein level	Evidence at protein level	Low tissue specificity	Detected in all			Low cell type specificity	Detected in all			Low cancer specificity	Detected in all			Low region specificity	Detected in all			Low immune cell specificity	Detected in many			Low lineage specificity	Detected in all			Low cancer specificity	Detected in all			Testis - Spermatogonia	Low region specificity	Detected in all			Low region specificity	Detected in all
RANBP9	RanBPM	ENSG00000010017	RAN binding protein 9	Q96S59	6	13621498-13711835	Predicted intracellular proteins				Evidence at protein level	Evidence at protein level	Evidence at protein level	Evidence at protein level	Low tissue specificity	Detected in all			Cell type enhanced	Detected in many		Early spermatids: 133.2;Excitatory neurons: 128.5	Low cancer specificity	Detected in all			Low region specificity	Detected in all			Low immune cell specificity	Detected in many			Low lineage specificity	Detected in many			Low cancer specificity	Detected in all			Testis - Early spermatids	Low region specificity	Detected in all			Low region specificity	Detected in all
ETV7	TEL-2, TEL2	ENSG00000010030	ETS variant transcription factor 7	Q9Y603	6	36354091-36387800	Predicted intracellular proteins, Transcription factors	Transcription, Transcription regulation	DNA-binding, Repressor		Evidence at protein level	Evidence at protein level	Evidence at protein level	Evidence at protein level	Tissue enhanced	Detected in many		intestine: 15.5;skin 1: 15.0	Cell type enhanced	Detected in many		Cytotrophoblasts: 30.1;Exocrine glandular cells: 18.6;Proximal enterocytes: 22.6;Spermatogonia: 26.5	Low cancer specificity	Detected in all			Low region specificity	Detected in many			Immune cell enhanced	Detected in many		neutrophil: 18.9;T-reg: 16.4	Group enriched	Detected in many	4	granulocytes: 18.9;monocytes: 5.7;T-cells: 16.4	Low cancer specificity	Detected in many			Breast - T-cells, Thyroid - T-cells					Low region specificity	Detected in all
SPRTN	C1orf124, DKFZP547N043, DVC1, Spartan	ENSG00000010072	SprT-like N-terminal domain	Q9H040	1	231337104-231355023	Disease related genes, Human disease related genes, Predicted intracellular proteins	DNA damage, DNA repair	Hydrolase, Metalloprotease, Protease	Disease variant	Evidence at protein level	Evidence at protein level	Evidence at protein level	Evidence at protein level	Low tissue specificity	Detected in all			Cell type enhanced	Detected in all		Rod photoreceptor cells: 89.6	Low cancer specificity	Detected in all			Low region specificity	Detected in all			Low immune cell specificity	Detected in all			Low lineage specificity	Detected in all			Low cancer specificity	Detected in all			Testis - Early spermatids, Testis - Spermatocytes	Low region specificity	Detected in all			Low region specificity	Detected in all
METTL13	CGI-01, DFNM1, EEF1AKNMT, FEAT, KIAA0859, METTL13	ENSG00000010165	Methyltransferase 13, eEF1A lysine and N-terminal methyltransferase	Q8N6R0	1	171781660-171814023	Disease related genes, Human disease related genes, Predicted intracellular proteins		Methyltransferase, Multifunctional enzyme, Transferase		Evidence at protein level	Evidence at protein level	Evidence at protein level	Evidence at protein level	Low tissue specificity	Detected in all			Cell type enhanced	Detected in all		Early spermatids: 49.8	Low cancer specificity	Detected in all			Low region specificity	Detected in all			Low immune cell specificity	Detected in all			Low lineage specificity	Detected in all			Low cancer specificity	Detected in all				Low region specificity	Detected in all			Low region specificity	Detected in all
DYRK4		ENSG00000010219	Dual specificity tyrosine phosphorylation regulated kinase 4	Q9NR20	12	4562208-4615302	Enzymes, Predicted intracellular proteins		Kinase, Serine/threonine-protein kinase, Transferase, Tyrosine-protein kinase		Evidence at protein level	Evidence at protein level	Evidence at protein level	Evidence at protein level	Tissue enhanced	Detected in all		testis: 35.7	Group enriched	Detected in all	5	Early spermatids: 340.0;Late spermatids: 440.6	Low cancer specificity	Detected in all			Low region specificity	Detected in all			Low immune cell specificity	Detected in many			Low lineage specificity	Detected in many			Low cancer specificity	Detected in all			Testis - Early spermatids, Testis - Late spermatids	Not detected	Not detected			Low region specificity	Detected in all
ZNF207	BuGZ	ENSG00000010244	Zinc finger protein 207	O43670	17	32350132-32381885	Plasma proteins, Predicted intracellular proteins	Cell cycle, Cell division, Chromosome partition, Mitosis	DNA-binding		Evidence at protein level	Evidence at protein level	Evidence at protein level	Evidence at protein level	Low tissue specificity	Detected in all			Low cell type specificity	Detected in all			Low cancer specificity	Detected in all			Low region specificity	Detected in all			Low immune cell specificity	Detected in all			Low lineage specificity	Detected in all			Low cancer specificity	Detected in all				Low region specificity	Detected in all			Low region specificity	Detected in all
UQCRC1	D3S3191, QCR1, UQCR1	ENSG00000010256	Ubiquinol-cytochrome c reductase core protein 1	P31930	3	48599002-48610976	Disease related genes, Enzymes, Metabolic proteins, Potential drug targets, Predicted intracellular proteins	Electron transport, Respiratory chain, Transport		Disease variant, Neuropathy, Parkinsonism	Evidence at protein level	Evidence at protein level	Evidence at protein level	Evidence at protein level	Tissue enhanced	Detected in all		skeletal muscle: 739.4;tongue: 849.8	Cell type enhanced	Detected in all		Cardiomyocytes: 1018.2;Distal enterocytes: 650.4	Low cancer specificity	Detected in all			Low region specificity	Detected in all			Low immune cell specificity	Detected in all			Low lineage specificity	Detected in all			Low cancer specificity	Detected in all			Adipose visceral - Adipocytes (Visceral), Heart muscle - Cardiomyocytes, Liver - Hepatocytes, Testis - Early spermatids, Testis - Late spermatids	Low region specificity	Detected in all			Low region specificity	Detected in all
STARD3NL	MENTHO, MGC3251	ENSG00000010270	STARD3 N-terminal like	O95772	7	38178245-38230670	Predicted membrane proteins, Transporters				Evidence at protein level	Evidence at protein level	Evidence at protein level	Evidence at protein level	Low tissue specificity	Detected in all			Cell type enhanced	Detected in all		Late spermatids: 132.1	Low cancer specificity	Detected in all			Low region specificity	Detected in all			Low immune cell specificity	Detected in all			Low lineage specificity	Detected in all			Low cancer specificity	Detected in all			Skin - Endothelial cells, Thyroid - Thyroid glandular cells	Low region specificity	Detected in all			Low region specificity	Detected in all
CD9	BA2, MIC3, MRP-1, P24, TSPAN29	ENSG00000010278	CD9 molecule	P21926	12	6199715-6238271	Cancer-related genes, CD markers, Plasma proteins, Predicted membrane proteins, Transporters	Cell adhesion, Fertilization		Cancer-related genes	Evidence at protein level	Evidence at protein level	Evidence at protein level	Evidence at protein level	Low tissue specificity	Detected in all			Cell type enhanced	Detected in many		Basal respiratory cells: 2694.8;Ionocytes: 2140.8	Low cancer specificity	Detected in all			Low region specificity	Detected in all			Group enriched	Detected in many	26	basophil: 1961.8;eosinophil: 1159.2	Lineage enriched	Detected in all	32	granulocytes: 1961.8	Low cancer specificity	Detected in all			Thyroid - Thyroid glandular cells	Low region specificity	Detected in all			Low region specificity	Detected in all
HHATL	C3orf3, GUP1, KIAA1173, MBOAT3, MSTP002, OACT3	ENSG00000010282	Hedgehog acyltransferase like	Q9HCP6	3	42692663-42702824	Predicted membrane proteins				Evidence at protein level	Evidence at protein level	Evidence at protein level	Evidence at protein level	Group enriched	Detected in many	8	brain: 229.5;heart muscle: 502.6;skeletal muscle: 272.5;tongue: 148.2	Group enriched	Detected in some	8	Astrocytes: 56.0;Bipolar cells: 101.1;Cardiomyocytes: 154.3;Muller glia cells: 41.6;Oligodendrocytes: 156.4;Skeletal myocytes: 62.5	Cancer enhanced	Detected in many		melanoma: 14.2;thyroid cancer: 25.7	Low region specificity	Detected in all			Not detected in immune cells	Not detected			Not detected	Not detected			Cancer enriched	Detected in single	15	thyroid cancer: 4.6	Heart muscle - Cardiomyocytes, Lung - Respiratory ciliated cells, Pancreas - Beta cells	Low region specificity	Detected in all			Low region specificity	Detected in all
NCAPD2	CAP-D2, CNAP1, hCAP-D2, KIAA0159	ENSG00000010292	Non-SMC condensin I complex subunit D2	Q15021	12	6493356-6531955	Disease related genes, Human disease related genes, Plasma proteins, Predicted intracellular proteins	Cell cycle, Cell division, DNA condensation, Mitosis		Disease variant, Primary microcephaly	Evidence at protein level	Evidence at protein level	Evidence at protein level	Evidence at protein level	Tissue enhanced	Detected in all		lymphoid tissue: 74.7	Cell type enhanced	Detected in many		Erythroid cells: 38.2;Late spermatids: 35.9	Low cancer specificity	Detected in all			Low region specificity	Detected in all			Low immune cell specificity	Detected in all			Low lineage specificity	Detected in all			Low cancer specificity	Detected in all			Skin - Mitotic cells (Skin), Testis - Spermatocytes	Low region specificity	Detected in all			Low region specificity	Detected in all
IFFO1	HOM-TES-103, IFFO	ENSG00000010295	Intermediate filament family orphan 1	Q0D2I5	12	6538961-6556073	Predicted intracellular proteins				Evidence at protein level	Evidence at protein level	Evidence at protein level	Evidence at protein level	Low tissue specificity	Detected in many			Low cell type specificity	Detected in many			Low cancer specificity	Detected in all			Low region specificity	Detected in all			Low immune cell specificity	Detected in many			Low lineage specificity	Detected in many			Cancer enhanced	Detected in many		skin cancer: 10.8	Adipose subcutaneous - Adipose progenitor cells, Breast - Fibroblasts	Low region specificity	Detected in all			Low region specificity	Detected in all
GIPR		ENSG00000010310	Gastric inhibitory polypeptide receptor	P48546	19	45668221-45683722	G-protein coupled receptors, Predicted intracellular proteins, Predicted membrane proteins, Transporters		G-protein coupled receptor, Receptor, Transducer		Evidence at protein level	Evidence at transcript level	Evidence at protein level	Evidence at protein level	Tissue enhanced	Detected in many		stomach 1: 22.1	Cell type enhanced	Detected in many		Ciliated cells: 30.8;Enteroendocrine cells: 17.7;Gastric mucus-secreting cells: 34.2;Rod photoreceptor cells: 18.5	Cancer enriched	Detected in many	5	pancreatic cancer: 4.9	Low region specificity	Detected in all			Low immune cell specificity	Detected in some			Low lineage specificity	Detected in many			Low cancer specificity	Detected in many			Lung - Respiratory ciliated cells, Stomach - Gastric mucous cells	Not detected	Not detected			Low region specificity	Detected in some
PHF7	HSPC226, NYD-SP6	ENSG00000010318	PHD finger protein 7	Q9BWX1	3	52410660-52423641	Predicted intracellular proteins				Evidence at protein level	Evidence at protein level	Evidence at protein level	Evidence at protein level	Tissue enriched	Detected in many	214	testis: 1181.3	Group enriched	Detected in many	4	Early spermatids: 2209.2;Late spermatids: 8462.1	Low cancer specificity	Detected in all			Low region specificity	Detected in all			Low immune cell specificity	Detected in many			Low lineage specificity	Detected in all			Low cancer specificity	Detected in all			Testis - Early spermatids, Testis - Late spermatids	Low region specificity	Detected in all			Low region specificity	Detected in some
SEMA3G	FLJ00014, sem2	ENSG00000010319	Semaphorin 3G	Q9NS98	3	52433035-52445103	Predicted secreted proteins				Evidence at protein level	Evidence at transcript level	Evidence at protein level	Evidence at protein level	Tissue enhanced	Detected in many		adipose tissue: 77.5;breast: 62.1	Cell type enriched	Detected in some	5	Adipocytes: 136.3	Low cancer specificity	Detected in all			Low region specificity	Detected in all			Immune cell enriched	Detected in single	15	T-reg: 1.4	Lineage enriched	Detected in single	15	T-cells: 1.4	Low cancer specificity	Detected in some			Adipose subcutaneous - Adipocytes (Subcutaneous), Adipose visceral - Endothelial cells, Colon - Endothelial cells, Heart muscle - Endothelial cells, Prostate - Endothelial cells, Stomach - Endothelial cells	Low region specificity	Detected in all			Low region specificity	Detected in all
NISCH	I-1, IRAS, KIAA0975	ENSG00000010322	Nischarin	Q9Y2I1	3	52455118-52493068	FDA approved drug targets, Predicted intracellular proteins	Apoptosis	Receptor	FDA approved drug targets	Evidence at protein level	Evidence at transcript level	Evidence at protein level	Evidence at protein level	Tissue enhanced	Detected in all		brain: 280.1	Cell type enhanced	Detected in all		Peritubular cells: 239.8	Low cancer specificity	Detected in all			Low region specificity	Detected in all			Low immune cell specificity	Detected in many			Low lineage specificity	Detected in all			Low cancer specificity	Detected in all				Low region specificity	Detected in all			Low region specificity	Detected in all
STAB1	CLEVER-1, FEEL-1, FELE-1, FEX1, KIAA0246, SCARH2, STAB-1	ENSG00000010327	Stabilin 1	Q9NY15	3	52495338-52524495	Predicted membrane proteins, Transporters	Inflammatory response	Receptor		Evidence at protein level	Evidence at transcript level	Evidence at protein level	Evidence at protein level	Tissue enhanced	Detected in many		lymphoid tissue: 429.0	Cell type enhanced	Detected in many		Endothelial cells: 116.5;Fibroblasts: 125.5;Hofbauer cells: 146.4;Kupffer cells: 201.1;Macrophages: 214.5	Low cancer specificity	Detected in all			Low region specificity	Detected in all			Group enriched	Detected in some	59	classical monocyte: 9.5;intermediate monocyte: 5.7;myeloid DC: 2.5	Group enriched	Detected in many	60	dendritic cells: 2.5;monocytes: 9.5	Cancer enriched	Detected in single	65	Leukemia: 14.0	Adipose subcutaneous - Macrophages, Adipose visceral - Macrophages, Breast - Macrophages, Heart muscle - Macrophages, Kidney - Macrophages, Pancreas - Macrophages, Prostate - Macrophages, Skeletal muscle - Macrophages, Thyroid - Macrophages	Low region specificity	Detected in all			Low region specificity	Detected in all
FUZ	CPLANE3, FLJ22688, Fy	ENSG00000010361	Fuzzy planar cell polarity protein	Q9BT04	19	49806866-49817376	Human disease related genes, Predicted intracellular proteins, Predicted membrane proteins	Cilium biogenesis/degradation, Protein transport, Transport	Developmental protein		Evidence at protein level	Evidence at protein level	Evidence at protein level	Evidence at protein level	Tissue enhanced	Detected in all		testis: 76.5	Group enriched	Detected in all	21	Early spermatids: 1080.5;Late spermatids: 2438.5	Low cancer specificity	Detected in all			Low region specificity	Detected in all			Low immune cell specificity	Detected in all			Low lineage specificity	Detected in all			Low cancer specificity	Detected in all			Lung - Respiratory ciliated cells, Testis - Late spermatids	Low region specificity	Detected in all			Low region specificity	Detected in all
SLC6A13	GAT2	ENSG00000010379	Solute carrier family 6 member 13	Q9NSD5	12	220621-262873	Metabolic proteins, Predicted membrane proteins, Transporters	Neurotransmitter transport, Symport, Transport			Evidence at protein level	Evidence at protein level	Evidence at protein level	Evidence at protein level	Tissue enriched	Detected in some	4	kidney: 147.4	Cell type enriched	Detected in some	13	Proximal tubular cells: 245.5	Cancer enriched	Detected in some	18	renal cancer: 32.1	Low region specificity	Detected in all			Not detected in immune cells	Not detected			Not detected	Not detected			Cancer enhanced	Detected in some		Leukemia: 2.3	Kidney - Proximal tubular cells, Kidney - Proximal tubular cells, Liver - Hepatocytes, Testis - Early spermatids, Testis - Late spermatids	Low region specificity	Detected in all			Low region specificity	Detected in all
IDS	ID2S, SIDS	ENSG00000010404	Iduronate 2-sulfatase	P22304	X	149476988-149521096	Disease related genes, Enzymes, Human disease related genes, Metabolic proteins, Potential drug targets, Predicted intracellular proteins		Hydrolase	Disease variant, Mucopolysaccharidosis	Evidence at protein level	Evidence at transcript level	Evidence at protein level	Evidence at protein level	Tissue enriched	Detected in all	7	brain: 433.5	Cell type enhanced	Detected in many		Excitatory neurons: 224.4;granulocytes: 153.4;Inhibitory neurons: 233.2	Low cancer specificity	Detected in all			Low region specificity	Detected in all			Low immune cell specificity	Detected in all			Low lineage specificity	Detected in all			Low cancer specificity	Detected in all			Prostate - Fibroblasts, Thyroid - Fibroblasts	Low region specificity	Detected in all			Low region specificity	Detected in all
PRSS3	PRSS4, TRY3, TRY4	ENSG00000010438	Serine protease 3	P35030	9	33750679-33799231	Enzymes, Plasma proteins, Predicted intracellular proteins, Predicted secreted proteins	Digestion	Hydrolase, Protease, Serine protease		Evidence at protein level	Evidence at protein level	Evidence at protein level	Evidence at protein level	Tissue enriched	Detected in many	267	pancreas: 30122.2	Group enriched	Detected in many	4	Distal enterocytes: 1079.5;Exocrine glandular cells: 1140.0;Paneth cells: 531.4;Proximal enterocytes: 1105.5	Group enriched	Detected in many	7	colorectal cancer: 72.8;pancreatic cancer: 104.4;stomach cancer: 43.8	Low region specificity	Detected in all			Immune cell enriched	Detected in some	104	basophil: 159.5	Lineage enriched	Detected in many	104	granulocytes: 159.5	Cancer enhanced	Detected in many		colorectal cancer: 117.9	Colon - Colon enterocytes, Stomach - Gastric mucous cells, Testis - Late spermatids
ZNF200		ENSG00000010539	Zinc finger protein 200	P98182	16	3222325-3236221	Predicted intracellular proteins, Transcription factors	Transcription, Transcription regulation			Evidence at protein level	Evidence at protein level	Evidence at protein level	Evidence at protein level	Tissue enhanced	Detected in all		testis: 17.1	Cell type enhanced	Detected in many		Early spermatids: 66.5;Spermatocytes: 42.2;Spermatogonia: 39.2	Low cancer specificity	Detected in all			Low region specificity	Detected in all			Low immune cell specificity	Detected in all			Low lineage specificity	Detected in all			Low cancer specificity	Detected in all			Testis - Early spermatids					Low region specificity	Detected in all
CD4		ENSG00000010610	CD4 molecule	P01730	12	6786858-6820799	CD markers, Disease related genes, FDA approved drug targets, Human disease related genes, Predicted intracellular proteins, Predicted membrane proteins, Transporters	Adaptive immunity, Host-virus interaction, Immunity	Host cell receptor for virus entry, Receptor	FDA approved drug targets	Evidence at protein level	Evidence at protein level	Evidence at protein level	Evidence at protein level	Tissue enhanced	Detected in all		liver: 148.3;lymphoid tissue: 213.7;parathyroid gland: 168.4	Cell type enhanced	Detected in many		dendritic cells: 227.5;Hofbauer cells: 152.0;Kupffer cells: 190.2;Langerhans cells: 99.7;Macrophages: 116.7;monocytes: 150.0	Low cancer specificity	Detected in all			Low region specificity	Detected in all			Group enriched	Detected in many	18	classical monocyte: 247.4;intermediate monocyte: 241.4;memory CD4 T-cell: 153.8;myeloid DC: 166.4;naive CD4 T-cell: 128.5;non-classical monocyte: 205.2;plasmacytoid DC: 264.3;T-reg: 154.9	Group enriched	Detected in many	20	dendritic cells: 264.3;monocytes: 247.4;T-cells: 154.9	Group enriched	Detected in some	35	Leukemia: 40.6;lymphoma: 27.6;Myeloma: 23.9	Colon - Macrophages, Skeletal muscle - Macrophages, Stomach - Macrophages	Region enriched	Detected in many	14	basal ganglia: 46.2	Low region specificity	Detected in many
LRRC23	B7, LRPB7	ENSG00000010626	Leucine rich repeat containing 23	Q53EV4	12	6873569-6914241	Predicted intracellular proteins				Evidence at protein level	Evidence at protein level	Evidence at protein level	Evidence at protein level	Tissue enhanced	Detected in all		fallopian tube: 98.5	Cell type enriched	Detected in all	5	Ciliated cells: 237.3	Low cancer specificity	Detected in all			Low region specificity	Detected in all			Low immune cell specificity	Detected in many			Low lineage specificity	Detected in all			Low cancer specificity	Detected in all			Lung - Respiratory ciliated cells, Testis - Early spermatids	Low region specificity	Detected in all			Low region specificity	Detected in many
BTK	AGMX1, ATK, IMD1, PSCTK1, XLA	ENSG00000010671	Bruton tyrosine kinase	Q06187	X	101349338-101390796	Cancer-related genes, Disease related genes, Enzymes, FDA approved drug targets, Human disease related genes, Plasma proteins, Predicted intracellular proteins	Adaptive immunity, Apoptosis, Immunity, Innate immunity, Transcription, Transcription regulation	Kinase, Transferase, Tyrosine-protein kinase	Cancer-related genes, Disease variant, Dwarfism, FDA approved drug targets	Evidence at protein level	Evidence at protein level	Evidence at protein level	Evidence at protein level	Tissue enhanced	Detected in many		bone marrow: 25.3;lymphoid tissue: 65.1	Cell type enhanced	Detected in some		B-cells: 78.3;dendritic cells: 57.4;granulocytes: 172.9;Hofbauer cells: 59.3;Kupffer cells: 56.4;Langerhans cells: 41.7;Macrophages: 48.7;monocytes: 87.8;Plasma cells: 50.9	Low cancer specificity	Detected in all			Low region specificity	Detected in many			Immune cell enriched	Detected in many	4	basophil: 515.1	Lineage enriched	Detected in many	4	granulocytes: 515.1	Group enriched	Detected in some	93	Leukemia: 79.9;lymphoma: 84.3;Myeloma: 21.2	Adipose subcutaneous - Macrophages, Breast - Macrophages, Skeletal muscle - Macrophages, Stomach - Macrophages	Low region specificity	Detected in many			Low region specificity	Detected in many
HFE	HFE1, HLA-H	ENSG00000010704	Homeostatic iron regulator	Q30201	6	26087281-26098343	Disease related genes, Human disease related genes, Predicted membrane proteins	Ion transport, Iron transport, Transport		Disease variant	Evidence at protein level	Evidence at protein level	Evidence at protein level	Evidence at protein level	Low tissue specificity	Detected in many			Cell type enhanced	Detected in many		Kupffer cells: 21.2	Low cancer specificity	Detected in all			Low region specificity	Detected in all			Low immune cell specificity	Detected in many			Low lineage specificity	Detected in many			Low cancer specificity	Detected in many			Skeletal muscle - Fibroblasts	Low region specificity	Detected in all			Low region specificity	Detected in all
SCMH1	Scml3	ENSG00000010803	Scm polycomb group protein homolog 1	Q96GD3	1	41027202-41242306	Predicted intracellular proteins	Transcription, Transcription regulation	Developmental protein, Repressor		Evidence at protein level	Evidence at protein level	Evidence at protein level	Evidence at protein level	Low tissue specificity	Detected in all			Group enriched	Detected in many	5	Astrocytes: 118.9;Excitatory neurons: 155.8;Inhibitory neurons: 203.9;Microglial cells: 97.5;Oligodendrocyte precursor cells: 144.8;Oligodendrocytes: 72.5;Spermatocytes: 52.9	Low cancer specificity	Detected in all			Low region specificity	Detected in all			Low immune cell specificity	Detected in many			Low lineage specificity	Detected in all			Low cancer specificity	Detected in all			Skin - Endothelial cells, Testis - Spermatocytes	Low region specificity	Detected in all			Low region specificity	Detected in all
FYN	MGC45350, SLK, SYN	ENSG00000010810	FYN proto-oncogene, Src family tyrosine kinase	P06241	6	111660332-111873452	Enzymes, Plasma proteins, Predicted intracellular proteins	Adaptive immunity, Host-virus interaction, Immunity	Developmental protein, Kinase, Transferase, Tyrosine-protein kinase	Proto-oncogene	Evidence at protein level	Evidence at protein level	Evidence at protein level	Evidence at protein level	Low tissue specificity	Detected in all			Cell type enhanced	Detected in many		Astrocytes: 362.9;monocytes: 222.0;NK-cells: 410.3;Oligodendrocyte precursor cells: 321.7;T-cells: 292.5	Cancer enhanced	Detected in all		glioma: 42.5	Low region specificity	Detected in all			Low immune cell specificity	Detected in many			Group enriched	Detected in all	17	NK-cells: 69.0;T-cells: 174.7	Low cancer specificity	Detected in all			Breast - Endothelial cells, Lung - Endothelial cells	Low region specificity	Detected in all			Low region specificity	Detected in all
HIVEP2	HIV-EP2, MBP-2, MIBP1, Schnurri-2, ZAS2, ZNF40B	ENSG00000010818	HIVEP zinc finger 2	P31629	6	142751469-142956698	Disease related genes, Human disease related genes, Plasma proteins, Predicted intracellular proteins, Transcription factors	Transcription, Transcription regulation	DNA-binding	Intellectual disability	Evidence at protein level	Evidence at protein level	Evidence at protein level	Evidence at protein level	Low tissue specificity	Detected in all			Cell type enhanced	Detected in many		Excitatory neurons: 315.0;Inhibitory neurons: 213.8	Low cancer specificity	Detected in all			Low region specificity	Detected in all			Low immune cell specificity	Detected in many			Low lineage specificity	Detected in many			Low cancer specificity	Detected in all				Low region specificity	Detected in all			Low region specificity	Detected in all
FMO1		ENSG00000010932	Flavin containing dimethylaniline monoxygenase 1	Q01740	1	171248471-171285978	Enzymes, Metabolic proteins, Predicted membrane proteins		Monooxygenase, Oxidoreductase		Evidence at protein level	Evidence at transcript level	Evidence at protein level	Evidence at protein level	Tissue enriched	Detected in many	10	kidney: 191.8	Cell type enhanced	Detected in some		Distal tubular cells: 27.7;Mesothelial cells: 59.0;Proximal enterocytes: 85.9;Proximal tubular cells: 165.1	Cancer enriched	Detected in many	8	renal cancer: 18.0	Not detected	Not detected			Not detected in immune cells	Not detected			Not detected	Not detected			Cancer enhanced	Detected in single		Rhabdoid: 1.4	Kidney - Proximal tubular cells, Lung - Fibroblast_2, Skeletal muscle - Fibroblasts, Thyroid - Fibroblasts	Low region specificity	Detected in all			Low region specificity	Detected in all
ELOA	SIII, TCEB3, TCEB3A	ENSG00000011007	Elongin A	Q14241	1	23743448-23762059	Plasma proteins, Predicted intracellular proteins	Transcription, Transcription regulation			Evidence at protein level	Evidence at transcript level	Evidence at protein level	Evidence at protein level	Low tissue specificity	Detected in many			Low cell type specificity	Detected in all			Low cancer specificity	Detected in all			Low region specificity	Detected in all			Low immune cell specificity	Detected in all			Low lineage specificity	Detected in all			Low cancer specificity	Detected in all			Adipose subcutaneous - Adipocytes (Subcutaneous), Testis - Spermatocytes	Low region specificity	Detected in all			Low region specificity	Detected in all
LYPLA2	APT-2	ENSG00000011009	Lysophospholipase 2	O95372	1	23791145-23795539	Enzymes, Metabolic proteins, Predicted intracellular proteins	Fatty acid metabolism, Lipid metabolism	Hydrolase		Evidence at protein level	Evidence at protein level	Evidence at protein level	Evidence at protein level	Tissue enhanced	Detected in all		choroid plexus: 181.3	Low cell type specificity	Detected in all			Low cancer specificity	Detected in all			Low region specificity	Detected in all			Low immune cell specificity	Detected in all			Low lineage specificity	Detected in all			Low cancer specificity	Detected in all				Low region specificity	Detected in all			Low region specificity	Detected in all
CLCN6	CLC-6, KIAA0046	ENSG00000011021	Chloride voltage-gated channel 6	P51797	1	11806096-11848079	Disease related genes, Plasma proteins, Predicted membrane proteins	Antiport, Ion transport, Transport		Disease variant, Neurodegeneration	Evidence at protein level	Evidence at transcript level	Evidence at protein level	Evidence at protein level	Low tissue specificity	Detected in all			Cell type enhanced	Detected in many		Cardiomyocytes: 64.0;Horizontal cells: 47.8	Low cancer specificity	Detected in all			Low region specificity	Detected in all			Low immune cell specificity	Detected in single			Low lineage specificity	Detected in single			Low cancer specificity	Detected in all				Low region specificity	Detected in all			Low region specificity	Detected in all
MRC2	CD280, CLEC13E, ENDO180, KIAA0709	ENSG00000011028	Mannose receptor C type 2	Q9UBG0	17	62627670-62693597	CD markers, Predicted intracellular proteins, Predicted membrane proteins	Endocytosis	Receptor		Evidence at protein level	Evidence at protein level	Evidence at protein level	Evidence at protein level	Low tissue specificity	Detected in many			Cell type enhanced	Detected in many		Early spermatids: 62.5;Fibroblasts: 122.9;Late spermatids: 90.3;Leydig cells: 71.9;Peritubular cells: 94.8	Low cancer specificity	Detected in all			Low region specificity	Detected in all			Not detected in immune cells	Not detected			Not detected	Not detected			Cancer enhanced	Detected in many		Adrenocortical cancer: 132.9	Adipose subcutaneous - Adipose progenitor cells, Adipose visceral - Adipose progenitor cells, Heart muscle - Fibroblasts, Kidney - Fibroblasts, Liver - Hepatic stellate cells, Prostate - Fibroblasts, Skeletal muscle - Fibroblasts, Stomach - Fibroblasts, Thyroid - Fibroblasts	Low region specificity	Detected in all			Low region specificity	Detected in all
NME1-NME2	NM23-LV, NMELV	ENSG00000011052	NME1-NME2 readthrough		17	51153590-51171744	Metabolic proteins, Predicted intracellular proteins				Evidence at protein level	Evidence at protein level			Tissue enhanced	Detected in many		retina: 49.7	Cell type enhanced	Detected in some		Basal squamous epithelial cells: 2.2;Cone photoreceptor cells: 3.4;Excitatory neurons: 3.7;Inhibitory neurons: 3.4;Oligodendrocyte precursor cells: 1.9;Plasma cells: 1.4;Squamous epithelial cells: 4.0	Low cancer specificity	Detected in all			Low region specificity	Detected in all			Low immune cell specificity	Detected in many			Low lineage specificity	Detected in all			Low cancer specificity	Detected in all
SLC6A7	PROT	ENSG00000011083	Solute carrier family 6 member 7	Q99884	5	150190062-150222788	Metabolic proteins, Predicted membrane proteins, Transporters	Amino-acid transport, Neurotransmitter transport, Symport, Transport			Evidence at protein level	Evidence at transcript level	Evidence at protein level	Evidence at protein level	Tissue enriched	Detected in some	12	brain: 65.6	Cell type enriched	Detected in some	4	Excitatory neurons: 40.2	Cancer enhanced	Detected in single		colorectal cancer: 0.8	Low region specificity	Detected in all			Not detected in immune cells	Not detected			Not detected	Not detected			Cancer enhanced	Detected in single		colorectal cancer: 1.8	Colon - Colon enterocytes	Low region specificity	Detected in all			Low region specificity	Detected in many
TSPAN9	NET-5	ENSG00000011105	Tetraspanin 9	O75954	12	3077355-3286564	Predicted membrane proteins, Transporters				Evidence at protein level	Evidence at transcript level	Evidence at protein level	Evidence at protein level	Tissue enhanced	Detected in many		brain: 151.0;heart muscle: 124.2	Cell type enhanced	Detected in many		Bipolar cells: 85.2;Extravillous trophoblasts: 116.0;Syncytiotrophoblasts: 74.2	Low cancer specificity	Detected in all			Region enriched	Detected in all	6	cerebellum: 198.7	Not detected in immune cells	Not detected			Not detected	Not detected			Low cancer specificity	Detected in all			Adipose subcutaneous - Endothelial cells, Adipose visceral - Endothelial cells, Skeletal muscle - Fibroblasts	Low region specificity	Detected in all			Region enriched	Detected in all
BTBD7	FLJ10648, FUP1	ENSG00000011114	BTB domain containing 7	Q9P203	14	93237550-93333092	Predicted intracellular proteins		Developmental protein		Evidence at protein level	Evidence at transcript level	Evidence at protein level	Evidence at protein level	Low tissue specificity	Detected in many			Cell type enhanced	Detected in all		Oligodendrocytes: 163.6	Low cancer specificity	Detected in all			Low region specificity	Detected in all			Low immune cell specificity	Detected in single			Low lineage specificity	Detected in single			Low cancer specificity	Detected in all			Testis - Spermatocytes, Thyroid - Thyroid glandular cells	Low region specificity	Detected in all			Low region specificity	Detected in all
APBA3	mint3, X11L2	ENSG00000011132	Amyloid beta precursor protein binding family A member 3	O96018	19	3750772-3761692	Predicted intracellular proteins	Protein transport, Transport			Evidence at protein level	Evidence at transcript level	Evidence at protein level	Evidence at protein level	Low tissue specificity	Detected in many			Low cell type specificity	Detected in many			Low cancer specificity	Detected in all			Low region specificity	Detected in all			Low immune cell specificity	Detected in all			Low lineage specificity	Detected in all			Low cancer specificity	Detected in many				Low region specificity	Detected in all			Low region specificity	Detected in all
MKS1	BBS13, FLJ20345, MKS, POC12	ENSG00000011143	MKS transition zone complex subunit 1	Q9NXB0	17	58205441-58219605	Disease related genes, Human disease related genes, Potential drug targets, Predicted intracellular proteins, Transporters	Cilium biogenesis/degradation		Bardet-Biedl syndrome, Ciliopathy, Disease variant, Intellectual disability, Joubert syndrome, Meckel syndrome, Obesity	Evidence at protein level	Evidence at protein level	Evidence at protein level	Evidence at protein level	Low tissue specificity	Detected in all			Cell type enhanced	Detected in many		Ciliated cells: 31.8	Low cancer specificity	Detected in all			Low region specificity	Detected in all			Low immune cell specificity	Detected in all			Low lineage specificity	Detected in all			Low cancer specificity	Detected in all			Testis - Spermatocytes	Low region specificity	Detected in all			Low region specificity	Detected in all
ABHD5	CGI-58, NCIE2	ENSG00000011198	Abhydrolase domain containing 5, lysophosphatidic acid acyltransferase	Q8WTS1	3	43690108-43734371	Disease related genes, Enzymes, Human disease related genes, Metabolic proteins, Potential drug targets, Predicted intracellular proteins	Differentiation, Fatty acid metabolism, Lipid biosynthesis, Lipid metabolism, Phospholipid biosynthesis, Phospholipid metabolism	Acyltransferase, Transferase	Cataract, Deafness, Disease variant, Ichthyosis	Evidence at protein level	Evidence at protein level	Evidence at protein level	Evidence at protein level	Low tissue specificity	Detected in all			Cell type enhanced	Detected in all		monocytes: 488.3;Syncytiotrophoblasts: 482.4	Low cancer specificity	Detected in all			Low region specificity	Detected in all			Immune cell enhanced	Detected in all		basophil: 68.2;neutrophil: 42.8	Lineage enriched	Detected in all	5	granulocytes: 68.2	Low cancer specificity	Detected in all			Adipose subcutaneous - Adipocytes (Subcutaneous), Adipose visceral - Adipocytes (Visceral), Breast - Adipocytes (Breast), Heart muscle - Macrophages, Kidney - Endothelial cells, Testis - Spermatocytes	Low region specificity	Detected in all			Low region specificity	Detected in all
ANOS1	ADMLX, KAL, KAL1, KALIG-1, WFDC19	ENSG00000011201	Anosmin 1	P23352	X	8528874-8732137	Disease related genes, Human disease related genes, Predicted secreted proteins	Cell adhesion, Chemotaxis	Heparin-binding, Protease inhibitor, Serine protease inhibitor	Disease variant, Hypogonadotropic hypogonadism, Kallmann syndrome	Evidence at protein level	Evidence at transcript level	Evidence at protein level	Evidence at protein level	Tissue enhanced	Detected in many		lung: 41.8	Cell type enhanced	Detected in many		Alveolar cells type 1: 107.0;Astrocytes: 62.2;Inhibitory neurons: 26.9;Microglial cells: 25.9;Oligodendrocyte precursor cells: 35.8	Low cancer specificity	Detected in many			Low region specificity	Detected in all			Not detected in immune cells	Not detected			Not detected	Not detected			Cancer enhanced	Detected in many		cervical cancer: 15.1	Colon - Enteric glia cells, Lung - Alveolar cells type 1, Skin - Outer root sheath cells, Thyroid - Thyroid glandular cells					Low region specificity	Detected in all
AKAP8L	HAP95, NAKAP95	ENSG00000011243	A-kinase anchoring protein 8 like	Q9ULX6	19	15380050-15419141	Predicted intracellular proteins	Host-virus interaction, mRNA processing, mRNA splicing, Transcription, Transcription regulation			Evidence at protein level	Evidence at protein level	Evidence at protein level	Evidence at protein level	Low tissue specificity	Detected in all			Low cell type specificity	Detected in all			Low cancer specificity	Detected in all			Low region specificity	Detected in all			Low immune cell specificity	Detected in many			Low lineage specificity	Detected in many			Low cancer specificity	Detected in all				Low region specificity	Detected in all			Low region specificity	Detected in all
MBTD1	FLJ20055, SA49P01	ENSG00000011258	Mbt domain containing 1	Q05BQ5	17	51177425-51260163	Disease related genes, Predicted intracellular proteins	Transcription, Transcription regulation	Chromatin regulator		Evidence at protein level	Evidence at transcript level	Evidence at protein level	Evidence at protein level	Low tissue specificity	Detected in all			Cell type enhanced	Detected in many		Oligodendrocyte precursor cells: 73.6;Oligodendrocytes: 88.4	Low cancer specificity	Detected in all			Low region specificity	Detected in all			Immune cell enhanced	Detected in single		basophil: 2.6	Lineage enriched	Detected in single	6	granulocytes: 2.6	Low cancer specificity	Detected in all			Testis - Early spermatids, Testis - Spermatocytes	Low region specificity	Detected in all			Low region specificity	Detected in all
UTP18	CGI-48, WDR50	ENSG00000011260	UTP18 small subunit processome component	Q9Y5J1	17	51260546-51297936	Predicted intracellular proteins	rRNA processing			Evidence at protein level	Evidence at protein level	Evidence at protein level	Evidence at protein level	Low tissue specificity	Detected in all			Cell type enhanced	Detected in all		Early spermatids: 174.1;Late spermatids: 199.3	Low cancer specificity	Detected in all			Low region specificity	Detected in all			Low immune cell specificity	Detected in all			Low lineage specificity	Detected in all			Low cancer specificity	Detected in all			Skin - Keratinocyte (other), Testis - Early spermatids, Thyroid - Thyroid glandular cells	Low region specificity	Detected in all			Low region specificity	Detected in all
RNF216	TRIAD3, UBCE7IP1, ZIN	ENSG00000011275	Ring finger protein 216	Q9NWF9	7	5620047-5781696	Disease related genes, Enzymes, Human disease related genes, Metabolic proteins, Plasma proteins, Potential drug targets, Predicted intracellular proteins	Apoptosis, Host-virus interaction, Ubl conjugation pathway	Transferase	Disease variant, Hypogonadotropic hypogonadism	Evidence at protein level	Evidence at protein level	Evidence at protein level	Evidence at protein level	Low tissue specificity	Detected in all			Cell type enhanced	Detected in all		Early spermatids: 126.5;Late spermatids: 242.1;Spermatocytes: 151.8	Low cancer specificity	Detected in all			Low region specificity	Detected in all			Low immune cell specificity	Detected in all			Low lineage specificity	Detected in all			Low cancer specificity	Detected in all			Colon - Smooth muscle cells, Prostate - Smooth muscle cells, Testis - Spermatocytes	Low region specificity	Detected in all			Low region specificity	Detected in all
TTC19	FLJ20343, MGC19520	ENSG00000011295	Tetratricopeptide repeat domain 19	Q6DKK2	17	15999784-16045015	Disease related genes, Human disease related genes, Predicted intracellular proteins	Cell cycle, Cell division, Electron transport, Respiratory chain, Transport		Primary mitochondrial disease	Evidence at protein level	Evidence at protein level	Evidence at protein level	Evidence at protein level	Low tissue specificity	Detected in all			Low cell type specificity	Detected in all			Low cancer specificity	Detected in all			Low region specificity	Detected in all			Immune cell enhanced	Detected in many		basophil: 5.2	Low lineage specificity	Detected in many			Low cancer specificity	Detected in all			Thyroid - Thyroid glandular cells	Low region specificity	Detected in all			Low region specificity	Detected in all
PTBP1	HNRNP-I, HNRPI, pPTB, PTB, PTB-1, PTB2, PTB3, PTB4	ENSG00000011304	Polypyrimidine tract binding protein 1	P26599	19	797075-812327	Plasma proteins, Predicted intracellular proteins	mRNA processing, mRNA splicing	Activator, Repressor, RNA-binding		Evidence at protein level	Evidence at protein level	Evidence at protein level	Evidence at protein level	Low tissue specificity	Detected in all			Low cell type specificity	Detected in all			Low cancer specificity	Detected in all			Low region specificity	Detected in all			Low immune cell specificity	Detected in all			Low lineage specificity	Detected in all			Low cancer specificity	Detected in all			Lung - Endothelial cells	Low region specificity	Detected in all			Low region specificity	Detected in all
DPF1	BAF45b, NEUD4, neuro-d4, SMARCG1	ENSG00000011332	Double PHD fingers 1	Q92782	19	38211006-38229714	Predicted intracellular proteins	Neurogenesis, Transcription, Transcription regulation			Evidence at protein level	Evidence at protein level	Evidence at protein level	Evidence at protein level	Tissue enriched	Detected in some	13	brain: 33.4	Cell type enhanced	Detected in some		Bipolar cells: 13.0;Early spermatids: 16.9;Excitatory neurons: 23.7;Horizontal cells: 27.1;Inhibitory neurons: 15.6;Late spermatids: 27.7;Oligodendrocyte precursor cells: 11.8;Spermatogonia: 10.6	Group enriched	Detected in some	5	glioma: 5.6;testis cancer: 3.4	Low region specificity	Detected in all			Not detected in immune cells	Not detected			Not detected	Not detected			Cancer enhanced	Detected in all		Neuroblastoma: 24.6		Low region specificity	Detected in all			Low region specificity	Detected in all
SYT7	IPCA-7, MGC150517, PCANAP7, SYT-VII	ENSG00000011347	Synaptotagmin 7	O43581	11	61513714-61581148	Predicted intracellular proteins, Predicted membrane proteins	Exocytosis	Calmodulin-binding		Evidence at protein level	Evidence at protein level	Evidence at protein level	Evidence at protein level	Tissue enhanced	Detected in many		brain: 69.6;liver: 84.6;salivary gland: 55.3	Cell type enhanced	Detected in many		Cytotrophoblasts: 51.3;Enteroendocrine cells: 49.0;Excitatory neurons: 79.4;Hepatocytes: 60.1;Horizontal cells: 76.8;Intestinal goblet cells: 44.0;Prostatic glandular cells: 105.3;Syncytiotrophoblasts: 76.8	Cancer enhanced	Detected in all		prostate cancer: 54.4	Low region specificity	Detected in all			Not detected in immune cells	Not detected			Not detected	Not detected			Low cancer specificity	Detected in many			Heart muscle - Cardiomyocytes, Kidney - Ascending Loop of Henle cells, Pancreas - Alpha cells, Pancreas - Beta cells, Prostate - Prostate glandular cells	Low region specificity	Detected in all			Low region specificity	Detected in all
LARS2	KIAA0028, LEURS, MGC26121, mtLeuRS	ENSG00000011376	Leucyl-tRNA synthetase 2, mitochondrial	Q15031	3	45388561-45554726	Disease related genes, Enzymes, Human disease related genes, Plasma proteins, Potential drug targets, Predicted intracellular proteins	Protein biosynthesis	Aminoacyl-tRNA synthetase, Ligase	Deafness, Disease variant	Evidence at protein level	Evidence at protein level	Evidence at protein level	Evidence at protein level	Low tissue specificity	Detected in all			Cell type enhanced	Detected in many		Astrocytes: 27.2;Excitatory neurons: 34.2;Inhibitory neurons: 36.2;Oligodendrocytes: 23.4	Low cancer specificity	Detected in all			Low region specificity	Detected in all			Low immune cell specificity	Detected in many			Low lineage specificity	Detected in many			Low cancer specificity	Detected in all			Skin - Mitotic cells (Skin), Thyroid - Thyroid glandular cells	Low region specificity	Detected in all			Low region specificity	Detected in all
PIK3C2A	PI3K-C2alpha	ENSG00000011405	Phosphatidylinositol-4-phosphate 3-kinase catalytic subunit type 2 alpha	O00443	11	17077730-17207986	Disease related genes, Enzymes, Human disease related genes, Metabolic proteins, Potential drug targets, Predicted intracellular proteins	Endocytosis, Exocytosis, Lipid metabolism	Kinase, Transferase	Cataract, Disease variant, Dwarfism	Evidence at protein level	Evidence at protein level	Evidence at protein level	Evidence at protein level	Low tissue specificity	Detected in all			Cell type enhanced	Detected in all		Astrocytes: 206.2	Low cancer specificity	Detected in all			Low region specificity	Detected in all			Low immune cell specificity	Detected in many			Low lineage specificity	Detected in all			Low cancer specificity	Detected in all			Skeletal muscle - Endothelial cells, Stomach - Endothelial cells	Low region specificity	Detected in all			Low region specificity	Detected in all
PLAUR	CD87, UPAR, URKR	ENSG00000011422	Plasminogen activator, urokinase receptor	Q03405	19	43646095-43670547	Cancer-related genes, CD markers, FDA approved drug targets, Predicted intracellular proteins, Predicted membrane proteins		Receptor	Cancer-related genes, FDA approved drug targets	Evidence at protein level	Evidence at protein level	Evidence at protein level	Evidence at protein level	Tissue enriched	Detected in all	6	bone marrow: 680.7	Cell type enhanced	Detected in many		Hofbauer cells: 806.7;Langerhans cells: 2298.1;Macrophages: 885.5;monocytes: 3085.0	Low cancer specificity	Detected in all			Low region specificity	Detected in all			Immune cell enhanced	Detected in all		neutrophil: 1177.3	Group enriched	Detected in all	4	granulocytes: 1177.3;monocytes: 553.8	Low cancer specificity	Detected in all			Thyroid - Neutrophils	Low region specificity	Detected in some			Low region specificity	Detected in all
ANLN	ANILLIN, scra, Scraps	ENSG00000011426	Anillin, actin binding protein	Q9NQW6	7	36389821-36453791	Disease related genes, Human disease related genes, Predicted intracellular proteins	Cell cycle, Cell division, Mitosis	Actin-binding	Disease variant	Evidence at protein level	Evidence at protein level	Evidence at protein level	Evidence at protein level	Tissue enriched	Detected in many	5	brain: 166.0	Group enriched	Detected in many	6	Early spermatids: 210.8;Oligodendrocytes: 410.7	Low cancer specificity	Detected in all			Low region specificity	Detected in all			Not detected in immune cells	Not detected			Not detected	Not detected			Low cancer specificity	Detected in all			Heart muscle - Mitotic cells (Heart), Lung - Mitotic cells (Lung), Skin - Mitotic cells (Skin), Stomach - Mitotic cells (Stomach), Testis - Spermatocytes, Thyroid - Mitotic cells (Thyroid)	Low region specificity	Detected in all			Low region specificity	Detected in all
WIZ	ZNF803	ENSG00000011451	WIZ zinc finger	O95785	19	15419978-15449956	Plasma proteins, Predicted intracellular proteins, Transcription factors				Evidence at protein level	Evidence at protein level	Evidence at protein level	Evidence at protein level	Low tissue specificity	Detected in all			Low cell type specificity	Detected in all			Low cancer specificity	Detected in all			Low region specificity	Detected in all			Low immune cell specificity	Detected in single			Low lineage specificity	Detected in single			Low cancer specificity	Detected in all			Testis - Early spermatids	Low region specificity	Detected in all			Low region specificity	Detected in all
RABGAP1	GAPCenA, TBC1D11	ENSG00000011454	RAB GTPase activating protein 1	Q9Y3P9	9	122940833-123104866	Predicted intracellular proteins, Predicted membrane proteins	Cell cycle	GTPase activation		Evidence at protein level	Evidence at protein level	Evidence at protein level	Evidence at protein level	Low tissue specificity	Detected in all			Cell type enhanced	Detected in all		Excitatory neurons: 173.1	Low cancer specificity	Detected in all			Low region specificity	Detected in all			Low immune cell specificity	Detected in many			Low lineage specificity	Detected in many			Low cancer specificity	Detected in all				Low region specificity	Detected in all			Low region specificity	Detected in all
DCN	DSPG2, SLRR1B	ENSG00000011465	Decorin	P07585	12	91140484-91183217	Cancer-related genes, Disease related genes, Human disease related genes, Plasma proteins, Predicted intracellular proteins, Predicted secreted proteins			Cancer-related genes, Corneal dystrophy	Evidence at protein level	Evidence at protein level	Evidence at protein level	Evidence at protein level	Tissue enhanced	Detected in all		ovary: 3461.2	Cell type enhanced	Detected in many		Endometrial stromal cells: 1244.1;Fibroblasts: 6900.8;Leydig cells: 6252.9;Ovarian stromal cells: 2294.9;Peritubular cells: 1873.8	Low cancer specificity	Detected in all			Low region specificity	Detected in all			Immune cell enriched	Detected in some	9	basophil: 24.5	Lineage enriched	Detected in single	35	granulocytes: 24.5	Cancer enriched	Detected in many	5	Rhabdoid: 724.2	Breast - Fibroblasts, Colon - Fibroblasts, Heart muscle - Fibroblasts, Kidney - Fibroblasts, Liver - Hepatic stellate cells, Pancreas - Fibroblasts, Prostate - Fibroblasts, Skin - Fibroblast_2, Thyroid - Fibroblasts	Low region specificity	Detected in all			Region enriched	Detected in all
QPCTL	FLJ20084	ENSG00000011478	Glutaminyl-peptide cyclotransferase like	Q9NXS2	19	45692403-45703989	Enzymes, Predicted intracellular proteins		Acyltransferase, Transferase		Evidence at protein level	Evidence at protein level	Evidence at protein level	Evidence at protein level	Low tissue specificity	Detected in many			Cell type enhanced	Detected in many		Inhibitory neurons: 6.3;Plasma cells: 10.7	Low cancer specificity	Detected in all			Low region specificity	Detected in all			Low immune cell specificity	Detected in some			Low lineage specificity	Detected in many			Low cancer specificity	Detected in all			Testis - Late spermatids	Low region specificity	Detected in all			Low region specificity	Detected in all
PPP5C	PP5, PPP5	ENSG00000011485	Protein phosphatase 5 catalytic subunit	P53041	19	46347087-46392981	Enzymes, Predicted intracellular proteins	DNA damage, DNA repair	Hydrolase, Protein phosphatase	Alzheimer disease, Amyloidosis, Neurodegeneration	Evidence at protein level	Evidence at protein level	Evidence at protein level	Evidence at protein level	Low tissue specificity	Detected in all			Low cell type specificity	Detected in many			Low cancer specificity	Detected in all			Low region specificity	Detected in all			Low immune cell specificity	Detected in many			Low lineage specificity	Detected in all			Low cancer specificity	Detected in all				Low region specificity	Detected in all			Low region specificity	Detected in all
CEP68	KIAA0582	ENSG00000011523	Centrosomal protein 68	Q76N32	2	65056354-65087004	Predicted intracellular proteins				Evidence at protein level	Evidence at protein level	Evidence at protein level	Evidence at protein level	Low tissue specificity	Detected in all			Low cell type specificity	Detected in all			Low cancer specificity	Detected in all			Low region specificity	Detected in all			Low immune cell specificity	Detected in many			Low lineage specificity	Detected in all			Low cancer specificity	Detected in all			Adipose subcutaneous - Endothelial cells	Low region specificity	Detected in all			Low region specificity	Detected in all
MAP4K3	GLK, MAPKKKK3, RAB8IPL1	ENSG00000011566	Mitogen-activated protein kinase kinase kinase kinase 3	Q8IVH8	2	39249266-39437301	Cancer-related genes, Enzymes, Plasma proteins, Predicted intracellular proteins		Kinase, Serine/threonine-protein kinase, Transferase	Cancer-related genes	Evidence at protein level	Evidence at transcript level	Evidence at protein level	Evidence at protein level	Low tissue specificity	Detected in all			Cell type enhanced	Detected in all		Astrocytes: 112.7;Excitatory neurons: 194.1;Inhibitory neurons: 190.0;Microglial cells: 137.8;Oligodendrocyte precursor cells: 150.5;Oligodendrocytes: 120.3	Low cancer specificity	Detected in all			Low region specificity	Detected in all			Not detected in immune cells	Not detected			Not detected	Not detected			Low cancer specificity	Detected in all			Testis - Spermatocytes, Testis - Spermatogonia	Low region specificity	Detected in all			Low region specificity	Detected in all
ZBTB32	FAXF, FAZF, Rog, TZFP, ZNF538	ENSG00000011590	Zinc finger and BTB domain containing 32	Q9Y2Y4	19	35704558-35717038	Predicted intracellular proteins, Transcription factors	Transcription, Transcription regulation	DNA-binding, Repressor		Evidence at protein level	Evidence at protein level	Evidence at protein level	Evidence at protein level	Tissue enriched	Detected in some	14	testis: 47.7	Cell type enhanced	Detected in some		B-cells: 19.1;Early spermatids: 40.5;granulocytes: 17.9;Late spermatids: 68.6;Plasma cells: 22.6;Spermatocytes: 90.8	Low cancer specificity	Detected in some			Low region specificity	Detected in all			Immune cell enhanced	Detected in some		memory B-cell: 10.5	Lineage enriched	Detected in many	5	B-cells: 10.5	Group enriched	Detected in some	4	lymphoma: 10.1;Myeloma: 3.8	Breast - T-cells, Testis - Early spermatids	Not detected	Not detected			Not detected	Not detected
TYROBP	DAP12, KARAP, PLO-SL, PLOSL	ENSG00000011600	Transmembrane immune signaling adaptor TYROBP	O43914	19	35904401-35908295	Disease related genes, Human disease related genes, Potential drug targets, Predicted membrane proteins, Transporters	Immunity			Evidence at protein level	Evidence at protein level	Evidence at protein level	Evidence at protein level	Tissue enhanced	Detected in all		bone marrow: 589.1;lymphoid tissue: 413.1	Cell type enhanced	Detected in many		Hofbauer cells: 5142.2;Kupffer cells: 3057.7;Langerhans cells: 2435.1;Macrophages: 2419.9;monocytes: 3438.0;NK-cells: 1312.7	Low cancer specificity	Detected in all			Low region specificity	Detected in all			Immune cell enhanced	Detected in all		neutrophil: 6461.2	Low lineage specificity	Detected in all			Cancer enriched	Detected in some	26	Leukemia: 111.0	Adipose subcutaneous - Macrophages, Adipose visceral - Macrophages, Breast - Macrophages, Colon - Macrophages, Heart muscle - Macrophages, Kidney - Macrophages, Liver - Kupffer cells, Lung - Macrophages, Pancreas - Macrophages, Prostate - Macrophages, Skeletal muscle - Macrophages, Stomach - Macrophages, Testis - Macrophages, Thyroid - Macrophages	Low region specificity	Detected in all			Low region specificity	Detected in all
LDAF1	promethin, TMEM159	ENSG00000011638	Lipid droplet assembly factor 1	Q96B96	16	21158377-21180616	Predicted intracellular proteins, Predicted membrane proteins				Evidence at protein level	Evidence at transcript level	Evidence at protein level	Evidence at protein level	Low tissue specificity	Detected in all			Cell type enhanced	Detected in many		Basal squamous epithelial cells: 139.6;Squamous epithelial cells: 124.3;Suprabasal keratinocytes: 126.3	Low cancer specificity	Detected in all			Low region specificity	Detected in all			Low immune cell specificity	Detected in all			Low lineage specificity	Detected in all			Low cancer specificity	Detected in all			Heart muscle - Cardiomyocytes, Liver - Hepatic stellate cells, Skeletal muscle - Skeletal myocytes, Skin - Keratinocyte (other)	Low region specificity	Detected in all			Low region specificity	Detected in all
GABRA3		ENSG00000011677	Gamma-aminobutyric acid type A receptor subunit alpha3	P34903	X	152166234-152451315	FDA approved drug targets, Predicted membrane proteins, Transporters	Ion transport, Transport	Chloride channel, Ion channel, Ligand-gated ion channel, Receptor	Disease variant, Epilepsy, FDA approved drug targets	Evidence at protein level	Evidence at protein level	Evidence at protein level	Evidence at protein level	Group enriched	Detected in some	7	brain: 16.9;choroid plexus: 33.0;retina: 8.7	Cell type enhanced	Detected in some		Excitatory neurons: 67.9;Hofbauer cells: 13.8;Inhibitory neurons: 21.3;Oligodendrocyte precursor cells: 54.7	Cancer enriched	Detected in many	7	testis cancer: 16.6	Low region specificity	Detected in all			Not detected in immune cells	Not detected			Not detected	Not detected			Low cancer specificity	Detected in many			Colon - Colon enteroendocrine cells, Testis - Spermatogonia	Low region specificity	Detected in all			Low region specificity	Detected in all
BRCA1	BRCC1, FANCS, PPP1R53, RNF53	ENSG00000012048	BRCA1 DNA repair associated	P38398	17	43044295-43170245	Cancer-related genes, Disease related genes, Enzymes, Human disease related genes, Plasma proteins, Potential drug targets, Predicted intracellular proteins	Cell cycle, DNA damage, DNA recombination, DNA repair, Fatty acid biosynthesis, Fatty acid metabolism, Lipid biosynthesis, Lipid metabolism, Transcription, Transcription regulation, Ubl conjugation pathway	Activator, DNA-binding, Transferase	Cancer-related genes, Disease variant, Fanconi anemia, Tumor suppressor	Evidence at protein level	Evidence at protein level	Evidence at protein level	Evidence at protein level	Low tissue specificity	Detected in all			Cell type enhanced	Detected in many		Erythroid cells: 39.4;Spermatocytes: 115.7;Spermatogonia: 53.1	Low cancer specificity	Detected in all			Low region specificity	Detected in all			Group enriched	Detected in many	5	basophil: 6.2;classical monocyte: 14.6;intermediate monocyte: 4.5;myeloid DC: 10.9;neutrophil: 10.9	Group enriched	Detected in all	6	dendritic cells: 10.9;granulocytes: 10.9;monocytes: 14.6	Low cancer specificity	Detected in all			Skin - Mitotic cells (Skin), Testis - Spermatocytes, Thyroid - Thyroid glandular cells	Low region specificity	Detected in many			Low region specificity	Detected in all
ERCC1	RAD10	ENSG00000012061	ERCC excision repair 1, endonuclease non-catalytic subunit	P07992	19	45407334-45478828	Cancer-related genes, Disease related genes, Human disease related genes, Predicted intracellular proteins	DNA damage, DNA repair	DNA-binding	Cancer-related genes, Cataract	Evidence at protein level	Evidence at protein level	Evidence at protein level	Evidence at protein level	Low tissue specificity	Detected in all			Low cell type specificity	Detected in all			Low cancer specificity	Detected in all			Low region specificity	Detected in all			Low immune cell specificity	Detected in all			Low lineage specificity	Detected in all			Low cancer specificity	Detected in all				Low region specificity	Detected in all			Low region specificity	Detected in all
CD22	SIGLEC-2, SIGLEC2	ENSG00000012124	CD22 molecule	P20273	19	35319261-35347361	CD markers, FDA approved drug targets, Plasma proteins, Predicted intracellular proteins, Predicted membrane proteins	Cell adhesion		FDA approved drug targets	Evidence at protein level	Evidence at protein level	Evidence at protein level	Evidence at protein level	Tissue enhanced	Detected in many		lymphoid tissue: 223.3;ovary: 123.5	Cell type enhanced	Detected in many		B-cells: 155.6;granulocytes: 71.4;Granulosa cells: 52.3;Oligodendrocytes: 85.2;Ovarian stromal cells: 46.7;Secretory cells: 34.6	Low cancer specificity	Detected in many			Low region specificity	Detected in all			Group enriched	Detected in many	24	memory B-cell: 97.9;naive B-cell: 120.7	Lineage enriched	Detected in many	26	B-cells: 120.7	Group enriched	Detected in many	9	Leukemia: 48.4;lymphoma: 193.5	Colon - Mast cells	Not detected	Not detected			Low region specificity	Detected in many
SEMA3B	LUCA-1, SemA, sema5, SEMAA, semaV	ENSG00000012171	Semaphorin 3B	Q13214	3	50267558-50277546	Cancer-related genes, Predicted intracellular proteins, Predicted secreted proteins			Cancer-related genes	Evidence at protein level	Evidence at transcript level	Evidence at protein level	Evidence at protein level	Tissue enhanced	Detected in many		adrenal gland: 169.0;brain: 162.9	Cell type enhanced	Detected in many		Alveolar cells type 1: 177.0;Gastric mucus-secreting cells: 196.3;Oligodendrocytes: 146.9;Proximal enterocytes: 305.7;Schwann cells: 321.9	Low cancer specificity	Detected in all			Low region specificity	Detected in all			Not detected in immune cells	Not detected			Not detected	Not detected			Cancer enhanced	Detected in many		skin cancer: 82.3	Adipose visceral - Mesothelial cells, Colon - Enteric glia cells, Lung - Alveolar cells type 1, Skin - Fibroblast_1	Low region specificity	Detected in many			Region enriched	Detected in many
MBTPS2	KFSD, S2P	ENSG00000012174	Membrane bound transcription factor peptidase, site 2	O43462	X	21839617-21885423	Disease related genes, Enzymes, Human disease related genes, Potential drug targets, Predicted membrane proteins	Cholesterol metabolism, Lipid metabolism, Steroid metabolism, Sterol metabolism	Hydrolase, Metalloprotease, Protease	Disease variant, Ichthyosis, Osteogenesis imperfecta, Palmoplantar keratoderma	Evidence at protein level	Evidence at transcript level	Evidence at protein level	Evidence at protein level	Low tissue specificity	Detected in all			Low cell type specificity	Detected in many			Low cancer specificity	Detected in all			Low region specificity	Detected in all			Low immune cell specificity	Detected in many			Low lineage specificity	Detected in many			Low cancer specificity	Detected in all			Liver - Hepatocytes	Low region specificity	Detected in all
PRICKLE3	LMO6	ENSG00000012211	Prickle planar cell polarity protein 3	O43900	X	49174802-49186528	Disease related genes, Predicted intracellular proteins	Cilium biogenesis/degradation	Developmental protein	Disease variant, Leber hereditary optic neuropathy, Primary mitochondrial disease	Evidence at protein level	Evidence at transcript level	Evidence at protein level	Evidence at protein level	Low tissue specificity	Detected in many			Group enriched	Detected in many	4	Early spermatids: 60.7;Late spermatids: 99.4	Low cancer specificity	Detected in all			Low region specificity	Detected in all			Low immune cell specificity	Detected in all			Low lineage specificity	Detected in all			Low cancer specificity	Detected in many			Prostate - Urothelial cells, Skin - Keratinocyte (other)	Not detected	Not detected			Low region specificity	Detected in many
LTF	HLF2	ENSG00000012223	Lactotransferrin	P02788	3	46435645-46485234	Cancer-related genes, Plasma proteins, Predicted intracellular proteins, Predicted secreted proteins	Immunity, Ion transport, Iron transport, Osteogenesis, Transcription, Transcription regulation, Transport	Antibiotic, Antimicrobial, DNA-binding, Heparin-binding, Hydrolase, Protease, Serine protease	Cancer-related genes	Evidence at protein level	Evidence at protein level	Evidence at protein level	Evidence at protein level	Group enriched	Detected in many	4	bone marrow: 4212.2;salivary gland: 1128.6	Group enriched	Detected in many	5	Breast glandular cells: 1470.5;Club cells: 393.9;Mucus glandular cells: 1389.1;Serous glandular cells: 1532.1	Group enriched	Detected in all	5	breast cancer: 239.0;endometrial cancer: 170.3;glioma: 152.6;prostate cancer: 195.2	Low region specificity	Detected in all			Group enriched	Detected in some	23	neutrophil: 5.4;non-classical monocyte: 17.0	Group enriched	Detected in many	23	granulocytes: 5.4;monocytes: 17.0	Cancer enhanced	Detected in some		Myeloma: 2.9	Lung - Neutrophil_1	Not detected	Not detected			Low region specificity	Detected in many
EXTL3	botv, REGR	ENSG00000012232	Exostosin like glycosyltransferase 3	O43909	8	28600469-28756561	Disease related genes, Enzymes, Human disease related genes, Metabolic proteins, Potential drug targets, Predicted intracellular proteins, Predicted membrane proteins		Glycosyltransferase, Transferase	Disease variant, Dwarfism, Intellectual disability	Evidence at protein level	Evidence at transcript level	Evidence at protein level	Evidence at protein level	Low tissue specificity	Detected in all			Cell type enhanced	Detected in all		Early spermatids: 42.7	Low cancer specificity	Detected in all			Low region specificity	Detected in all			Immune cell enhanced	Detected in many		neutrophil: 6.6	Low lineage specificity	Detected in many			Low cancer specificity	Detected in all			Prostate - Smooth muscle cells, Testis - Spermatogonia	Low region specificity	Detected in all			Low region specificity	Detected in all
NR1H4	FXR, HRR-1, HRR1, RIP14	ENSG00000012504	Nuclear receptor subfamily 1 group H member 4	Q96RI1	12	100473708-100564414	Disease related genes, FDA approved drug targets, Human disease related genes, Nuclear receptors, Predicted intracellular proteins, Transcription factors, Transporters	Immunity, Inflammatory response, Innate immunity, Transcription, Transcription regulation	Activator, DNA-binding, Receptor, Repressor	Disease variant, FDA approved drug targets, Intrahepatic cholestasis	Evidence at protein level	Evidence at transcript level	Evidence at protein level	Evidence at protein level	Tissue enhanced	Detected in many		intestine: 38.1;liver: 116.9	Cell type enhanced	Detected in some		Cholangiocytes: 89.7;Granulosa cells: 87.5;Hepatocytes: 109.1;Oocytes: 59.6;Proximal enterocytes: 336.8;Proximal tubular cells: 149.8	Group enriched	Detected in some	11	liver cancer: 18.7;renal cancer: 12.6	Low region specificity	Detected in all			Not detected in immune cells	Not detected			Not detected	Not detected			Group enriched	Detected in some	4	Gastric cancer: 3.8;Kidney cancer: 14.8;liver cancer: 12.1		Not detected	Not detected			Low region specificity	Detected in all
ELOVL5	dJ483K16.1, HELO1, SCA38	ENSG00000012660	ELOVL fatty acid elongase 5	Q9NYP7	6	53267398-53349179	Disease related genes, Enzymes, Human disease related genes, Metabolic proteins, Potential drug targets, Predicted intracellular proteins, Predicted membrane proteins	Fatty acid biosynthesis, Fatty acid metabolism, Lipid biosynthesis, Lipid metabolism	Transferase	Disease variant, Neurodegeneration, Spinocerebellar ataxia	Evidence at protein level	Evidence at protein level	Evidence at protein level	Evidence at protein level	Low tissue specificity	Detected in all			Cell type enhanced	Detected in many		Basal prostatic cells: 301.8;Prostatic glandular cells: 265.8	Low cancer specificity	Detected in all			Low region specificity	Detected in all			Low immune cell specificity	Detected in all			Low lineage specificity	Detected in all			Low cancer specificity	Detected in all			Adipose subcutaneous - Adipocytes (Subcutaneous), Adipose visceral - Adipocytes (Visceral), Skeletal muscle - Endothelial cells, Skin - Sebaceous gland cells	Low region specificity	Detected in all			Low region specificity	Detected in all
ALOX5	5-LOX	ENSG00000012779	Arachidonate 5-lipoxygenase	P09917	10	45374176-45446119	Enzymes, FDA approved drug targets, Human disease related genes, Metabolic proteins, Predicted intracellular proteins	Leukotriene biosynthesis, Lipid metabolism	Dioxygenase, Hydrolase, Oxidoreductase	FDA approved drug targets	Evidence at protein level	Evidence at protein level	Evidence at protein level	Evidence at protein level	Tissue enhanced	Detected in many		lung: 70.6;lymphoid tissue: 91.6	Cell type enhanced	Detected in many		B-cells: 61.6;granulocytes: 184.4;Hofbauer cells: 91.7;Kupffer cells: 98.1;Macrophages: 93.5;monocytes: 70.2	Low cancer specificity	Detected in all			Low region specificity	Detected in all			Low immune cell specificity	Detected in many			Low lineage specificity	Detected in many			Cancer enhanced	Detected in many		lymphoma: 26.3;pancreatic cancer: 12.6	Adipose subcutaneous - Macrophages, Breast - Breast glandular cells, Colon - Macrophages, Liver - Neutrophils, Skeletal muscle - Macrophages, Thyroid - Macrophages	Region enriched	Detected in single	4	white matter: 2.9	Low region specificity	Detected in all
KDM5D	HY, HYA, JARID1D, KIAA0234, SMCY	ENSG00000012817	Lysine demethylase 5D	Q9BY66	Y	19703865-19744939	Enzymes, Plasma proteins, Predicted intracellular proteins, Transcription factors	Transcription, Transcription regulation	Chromatin regulator, Dioxygenase, Oxidoreductase		Evidence at protein level	Evidence at transcript level	Evidence at protein level	Evidence at protein level	Low tissue specificity	Detected in many			Cell type enhanced	Detected in many		Plasma cells: 43.9	Low cancer specificity	Detected in many			Low region specificity	Detected in all			Low immune cell specificity	Detected in many			Low lineage specificity	Detected in all			Cancer enhanced	Detected in many		testis cancer: 25.0		Low region specificity	Detected in all			Low region specificity	Detected in all
CALCOCO1	calphoglin, Cocoa, KIAA1536	ENSG00000012822	Calcium binding and coiled-coil domain 1	Q9P1Z2	12	53708517-53727745	Predicted intracellular proteins	Transcription, Transcription regulation, Wnt signaling pathway	Activator		Evidence at protein level	Evidence at protein level	Evidence at protein level	Evidence at protein level	Low tissue specificity	Detected in all			Low cell type specificity	Detected in all			Low cancer specificity	Detected in all			Low region specificity	Detected in all			Low immune cell specificity	Detected in all			Low lineage specificity	Detected in all			Low cancer specificity	Detected in all				Low region specificity	Detected in all			Low region specificity	Detected in all
UBR7	C14orf130	ENSG00000012963	Ubiquitin protein ligase E3 component n-recognin 7	Q8N806	14	93207241-93229215	Disease related genes, Enzymes, Metabolic proteins, Potential drug targets, Predicted intracellular proteins	Ubl conjugation pathway	Transferase	Disease variant, Intellectual disability	Evidence at protein level	Evidence at protein level	Evidence at protein level	Evidence at protein level	Low tissue specificity	Detected in all			Group enriched	Detected in all	9	Early spermatids: 309.3;Late spermatids: 382.8	Low cancer specificity	Detected in all			Low region specificity	Detected in all			Low immune cell specificity	Detected in all			Low lineage specificity	Detected in all			Low cancer specificity	Detected in all			Testis - Early spermatids, Testis - Late spermatids, Thyroid - Thyroid glandular cells	Low region specificity	Detected in all			Low region specificity	Detected in all
MAP4K5	GCKR, KHS, KHS1	ENSG00000012983	Mitogen-activated protein kinase kinase kinase kinase 5	Q9Y4K4	14	50418501-50561126	Enzymes, Predicted intracellular proteins		Kinase, Serine/threonine-protein kinase, Transferase		Evidence at protein level	Evidence at protein level	Evidence at protein level	Evidence at protein level	Low tissue specificity	Detected in all			Cell type enhanced	Detected in all		Oligodendrocyte precursor cells: 312.2;Oligodendrocytes: 658.2	Low cancer specificity	Detected in all			Low region specificity	Detected in all			Group enriched	Detected in many	6	basophil: 18.9;eosinophil: 5.5	Lineage enriched	Detected in many	9	granulocytes: 18.9	Low cancer specificity	Detected in all				Low region specificity	Detected in all			Low region specificity	Detected in all
EHD3	PAST3	ENSG00000013016	EH domain containing 3	Q9NZN3	2	31234152-31269451	Plasma proteins, Predicted intracellular proteins	Cilium biogenesis/degradation, Protein transport, Transport			Evidence at protein level	Evidence at protein level	Evidence at protein level	Evidence at protein level	Tissue enhanced	Detected in all		brain: 43.9;esophagus: 42.7	Cell type enhanced	Detected in many		Endothelial cells: 33.1;Kupffer cells: 28.9;Oligodendrocyte precursor cells: 21.2;Syncytiotrophoblasts: 46.7	Low cancer specificity	Detected in all			Low region specificity	Detected in all			Group enriched	Detected in many	5	memory B-cell: 20.9;naive B-cell: 5.6	Lineage enriched	Detected in many	7	B-cells: 20.9	Low cancer specificity	Detected in many			Kidney - Podocytes, Liver - Sinusoid Endothelial cells	Low region specificity	Detected in all			Low region specificity	Detected in all
PSMC4	MGC13687, MGC23214, MGC8570, MIP224, RPT3, S6, TBP-7, TBP7	ENSG00000013275	Proteasome 26S subunit, ATPase 4	P43686	19	39971165-39981764	Plasma proteins, Predicted intracellular proteins				Evidence at protein level	Evidence at protein level	Evidence at protein level	Evidence at protein level	Low tissue specificity	Detected in all			Cell type enhanced	Detected in all		Syncytiotrophoblasts: 435.0	Low cancer specificity	Detected in all			Low region specificity	Detected in all			Low immune cell specificity	Detected in all			Low lineage specificity	Detected in all			Low cancer specificity	Detected in all			Testis - Early spermatids, Testis - Late spermatids	Low region specificity	Detected in all			Low region specificity	Detected in all
MAN2B2	EpMAN, KIAA0935	ENSG00000013288	Mannosidase alpha class 2B member 2	Q9Y2E5	4	6575189-6623362	Enzymes, Metabolic proteins, Plasma proteins, Predicted secreted proteins		Glycosidase, Hydrolase		Evidence at protein level	Evidence at transcript level	Evidence at protein level	Evidence at protein level	Low tissue specificity	Detected in all			Low cell type specificity	Detected in many			Low cancer specificity	Detected in all			Low region specificity	Detected in all			Low immune cell specificity	Detected in all			Low lineage specificity	Detected in all			Low cancer specificity	Detected in all			Breast - Fibroblasts	Low region specificity	Detected in all			Low region specificity	Detected in some
SLC7A14	KIAA1613, PPP1R142	ENSG00000013293	Solute carrier family 7 member 14	Q8TBB6	3	170459548-170586075	Disease related genes, Human disease related genes, Potential drug targets, Predicted membrane proteins, Transporters	Amino-acid transport, Transport		Retinitis pigmentosa	Evidence at protein level	Evidence at transcript level	Evidence at protein level	Evidence at protein level	Group enriched	Detected in some	4	brain: 15.5;pituitary gland: 7.1;retina: 5.9	Group enriched	Detected in some	5	Bipolar cells: 24.1;Excitatory neurons: 59.8;Horizontal cells: 29.6;Inhibitory neurons: 86.6;Oligodendrocytes: 62.7	Group enriched	Detected in some	11	glioma: 0.8;pancreatic cancer: 0.6	Low region specificity	Detected in all			Not detected in immune cells	Not detected			Not detected	Not detected			Cancer enriched	Detected in some	6	Neuroblastoma: 10.1	Colon - Colon enteroendocrine cells, Pancreas - Alpha cells, Thyroid - Parafollicular cells	Low region specificity	Detected in all			Low region specificity	Detected in all
CLDN11	OSP, OTM	ENSG00000013297	Claudin 11	O75508	3	170418868-170454733	Disease related genes, Human disease related genes, Predicted membrane proteins			Leukodystrophy	Evidence at protein level	Evidence at protein level	Evidence at protein level	Evidence at protein level	Group enriched	Detected in many	6	brain: 297.7;ovary: 92.4;testis: 113.7	Cell type enhanced	Detected in many		Leydig cells: 100.9;Oligodendrocytes: 367.2;Ovarian stromal cells: 168.0;Sertoli cells: 304.6	Cancer enhanced	Detected in many		glioma: 11.7	Low region specificity	Detected in all			Not detected in immune cells	Not detected			Not detected	Not detected			Cancer enhanced	Detected in many		ovarian cancer: 29.3	Testis - Sertoli cells	Region enriched	Detected in all	5	white matter: 2085.3	Low region specificity	Detected in all
SLC25A39	CGI-69, FLJ22407	ENSG00000013306	Solute carrier family 25 member 39	Q9BZJ4	17	44319625-44324870	Predicted intracellular proteins, Predicted membrane proteins, Transporters	Heme biosynthesis, Transport			Evidence at protein level	Evidence at transcript level	Evidence at protein level	Evidence at protein level	Low tissue specificity	Detected in all			Cell type enhanced	Detected in all		Distal tubular cells: 457.9;Erythroid cells: 618.9;Late spermatids: 752.1	Low cancer specificity	Detected in all			Low region specificity	Detected in all			Low immune cell specificity	Detected in all			Low lineage specificity	Detected in all			Low cancer specificity	Detected in all			Testis - Late spermatids	Low region specificity	Detected in all			Low region specificity	Detected in all
MVP	LRP, VAULT1	ENSG00000013364	Major vault protein	Q14764	16	29820394-29848039	Cancer-related genes, Predicted intracellular proteins, Transporters	mRNA transport, Protein transport, Translocation, Transport	Ribonucleoprotein	Cancer-related genes	Evidence at protein level	Evidence at protein level	Evidence at protein level	Evidence at protein level	Low tissue specificity	Detected in all			Cell type enhanced	Detected in many		Distal enterocytes: 534.1;Proximal enterocytes: 512.6	Low cancer specificity	Detected in all			Low region specificity	Detected in all			Low immune cell specificity	Detected in all			Low lineage specificity	Detected in all			Low cancer specificity	Detected in all			Adipose subcutaneous - Adipose progenitor cells, Adipose visceral - Adipose progenitor cells	Low region specificity	Detected in all			Low region specificity	Detected in all
NUB1	BS4, NUB1L, NYREN18	ENSG00000013374	Negative regulator of ubiquitin like proteins 1	Q9Y5A7	7	151341772-151378449	Predicted intracellular proteins				Evidence at protein level	Evidence at protein level	Evidence at protein level	Evidence at protein level	Low tissue specificity	Detected in all			Cell type enhanced	Detected in all		Early spermatids: 303.1	Low cancer specificity	Detected in all			Low region specificity	Detected in all			Low immune cell specificity	Detected in all			Low lineage specificity	Detected in all			Low cancer specificity	Detected in all			Testis - Early spermatids	Low region specificity	Detected in all			Low region specificity	Detected in all
PGM3	AGM1, DKFZP434B187, PAGM	ENSG00000013375	Phosphoglucomutase 3	O95394	6	83147324-83193936	Disease related genes, Enzymes, Human disease related genes, Metabolic proteins, Potential drug targets, Predicted intracellular proteins	Carbohydrate metabolism	Isomerase	Disease variant	Evidence at protein level	Evidence at protein level	Evidence at protein level	Evidence at protein level	Low tissue specificity	Detected in all			Cell type enhanced	Detected in all		Prostatic glandular cells: 106.7	Low cancer specificity	Detected in all			Low region specificity	Detected in all			Low immune cell specificity	Detected in many			Low lineage specificity	Detected in all			Low cancer specificity	Detected in all			Prostate - Prostate glandular cells, Skeletal muscle - Endothelial cells, Testis - Spermatocytes	Low region specificity	Detected in all			Low region specificity	Detected in all
RWDD2A	dJ747H23.2, MGC13523, RWDD2	ENSG00000013392	RWD domain containing 2A	Q9UIY3	6	83193357-83198935	Metabolic proteins, Predicted intracellular proteins				Evidence at protein level	Evidence at transcript level	Evidence at protein level	Evidence at protein level	Low tissue specificity	Detected in many			Group enriched	Detected in many	4	Early spermatids: 68.7;Prostatic glandular cells: 42.9;Spermatocytes: 57.9	Cancer enhanced	Detected in all		prostate cancer: 11.6	Low region specificity	Detected in all			Low immune cell specificity	Detected in many			Low lineage specificity	Detected in many			Low cancer specificity	Detected in many			Prostate - Prostate glandular cells, Testis - Early spermatids	Low region specificity	Detected in all			Low region specificity	Detected in all
CLK1		ENSG00000013441	CDC like kinase 1	P49759	2	200853009-200864691	Enzymes, Predicted intracellular proteins, Predicted membrane proteins		Kinase, Serine/threonine-protein kinase, Transferase, Tyrosine-protein kinase		Evidence at protein level	Evidence at protein level	Evidence at protein level	Evidence at protein level	Low tissue specificity	Detected in all			Low cell type specificity	Detected in all			Low cancer specificity	Detected in all			Low region specificity	Detected in all			Low immune cell specificity	Detected in all			Low lineage specificity	Detected in all			Low cancer specificity	Detected in all				Low region specificity	Detected in all			Low region specificity	Detected in all
POLR3B	C128, FLJ10388, RPC2	ENSG00000013503	RNA polymerase III subunit B	Q9NW08	12	106357748-106510198	Disease related genes, Enzymes, Human disease related genes, Metabolic proteins, Potential drug targets, Predicted intracellular proteins, RNA polymerase related proteins	Antiviral defense, Immunity, Innate immunity, Transcription	Nucleotidyltransferase, Transferase	Charcot-Marie-Tooth disease, Disease variant, Leukodystrophy, Neurodegeneration, Neuropathy	Evidence at protein level	Evidence at protein level	Evidence at protein level	Evidence at protein level	Low tissue specificity	Detected in all			Low cell type specificity	Detected in many			Low cancer specificity	Detected in all			Low region specificity	Detected in all			Low immune cell specificity	Detected in many			Low lineage specificity	Detected in all			Low cancer specificity	Detected in all			Liver - Hepatocytes, Skin - Keratinocyte (other), Testis - Spermatocytes, Testis - Spermatogonia	Low region specificity	Detected in all			Low region specificity	Detected in all
ANGEL1	Ccr4e, KIAA0759	ENSG00000013523	Angel homolog 1	Q9UNK9	14	76786009-76826246	Predicted intracellular proteins				Evidence at protein level	Evidence at protein level	Evidence at protein level	Evidence at protein level	Low tissue specificity	Detected in all			Cell type enhanced	Detected in many		Early spermatids: 65.5;Late spermatids: 74.5;Oligodendrocyte precursor cells: 60.8	Low cancer specificity	Detected in all			Low region specificity	Detected in all			Low immune cell specificity	Detected in many			Low lineage specificity	Detected in all			Low cancer specificity	Detected in all			Prostate - Endothelial cells, Skin - Endothelial cells, Testis - Early spermatids, Testis - Late spermatids	Low region specificity	Detected in all			Low region specificity	Detected in all
RNF14	ARA54, HFB30, TRIAD2	ENSG00000013561	Ring finger protein 14	Q9UBS8	5	141958328-141990292	Enzymes, Metabolic proteins, Plasma proteins, Predicted intracellular proteins	Transcription, Transcription regulation, Ubl conjugation pathway	Transferase		Evidence at protein level	Evidence at protein level	Evidence at protein level	Evidence at protein level	Low tissue specificity	Detected in all			Cell type enriched	Detected in all	5	Early spermatids: 352.6	Low cancer specificity	Detected in all			Low region specificity	Detected in all			Low immune cell specificity	Detected in all			Low lineage specificity	Detected in all			Low cancer specificity	Detected in all			Adipose subcutaneous - Adipocytes (Subcutaneous), Testis - Spermatocytes, Thyroid - Thyroid glandular cells	Low region specificity	Detected in all			Low region specificity	Detected in all
DNASE1L1	DNAS1L1, DNASEX, DNL1L, XIB	ENSG00000013563	Deoxyribonuclease 1 like 1	P49184	X	154401236-154412112	Predicted intracellular proteins		Endonuclease, Hydrolase, Nuclease		Evidence at protein level	Evidence at transcript level	Evidence at protein level	Evidence at protein level	Tissue enhanced	Detected in all		skeletal muscle: 141.8	Cell type enhanced	Detected in many		Kupffer cells: 38.0;monocytes: 39.9;Skeletal myocytes: 47.8	Low cancer specificity	Detected in all			Low region specificity	Detected in all			Low immune cell specificity	Detected in all			Low lineage specificity	Detected in all			Low cancer specificity	Detected in all			Heart muscle - Cardiomyocytes	Low region specificity	Detected in all			Low region specificity	Detected in all
DDX11	CHL1, ChlR1, KRG-2, WABS	ENSG00000013573	DEAD/H-box helicase 11	Q96FC9	12	31073860-31104799	Disease related genes, Enzymes, Human disease related genes, Potential drug targets, Predicted intracellular proteins	DNA damage, DNA repair, DNA replication, Host-virus interaction, Transcription, Transcription regulation	Activator, Developmental protein, DNA-binding, Helicase, Hydrolase, RNA-binding	Disease variant	Evidence at protein level	Evidence at protein level	Evidence at protein level	Evidence at protein level	Low tissue specificity	Detected in all			Low cell type specificity	Detected in many			Low cancer specificity	Detected in all			Low region specificity	Detected in all			Low immune cell specificity	Detected in many			Low lineage specificity	Detected in many			Low cancer specificity	Detected in all				Low region specificity	Detected in single			Low region specificity	Detected in all
HEBP1	HBP, HEBP	ENSG00000013583	Heme binding protein 1	Q9NRV9	12	12974870-13000265	Predicted intracellular proteins				Evidence at protein level	Evidence at protein level	Evidence at protein level	Evidence at protein level	Low tissue specificity	Detected in all			Cell type enriched	Detected in many	4	Proximal enterocytes: 853.8	Low cancer specificity	Detected in all			Low region specificity	Detected in all			Low immune cell specificity	Detected in all			Low lineage specificity	Detected in all			Low cancer specificity	Detected in all			Prostate - Fibroblasts, Thyroid - Thyroid glandular cells	Low region specificity	Detected in all			Low region specificity	Detected in all
GPRC5A	PEIG-1, RAI3, RAIG1, TIG1	ENSG00000013588	G protein-coupled receptor class C group 5 member A	Q8NFJ5	12	12891559-12917937	G-protein coupled receptors, Predicted intracellular proteins, Predicted membrane proteins		G-protein coupled receptor, Receptor, Transducer	Tumor suppressor	Evidence at protein level	Evidence at protein level	Evidence at protein level	Evidence at protein level	Tissue enhanced	Detected in many		lung: 195.6;urinary bladder: 125.7	Cell type enhanced	Detected in many		Alveolar cells type 1: 1849.7;Alveolar cells type 2: 586.6;Club cells: 431.6;Distal enterocytes: 306.0	Low cancer specificity	Detected in many			Low region specificity	Detected in all			Immune cell enriched	Detected in single	5	basophil: 3.6	Lineage enriched	Detected in single	13	granulocytes: 3.6	Low cancer specificity	Detected in many			Lung - Alveolar cells type 1, Prostate - Urothelial cells	Not detected	Not detected			Low region specificity	Detected in some
MAMLD1	CG1, CXorf6, F18	ENSG00000013619	Mastermind like domain containing 1	Q13495	X	150361422-150514178	Disease related genes, Human disease related genes, Predicted intracellular proteins	Transcription, Transcription regulation	Activator		Evidence at protein level	Evidence at protein level	Evidence at protein level	Evidence at protein level	Low tissue specificity	Detected in many			Cell type enhanced	Detected in many		Astrocytes: 31.3;Excitatory neurons: 26.6;Langerhans cells: 24.3;Leydig cells: 32.1;Oligodendrocyte precursor cells: 76.4;Peritubular cells: 23.1	Low cancer specificity	Detected in all			Low region specificity	Detected in all			Not detected in immune cells	Not detected			Not detected	Not detected			Low cancer specificity	Detected in many			Testis - Sertoli cells, Thyroid - Smooth muscle cells	Low region specificity	Detected in all			Low region specificity	Detected in all
CD6	Tp120	ENSG00000013725	CD6 molecule	P30203	11	60971680-61020377	CD markers, Predicted membrane proteins, Predicted secreted proteins	Adaptive immunity, Cell adhesion, Immunity, Innate immunity			Evidence at protein level	Evidence at protein level	Evidence at protein level	Evidence at protein level	Tissue enhanced	Detected in many		intestine: 13.2;lymphoid tissue: 42.2	Group enriched	Detected in some	8	NK-cells: 40.2;T-cells: 99.6	Low cancer specificity	Detected in many			Low region specificity	Detected in all			Group enriched	Detected in many	33	gdT-cell: 27.8;MAIT T-cell: 24.7;memory CD4 T-cell: 51.5;memory CD8 T-cell: 48.4;naive CD4 T-cell: 34.5;naive CD8 T-cell: 25.2;T-reg: 25.5	Lineage enriched	Detected in many	50	T-cells: 51.5	Group enriched	Detected in some	10	Leukemia: 10.8;lymphoma: 11.0	Adipose subcutaneous - T-cells, Adipose visceral - T-cells, Breast - T-cells, Colon - T-cells, Heart muscle - T-cells, Kidney - T-cells, Liver - T-cells, Lung - T-cells, Prostate - T-cells, Thyroid - T-cells	Not detected	Not detected			Not detected	Not detected
TACC3	ERIC-1, ERIC1, maskin, Tacc4	ENSG00000013810	Transforming acidic coiled-coil containing protein 3	Q9Y6A5	4	1712858-1745171	Predicted intracellular proteins	Cell cycle, Cell division, Mitosis			Evidence at protein level	Evidence at protein level	Evidence at protein level	Evidence at protein level	Tissue enhanced	Detected in all		bone marrow: 55.5;lymphoid tissue: 50.2;testis: 49.1	Cell type enhanced	Detected in many		Early spermatids: 89.6;Erythroid cells: 57.9;Late spermatids: 64.6;Oocytes: 124.3;Spermatocytes: 83.9	Low cancer specificity	Detected in all			Low region specificity	Detected in all			Immune cell enhanced	Detected in all		neutrophil: 91.1	Low lineage specificity	Detected in all			Low cancer specificity	Detected in all			Lung - Mitotic cells (Lung), Skin - Mitotic cells (Skin), Stomach - Mitotic cells (Stomach), Testis - Early spermatids	Low region specificity	Detected in all			Low region specificity	Detected in all
UFL1	KIAA0776, Maxer, NLBP, RCAD	ENSG00000014123	UFM1 specific ligase 1	O94874	6	96521595-96555276	Predicted intracellular proteins	DNA damage, DNA repair, Ubl conjugation pathway	Transferase		Evidence at protein level	Evidence at protein level	Evidence at protein level	Evidence at protein level	Low tissue specificity	Detected in all			Low cell type specificity	Detected in all			Low cancer specificity	Detected in all			Low region specificity	Detected in all			Low immune cell specificity	Detected in all			Low lineage specificity	Detected in all			Low cancer specificity	Detected in all				Low region specificity	Detected in all			Low region specificity	Detected in all
POLA2	FLJ21662	ENSG00000014138	DNA polymerase alpha 2, accessory subunit	Q14181	11	65261913-65305959	Metabolic proteins, Predicted intracellular proteins	DNA replication			Evidence at protein level	Evidence at protein level	Evidence at protein level	Evidence at protein level	Low tissue specificity	Detected in many			Cell type enhanced	Detected in many		Erythroid cells: 27.1;Spermatocytes: 23.1	Low cancer specificity	Detected in all			Low region specificity	Detected in all			Low immune cell specificity	Detected in many			Low lineage specificity	Detected in all			Low cancer specificity	Detected in all			Skin - Mitotic cells (Skin), Testis - Spermatocytes	Low region specificity	Detected in all			Low region specificity	Detected in all
ZC3H3	KIAA0150, ZC3HDC3	ENSG00000014164	Zinc finger CCCH-type containing 3	Q8IXZ2	8	143437659-143541447	Predicted intracellular proteins	mRNA transport, Transport	DNA-binding		Evidence at protein level	Evidence at transcript level	Evidence at protein level	Evidence at protein level	Low tissue specificity	Detected in all			Cell type enhanced	Detected in many		Oocytes: 41.2	Low cancer specificity	Detected in all			Low region specificity	Detected in all			Low immune cell specificity	Detected in all			Low lineage specificity	Detected in all			Low cancer specificity	Detected in all				Low region specificity	Detected in all			Low region specificity	Detected in all
CAPN1	CANP, CANPL1, muCANP, muCL	ENSG00000014216	Calpain 1	P07384	11	65180566-65212006	Disease related genes, Enzymes, Human disease related genes, Plasma proteins, Potential drug targets, Predicted intracellular proteins		Hydrolase, Protease, Thiol protease	Disease variant, Hereditary spastic paraplegia, Neurodegeneration	Evidence at protein level	Evidence at protein level	Evidence at protein level	Evidence at protein level	Tissue enhanced	Detected in all		esophagus: 268.4	Low cell type specificity	Detected in many			Low cancer specificity	Detected in all			Low region specificity	Detected in all			Low immune cell specificity	Detected in all			Low lineage specificity	Detected in all			Low cancer specificity	Detected in all			Skin - Keratinocyte (other), Thyroid - Thyroid glandular cells	Low region specificity	Detected in all			Low region specificity	Detected in all
ACP3	ACP-3, ACPP, PAP, TM-PAP	ENSG00000014257	Acid phosphatase 3	P15309	3	132317369-132368302	Cancer-related genes, Enzymes, FDA approved drug targets, Metabolic proteins, Plasma proteins, Predicted intracellular proteins, Predicted membrane proteins, Predicted secreted proteins	Lipid metabolism	Hydrolase	Cancer-related genes, FDA approved drug targets	Evidence at protein level	Evidence at protein level	Evidence at protein level	Evidence at protein level	Tissue enriched	Detected in many	76	prostate: 3512.4	Cell type enriched	Detected in many	443	Prostatic glandular cells: 16688.0	Cancer enriched	Detected in many	275	prostate cancer: 1227.2	Low region specificity	Detected in all			Immune cell enhanced	Detected in many		eosinophil: 139.9	Lineage enhanced	Detected in many		granulocytes: 139.9	Cancer enriched	Detected in many	36	prostate cancer: 250.9	Adipose subcutaneous - Macrophages, Adipose visceral - Macrophages, Breast - Breast glandular cells, Lung - Alveolar cells type 2, Prostate - Prostate glandular cells	Not detected	Not detected			Low region specificity	Detected in all
MDH1		ENSG00000014641	Malate dehydrogenase 1	P40925	2	63588609-63607197	Cancer-related genes, Citric acid cycle related proteins, Disease related genes, Enzymes, Human disease related genes, Metabolic proteins, Plasma proteins, Potential drug targets, Predicted intracellular proteins	Tricarboxylic acid cycle	Oxidoreductase	Cancer-related genes, Disease variant, Epilepsy	Evidence at protein level	Evidence at protein level	Evidence at protein level	Evidence at protein level	Tissue enhanced	Detected in all		heart muscle: 1300.8;tongue: 1772.4	Group enriched	Detected in all	4	Cardiomyocytes: 3128.3;Proximal tubular cells: 1465.7	Low cancer specificity	Detected in all			Low region specificity	Detected in all			Low immune cell specificity	Detected in all			Low lineage specificity	Detected in all			Low cancer specificity	Detected in all			Adipose subcutaneous - Adipocytes (Subcutaneous), Adipose visceral - Adipocytes (Visceral), Breast - Adipocytes (Breast), Colon - Smooth muscle cells, Heart muscle - Cardiomyocytes, Kidney - Proximal tubular cells, Lung - Macrophages, Skeletal muscle - Skeletal myocytes, Thyroid - Thyroid glandular cells	Low region specificity	Detected in all			Low region specificity	Detected in all
SLC30A9	C4orf1, GAC63, HUEL, ZNT9	ENSG00000014824	Solute carrier family 30 member 9	Q6PML9	4	41990502-42090461	Disease related genes, Human disease related genes, Potential drug targets, Predicted membrane proteins, Transporters	Antiport, Ion transport, Transcription, Transcription regulation, Transport, Zinc transport		Disease variant	Evidence at protein level	Evidence at transcript level	Evidence at protein level	Evidence at protein level	Low tissue specificity	Detected in all			Low cell type specificity	Detected in all			Low cancer specificity	Detected in all			Low region specificity	Detected in all			Low immune cell specificity	Detected in many			Low lineage specificity	Detected in all			Low cancer specificity	Detected in all			Thyroid - Thyroid glandular cells	Low region specificity	Detected in all			Low region specificity	Detected in all
MTMR11	CRA	ENSG00000014914	Myotubularin related protein 11	A4FU01	1	149928651-149936879	Predicted intracellular proteins				Evidence at protein level	Evidence at protein level	Evidence at transcript level	Evidence at protein level	Tissue enhanced	Detected in many		intestine: 25.9	Cell type enhanced	Detected in many		Distal enterocytes: 119.3;Enteroendocrine cells: 44.2;Intestinal goblet cells: 100.3;Paneth cells: 77.1;Proximal enterocytes: 103.9	Low cancer specificity	Detected in all			Low region specificity	Detected in all			Immune cell enhanced	Detected in some		intermediate monocyte: 1.3;myeloid DC: 1.7;non-classical monocyte: 1.3	Group enriched	Detected in many	16	dendritic cells: 1.7;monocytes: 1.3	Low cancer specificity	Detected in many			Heart muscle - Fibroblasts, Thyroid - Fibroblasts	Low region specificity	Detected in all			Low region specificity	Detected in all
COX15	CEMCOX2	ENSG00000014919	Cytochrome c oxidase assembly homolog COX15	Q7KZN9	10	99710868-99732127	Disease related genes, Human disease related genes, Potential drug targets, Predicted membrane proteins, Transporters			Disease variant, Leigh syndrome, Primary mitochondrial disease	Evidence at protein level	Evidence at protein level	Evidence at protein level	Evidence at protein level	Low tissue specificity	Detected in all			Low cell type specificity	Detected in many			Low cancer specificity	Detected in all			Low region specificity	Detected in all			Low immune cell specificity	Detected in all			Low lineage specificity	Detected in all			Low cancer specificity	Detected in all				Low region specificity	Detected in all			Low region specificity	Detected in all
CCDC88C	DAPLE, HkRP2, KIAA1509, SCA40	ENSG00000015133	Coiled-coil domain containing 88C	Q9P219	14	91271323-91417844	Disease related genes, Human disease related genes, Plasma proteins, Predicted intracellular proteins	Wnt signaling pathway	Guanine-nucleotide releasing factor	Disease variant, Neurodegeneration, Spinocerebellar ataxia	Evidence at protein level	Evidence at protein level	Evidence at protein level	Evidence at protein level	Tissue enhanced	Detected in many		bone marrow: 30.7;lymphoid tissue: 32.9	Cell type enhanced	Detected in many		Ciliated cells: 70.9;NK-cells: 111.1;Plasma cells: 80.4;T-cells: 87.7	Low cancer specificity	Detected in all			Region enhanced	Detected in all		basal ganglia: 47.2	Low immune cell specificity	Detected in all			Low lineage specificity	Detected in all			Cancer enhanced	Detected in all		Myeloma: 50.1	Testis - Spermatogonia, Thyroid - T-cells	Low region specificity	Detected in all			Region enriched	Detected in all
YAF2		ENSG00000015153	YY1 associated factor 2	Q8IY57	12	42157104-42238349	Predicted intracellular proteins	Transcription, Transcription regulation			Evidence at protein level	Evidence at protein level	Evidence at protein level	Evidence at protein level	Low tissue specificity	Detected in all			Low cell type specificity	Detected in all			Low cancer specificity	Detected in all			Low region specificity	Detected in all			Low immune cell specificity	Detected in all			Low lineage specificity	Detected in all			Low cancer specificity	Detected in all			Thyroid - Thyroid glandular cells	Low region specificity	Detected in all			Low region specificity	Detected in all
ZMYND11	BRAM1, BS69	ENSG00000015171	Zinc finger MYND-type containing 11	Q15326	10	130088-254637	Disease related genes, Human disease related genes, Plasma proteins, Predicted intracellular proteins	Cell cycle, Host-virus interaction, Transcription, Transcription regulation	Chromatin regulator, DNA-binding, Repressor	Intellectual disability, Tumor suppressor	Evidence at protein level	Evidence at protein level	Evidence at protein level	Evidence at protein level	Low tissue specificity	Detected in all			Low cell type specificity	Detected in all			Low cancer specificity	Detected in all			Low region specificity	Detected in all			Low immune cell specificity	Detected in all			Low lineage specificity	Detected in all			Low cancer specificity	Detected in all			Thyroid - Thyroid glandular cells	Low region specificity	Detected in all			Low region specificity	Detected in all
WAS	IMD2, THC, WASP, WASPA	ENSG00000015285	WASP actin nucleation promoting factor	P42768	X	48676596-48691431	Cancer-related genes, Disease related genes, Human disease related genes, Predicted intracellular proteins			Cancer-related genes, Disease variant	Evidence at protein level	Evidence at protein level	Evidence at protein level	Evidence at protein level	Tissue enhanced	Detected in many		bone marrow: 64.4;lymphoid tissue: 81.0	Cell type enhanced	Detected in many		B-cells: 85.3;dendritic cells: 65.9;Hofbauer cells: 141.1;Kupffer cells: 111.2;Macrophages: 114.7;monocytes: 270.4;NK-cells: 96.7;T-cells: 97.3	Low cancer specificity	Detected in all			Low region specificity	Detected in all			Immune cell enhanced	Detected in all		eosinophil: 45.5;neutrophil: 38.4	Lineage enriched	Detected in all	4	granulocytes: 45.5	Group enriched	Detected in many	28	Leukemia: 78.3;lymphoma: 85.9;Myeloma: 51.7	Adipose subcutaneous - Macrophages, Adipose visceral - Macrophages, Breast - Macrophages, Colon - Macrophages, Heart muscle - Macrophages, Lung - Neutrophil_2, Skeletal muscle - Macrophages, Stomach - Macrophages	Low region specificity	Detected in many			Low region specificity	Detected in all
DPEP1		ENSG00000015413	Dipeptidase 1	P16444	16	89613308-89638456	Enzymes, FDA approved drug targets, Metabolic proteins, Predicted intracellular proteins	Lipid metabolism	Dipeptidase, Hydrolase, Metalloprotease, Protease	FDA approved drug targets	Evidence at protein level	Evidence at protein level	Evidence at protein level	Evidence at protein level	Group enriched	Detected in many	8	intestine: 376.5;kidney: 253.3;pancreas: 490.7	Group enriched	Detected in many	6	Peritubular cells: 1200.8;Proximal enterocytes: 4594.6	Cancer enriched	Detected in many	8	colorectal cancer: 107.4	Low region specificity	Detected in some			Not detected in immune cells	Not detected			Not detected	Not detected			Cancer enriched	Detected in many	5	colorectal cancer: 134.1	Kidney - Proximal tubular cells, Kidney - Proximal tubular cells, Stomach - Gastric enteroendocrine cells	Not detected	Not detected			Not detected	Not detected
BID		ENSG00000015475	BH3 interacting domain death agonist	P55957	22	17734138-17774770	Predicted intracellular proteins	Apoptosis			Evidence at protein level	Evidence at protein level	Evidence at protein level	Evidence at protein level	Tissue enhanced	Detected in all		bone marrow: 102.1	Cell type enhanced	Detected in many		Basal respiratory cells: 279.2;dendritic cells: 254.6;Langerhans cells: 759.4;monocytes: 543.3	Low cancer specificity	Detected in all			Low region specificity	Detected in all			Low immune cell specificity	Detected in all			Group enriched	Detected in all	6	dendritic cells: 346.3;granulocytes: 930.7;monocytes: 990.5	Low cancer specificity	Detected in all				Low region specificity	Detected in all			Low region specificity	Detected in all
MATR3	KIAA0723, MGC9105, MPD2, VCPDM	ENSG00000015479	Matrin 3	P43243	5	139293674-139331677	Disease related genes, Human disease related genes, Plasma proteins, Predicted intracellular proteins	Immunity, Innate immunity	RNA-binding	Amyotrophic lateral sclerosis, Disease variant, Neurodegeneration	Evidence at protein level	Evidence at protein level	Evidence at protein level	Evidence at protein level	Low tissue specificity	Detected in all			Cell type enhanced	Detected in many		B-cells: 63.7;Basal squamous epithelial cells: 66.7;Erythroid cells: 45.0;Plasma cells: 51.3;Squamous epithelial cells: 46.6;T-cells: 43.4	Low cancer specificity	Detected in some			Low region specificity	Detected in all			Low immune cell specificity	Detected in all			Low lineage specificity	Detected in all			Low cancer specificity	Detected in all			Testis - Spermatocytes, Testis - Spermatogonia	Low region specificity	Detected in all			Low region specificity	Detected in all
NPC1L1	SLC65A2	ENSG00000015520	NPC1 like intracellular cholesterol transporter 1	Q9UHC9	7	44512535-44541330	FDA approved drug targets, Metabolic proteins, Predicted membrane proteins, Transporters	Cholesterol metabolism, Lipid metabolism, Steroid metabolism, Sterol metabolism, Transport		FDA approved drug targets	Evidence at protein level	Evidence at protein level	Evidence at protein level	Evidence at protein level	Group enriched	Detected in some	9	intestine: 52.7;liver: 46.9	Cell type enriched	Detected in some	4	Hepatocytes: 33.5	Group enriched	Detected in many	5	liver cancer: 8.5;pancreatic cancer: 7.8;stomach cancer: 4.8	Low region specificity	Detected in many			Not detected in immune cells	Not detected			Not detected	Not detected			Group enriched	Detected in some	6	Gastric cancer: 9.2;liver cancer: 7.6	Kidney - Proximal tubular cells, Testis - Late spermatids	Not detected	Not detected			Low region specificity	Detected in all
XYLT2	PXYLT2, XT-II	ENSG00000015532	Xylosyltransferase 2	Q9H1B5	17	50346126-50363138	Disease related genes, Enzymes, Human disease related genes, Metabolic proteins, Potential drug targets, Predicted intracellular proteins, Predicted secreted proteins		Glycosyltransferase, Transferase	Disease variant	Evidence at protein level	Evidence at transcript level	Evidence at protein level	Evidence at protein level	Tissue enriched	Detected in all	6	stomach 1: 84.3	Group enriched	Detected in many	8	Early spermatids: 255.7;Late spermatids: 148.7	Low cancer specificity	Detected in all			Low region specificity	Detected in all			Low immune cell specificity	Detected in all			Low lineage specificity	Detected in all			Low cancer specificity	Detected in all			Adipose subcutaneous - Adipose progenitor cells, Adipose visceral - Adipose progenitor cells, Testis - Early spermatids, Testis - Late spermatids	Low region specificity	Detected in all			Low region specificity	Detected in all
RGPD5	BS-63, DKFZp686I1842, RGP5	ENSG00000015568	RANBP2 like and GRIP domain containing 5	Q99666	2	109792758-109857705	Predicted intracellular proteins				Evidence at protein level	Evidence at transcript level	Evidence at protein level	Evidence at protein level	Low tissue specificity	Detected in all			Cell type enhanced	Detected in many		dendritic cells: 26.9;granulocytes: 28.6	Not detected	Not detected			Low region specificity	Detected in all			Low immune cell specificity	Detected in many			Low lineage specificity	Detected in all			Low cancer specificity	Detected in all
STMN4	RB3	ENSG00000015592	Stathmin 4	Q9H169	8	27235308-27258420	Predicted intracellular proteins				Evidence at protein level	Evidence at transcript level	Evidence at protein level	Evidence at protein level	Tissue enriched	Detected in some	21	brain: 430.1	Cell type enhanced	Detected in some		Bipolar cells: 37.3;Horizontal cells: 68.6;Oligodendrocyte precursor cells: 25.9;Oligodendrocytes: 202.5	Cancer enriched	Detected in some	27	glioma: 14.7	Low region specificity	Detected in all			Not detected in immune cells	Not detected			Not detected	Not detected			Cancer enriched	Detected in some	5	Neuroblastoma: 60.8	Colon - Colon enteroendocrine cells	Low region specificity	Detected in all			Low region specificity	Detected in all
NUDCD3	KIAA1068, NudCL	ENSG00000015676	NudC domain containing 3	Q8IVD9	7	44379119-44490658	Predicted intracellular proteins				Evidence at protein level	Evidence at protein level	Evidence at protein level	Evidence at protein level	Low tissue specificity	Detected in all			Low cell type specificity	Detected in all			Low cancer specificity	Detected in all			Low region specificity	Detected in all			Low immune cell specificity	Detected in many			Low lineage specificity	Detected in many			Low cancer specificity	Detected in all				Low region specificity	Detected in all			Low region specificity	Detected in all
ISL1	Isl-1, ISLET1	ENSG00000016082	ISL LIM homeobox 1	P61371	5	51383448-51394730	Predicted intracellular proteins, Transcription factors	Differentiation, Transcription, Transcription regulation	Activator, Developmental protein, DNA-binding		Evidence at protein level	Evidence at transcript level	Evidence at protein level	Evidence at protein level	Tissue enhanced	Detected in many		retina: 22.2;seminal vesicle: 18.5;vagina: 15.3	Cell type enhanced	Detected in many		Bipolar cells: 170.4;Cytotrophoblasts: 33.3;Enteroendocrine cells: 40.8;Pancreatic endocrine cells: 103.6;Syncytiotrophoblasts: 29.3	Group enriched	Detected in some	5	cervical cancer: 1.1;pancreatic cancer: 4.1;prostate cancer: 2.1;stomach cancer: 1.6;testis cancer: 1.4	Region enriched	Detected in many	6	hypothalamus: 24.2	Not detected in immune cells	Not detected			Not detected	Not detected			Cancer enriched	Detected in many	7	Neuroblastoma: 93.2	Pancreas - Alpha cells, Testis - Spermatogonia	Group enriched	Detected in many	8	basal ganglia: 13.8;hypothalamus: 15.0;thalamus: 6.0	Group enriched	Detected in some
CHDH		ENSG00000016391	Choline dehydrogenase	Q8NE62	3	53812335-53846419	Enzymes, Metabolic proteins, Predicted intracellular proteins		Oxidoreductase		Evidence at protein level	Evidence at protein level	Evidence at protein level	Evidence at protein level	Tissue enhanced	Detected in many		kidney: 36.2;liver: 34.9	Cell type enhanced	Detected in many		Proximal enterocytes: 63.6;Proximal tubular cells: 72.6;Undifferentiated cells: 50.9	Low cancer specificity	Detected in many			Low region specificity	Detected in all			Group enriched	Detected in some	14	basophil: 3.0;T-reg: 1.3	Group enriched	Detected in many	18	granulocytes: 3.0;T-cells: 1.3	Low cancer specificity	Detected in many			Kidney - Proximal tubular cells, Kidney - Proximal tubular cells, Skin - Eccrine sweat gland cells	Low region specificity	Detected in many			Low region specificity	Detected in all
IL20RA	IL-20R1, ZCYTOR7	ENSG00000016402	Interleukin 20 receptor subunit alpha	Q9UHF4	6	136999971-137045180	Predicted intracellular proteins, Predicted membrane proteins		Receptor		Evidence at protein level	Evidence at transcript level	Evidence at protein level	Evidence at protein level	Tissue enhanced	Detected in many		skin 1: 36.7	Cell type enhanced	Detected in many		Breast glandular cells: 56.7;Ciliated cells: 62.0;Glandular and luminal cells: 71.8;Muller glia cells: 49.8	Low cancer specificity	Detected in many			Low region specificity	Detected in all			Not detected in immune cells	Not detected			Not detected	Not detected			Cancer enhanced	Detected in many		colorectal cancer: 17.8	Lung - Alveolar cells type 2	Low region specificity	Detected in some			Low region specificity	Detected in all
CLCA1	CaCC, CLCRG1	ENSG00000016490	Chloride channel accessory 1	A8K7I4	1	86468368-86500259	Predicted secreted proteins, Transporters	Calcium transport, Ion transport, Transport	Hydrolase, Metalloprotease, Protease		Evidence at protein level	Evidence at protein level	Evidence at protein level	Evidence at protein level	Tissue enriched	Detected in some	13	intestine: 1360.5	Cell type enriched	Detected in some	40	Intestinal goblet cells: 5696.5	Group enriched	Detected in some	9	colorectal cancer: 86.8;pancreatic cancer: 27.7	Not detected	Not detected			Not detected in immune cells	Not detected			Not detected	Not detected			Cancer enriched	Detected in some	7	ovarian cancer: 27.7	Colon - Colon enterocytes	Not detected	Not detected			Not detected	Not detected
CLCA4	CaCC2	ENSG00000016602	Chloride channel accessory 4	Q14CN2	1	86547078-86580754	Predicted membrane proteins, Transporters	Transport	Hydrolase, Metalloprotease, Protease		Evidence at protein level	Evidence at transcript level	Evidence at protein level	Evidence at protein level	Tissue enhanced	Detected in many		esophagus: 363.5;intestine: 249.8	Cell type enhanced	Detected in some		Club cells: 70.9;Distal enterocytes: 299.7;Paneth cells: 118.9;Squamous epithelial cells: 192.5;Suprabasal keratinocytes: 97.4	Cancer enhanced	Detected in many		cervical cancer: 21.4;urothelial cancer: 15.6	Low region specificity	Detected in many			Not detected in immune cells	Not detected			Not detected	Not detected			Cancer enriched	Detected in some	4	Bladder cancer: 10.1	Colon - Colon enterocytes, Prostate - Urothelial cells	Not detected	Not detected			Low region specificity	Detected in all
GLT8D1	AD-017, FLJ14611	ENSG00000016864	Glycosyltransferase 8 domain containing 1	Q68CQ7	3	52694486-52706032	Metabolic proteins, Predicted intracellular proteins, Predicted membrane proteins		Glycosyltransferase, Transferase		Evidence at protein level	Evidence at transcript level	Evidence at protein level	Evidence at protein level	Low tissue specificity	Detected in all			Cell type enhanced	Detected in all		Spermatocytes: 134.1	Low cancer specificity	Detected in all			Low region specificity	Detected in all			Low immune cell specificity	Detected in all			Low lineage specificity	Detected in all			Low cancer specificity	Detected in all			Adipose subcutaneous - Adipose progenitor cells, Adipose visceral - Adipose progenitor cells, Testis - Early spermatids, Thyroid - Thyroid glandular cells	Low region specificity	Detected in all			Low region specificity	Detected in all
ATP2C1	ATP2C1A, BCPM, KIAA1347, PMR1, SPCA1	ENSG00000017260	ATPase secretory pathway Ca2+ transporting 1	P98194	3	130850595-131016712	Disease related genes, Enzymes, FDA approved drug targets, Human disease related genes, Metabolic proteins, Predicted membrane proteins, Transporters	Calcium transport, Ion transport, Transport	Translocase	Disease variant, FDA approved drug targets	Evidence at protein level	Evidence at protein level	Evidence at protein level	Evidence at protein level	Low tissue specificity	Detected in all			Cell type enhanced	Detected in all		Astrocytes: 154.2;Excitatory neurons: 166.6;Prostatic glandular cells: 187.8	Low cancer specificity	Detected in all			Low region specificity	Detected in all			Low immune cell specificity	Detected in all			Low lineage specificity	Detected in all			Low cancer specificity	Detected in all			Prostate - Prostate glandular cells, Thyroid - Thyroid glandular cells	Low region specificity	Detected in all			Low region specificity	Detected in all
IGF1	IGF, IGF-I, IGF1A, IGFI	ENSG00000017427	Insulin like growth factor 1	P05019	12	102395874-102481744	Disease related genes, Human disease related genes, Plasma proteins, Predicted secreted proteins, RAS pathway related proteins		Growth factor	Deafness	Evidence at protein level	Evidence at transcript level	Evidence at protein level	Evidence at protein level	Tissue enhanced	Detected in many		cervix: 85.5	Cell type enhanced	Detected in many		Endometrial stromal cells: 1287.0;Fibroblasts: 441.6;Hepatocytes: 238.1;Leydig cells: 1105.0	Low cancer specificity	Detected in many			Low region specificity	Detected in all			Immune cell enhanced	Detected in single		naive B-cell: 2.4	Lineage enriched	Detected in single	24	B-cells: 2.4	Group enriched	Detected in many	5	Bone cancer: 7.3;Myeloma: 22.2	Breast - Adipocytes (Breast), Colon - Endothelial cells, Heart muscle - Fibroblasts, Lung - Fibroblast_2	Low region specificity	Detected in all			Low region specificity	Detected in many
SLC38A5	JM24, SN2	ENSG00000017483	Solute carrier family 38 member 5	Q8WUX1	X	48458537-48470260	Metabolic proteins, Predicted membrane proteins, Transporters				Evidence at protein level	Evidence at protein level	Evidence at protein level	Evidence at protein level	Tissue enriched	Detected in many	4	pancreas: 229.8	Cell type enhanced	Detected in many		Basal respiratory cells: 176.7;Erythroid cells: 51.8;Exocrine glandular cells: 64.7;Plasma cells: 84.1	Low cancer specificity	Detected in all			Low region specificity	Detected in all			Low immune cell specificity	Detected in many			Low lineage specificity	Detected in many			Cancer enhanced	Detected in many		Myeloma: 246.7	Stomach - Chief cells	Low region specificity	Detected in all			Low region specificity	Detected in all
RALBP1	RIP, RIP1, RLIP76	ENSG00000017797	RalA binding protein 1	Q15311	18	9475009-9538114	Enzymes, Metabolic proteins, Predicted intracellular proteins, RAS pathway related proteins, Transporters	Transport	GTPase activation, Translocase		Evidence at protein level	Evidence at protein level	Evidence at protein level	Evidence at protein level	Low tissue specificity	Detected in all			Cell type enhanced	Detected in all		Collecting duct cells: 466.8;Extravillous trophoblasts: 658.2	Low cancer specificity	Detected in all			Low region specificity	Detected in all			Immune cell enriched	Detected in all	10	neutrophil: 196.5	Lineage enriched	Detected in all	10	granulocytes: 196.5	Low cancer specificity	Detected in all				Low region specificity	Detected in all			Low region specificity	Detected in all
RUFY3	KIAA0871, RIPx, Singar1, ZFYVE30	ENSG00000018189	RUN and FYVE domain containing 3	Q7L099	4	70704204-70808619	Predicted intracellular proteins	Differentiation, Neurogenesis	Developmental protein	Oncogene	Evidence at protein level	Evidence at protein level	Evidence at protein level	Evidence at protein level	Tissue enhanced	Detected in all		retina: 116.7	Cell type enhanced	Detected in all		Cone photoreceptor cells: 236.2;Rod photoreceptor cells: 227.8	Low cancer specificity	Detected in all			Low region specificity	Detected in all			Low immune cell specificity	Detected in many			Low lineage specificity	Detected in many			Low cancer specificity	Detected in all				Low region specificity	Detected in all			Low region specificity	Detected in all
CNTN1	F3, GP135	ENSG00000018236	Contactin 1	Q12860	12	40692439-41072415	Disease related genes, Human disease related genes, Plasma proteins, Predicted intracellular proteins	Cell adhesion, Notch signaling pathway			Evidence at protein level	Evidence at protein level	Evidence at protein level	Evidence at protein level	Tissue enhanced	Detected in many		brain: 125.0	Group enriched	Detected in many	5	Astrocytes: 724.5;Excitatory neurons: 816.4;Inhibitory neurons: 669.1;Oligodendrocyte precursor cells: 958.4	Cancer enhanced	Detected in many		glioma: 17.4	Low region specificity	Detected in all			Immune cell enhanced	Detected in single		basophil: 2.5	Low lineage specificity	Detected in single			Cancer enriched	Detected in many	6	Gallbladder cancer: 245.7	Kidney - Fibroblasts, Liver - Hepatic stellate cells, Prostate - Fibroblasts, Thyroid - Fibroblasts	Low region specificity	Detected in all			Low region specificity	Detected in all
SLC11A1	LSH, NRAMP, NRAMP1	ENSG00000018280	Solute carrier family 11 member 1	P49279	2	218382029-218396894	Metabolic proteins, Predicted membrane proteins, Transporters	Ion transport, Iron transport, Transport			Evidence at protein level	Evidence at transcript level	Evidence at transcript level	Evidence at protein level	Tissue enhanced	Detected in many		choroid plexus: 35.3;lung: 76.2;lymphoid tissue: 45.5	Group enriched	Detected in many	9	Hofbauer cells: 171.8;Kupffer cells: 159.6;Macrophages: 216.8;monocytes: 503.9	Cancer enhanced	Detected in many		glioma: 7.9	Low region specificity	Detected in all			Group enriched	Detected in some	7	classical monocyte: 6.1;intermediate monocyte: 4.5;myeloid DC: 1.9;neutrophil: 4.4;non-classical monocyte: 6.1	Group enriched	Detected in many	11	dendritic cells: 1.9;granulocytes: 4.4;monocytes: 6.1	Not detected	Not detected			Adipose subcutaneous - Macrophages, Breast - Macrophages, Colon - Neutrophils, Liver - Neutrophils, Prostate - Macrophages, Skin - Macrophages, Thyroid - Neutrophils	Low region specificity	Detected in many			Not detected	Not detected
WWTR1	DKFZp586I1419, TAZ	ENSG00000018408	WW domain containing transcription regulator 1	Q9GZV5	3	149517235-149736714	Cancer-related genes, Predicted intracellular proteins	Transcription, Transcription regulation	Activator	Cancer-related genes, Proto-oncogene	Evidence at protein level	Evidence at protein level	Evidence at protein level	Evidence at protein level	Low tissue specificity	Detected in many			Cell type enhanced	Detected in many		Endothelial cells: 193.3;Lymphatic endothelial cells: 234.8	Low cancer specificity	Detected in all			Low region specificity	Detected in all			Not detected in immune cells	Not detected			Not detected	Not detected			Low cancer specificity	Detected in all			Kidney - Endothelial cells, Lung - Endothelial cells, Skeletal muscle - Endothelial cells, Skin - Endothelial cells	Low region specificity	Detected in all			Low region specificity	Detected in all
AGPS	ADAP-S, ADAS, ADHAPS, ADPS, ALDHPSY	ENSG00000018510	Alkylglycerone phosphate synthase	O00116	2	177392746-177567024	Disease related genes, Enzymes, Human disease related genes, Metabolic proteins, Plasma proteins, Potential drug targets, Predicted intracellular proteins	Lipid biosynthesis, Lipid metabolism	Transferase	Cataract, Disease variant, Dwarfism, Rhizomelic chondrodysplasia punctata	Evidence at protein level	Evidence at protein level	Evidence at protein level	Evidence at protein level	Low tissue specificity	Detected in all			Cell type enriched	Detected in all	4	Early spermatids: 328.2	Low cancer specificity	Detected in all			Low region specificity	Detected in all			Low immune cell specificity	Detected in many			Low lineage specificity	Detected in all			Low cancer specificity	Detected in all			Testis - Spermatocytes	Low region specificity	Detected in all			Low region specificity	Detected in all
STEEP1	CXorf56, FLJ22965	ENSG00000018610	STING1 ER exit protein 1	Q9H5V9	X	119538149-119565409	Disease related genes, Human disease related genes, Predicted intracellular proteins			Intellectual disability	Evidence at protein level	Evidence at protein level	Evidence at protein level	Evidence at protein level	Low tissue specificity	Detected in all			Cell type enhanced	Detected in many		Oocytes: 48.5;Syncytiotrophoblasts: 41.2	Low cancer specificity	Detected in all			Low region specificity	Detected in all			Low immune cell specificity	Detected in all			Low lineage specificity	Detected in all			Low cancer specificity	Detected in all				Low region specificity	Detected in all			Low region specificity	Detected in all
ATP1A2	FHM2, MHP2	ENSG00000018625	ATPase Na+/K+ transporting subunit alpha 2	P50993	1	160115759-160143591	Disease related genes, Enzymes, Human disease related genes, Metabolic proteins, Plasma proteins, Potential drug targets, Predicted membrane proteins, Transporters	Ion transport, Potassium transport, Sodium transport, Sodium/potassium transport, Transport	Translocase	Disease variant, Epilepsy, Intellectual disability	Evidence at protein level	Evidence at protein level	Evidence at protein level	Evidence at protein level	Group enriched	Detected in many	5	brain: 590.4;skeletal muscle: 850.3;tongue: 459.6	Cell type enhanced	Detected in some		Astrocytes: 489.2;Cardiomyocytes: 191.0;Microglial cells: 135.1;Muller glia cells: 87.7;Oligodendrocyte precursor cells: 88.2;Schwann cells: 160.5;Skeletal myocytes: 298.6	Cancer enriched	Detected in many	18	glioma: 91.9	Low region specificity	Detected in all			Not detected in immune cells	Not detected			Not detected	Not detected			Cancer enhanced	Detected in some		Sarcoma: 2.5;testis cancer: 1.8;thyroid cancer: 1.8	Adipose subcutaneous - Adipocytes (Subcutaneous), Adipose visceral - Adipocytes (Visceral), Breast - Adipocytes (Breast), Heart muscle - Cardiomyocytes, Prostate - Smooth muscle cells, Thyroid - Smooth muscle cells	Low region specificity	Detected in all			Low region specificity	Detected in all
TTC27	FLJ20272	ENSG00000018699	Tetratricopeptide repeat domain 27	Q6P3X3	2	32628032-32821051	Predicted intracellular proteins				Evidence at protein level	Evidence at transcript level	Evidence at protein level	Evidence at protein level	Low tissue specificity	Detected in all			Cell type enhanced	Detected in many		Oligodendrocytes: 62.1	Low cancer specificity	Detected in all			Low region specificity	Detected in all			Low immune cell specificity	Detected in many			Low lineage specificity	Detected in many			Low cancer specificity	Detected in all			Testis - Early spermatids, Testis - Spermatocytes	Low region specificity	Detected in all			Low region specificity	Detected in all
ZNF582	FLJ30927	ENSG00000018869	Zinc finger protein 582	Q96NG8	19	56375846-56393538	Predicted intracellular proteins, Transcription factors	Transcription, Transcription regulation	DNA-binding		Evidence at transcript level	Evidence at transcript level	Evidence at transcript level	Evidence at transcript level	Low tissue specificity	Detected in all			Low cell type specificity	Detected in many			Low cancer specificity	Detected in many			Low region specificity	Detected in all			Low immune cell specificity	Detected in many			Low lineage specificity	Detected in all			Low cancer specificity	Detected in many				Low region specificity	Detected in all			Low region specificity	Detected in all
VSIG2	CTH, CTXL	ENSG00000019102	V-set and immunoglobulin domain containing 2	Q96IQ7	11	124747474-124752255	Predicted membrane proteins	Lipid metabolism			Evidence at protein level	Evidence at protein level	Evidence at protein level	Evidence at protein level	Tissue enriched	Detected in many	5	stomach 1: 602.9	Group enriched	Detected in many	4	Club cells: 178.1;Distal enterocytes: 614.6;Gastric mucus-secreting cells: 612.0;Intestinal goblet cells: 227.6;Paneth cells: 362.0	Cancer enhanced	Detected in many		urothelial cancer: 87.4	Low region specificity	Detected in many			Low immune cell specificity	Detected in single			Low lineage specificity	Detected in single			Cancer enhanced	Detected in many		Gastric cancer: 19.0	Adipose visceral - Mesothelial cells, Breast - Breast glandular cells, Colon - Colon enterocytes, Liver - Cholangiocyte, Lung - Alveolar cells type 1	Low region specificity	Detected in many			Low region specificity	Detected in many
PHLDB1	FLJ00141, KIAA0638, LL5a	ENSG00000019144	Pleckstrin homology like domain family B member 1	Q86UU1	11	118606440-118658031	Predicted intracellular proteins				Evidence at protein level	Evidence at protein level	Evidence at protein level	Evidence at protein level	Low tissue specificity	Detected in many			Cell type enhanced	Detected in many		Endometrial stromal cells: 83.6;Late spermatids: 111.4;Oligodendrocytes: 227.6	Low cancer specificity	Detected in all			Low region specificity	Detected in all			Not detected in immune cells	Not detected			Not detected	Not detected			Low cancer specificity	Detected in many			Adipose visceral - Adipocytes (Visceral), Breast - Adipocytes (Breast), Skeletal muscle - Fibroblasts	Low region specificity	Detected in all			Low region specificity	Detected in all
MARCO	SCARA2, SR-A6	ENSG00000019169	Macrophage receptor with collagenous structure	Q9UEW3	2	118942194-118994660	Plasma proteins, Predicted intracellular proteins, Predicted membrane proteins	Immunity, Innate immunity	Receptor		Evidence at protein level	Evidence at protein level	Evidence at protein level	Evidence at protein level	Tissue enhanced	Detected in many		liver: 92.1;lung: 193.5;lymphoid tissue: 85.7	Cell type enhanced	Detected in many		Hofbauer cells: 176.7;Kupffer cells: 768.7;Macrophages: 229.5	Cancer enhanced	Detected in many		lung cancer: 21.6	Region enhanced	Detected in many		thalamus: 28.0	Group enriched	Detected in some	4	classical monocyte: 33.8;intermediate monocyte: 56.6	Lineage enriched	Detected in many	5	monocytes: 56.6	Cancer enhanced	Detected in some		Esophageal cancer: 1.2;lymphoma: 1.2	Adipose subcutaneous - Macrophages, Adipose visceral - Macrophages, Breast - Macrophages, Colon - Macrophages, Heart muscle - Macrophages, Kidney - Macrophages, Liver - Kupffer cells, Lung - Macrophages, Skeletal muscle - Macrophages, Skin - Macrophages, Thyroid - Macrophages	Not detected	Not detected			Not detected	Not detected
CYP24A1	CP24, CYP24, lncBCAS1-4_1, P450-CC24	ENSG00000019186	Cytochrome P450 family 24 subfamily A member 1	Q07973	20	54153446-54173986	Disease related genes, Enzymes, Human disease related genes, Metabolic proteins, Potential drug targets, Predicted intracellular proteins	Lipid metabolism	Monooxygenase, Oxidoreductase	Disease variant	Evidence at protein level	Evidence at protein level	Evidence at protein level	Evidence at protein level	Group enriched	Detected in many	5	endometrium 1: 14.5;kidney: 34.3;lymphoid tissue: 10.3;placenta: 9.7;urinary bladder: 27.8	Group enriched	Detected in some	5	Basal respiratory cells: 142.9;Basal squamous epithelial cells: 38.1;Ionocytes: 107.5;Proximal tubular cells: 65.2	Cancer enhanced	Detected in many		lung cancer: 18.3;urothelial cancer: 21.0	Low region specificity	Detected in many			Not detected in immune cells	Not detected			Not detected	Not detected			Low cancer specificity	Detected in many			Kidney - Proximal tubular cells, Lung - Respiratory ciliated cells, Prostate - Urothelial cells	Not detected	Not detected			Low region specificity	Detected in all
PRDM11	PFM8	ENSG00000019485	PR/SET domain 11	Q9NQV5	11	45095806-45235110	Plasma proteins, Predicted intracellular proteins	Transcription, Transcription regulation	Methyltransferase, Transferase		Evidence at protein level	Evidence at transcript level	Evidence at protein level	Evidence at protein level	Low tissue specificity	Detected in all			Cell type enriched	Detected in many	4	Microglial cells: 57.3	Low cancer specificity	Detected in many			Low region specificity	Detected in all			Not detected in immune cells	Not detected			Not detected	Not detected			Low cancer specificity	Detected in all				Low region specificity	Detected in all			Low region specificity	Detected in all
SYT13	KIAA1427	ENSG00000019505	Synaptotagmin 13	Q7L8C5	11	45240302-45286341	Predicted intracellular proteins				Evidence at protein level	Evidence at protein level	Evidence at protein level	Evidence at protein level	Tissue enhanced	Detected in many		brain: 45.8;gallbladder: 20.1	Cell type enriched	Detected in many	5	Enteroendocrine cells: 251.8	Group enriched	Detected in many	5	breast cancer: 13.5;colorectal cancer: 7.4;pancreatic cancer: 19.9;renal cancer: 16.9;stomach cancer: 11.5	Low region specificity	Detected in all			Not detected in immune cells	Not detected			Not detected	Not detected			Cancer enriched	Detected in many	5	Kidney cancer: 70.7	Heart muscle - Cardiomyocytes, Liver - Cholangiocyte, Pancreas - Alpha cells, Pancreas - Beta cells, Prostate - Prostate glandular cells, Skin - Eccrine sweat gland cells, Stomach - Parietal cells, Testis - Early spermatids	Low region specificity	Detected in all			Low region specificity	Detected in all
SNAI2	SLUG, SLUGH, SLUGH1, SNAIL2	ENSG00000019549	Snail family transcriptional repressor 2	O43623	8	48917598-48921740	Disease related genes, Human disease related genes, Predicted intracellular proteins, Transcription factors	Transcription, Transcription regulation	Developmental protein, DNA-binding, Repressor	Deafness, Waardenburg syndrome	Evidence at protein level	Evidence at protein level	Evidence at protein level	Evidence at protein level	Low tissue specificity	Detected in many			Cell type enhanced	Detected in many		Basal keratinocytes: 94.0;Basal respiratory cells: 90.0;Endometrial stromal cells: 130.7;Fibroblasts: 69.3;Leydig cells: 72.6;Melanocytes: 109.9;Peritubular cells: 64.1;Suprabasal keratinocytes: 83.2	Low cancer specificity	Detected in all			Low region specificity	Detected in all			Not detected in immune cells	Not detected			Not detected	Not detected			Low cancer specificity	Detected in many				Not detected	Not detected			Low region specificity	Detected in all
CD74	CLIP, DHLAG	ENSG00000019582	CD74 molecule	P04233	5	150401637-150412969	Cancer-related genes, CD markers, Disease related genes, Potential drug targets, Predicted membrane proteins, Transporters	Adaptive immunity, Immunity	Chaperone	Cancer-related genes	Evidence at protein level	Evidence at protein level	Evidence at protein level	Evidence at protein level	Tissue enhanced	Detected in all		lymphoid tissue: 5112.2	Cell type enhanced	Detected in many		B-cells: 11727.2;dendritic cells: 8645.4;Hofbauer cells: 5396.5;Langerhans cells: 26767.6;Macrophages: 7008.6;Proximal enterocytes: 5477.7;Schwann cells: 10143.4	Low cancer specificity	Detected in all			Low region specificity	Detected in all			Group enriched	Detected in all	5	classical monocyte: 11129.6;intermediate monocyte: 16174.8;memory B-cell: 27121.2;myeloid DC: 23965.9;naive B-cell: 28192.5;non-classical monocyte: 8146.1;plasmacytoid DC: 17015.9	Group enriched	Detected in all	6	B-cells: 28192.5;dendritic cells: 23965.9;monocytes: 16174.8	Group enriched	Detected in many	7	Leukemia: 998.7;lymphoma: 3214.7;Myeloma: 1807.4;skin cancer: 961.7	Adipose visceral - T-cells, Testis - Macrophages, Thyroid - T-cells	Low region specificity	Detected in all			Low region specificity	Detected in all
HGF	DFNB39, F-TCF, HGFB, HPTA, SF	ENSG00000019991	Hepatocyte growth factor	P14210	7	81699010-81770438	Cancer-related genes, Candidate cardiovascular disease genes, Disease related genes, Enzymes, Human disease related genes, Plasma proteins, Potential drug targets, Predicted secreted proteins, RAS pathway related proteins		Growth factor, Serine protease homolog	Cancer-related genes, Deafness, Non-syndromic deafness	Evidence at protein level	Evidence at protein level	Evidence at protein level	Evidence at protein level	Tissue enriched	Detected in many	10	placenta: 301.5	Cell type enhanced	Detected in many		Early spermatids: 18.7;Endometrial stromal cells: 21.8;Fibroblasts: 23.2;Inhibitory neurons: 21.6;monocytes: 22.1;Muller glia cells: 27.8;Smooth muscle cells: 64.8	Low cancer specificity	Detected in many			Low region specificity	Detected in all			Immune cell enriched	Detected in many	5	basophil: 94.6	Lineage enriched	Detected in many	5	granulocytes: 94.6	Cancer enhanced	Detected in many		Neuroblastoma: 101.3;Rhabdoid: 247.7	Kidney - Fibroblasts, Prostate - Fibroblasts	Low region specificity	Detected in many			Low region specificity	Detected in many
ZRANB1	TRABID	ENSG00000019995	Zinc finger RANBP2-type containing 1	Q9UGI0	10	124942123-124988189	Enzymes, Predicted intracellular proteins	Ubl conjugation pathway, Wnt signaling pathway	Hydrolase, Protease, Thiol protease		Evidence at protein level	Evidence at protein level	Evidence at protein level	Evidence at protein level	Low tissue specificity	Detected in all			Low cell type specificity	Detected in many			Low cancer specificity	Detected in all			Low region specificity	Detected in all			Low immune cell specificity	Detected in many			Low lineage specificity	Detected in many			Low cancer specificity	Detected in all			Testis - Early spermatids	Low region specificity	Detected in all			Low region specificity	Detected in all
NCDN	NCDN-1, NCDN-2	ENSG00000020129	Neurochondrin	Q9UBB6	1	35557473-35567274	Disease related genes, Human disease related genes, Predicted intracellular proteins			Disease variant, Epilepsy, Intellectual disability	Evidence at protein level	Evidence at protein level	Evidence at protein level	Evidence at protein level	Tissue enriched	Detected in all	24	brain: 891.0	Cell type enhanced	Detected in many		Excitatory neurons: 38.4;Inhibitory neurons: 33.5	Low cancer specificity	Detected in all			Low region specificity	Detected in all			Low immune cell specificity	Detected in many			Low lineage specificity	Detected in many			Low cancer specificity	Detected in all			Adipose visceral - Adipose progenitor cells, Colon - Colon enteroendocrine cells	Low region specificity	Detected in all			Low region specificity	Detected in all
ADGRA2	DKFZp434C211, DKFZp434J0911, FLJ14390, GPR124, KIAA1531, TEM5	ENSG00000020181	Adhesion G protein-coupled receptor A2	Q96PE1	8	37784191-37844896	G-protein coupled receptors, Predicted intracellular proteins, Predicted membrane proteins	Angiogenesis, Wnt signaling pathway	G-protein coupled receptor, Receptor, Transducer		Evidence at protein level	Evidence at protein level	Evidence at protein level	Evidence at protein level	Low tissue specificity	Detected in all			Cell type enhanced	Detected in many		Adipocytes: 29.4;Endometrial stromal cells: 45.0;Fibroblasts: 39.6;Leydig cells: 52.3;Lymphatic endothelial cells: 58.2;Muller glia cells: 26.3;Peritubular cells: 40.6;Smooth muscle cells: 46.3	Low cancer specificity	Detected in all			Low region specificity	Detected in all			Not detected in immune cells	Not detected			Not detected	Not detected			Cancer enhanced	Detected in many		Bone cancer: 29.9	Breast - Fibroblasts, Heart muscle - Fibroblasts, Kidney - Fibroblasts, Liver - Hepatic stellate cells, Skeletal muscle - Fibroblasts, Skin - Fibroblast_1, Thyroid - Fibroblasts	Low region specificity	Detected in all			Low region specificity	Detected in all
ZFP64	dJ548G19.1, dJ831D17.1, FLJ10734, FLJ12628, ZNF338	ENSG00000020256	ZFP64 zinc finger protein	Q9NTW7	20	52051663-52204308	Predicted intracellular proteins	Transcription, Transcription regulation	DNA-binding		Evidence at protein level	Evidence at protein level	Evidence at protein level	Evidence at protein level	Low tissue specificity	Detected in all			Cell type enhanced	Detected in many		Oocytes: 43.4	Low cancer specificity	Detected in all			Low region specificity	Detected in all			Low immune cell specificity	Detected in all			Low lineage specificity	Detected in all			Low cancer specificity	Detected in all			Skin - Keratinocyte (other), Testis - Early spermatids	Low region specificity	Detected in all			Low region specificity	Detected in all
MNAT1	MAT1, RNF66	ENSG00000020426	MNAT1 component of CDK activating kinase	P51948	14	60734742-60969965	Predicted intracellular proteins	Cell cycle, Transcription, Transcription regulation			Evidence at protein level	Evidence at protein level	Evidence at protein level	Evidence at protein level	Low tissue specificity	Detected in all			Cell type enhanced	Detected in all		Excitatory neurons: 352.9;Inhibitory neurons: 214.3;Oligodendrocyte precursor cells: 184.4	Low cancer specificity	Detected in all			Low region specificity	Detected in all			Low immune cell specificity	Detected in many			Low lineage specificity	Detected in all			Low cancer specificity	Detected in all				Low region specificity	Detected in all			Low region specificity	Detected in all
SAMD4A	DKFZP434H0350, hSmaug1, KIAA1053, SAMD4, Smaug, SMG, SMGA	ENSG00000020577	Sterile alpha motif domain containing 4A	Q9UPU9	14	54566117-54793315	Predicted intracellular proteins	Translation regulation	Repressor		Evidence at protein level	Evidence at protein level	Evidence at protein level	Evidence at protein level	Tissue enhanced	Detected in many		brain: 83.7;skeletal muscle: 90.9;testis: 104.9	Group enriched	Detected in many	4	Early spermatids: 840.1;Late spermatids: 2389.6	Low cancer specificity	Detected in all			Low region specificity	Detected in all			Immune cell enhanced	Detected in some		intermediate monocyte: 1.2;non-classical monocyte: 1.0	Low lineage specificity	Detected in single			Low cancer specificity	Detected in all			Skeletal muscle - Skeletal myocytes, Testis - Late spermatids	Low region specificity	Detected in all			Low region specificity	Detected in all
RUNX3	AML2, CBFA3, PEBP2A3	ENSG00000020633	RUNX family transcription factor 3	Q13761	1	24899511-24965121	Predicted intracellular proteins, Transcription factors	Transcription, Transcription regulation	Activator, DNA-binding		Evidence at protein level	Evidence at protein level	Evidence at protein level	Evidence at protein level	Tissue enhanced	Detected in many		bone marrow: 69.3;lymphoid tissue: 34.7	Cell type enhanced	Detected in many		Langerhans cells: 145.6;monocytes: 73.1;NK-cells: 436.3;T-cells: 246.4	Cancer enhanced	Detected in all		melanoma: 25.3	Low region specificity	Detected in all			Low immune cell specificity	Detected in many			Low lineage specificity	Detected in all			Cancer enhanced	Detected in many		lymphoma: 49.5;Myeloma: 38.2	Adipose subcutaneous - T-cells, Adipose visceral - T-cells, Colon - T-cells, Heart muscle - T-cells, Kidney - T-cells, Prostate - T-cells, Skin - Eccrine sweat gland cells, Testis - Spermatogonia, Thyroid - T-cells	Not detected	Not detected			Low region specificity	Detected in all
MRE11	ATLD, MRE11A	ENSG00000020922	MRE11 homolog, double strand break repair nuclease	P49959	11	94415570-94493885	Cancer-related genes, Disease related genes, Human disease related genes, Plasma proteins, Predicted intracellular proteins	DNA damage, DNA repair, Host-virus interaction, Meiosis	Endonuclease, Exonuclease, Hydrolase, Nuclease	Cancer-related genes, Ciliopathy, Disease variant	Evidence at protein level	Evidence at protein level	Evidence at protein level	Evidence at protein level	Low tissue specificity	Detected in all			Low cell type specificity	Detected in all			Low cancer specificity	Detected in all			Low region specificity	Detected in all			Low immune cell specificity	Detected in all			Low lineage specificity	Detected in all			Low cancer specificity	Detected in all				Low region specificity	Detected in all			Low region specificity	Detected in all
PLEKHB1	KPL1, PHR1, PHRET1	ENSG00000021300	Pleckstrin homology domain containing B1	Q9UF11	11	73646178-73662819	Predicted intracellular proteins		Developmental protein		Evidence at protein level	Evidence at transcript level	Evidence at protein level	Evidence at protein level	Tissue enhanced	Detected in many		brain: 2660.8;retina: 735.1	Cell type enhanced	Detected in many		Cone photoreceptor cells: 1157.1;Late spermatids: 196.6;Muller glia cells: 442.1;Rod photoreceptor cells: 385.6	Cancer enhanced	Detected in all		glioma: 59.2	Low region specificity	Detected in all			Immune cell enhanced	Detected in many		naive CD4 T-cell: 84.0	Lineage enriched	Detected in many	5	T-cells: 84.0	Cancer enhanced	Detected in many		prostate cancer: 59.4	Colon - Enteric glia cells, Skin - Eccrine sweat gland cells	Low region specificity	Detected in all			Low region specificity	Detected in all
SERPINB1	EI, ELANH2, LEI, MNEI, PI2	ENSG00000021355	Serpin family B member 1	P30740	6	2832332-2841959	Plasma proteins, Predicted intracellular proteins, Predicted secreted proteins		Protease inhibitor, Serine protease inhibitor		Evidence at protein level	Evidence at protein level	Evidence at protein level	Evidence at protein level	Tissue enhanced	Detected in all		bone marrow: 461.5;esophagus: 464.9	Cell type enhanced	Detected in many		Basal respiratory cells: 659.9;Exocrine glandular cells: 838.4;monocytes: 795.9;Suprabasal keratinocytes: 720.5	Low cancer specificity	Detected in all			Low region specificity	Detected in all			Low immune cell specificity	Detected in all			Low lineage specificity	Detected in all			Low cancer specificity	Detected in all			Kidney - Endothelial cells	Low region specificity	Detected in all			Low region specificity	Detected in all
CYP3A43		ENSG00000021461	Cytochrome P450 family 3 subfamily A member 43	Q9HB55	7	99828013-99866093	Enzymes, Metabolic proteins, Plasma proteins, Predicted intracellular proteins, Predicted membrane proteins		Monooxygenase, Oxidoreductase		Evidence at protein level	Evidence at protein level	Evidence at protein level	Evidence at protein level	Tissue enriched	Detected in some	16	liver: 40.0	Cell type enhanced	Detected in some		Astrocytes: 4.3;Early spermatids: 6.3;Excitatory neurons: 3.8;Hepatocytes: 3.8;Inhibitory neurons: 1.8;Late spermatids: 4.6;Spermatocytes: 2.2	Cancer enriched	Detected in single	18	liver cancer: 1.4	Low region specificity	Detected in many			Not detected in immune cells	Not detected			Not detected	Not detected			Not detected	Not detected			Liver - Hepatocytes, Prostate - Prostate glandular cells, Testis - Early spermatids
SLC7A9	CSNU3	ENSG00000021488	Solute carrier family 7 member 9	P82251	19	32830509-32869767	Disease related genes, Human disease related genes, Metabolic proteins, Potential drug targets, Predicted membrane proteins, Transporters	Amino-acid transport, Transport		Cystinuria, Disease variant	Evidence at protein level	Evidence at protein level	Evidence at protein level	Evidence at protein level	Group enriched	Detected in some	6	intestine: 121.3;kidney: 65.7	Cell type enriched	Detected in some	11	Proximal enterocytes: 817.9	Group enriched	Detected in some	7	liver cancer: 6.6;renal cancer: 5.2;stomach cancer: 1.9	Not detected	Not detected			Not detected in immune cells	Not detected			Not detected	Not detected			Cancer enhanced	Detected in some		Gastric cancer: 1.4;liver cancer: 3.5	Kidney - Proximal tubular cells, Kidney - Proximal tubular cells	Not detected	Not detected			Not detected	Not detected
SPAST	ADPSP, FSP2, KIAA1083, SPG4	ENSG00000021574	Spastin	Q9UBP0	2	32063556-32157637	Disease related genes, Enzymes, Human disease related genes, Plasma proteins, Potential drug targets, Predicted intracellular proteins, Predicted membrane proteins, Transporters	Cell cycle, Cell division, Differentiation, Neurogenesis	Allosteric enzyme, Developmental protein, Isomerase	Disease variant, Hereditary spastic paraplegia, Neurodegeneration	Evidence at protein level	Evidence at protein level	Evidence at protein level	Evidence at protein level	Low tissue specificity	Detected in all			Cell type enhanced	Detected in all		Oligodendrocytes: 58.3	Low cancer specificity	Detected in all			Low region specificity	Detected in all			Low immune cell specificity	Detected in all			Low lineage specificity	Detected in all			Low cancer specificity	Detected in all			Testis - Spermatocytes, Testis - Spermatogonia	Low region specificity	Detected in all			Low region specificity	Detected in all
NRXN3	C14orf60, KIAA0743	ENSG00000021645	Neurexin 3	Q9HDB5, Q9Y4C0	14	78170373-79868291	Plasma proteins, Predicted intracellular proteins, Predicted membrane proteins	Angiogenesis, Cell adhesion			Evidence at protein level	Evidence at transcript level	Evidence at protein level	Evidence at protein level	Tissue enhanced	Detected in many		brain: 102.2;retina: 41.7	Group enriched	Detected in many	11	Excitatory neurons: 3410.9;Inhibitory neurons: 4866.1;Oligodendrocytes: 1995.8	Low cancer specificity	Detected in many			Low region specificity	Detected in all			Not detected in immune cells	Not detected			Not detected	Not detected			Low cancer specificity	Detected in many			Adipose visceral - Smooth muscle cells, Testis - Early spermatids, Testis - Late spermatids, Thyroid - Fibroblasts	Low region specificity	Detected in all			Low region specificity	Detected in all
OSBPL5	KIAA1534, OBPH1, ORP5	ENSG00000021762	Oxysterol binding protein like 5	Q9H0X9	11	3087107-3166739	Plasma proteins, Predicted intracellular proteins, Predicted membrane proteins, Transporters	Lipid transport, Transport			Evidence at protein level	Evidence at protein level	Evidence at protein level	Evidence at protein level	Low tissue specificity	Detected in all			Cell type enhanced	Detected in many		NK-cells: 53.1	Low cancer specificity	Detected in all			Low region specificity	Detected in all			Group enriched	Detected in many	5	classical monocyte: 3.6;gdT-cell: 9.0;intermediate monocyte: 4.7;memory CD8 T-cell: 3.3;myeloid DC: 3.0;naive CD8 T-cell: 3.4;NK-cell: 11.0;non-classical monocyte: 11.6	Low lineage specificity	Detected in many			Low cancer specificity	Detected in all				Low region specificity	Detected in all			Low region specificity	Detected in all
AQR	fSAP164, IBP160, KIAA0560	ENSG00000021776	Aquarius intron-binding spliceosomal factor	O60306	15	34851782-34969742	Enzymes, Plasma proteins, Predicted intracellular proteins, Predicted membrane proteins	mRNA processing, mRNA splicing	Helicase, Hydrolase, RNA-binding		Evidence at protein level	Evidence at protein level	Evidence at protein level	Evidence at protein level	Low tissue specificity	Detected in all			Cell type enhanced	Detected in all		Cone photoreceptor cells: 107.0	Low cancer specificity	Detected in all			Low region specificity	Detected in all			Low immune cell specificity	Detected in all			Low lineage specificity	Detected in all			Low cancer specificity	Detected in all			Testis - Spermatocytes, Testis - Spermatogonia	Low region specificity	Detected in all			Low region specificity	Detected in all
CPS1	GATD6	ENSG00000021826	Carbamoyl-phosphate synthase 1	P31327	2	210477682-210679107	Disease related genes, Enzymes, FDA approved drug targets, Human disease related genes, Metabolic proteins, Plasma proteins, Predicted intracellular proteins	Urea cycle	Allosteric enzyme, Ligase	Disease variant, FDA approved drug targets	Evidence at protein level	Evidence at protein level	Evidence at protein level	Evidence at protein level	Tissue enriched	Detected in many	5	liver: 1031.6	Cell type enriched	Detected in many	17	Hepatocytes: 1760.9	Cancer enriched	Detected in many	8	liver cancer: 136.1	Low region specificity	Detected in all			Not detected in immune cells	Not detected			Not detected	Not detected			Cancer enhanced	Detected in many		cervical cancer: 121.4	Testis - Early spermatids, Testis - Late spermatids	Not detected	Not detected			Not detected	Not detected
C8B		ENSG00000021852	Complement C8 beta chain	P07358	1	56929207-56974383	Disease related genes, Human disease related genes, Plasma proteins, Predicted secreted proteins	Complement alternate pathway, Complement pathway, Cytolysis, Immunity, Innate immunity			Evidence at protein level	Evidence at protein level	Evidence at protein level	Evidence at protein level	Tissue enriched	Detected in some	127	liver: 630.0	Cell type enriched	Detected in some	11	Hepatocytes: 247.1	Cancer enriched	Detected in some	181	liver cancer: 107.0	Not detected	Not detected			Immune cell enriched	Detected in single	23	basophil: 2.3	Lineage enriched	Detected in single	23	granulocytes: 2.3	Cancer enriched	Detected in single	11	liver cancer: 1.1	Liver - Hepatocytes, Testis - Late spermatids	Not detected	Not detected			Low region specificity	Detected in all
FHL1	bA535K18.1, FHL1B, FLH1A, KYO-T, MGC111107, SLIM1, XMPMA	ENSG00000022267	Four and a half LIM domains 1	Q13642	X	136146702-136211359	Disease related genes, Human disease related genes, Plasma proteins, Predicted intracellular proteins	Differentiation	Developmental protein	Disease variant, Emery-Dreifuss muscular dystrophy	Evidence at protein level	Evidence at protein level	Evidence at protein level	Evidence at protein level	Group enriched	Detected in all	7	skeletal muscle: 11062.8;tongue: 9390.8	Group enriched	Detected in many	4	Cardiomyocytes: 1320.5;Late spermatids: 1240.5;Skeletal myocytes: 2097.0	Cancer enhanced	Detected in all		renal cancer: 88.1	Low region specificity	Detected in all			Immune cell enhanced	Detected in many		NK-cell: 36.3	Group enriched	Detected in many	4	dendritic cells: 19.5;NK-cells: 36.3;T-cells: 18.3	Low cancer specificity	Detected in all			Colon - Smooth muscle cells, Liver - Hepatic stellate cells, Lung - Fibroblast_1, Prostate - Smooth muscle cells, Skeletal muscle - Skeletal myocytes, Skeletal muscle - Skeletal myocytes, Thyroid - Fibroblasts	Low region specificity	Detected in all			Low region specificity	Detected in all
RTF2	C20orf43, CDAO5, HSPC164, RTFDC1	ENSG00000022277	Replication termination factor 2	Q9BY42	20	56468585-56519449	Plasma proteins, Predicted intracellular proteins				Evidence at protein level	Evidence at protein level	Evidence at protein level	Evidence at protein level	Low tissue specificity	Detected in all			Low cell type specificity	Detected in all			Low cancer specificity	Detected in all			Low region specificity	Detected in all			Low immune cell specificity	Detected in all			Low lineage specificity	Detected in all			Low cancer specificity	Detected in all			Breast - Fibroblasts, Testis - Sertoli cells, Thyroid - Thyroid glandular cells	Low region specificity	Detected in all			Low region specificity	Detected in all
GABRA1	EJM5	ENSG00000022355	Gamma-aminobutyric acid type A receptor subunit alpha1	P14867	5	161847063-161899981	Disease related genes, FDA approved drug targets, Human disease related genes, Predicted intracellular proteins, Predicted membrane proteins, Transporters	Ion transport, Transport	Chloride channel, Ion channel, Ligand-gated ion channel, Receptor	Disease variant, Epilepsy, FDA approved drug targets	Evidence at protein level	Evidence at protein level	Evidence at protein level	Evidence at protein level	Group enriched	Detected in some	30	brain: 54.1;retina: 17.3	Group enriched	Detected in some	6	Bipolar cells: 169.6;Excitatory neurons: 213.3;Inhibitory neurons: 206.2	Cancer enriched	Detected in single	5	glioma: 1.1	Low region specificity	Detected in all			Not detected in immune cells	Not detected			Not detected	Not detected			Cancer enriched	Detected in single	7	breast cancer: 3.7	Stomach - Gastric enteroendocrine cells, Testis - Early spermatids, Testis - Late spermatids	Low region specificity	Detected in all			Low region specificity	Detected in all
NLRP2	CLR19.9, FLJ20510, NALP2, NBS1, PAN1, PYPAF2	ENSG00000022556	NLR family pyrin domain containing 2	Q9NX02	19	54953130-55001142	Predicted intracellular proteins	Apoptosis, Immunity, Inflammatory response, Innate immunity			Evidence at protein level	Evidence at protein level	Evidence at protein level	Evidence at protein level	Low tissue specificity	Detected in many			Cell type enhanced	Detected in many		Cytotrophoblasts: 48.4;Extravillous trophoblasts: 221.2;Oocytes: 129.4;Syncytiotrophoblasts: 93.9	Cancer enriched	Detected in many	7	testis cancer: 78.1	Low region specificity	Detected in all			Low immune cell specificity	Detected in some			Low lineage specificity	Detected in many			Cancer enhanced	Detected in many		Gallbladder cancer: 54.6;testis cancer: 73.5		Not detected	Not detected			Low region specificity	Detected in single
SLC45A4	KIAA1126	ENSG00000022567	Solute carrier family 45 member 4	Q5BKX6	8	141207166-141308305	Predicted membrane proteins, Transporters	Symport, Transport			Evidence at protein level	Evidence at protein level	Evidence at protein level	Evidence at protein level	Low tissue specificity	Detected in many			Cell type enhanced	Detected in many		Collecting duct cells: 38.9;Cone photoreceptor cells: 44.2;Gastric mucus-secreting cells: 41.3;Glandular and luminal cells: 83.3	Low cancer specificity	Detected in all			Low region specificity	Detected in all			Group enriched	Detected in some	7	eosinophil: 8.3;neutrophil: 7.0	Lineage enriched	Detected in single	22	granulocytes: 8.3	Low cancer specificity	Detected in all			Stomach - Gastric mucous cells, Testis - Sertoli cells	Low region specificity	Detected in all			Low region specificity	Detected in all
RNF10	KIAA0262, RIE2	ENSG00000022840	Ring finger protein 10	Q8N5U6	12	120533480-120577588	Predicted intracellular proteins	Transcription, Transcription regulation	DNA-binding		Evidence at protein level	Evidence at protein level	Evidence at protein level	Evidence at protein level	Low tissue specificity	Detected in all			Low cell type specificity	Detected in all			Low cancer specificity	Detected in all			Low region specificity	Detected in all			Low immune cell specificity	Detected in all			Low lineage specificity	Detected in all			Low cancer specificity	Detected in all			Testis - Early spermatids, Testis - Spermatocytes	Low region specificity	Detected in all			Low region specificity	Detected in all
ZNF839	C14orf131	ENSG00000022976	Zinc finger protein 839	A8K0R7	14	102317377-102342702	Predicted intracellular proteins				Evidence at protein level	Evidence at protein level	Evidence at transcript level	Evidence at protein level	Low tissue specificity	Detected in all			Cell type enhanced	Detected in many		Early spermatids: 38.7	Low cancer specificity	Detected in all			Low region specificity	Detected in all			Low immune cell specificity	Detected in single			Low lineage specificity	Detected in single			Low cancer specificity	Detected in all			Testis - Early spermatids	Low region specificity	Detected in all			Low region specificity	Detected in all
ZDHHC6	FLJ21952, ZNF376	ENSG00000023041	Zinc finger DHHC-type palmitoyltransferase 6	Q9H6R6	10	112424428-112447572	Enzymes, Metabolic proteins, Predicted membrane proteins		Acyltransferase, Transferase		Evidence at protein level	Evidence at protein level	Evidence at protein level	Evidence at protein level	Low tissue specificity	Detected in all			Low cell type specificity	Detected in all			Low cancer specificity	Detected in all			Low region specificity	Detected in all			Low immune cell specificity	Detected in all			Low lineage specificity	Detected in all			Low cancer specificity	Detected in all			Kidney - Podocytes	Low region specificity	Detected in all			Low region specificity	Detected in all
GRAMD1B	KIAA1201, LINC01059	ENSG00000023171	GRAM domain containing 1B	Q3KR37	11	123358428-123627774	Predicted intracellular proteins, Predicted membrane proteins, Transporters	Lipid transport, Transport			Evidence at protein level	Evidence at protein level	Evidence at protein level	Evidence at protein level	Group enriched	Detected in many	4	adrenal gland: 250.7;brain: 114.1;retina: 93.3	Cell type enhanced	Detected in many		Astrocytes: 89.8;Cone photoreceptor cells: 108.7;dendritic cells: 104.4;Excitatory neurons: 116.8;Inhibitory neurons: 98.5;Oligodendrocyte precursor cells: 89.1;Rod photoreceptor cells: 109.9	Low cancer specificity	Detected in many			Low region specificity	Detected in all			Immune cell enriched	Detected in many	4	plasmacytoid DC: 6.8	Lineage enriched	Detected in many	4	dendritic cells: 6.8	Cancer enhanced	Detected in many		Adrenocortical cancer: 69.7	Kidney - Proximal tubular cells, Liver - Cholangiocyte	Low region specificity	Detected in all			Low region specificity	Detected in all
RNH1	RAI, RNH	ENSG00000023191	Ribonuclease/angiogenin inhibitor 1	P13489	11	494512-507300	Plasma proteins, Predicted intracellular proteins				Evidence at protein level	Evidence at protein level	Evidence at protein level	Evidence at protein level	Low tissue specificity	Detected in all			Low cell type specificity	Detected in all			Low cancer specificity	Detected in all			Low region specificity	Detected in all			Low immune cell specificity	Detected in all			Group enriched	Detected in all	4	dendritic cells: 262.4;monocytes: 300.5	Low cancer specificity	Detected in all			Skin - Keratinocyte (other)	Low region specificity	Detected in all			Low region specificity	Detected in all
NDUFS1	CI-75k	ENSG00000023228	NADH:ubiquinone oxidoreductase core subunit S1	P28331	2	206114817-206159509	Disease related genes, Enzymes, Human disease related genes, Metabolic proteins, Potential drug targets, Predicted intracellular proteins	Electron transport, Respiratory chain, Transport	Oxidoreductase, Translocase	Disease variant, Primary mitochondrial disease	Evidence at protein level	Evidence at protein level	Evidence at protein level	Evidence at protein level	Tissue enhanced	Detected in all		heart muscle: 175.7;skeletal muscle: 213.7;tongue: 216.5	Cell type enriched	Detected in all	6	Cardiomyocytes: 834.9	Low cancer specificity	Detected in all			Low region specificity	Detected in all			Low immune cell specificity	Detected in all			Low lineage specificity	Detected in all			Low cancer specificity	Detected in all			Adipose visceral - Adipocytes (Visceral), Breast - Adipocytes (Breast), Heart muscle - Cardiomyocytes, Liver - Hepatocytes, Skeletal muscle - Skeletal myocytes	Low region specificity	Detected in all			Low region specificity	Detected in all
RB1CC1	ATG17, Cc1, DRAGOU14, FIP200, KIAA0203, PPP1R131	ENSG00000023287	RB1 inducible coiled-coil 1	Q8TDY2	8	52622458-52745843	Human disease related genes, Predicted intracellular proteins	Autophagy, Cell cycle, Transcription, Transcription regulation		Tumor suppressor	Evidence at protein level	Evidence at protein level	Evidence at protein level	Evidence at protein level	Low tissue specificity	Detected in all			Low cell type specificity	Detected in all			Low cancer specificity	Detected in all			Low region specificity	Detected in all			Low immune cell specificity	Detected in all			Low lineage specificity	Detected in all			Low cancer specificity	Detected in all			Testis - Spermatocytes	Low region specificity	Detected in all			Low region specificity	Detected in all
ERP44	KIAA0573, PDIA10, TXNDC4	ENSG00000023318	Endoplasmic reticulum protein 44	Q9BS26	9	99979185-100099052	Plasma proteins, Predicted intracellular proteins	Stress response	Chaperone		Evidence at protein level	Evidence at protein level	Evidence at protein level	Evidence at protein level	Low tissue specificity	Detected in all			Low cell type specificity	Detected in all			Low cancer specificity	Detected in all			Low region specificity	Detected in all			Low immune cell specificity	Detected in all			Low lineage specificity	Detected in all			Low cancer specificity	Detected in all				Low region specificity	Detected in all			Low region specificity	Detected in all
ALAS1	ALAS, ALAS-H, ALAS3	ENSG00000023330	5'-aminolevulinate synthase 1	P13196	3	52198086-52214327	Enzymes, Metabolic proteins, Plasma proteins, Predicted intracellular proteins	Heme biosynthesis	Acyltransferase, Transferase		Evidence at protein level	Evidence at protein level	Evidence at protein level	Evidence at protein level	Group enriched	Detected in all	4	adrenal gland: 697.9;bone marrow: 174.6;liver: 532.3	Cell type enhanced	Detected in all		Cardiomyocytes: 155.0;granulocytes: 154.0;Hepatocytes: 267.6;Syncytiotrophoblasts: 360.3	Low cancer specificity	Detected in all			Low region specificity	Detected in all			Immune cell enhanced	Detected in all		basophil: 234.4	Lineage enriched	Detected in all	5	granulocytes: 234.4	Low cancer specificity	Detected in all			Adipose visceral - Adipocytes (Visceral), Heart muscle - Cardiomyocytes	Low region specificity	Detected in all			Low region specificity	Detected in all
BIRC3	API2, c-IAP2, cIAP2, hiap-1, MALT2, MIHC, RNF49	ENSG00000023445	Baculoviral IAP repeat containing 3	Q13489	11	102317450-102339403	Cancer-related genes, Disease related genes, Enzymes, Plasma proteins, Potential drug targets, Predicted intracellular proteins	Apoptosis, Ubl conjugation pathway	Transferase	Cancer-related genes	Evidence at protein level	Evidence at protein level	Evidence at protein level	Evidence at protein level	Tissue enhanced	Detected in many		intestine: 86.5;lymphoid tissue: 138.1	Cell type enhanced	Detected in many		granulocytes: 1031.5;Langerhans cells: 1586.5;monocytes: 1328.0;Proximal enterocytes: 870.9	Low cancer specificity	Detected in all			Low region specificity	Detected in all			Immune cell enhanced	Detected in all		memory B-cell: 210.0;naive B-cell: 160.8	Group enriched	Detected in all	13	B-cells: 210.0;T-cells: 83.8	Cancer enhanced	Detected in many		Adrenocortical cancer: 295.5	Pancreas - Ductal cells, Thyroid - T-cells	Low region specificity	Detected in all			Low region specificity	Detected in all
AKAP11	AKAP220, DKFZp781I12161, FLJ11304, KIAA0629, PPP1R44, PRKA11	ENSG00000023516	A-kinase anchoring protein 11	Q9UKA4	13	42272152-42323261	Plasma proteins, Predicted intracellular proteins				Evidence at protein level	Evidence at protein level	Evidence at protein level	Evidence at protein level	Low tissue specificity	Detected in all			Low cell type specificity	Detected in all			Low cancer specificity	Detected in all			Low region specificity	Detected in all			Low immune cell specificity	Detected in some			Low lineage specificity	Detected in many			Low cancer specificity	Detected in all			Testis - Spermatocytes, Testis - Spermatogonia	Low region specificity	Detected in all			Low region specificity	Detected in all
GLRX2	bA101E13.1, GRX2	ENSG00000023572	Glutaredoxin 2	Q9NS18	1	193090866-193106114	Metabolic proteins, Predicted intracellular proteins	Electron transport, Transport			Evidence at protein level	Evidence at protein level	Evidence at protein level	Evidence at protein level	Low tissue specificity	Detected in all			Group enriched	Detected in all	11	Early spermatids: 581.5;Late spermatids: 1931.8	Low cancer specificity	Detected in all			Low region specificity	Detected in all			Low immune cell specificity	Detected in all			Low lineage specificity	Detected in all			Low cancer specificity	Detected in all			Testis - Early spermatids, Testis - Late spermatids					Low region specificity	Detected in all
SNAPC1	PTFgamma, SNAP43	ENSG00000023608	Small nuclear RNA activating complex polypeptide 1	Q16533	14	61762420-61796428	Predicted intracellular proteins	Transcription, Transcription regulation	DNA-binding		Evidence at protein level	Evidence at protein level	Evidence at protein level	Evidence at protein level	Low tissue specificity	Detected in all			Cell type enhanced	Detected in all		Basal respiratory cells: 120.7;Spermatocytes: 158.8	Low cancer specificity	Detected in all			Low region specificity	Detected in all			Low immune cell specificity	Detected in all			Low lineage specificity	Detected in all			Low cancer specificity	Detected in all			Testis - Spermatocytes	Low region specificity	Detected in all			Low region specificity	Detected in all
DERA	CGI-26, DEOC	ENSG00000023697	Deoxyribose-phosphate aldolase	Q9Y315	12	15911302-16037381	Enzymes, Metabolic proteins, Predicted intracellular proteins		Lyase		Evidence at protein level	Evidence at protein level	Evidence at protein level	Evidence at protein level	Tissue enhanced	Detected in all		liver: 101.4	Cell type enhanced	Detected in all		Proximal enterocytes: 142.6	Low cancer specificity	Detected in all			Low region specificity	Detected in all			Low immune cell specificity	Detected in all			Low lineage specificity	Detected in all			Low cancer specificity	Detected in all			Liver - Hepatocytes	Low region specificity	Detected in all			Low region specificity	Detected in all
STRAP	MAWD, pt-wd, UNRIP	ENSG00000023734	Serine/threonine kinase receptor associated protein	Q9Y3F4	12	15882387-15903478	Cancer-related genes, Plasma proteins, Predicted intracellular proteins	mRNA processing, mRNA splicing		Cancer-related genes	Evidence at protein level	Evidence at protein level	Evidence at protein level	Evidence at protein level	Low tissue specificity	Detected in all			Low cell type specificity	Detected in all			Low cancer specificity	Detected in all			Low region specificity	Detected in all			Low immune cell specificity	Detected in all			Low lineage specificity	Detected in all			Low cancer specificity	Detected in all				Low region specificity	Detected in all			Low region specificity	Detected in all
ABCC2	CMOAT, cMRP, DJS, MRP2	ENSG00000023839	ATP binding cassette subfamily C member 2	Q92887	10	99782640-99852594	Cancer-related genes, Disease related genes, Enzymes, FDA approved drug targets, Human disease related genes, Metabolic proteins, Plasma proteins, Predicted membrane proteins, Transporters	Lipid transport, Transport	Translocase	Cancer-related genes, Disease variant, FDA approved drug targets	Evidence at protein level	Evidence at protein level	Evidence at protein level	Evidence at protein level	Tissue enhanced	Detected in many		intestine: 39.1;liver: 118.0	Cell type enriched	Detected in many	6	Hepatocytes: 213.3	Cancer enriched	Detected in many	5	liver cancer: 24.0	Low region specificity	Detected in some			Not detected in immune cells	Not detected			Not detected	Not detected			Cancer enhanced	Detected in many		liver cancer: 63.3;Rhabdoid: 79.2	Kidney - Proximal tubular cells, Testis - Early spermatids	Not detected	Not detected			Low region specificity	Detected in many
DEF6	IBP, SLAT, SWAP70L	ENSG00000023892	DEF6 guanine nucleotide exchange factor	Q9H4E7	6	35297818-35321771	Disease related genes, Human disease related genes, Predicted intracellular proteins			Disease variant	Evidence at protein level	Evidence at protein level	Evidence at protein level	Evidence at protein level	Tissue enhanced	Detected in many		lymphoid tissue: 61.4	Cell type enhanced	Detected in many		Hofbauer cells: 90.2;Late spermatids: 144.2;NK-cells: 72.3;T-cells: 73.4	Low cancer specificity	Detected in all			Low region specificity	Detected in many			Low immune cell specificity	Detected in all			Low lineage specificity	Detected in all			Cancer enhanced	Detected in many		Leukemia: 58.2;Myeloma: 41.2	Adipose subcutaneous - T-cells, Adipose visceral - T-cells, Colon - T-cells, Heart muscle - T-cells, Kidney - T-cells, Liver - T-cells, Skin - Keratinocyte (other), Testis - Early spermatids, Testis - Late spermatids, Thyroid - T-cells	Low region specificity	Detected in many			Low region specificity	Detected in all
PLEKHO1	CKIP-1, OC120	ENSG00000023902	Pleckstrin homology domain containing O1	Q53GL0	1	150149183-150164720	Predicted intracellular proteins			Tumor suppressor	Evidence at protein level	Evidence at protein level	Evidence at protein level	Evidence at protein level	Tissue enhanced	Detected in all		intestine: 195.5	Cell type enhanced	Detected in many		Alveolar cells type 1: 173.3;Early spermatids: 208.9;Langerhans cells: 189.6;Late spermatids: 390.6	Low cancer specificity	Detected in all			Low region specificity	Detected in all			Low immune cell specificity	Detected in many			Low lineage specificity	Detected in all			Low cancer specificity	Detected in many			Liver - Vascular Endothelial cells, Prostate - Smooth muscle cells, Testis - Early spermatids, Testis - Late spermatids	Low region specificity	Detected in all			Low region specificity	Detected in all
GCLM	GLCLR	ENSG00000023909	Glutamate-cysteine ligase modifier subunit	P48507	1	93885199-93909456	Cancer-related genes, Human disease related genes, Metabolic proteins, Predicted intracellular proteins	Glutathione biosynthesis		Cancer-related genes	Evidence at protein level	Evidence at protein level	Evidence at protein level	Evidence at protein level	Tissue enhanced	Detected in all		liver: 47.0	Cell type enhanced	Detected in all		Alveolar cells type 1: 157.0;Erythroid cells: 205.7	Low cancer specificity	Detected in all			Low region specificity	Detected in all			Low immune cell specificity	Detected in many			Low lineage specificity	Detected in many			Cancer enriched	Detected in all	9	Gallbladder cancer: 586.6	Adipose subcutaneous - Adipocytes (Subcutaneous), Skin - Outer root sheath cells, Thyroid - Thyroid glandular cells	Low region specificity	Detected in all			Low region specificity	Detected in all
UBR2	bA49A4.1, C6orf133, dJ392M17.3, KIAA0349	ENSG00000024048	Ubiquitin protein ligase E3 component n-recognin 2	Q8IWV8	6	42564029-42693505	Enzymes, Metabolic proteins, Plasma proteins, Predicted intracellular proteins, Predicted membrane proteins	Ubl conjugation pathway	Transferase		Evidence at protein level	Evidence at transcript level	Evidence at protein level	Evidence at protein level	Low tissue specificity	Detected in all			Cell type enhanced	Detected in all		Excitatory neurons: 133.8;Inhibitory neurons: 136.8	Low cancer specificity	Detected in all			Low region specificity	Detected in all			Immune cell enhanced	Detected in all		neutrophil: 36.7	Low lineage specificity	Detected in all			Low cancer specificity	Detected in all				Low region specificity	Detected in all			Low region specificity	Detected in all
EHD2	PAST2	ENSG00000024422	EH domain containing 2	Q9NZN4	19	47713422-47743134	Predicted intracellular proteins		Hydrolase		Evidence at protein level	Evidence at protein level	Evidence at protein level	Evidence at protein level	Low tissue specificity	Detected in many			Cell type enhanced	Detected in many		Adipocytes: 148.5;Alveolar cells type 1: 231.5;Leydig cells: 94.8;Lymphatic endothelial cells: 118.4;Peritubular cells: 95.2;Sertoli cells: 100.6;Smooth muscle cells: 146.2	Low cancer specificity	Detected in all			Low region specificity	Detected in all			Not detected in immune cells	Not detected			Not detected	Not detected			Low cancer specificity	Detected in many			Colon - Smooth muscle cells, Prostate - Smooth muscle cells	Low region specificity	Detected in all			Low region specificity	Detected in all
DEPDC1	DEP.8, DEPDC1A, FLJ20354, SDP35	ENSG00000024526	DEP domain containing 1	Q5TB30	1	68474152-68497221	Predicted intracellular proteins	Transcription, Transcription regulation	GTPase activation, Repressor		Evidence at protein level	Evidence at protein level	Evidence at protein level	Evidence at protein level	Tissue enhanced	Detected in some		bone marrow: 4.9;lymphoid tissue: 7.9;testis: 7.8	Cell type enhanced	Detected in many		Early spermatids: 48.5;Erythroid cells: 30.2;Extravillous trophoblasts: 36.6;Late spermatids: 69.9;Spermatocytes: 79.5	Low cancer specificity	Detected in many			Not detected	Not detected			Not detected in immune cells	Not detected			Not detected	Not detected			Low cancer specificity	Detected in all			Colon - Mitotic cells (Colon), Heart muscle - Mitotic cells (Heart), Lung - Mitotic cells (Lung), Skin - Mitotic cells (Skin), Stomach - Mitotic cells (Stomach), Testis - Early spermatids, Thyroid - Mitotic cells (Thyroid)	Not detected	Not detected			Not detected	Not detected
CCDC28A	C6orf80, CCRL1AP, DKFZp586D0623	ENSG00000024862	Coiled-coil domain containing 28A		6	138773769-138793319	Predicted intracellular proteins				Evidence at transcript level	Evidence at transcript level			Low tissue specificity	Detected in all			Cell type enhanced	Detected in all		Late spermatids: 140.7	Low cancer specificity	Detected in all			Low region specificity	Detected in all			Low immune cell specificity	Detected in all			Low lineage specificity	Detected in all			Low cancer specificity	Detected in all			Thyroid - Thyroid glandular cells	Low region specificity	Detected in all			Low region specificity	Detected in all
RRAGD	bA11D8.2.1, DKFZP761H171	ENSG00000025039	Ras related GTP binding D	Q9NQL2	6	89364616-89412273	Human disease related genes, Predicted intracellular proteins		Hydrolase	Cardiomyopathy, Disease variant, Primary hypomagnesemia	Evidence at protein level	Evidence at transcript level	Evidence at protein level	Evidence at protein level	Tissue enhanced	Detected in all		skeletal muscle: 81.5	Cell type enhanced	Detected in many		Cardiomyocytes: 146.8;Serous glandular cells: 282.2;Suprabasal keratinocytes: 105.3	Low cancer specificity	Detected in all			Low region specificity	Detected in all			Immune cell enhanced	Detected in some		neutrophil: 3.3	Group enriched	Detected in many	7	granulocytes: 3.3;monocytes: 2.4	Cancer enhanced	Detected in many		Myeloma: 28.0	Adipose visceral - Adipocytes (Visceral), Heart muscle - Cardiomyocytes, Thyroid - Thyroid glandular cells	Low region specificity	Detected in all			Low region specificity	Detected in all
HSF2		ENSG00000025156	Heat shock transcription factor 2	Q03933	6	122399551-122433119	Plasma proteins, Predicted intracellular proteins, Transcription factors	Stress response, Transcription, Transcription regulation	Activator, DNA-binding		Evidence at protein level	Evidence at protein level	Evidence at protein level	Evidence at protein level	Low tissue specificity	Detected in all			Cell type enhanced	Detected in many		Early spermatids: 138.5;Spermatocytes: 80.9;Spermatogonia: 94.7	Low cancer specificity	Detected in all			Low region specificity	Detected in all			Low immune cell specificity	Detected in many			Low lineage specificity	Detected in all			Low cancer specificity	Detected in all			Testis - Spermatocytes, Testis - Spermatogonia	Low region specificity	Detected in all			Low region specificity	Detected in all
PHF20	C20orf104, dJ1121G12.1, TDRD20A	ENSG00000025293	PHD finger protein 20	Q9BVI0	20	35771974-35950370	Cancer-related genes, Plasma proteins, Predicted intracellular proteins	Transcription, Transcription regulation	Chromatin regulator, DNA-binding	Cancer-related genes	Evidence at protein level	Evidence at protein level	Evidence at protein level	Evidence at protein level	Low tissue specificity	Detected in all			Cell type enhanced	Detected in all		Early spermatids: 468.1;Late spermatids: 699.1;monocytes: 400.9	Low cancer specificity	Detected in all			Low region specificity	Detected in all			Low immune cell specificity	Detected in all			Low lineage specificity	Detected in all			Low cancer specificity	Detected in all			Testis - Early spermatids, Testis - Late spermatids	Low region specificity	Detected in all			Low region specificity	Detected in all
HSD17B6	HSE, RODH, SDR9C6	ENSG00000025423	Hydroxysteroid 17-beta dehydrogenase 6	O14756	12	56752161-56787790	Enzymes, Metabolic proteins, Predicted intracellular proteins	Lipid metabolism, Steroid metabolism	Oxidoreductase		Evidence at protein level	Evidence at protein level	Evidence at protein level	Evidence at protein level	Tissue enriched	Detected in many	26	liver: 1748.9	Cell type enriched	Detected in many	10	Hepatocytes: 1748.5	Cancer enriched	Detected in many	5	liver cancer: 170.3	Low region specificity	Detected in all			Low immune cell specificity	Detected in some			Low lineage specificity	Detected in single			Low cancer specificity	Detected in many			Adipose subcutaneous - Smooth muscle cells, Adipose visceral - Mesothelial cells, Kidney - Fibroblasts, Liver - Hepatocytes, Liver - Hepatocytes, Skin - Smooth muscle cells	Not detected	Not detected			Low region specificity	Detected in all
NR1H3	LXR-a, LXRa, RLD-1	ENSG00000025434	Nuclear receptor subfamily 1 group H member 3	Q13133	11	47248300-47269033	Nuclear receptors, Plasma proteins, Predicted intracellular proteins, Transcription factors, Transporters	Transcription, Transcription regulation	Activator, DNA-binding, Receptor		Evidence at protein level	Evidence at protein level	Evidence at protein level	Evidence at protein level	Low tissue specificity	Detected in all			Cell type enhanced	Detected in many		Hepatocytes: 58.2;Kupffer cells: 76.3;Late spermatids: 47.4;Proximal enterocytes: 67.3	Low cancer specificity	Detected in all			Low region specificity	Detected in all			Immune cell enhanced	Detected in many		intermediate monocyte: 13.3	Low lineage specificity	Detected in all			Low cancer specificity	Detected in all			Breast - Adipocytes (Breast), Testis - Early spermatids, Testis - Late spermatids	Low region specificity	Detected in all			Low region specificity	Detected in all
TYMP	ECGF1, MNGIE	ENSG00000025708	Thymidine phosphorylase	P19971	22	50525752-50530032	Cancer-related genes, Disease related genes, Enzymes, FDA approved drug targets, Human disease related genes, Metabolic proteins, Plasma proteins, Predicted intracellular proteins	Angiogenesis, Chemotaxis, Differentiation	Developmental protein, Glycosyltransferase, Growth factor, Transferase	Cancer-related genes, Disease variant, FDA approved drug targets, Neuropathy, Primary mitochondrial disease, Progressive external ophthalmoplegia	Evidence at protein level	Evidence at protein level	Evidence at protein level	Evidence at protein level	Low tissue specificity	Detected in many			Cell type enhanced	Detected in many		Exocrine glandular cells: 428.8;Hofbauer cells: 667.1;Langerhans cells: 454.3;Macrophages: 541.4;monocytes: 866.8	Low cancer specificity	Detected in all			Low region specificity	Detected in all			Group enriched	Detected in all	5	classical monocyte: 137.0;eosinophil: 75.1;intermediate monocyte: 98.9;myeloid DC: 39.6;neutrophil: 115.9;non-classical monocyte: 77.6	Group enriched	Detected in all	10	dendritic cells: 39.6;granulocytes: 115.9;monocytes: 137.0	Cancer enhanced	Detected in many		head and neck cancer: 86.4		Not detected	Not detected
NCAPH2	384D8-2, CAP-H2, hCAP-H2	ENSG00000025770	Non-SMC condensin II complex subunit H2	Q6IBW4	22	50508224-50524780	Predicted intracellular proteins	DNA condensation			Evidence at protein level	Evidence at protein level	Evidence at protein level	Evidence at protein level	Low tissue specificity	Detected in all			Cell type enhanced	Detected in all		Late spermatids: 110.3	Low cancer specificity	Detected in all			Low region specificity	Detected in all			Low immune cell specificity	Detected in all			Low lineage specificity	Detected in all			Low cancer specificity	Detected in all				Low region specificity	Detected in all			Low region specificity	Detected in all
TOMM34	HTOM34P, TOM34	ENSG00000025772	Translocase of outer mitochondrial membrane 34	Q15785	20	44942130-44960397	Predicted intracellular proteins		Chaperone		Evidence at protein level	Evidence at protein level	Evidence at protein level	Evidence at protein level	Tissue enhanced	Detected in all		testis: 116.1	Cell type enhanced	Detected in all		Cytotrophoblasts: 131.5;Oocytes: 164.7	Low cancer specificity	Detected in all			Low region specificity	Detected in all			Low immune cell specificity	Detected in all			Low lineage specificity	Detected in all			Low cancer specificity	Detected in all				Low region specificity	Detected in all			Low region specificity	Detected in all
SEC63	DNAJC23, ERdj2, PRO2507, SEC63L	ENSG00000025796	SEC63 homolog, protein translocation regulator	Q9UGP8	6	107867756-107958208	Disease related genes, Human disease related genes, Potential drug targets, Predicted membrane proteins, Transporters	Protein transport, Transport	Chaperone	Disease variant	Evidence at protein level	Evidence at protein level	Evidence at protein level	Evidence at protein level	Low tissue specificity	Detected in all			Low cell type specificity	Detected in all			Low cancer specificity	Detected in all			Low region specificity	Detected in all			Low immune cell specificity	Detected in all			Low lineage specificity	Detected in all			Low cancer specificity	Detected in all			Liver - Hepatocytes, Thyroid - Thyroid glandular cells	Low region specificity	Detected in all			Low region specificity	Detected in all
KPNA6	FLJ11249, IPOA7, KPNA7, MGC17918	ENSG00000025800	Karyopherin subunit alpha 6	O60684	1	32108056-32176563	Metabolic proteins, Plasma proteins, Predicted intracellular proteins, Transporters	Host-virus interaction, Protein transport, Transport			Evidence at protein level	Evidence at protein level	Evidence at protein level	Evidence at protein level	Low tissue specificity	Detected in all			Cell type enhanced	Detected in all		Early spermatids: 271.2	Low cancer specificity	Detected in all			Low region specificity	Detected in all			Low immune cell specificity	Detected in all			Low lineage specificity	Detected in all			Low cancer specificity	Detected in all			Skin - Keratinocyte (other)	Low region specificity	Detected in all			Low region specificity	Detected in all
VIM		ENSG00000026025	Vimentin	P08670	10	17228241-17237593	Disease related genes, Human disease related genes, Plasma proteins, Predicted intracellular proteins	Host-virus interaction		Cataract, Disease variant	Evidence at protein level	Evidence at protein level	Evidence at protein level	Evidence at protein level	Low tissue specificity	Detected in all			Cell type enhanced	Detected in many		granulocytes: 8495.8;Muller glia cells: 8155.4;Ovarian stromal cells: 5786.3;Schwann cells: 8718.2	Low cancer specificity	Detected in all			Low region specificity	Detected in all			Low immune cell specificity	Detected in all			Low lineage specificity	Detected in all			Low cancer specificity	Detected in all			Heart muscle - Fibroblasts, Prostate - Fibroblasts, Thyroid - Fibroblasts	Low region specificity	Detected in all			Low region specificity	Detected in all
FAS	APO-1, APT1, CD95, FAS1, TNFRSF6	ENSG00000026103	Fas cell surface death receptor	P25445	10	88953813-89029605	Cancer-related genes, Candidate cardiovascular disease genes, CD markers, Disease related genes, Human disease related genes, Predicted intracellular proteins, Predicted membrane proteins, Predicted secreted proteins	Apoptosis	Calmodulin-binding, Receptor	Cancer-related genes, Disease variant	Evidence at protein level	Evidence at protein level	Evidence at protein level	Evidence at protein level	Low tissue specificity	Detected in many			Cell type enhanced	Detected in many		Alveolar cells type 1: 66.0;Secretory cells: 76.4	Low cancer specificity	Detected in all			Low region specificity	Detected in all			Immune cell enhanced	Detected in many		neutrophil: 101.1	Group enriched	Detected in all	5	granulocytes: 101.1;T-cells: 90.6	Low cancer specificity	Detected in all			Heart muscle - Fibroblasts	Low region specificity	Detected in all			Low region specificity	Detected in all
RNASET2	bA514O12.3, FLJ10907, RNASE6PL	ENSG00000026297	Ribonuclease T2	O00584	6	166922113-166957191	Disease related genes, Enzymes, Human disease related genes, Potential drug targets, Predicted intracellular proteins, Predicted secreted proteins	Immunity, Innate immunity	Endonuclease, Hydrolase, Lyase, Nuclease	Disease variant	Evidence at protein level	Evidence at protein level	Evidence at protein level	Evidence at protein level	Low tissue specificity	Detected in all			Cell type enhanced	Detected in all		dendritic cells: 768.3;Glandular and luminal cells: 777.5;Hofbauer cells: 485.7;Kupffer cells: 434.5;monocytes: 589.7;Secretory cells: 458.1	Low cancer specificity	Detected in all			Low region specificity	Detected in all			Low immune cell specificity	Detected in all			Low lineage specificity	Detected in all			Cancer enhanced	Detected in all		Kidney cancer: 182.0	Skeletal muscle - Fibroblasts	Low region specificity	Detected in all			Low region specificity	Detected in all
CD44	CD44R, CSPG8, HCELL, IN, MC56, MDU2, MDU3, MIC4, Pgp1	ENSG00000026508	CD44 molecule (Indian blood group)	P16070	11	35138882-35232402	Blood group antigen proteins, Cancer-related genes, CD markers, FDA approved drug targets, Plasma proteins, Predicted intracellular proteins, Predicted membrane proteins, Predicted secreted proteins, Transporters	Cell adhesion	Blood group antigen, Receptor	Cancer-related genes, FDA approved drug targets	Evidence at protein level	Evidence at protein level	Evidence at protein level	Evidence at protein level	Tissue enhanced	Detected in all		salivary gland: 484.4	Cell type enhanced	Detected in many		Ductal cells: 983.9;Exocrine glandular cells: 928.7;granulocytes: 1083.6;Langerhans cells: 2343.8;monocytes: 1059.3	Low cancer specificity	Detected in all			Low region specificity	Detected in all			Low immune cell specificity	Detected in all			Low lineage specificity	Detected in all			Cancer enhanced	Detected in all		Adrenocortical cancer: 1400.7	Adipose subcutaneous - Adipose progenitor cells, Prostate - Urothelial cells, Skin - Keratinocyte (other)	Low region specificity	Detected in all			Low region specificity	Detected in all
KCNG1	K13, KCNG, kH2, Kv6.1	ENSG00000026559	Potassium voltage-gated channel modifier subfamily G member 1	Q9UIX4	20	51003656-51023107	Predicted intracellular proteins, Predicted membrane proteins, Transporters, Voltage-gated ion channels	Ion transport, Potassium transport, Transport	Ion channel, Potassium channel, Voltage-gated channel		Evidence at protein level	Evidence at protein level	Evidence at protein level	Evidence at protein level	Tissue enriched	Detected in many	5	endometrium 1: 84.4	Cell type enhanced	Detected in many		Cytotrophoblasts: 51.0;Early spermatids: 19.2;Late spermatids: 21.2;Syncytiotrophoblasts: 82.4	Cancer enhanced	Detected in many		urothelial cancer: 8.9	Low region specificity	Detected in all			Immune cell enriched	Detected in single	18	naive B-cell: 7.1	Lineage enriched	Detected in single	72	B-cells: 7.1	Low cancer specificity	Detected in many			Heart muscle - Fibroblasts, Testis - Sertoli cells	Group enriched	Detected in many	5	amygdala: 20.6;basal ganglia: 19.1;cerebral cortex: 14.9;hippocampal formation: 18.1;white matter: 9.1	Group enriched	Detected in all
AGPAT4	dJ473J16.2, LPAAT-delta, LPAAT4, LPLAT4	ENSG00000026652	1-acylglycerol-3-phosphate O-acyltransferase 4	Q9NRZ5	6	161129967-161274061	Enzymes, Metabolic proteins, Predicted intracellular proteins, Predicted membrane proteins	Lipid biosynthesis, Lipid metabolism, Phospholipid biosynthesis, Phospholipid metabolism	Acyltransferase, Transferase		Evidence at protein level	Evidence at transcript level	Evidence at protein level	Evidence at protein level	Tissue enriched	Detected in many	5	brain: 55.5	Cell type enhanced	Detected in many		Excitatory neurons: 84.9;Inhibitory neurons: 91.5;Late spermatids: 84.0;monocytes: 106.9;Oligodendrocytes: 379.4	Low cancer specificity	Detected in all			Low region specificity	Detected in all			Low immune cell specificity	Detected in many			Low lineage specificity	Detected in many			Low cancer specificity	Detected in many			Heart muscle - Fibroblasts, Thyroid - Fibroblasts	Low region specificity	Detected in all			Low region specificity	Detected in all
[truncated: 19,707 more rows]
[truncated: 39 more columns]
