# Supplementary material for: In-depth plasma N-glycoproteome profiling using narrow-window data-independent acquisition on the Orbitrap Astral mass spectrometer
Source: Nat Commun. 2025 Mar 13;16:2497. doi: 10.1038/s41467-025-57916-1 (PMC11906852; doi:10.1038/s41467-025-57916-1)
Supplement: Supplementary file 6 — Supplementary Data 3 [file 41467_2025_57916_MOESM6_ESM.zip › SupplementalFile_S12.R]

load_library <- function(){
  
  library(scorepeak)
  library(pracma)
  library(geosphere)
  library(limma)
  library(sva)
  library(circlize)
  library(ggplot2)
  library(RColorBrewer)
  library(reshape2)
  library(plyr)
  library(dplyr)
  library(scales)
  library(tidyverse)
  library(UpSetR)
  library(eulerr)
  library(VennDiagram)
  library(GGally)
  library(readxl)
  library(ggpubr)
  library(stats)
  library(ggrepel)
  library(seqinr)
  library(progress)
  library(venneuler)
  library(Rtsne)
  library(ggrepel)
  library(scales)
  library(ggpubr)
  library(openxlsx)
  
}
fetch_all_byonic_FDR <- function() { # extract all .xlsx files and processes FDR, puts everything in a single dataframe with a filename column
  library(purrr)
  library(readxl)
  library(dplyr)
  library(stringr)
  
  file.list <- list.files(
    pattern = ".xlsx$",
    recursive = TRUE,
    full.names = TRUE
  )
  file.list <- file.list[!str_detect(file.list, "^./_")]
  cat(file.list)
  map(
    .x = file.list,
    import_single_byonic_FDR
  ) %>%
    bind_rows() %>%
    select_all(~ gsub("_xa_|_gt_|_lt_", "", .)) %>%
    dplyr::rename(PeptideProteinMetrics = Peptide__ProteinMetrics_Confidential_)
}


import_single_byonic_FDR <- function(file) { # function to extract the 2nd sheet of byonic excel file
  library(openxlsx)
  library(dplyr)
  library(stringr)
  
  if (is.na(file)) stop("No file path")
  df <- openxlsx::read.xlsx(file, sheet = 2, colNames = T, check.names = TRUE)
  df$filename <- file # add filename to df
  df2 <- df %>%
    select_all(~ gsub("\\s+|\\.|-|\\|/", "_", .)) %>%
    arrange(desc(Score))
  rev <- 0
  norm <- 0
  for (k in 1:nrow(df2)) {
    if (k == 1 | rev / (rev + norm) <= 0.01) {
      if (df2[k, "Protein_Name"] %>% str_detect("Reverse")) {
        rev <- rev + 1
      } else {
        norm <- norm + 1
      }
    } else {
      print(k)
      df2 <- df2 %>% head(k)
      break
    }
  }
  print(min(df2$Score))
  df2
}
plot_PSMs <- function(dataframe){
  library(ggplot2)
  library(reshape2)
  library(dplyr)
  
  dataframe %>%
    filter(!str_detect(Protein_Name, "Reverse")) %>%
    group_by(filename, condition, replicate) %>%
    summarise(
      unique_PSMs = n_distinct(PeptideProteinMetrics),
      unique_glyco_PSMs = n_distinct(PeptideProteinMetrics[str_detect(Glycans_NHFAGNa, "Hex")])) %>%
    mutate(
      unique_non_glyco_PSMs = unique_PSMs - unique_glyco_PSMs
    ) %>%
    select(!unique_PSMs) %>%
    reshape2::melt(id.vars = c("filename", "replicate", "condition")) %>%
    ggplot(aes(x = factor(replicate), y = value, fill = variable)) +
    geom_text(aes(label = value, group = variable), vjust = -0.2, position = position_dodge(width = 1)) +
    geom_bar(stat = "identity", aes(fill = variable), position = position_dodge()) +
    facet_grid(condition ~ variable, scales = "free") + 
    theme(axis.text.x = element_text(angle = 90, vjust = 0.5, hjust=1)) +
    theme_minimal()
}

plot_PSMs_df <- function(dataframe){
  library(ggplot2)
  library(reshape2)
  library(dplyr)
  
  dataframe %>%
    filter(!str_detect(Protein_Name, "Reverse")) %>%
    group_by(filename, condition, replicate) %>%
    summarise(
      unique_PSMs = n_distinct(PeptideProteinMetrics),
      unique_glyco_PSMs = n_distinct(PeptideProteinMetrics[str_detect(Glycans_NHFAGNa, "Hex")])) %>%
    mutate(
      unique_non_glyco_PSMs = unique_PSMs - unique_glyco_PSMs
    ) %>%
    select(!unique_PSMs) %>%
    reshape2::melt(id.vars = c("filename", "replicate", "condition")) 
}

change_filename <- function(dataframe, end_of_string, replicates){
  
  regex <- paste0("^.*", end_of_string) 
  dataframe <- dataframe %>%
    mutate(
      filename = filename %>% str_replace(regex, "")
      
    )
  if(replicates == TRUE){
    dataframe <- dataframe %>%
      mutate(
        condition = filename %>% str_replace("(?<=_)\\d\\d(?=[^\\d])", ""),
        replicate = filename %>% str_extract("(?<=_)\\d\\d(?=[^\\d])") %>% as.numeric()
      )
  } else {
    dataframe <- dataframe %>%
      mutate(
        condition = filename,
        replicate = NA
      )
  }
  dataframe
}

filtering <- function(dataframe, minimal_occurance){
  library(tidyverse)
  library(data.table)
  
  dataframe %>%
    dplyr::select(PeptideProteinMetrics, condition, replicate) %>%
    unite(temp, c("condition", "replicate"), sep = "_@_" ) %>%
    
    reshape2::dcast(PeptideProteinMetrics ~ temp, function(x) as.numeric(length(x) > 0)) %>% 
    column_to_rownames("PeptideProteinMetrics") %>%
    t() %>%
    as.data.frame() %>%
    rownames_to_column(var = "temp") %>%
    separate(temp, into = c("condition", "replicate"), sep = "_@_") %>%
    dplyr::select(!replicate) %>%
    group_by(condition) %>%
    
    summarise_all(sum) %>%
    dplyr::select(!condition) %>%
    summarise_all(max) %>%
    t() %>%
    as.data.frame() %>%
    
    filter(V1 >= minimal_occurance) %>%
    rownames_to_column(var = "PeptideProteinMetrics") %>%
    dplyr::select(1) %>%
    left_join(dataframe) %>%
    filter(!str_detect(Protein_Name, "Reverse")) 
}
data_build_venn_upset <- function(dataframe, condition_string, variable){
  library(eulerr)
  if(is.na(condition_string)){
    files <- dataframe %>%
      ungroup() %>%
      dplyr::select(filename) %>% 
      unique() %>%
      arrange(filename)
  } else {
    files <- dataframe %>%
      ungroup() %>%
      filter(condition == condition_string) %>%
      dplyr::select(filename) %>% 
      unique()
  }
  
  
  print(files)
  
  data_temp2<- list()
  
  for(i in 1:nrow(files)){
    name = files[i, "filename"]
    file = files[i, 1]
    data_temp <- dataframe %>%
      ungroup () %>%
      filter(filename == toString(file)) %>%
      dplyr::select(variable) %>%
      unique()
    
    data_temp2[[i]] <- data_temp[[1]]
    names(data_temp2)[i] <- name[[1]]
    
  }
  data_temp2
}

plotVenn <- function(dataframe, condition_string, variable, colors, title, labelcol = "black"){
  data <- data_build_venn_upset(dataframe, condition_string, variable)
  
  plot(euler(data, shape = "ellipse"),
       quantities  = list(TRUE, col = labelcol),
       fills = colors,
       edges = FALSE,
       legend = TRUE, 
       main = title)
}
plotUpset <- function(dataframe, condition_string, variable){
  data <- data_build_venn_upset(dataframe, condition_string, variable)
  upset(fromList(data), 
        
        nsets = nrow(dataframe %>%
                       ungroup() %>%
                       select(filename) %>% 
                       unique()),
        sets = names(data),
        keep.order = TRUE,
        empty.intersections = "on",
        order.by = "degree", 
        nintersects = NA,
        
        #decreasing = T,
        #sets.x.label = "number of glyco PSMs",
        mainbar.y.label = "overlap",
        #number.angles = 30,
        text.scale = c(1.3, 1.3, 1.3, 1.3, 1.5, 1.5)
  )
  
  
}

match_proteinatlas <- function(input, reference_location, plot = FALSE, cytokines = FALSE){
  protein_atlas <- read.delim(reference_location) %>%
    dplyr::select_all(~ str_replace_all(., "[:punct:]", "_")) 
  data <- input
  PA <- protein_atlas %>%
    dplyr::select(Gene, Blood_concentration___Conc__blood_MS__pg_L_) %>%
    filter(!is.na(Blood_concentration___Conc__blood_MS__pg_L_)) %>%
    mutate(concentration = Blood_concentration___Conc__blood_MS__pg_L_*10^-9) %>%
    mutate(found = ifelse(Gene %in% data$Gene, TRUE, FALSE),
           glycosylated = ifelse(Gene %in% data[str_detect(data$Glycans_NHFAGNa, "Hex"),]$Gene, TRUE, FALSE),
           group = ifelse(found == FALSE, "not found", ifelse(
             glycosylated == FALSE, "not glycosylated", "glycosylated")),
           group = factor(group, levels = c("not found", "glycosylated", "not glycosylated"), ordered = TRUE)) %>%
    arrange(desc(concentration)) %>%
    rownames_to_column("rank") 
  
  PA2 <- PA %>%
    filter(concentration >= min(PA[PA$found == TRUE, ]$concentration)) %>%
    mutate(rank = rank %>% as.numeric()) 
  report <- PA2 %>%
    filter(found == TRUE) %>%
    group_by(glycosylated) %>% 
    tally()
  print(report)
  if(plot == TRUE){
    
    mycolors <- c("#E2DEDE", "darkblue","lightblue")
    names(mycolors) <- c("not found", "glycosylated","not glycosylated")
    
    ggplot(
      PA2 %>%
        arrange(found), aes(x = rank, y = concentration, col = group)) +
      geom_point() +
      geom_point(data = PA2 %>% filter(glycosylated == TRUE), col = "darkblue") +
      geom_text_repel(data = PA2 %>% filter(group == "glycosylated") %>% head(60) %>% sample_n(15), aes(label = Gene), col = "black", min.segment.length = 0, seed = 42, box.padding = 0.5, max.overlaps = Inf) +
      geom_text_repel(data = PA2 %>% filter(group == "glycosylated") %>% tail(15) %>% sample_n(15), aes(label = Gene), col = "black", min.segment.length = 0, seed = 42, box.padding = 0.5, max.overlaps = 100, ylim = c(NA, 1)) +
      scale_color_manual(values = mycolors) +
      labs(y = "concentration found in Human Blood Atlas (mg/L)") + 
      # coord_trans(y="log10") +
      scale_y_log10(breaks = trans_breaks("log10", function(x) 10^x),
                    labels = trans_format("log10", math_format(10^.x))) +
      theme_pubr() +
      annotation_logticks(side = "l") +
      theme(legend.position = "bottom")
  } else{
    PA2
  }
}
grab_psm_msfragger <- function() {
  file.list <- list.files(pattern = "psm.tsv$", 
                          recursive = TRUE, 
                          full.names = TRUE)
  map(.x = file.list, 
      read.delim) %>%
    bind_rows()
}

filtering_FP <- function(dataframe, minimal_occurance){
  library(tidyverse)
  library(data.table)
  
  dataframe %>%
    select(Modified.Peptide, condition, replicate) %>%
    unite(temp, c("condition", "replicate"), sep = "_@_" ) %>%
    
    reshape2::dcast(Modified.Peptide ~ temp, function(x) as.numeric(length(x) > 0)) %>% 
    column_to_rownames("Modified.Peptide") %>%
    t() %>%
    as.data.frame() %>%
    rownames_to_column(var = "temp") %>%
    separate(temp, into = c("condition", "replicate"), sep = "_@_") %>%
    select(!replicate) %>%
    group_by(condition) %>%
    
    summarise_all(sum) %>%
    select(!condition) %>%
    summarise_all(max) %>%
    t() %>%
    as.data.frame() %>%
    
    filter(V1 >= minimal_occurance) %>%
    rownames_to_column(var = "Modified.Peptide") %>%
    select(1) %>%
    left_join(dataframe) 
}

rearrange_modifiedpep <- function(string){
  string <- string
  if(any(str_detect(string, "UniMod"))){
    string <- string %>%
      str_remove_all("\\(UniMod:4\\)") %>%
      str_replace_all("\\(UniMod:27\\)E", "E[111]") %>%
      str_replace_all("\\(UniMod:28\\)Q", "Q[111]") %>%
      str_replace_all("M\\(UniMod:35\\)", "M[147]") %>%
      str_replace_all("W\\(UniMod:35\\)", "W[202]") %>% 
      str_replace_all("N\\(UniMod:\\d*\\)", "N[glycan]")
  } 
  if(any(str_detect(string, "\\[[-\\+]"))){
    string <-  string %>%
      str_remove("^..") %>%
      str_remove("..$") %>%
      str_remove_all("\\[\\+57.021\\]") %>%
      str_replace_all("E\\[\\-18.011\\]", "E[111]") %>%
      str_replace_all("Q\\[\\-17.027\\]", "Q[111]") %>%
      str_replace_all("M\\[\\+15.995\\]", "M[147]") %>%
      str_replace_all("W\\[\\+15.995\\]", "W[202]") %>% 
      str_replace_all("N\\[\\+\\d*.\\d*\\]", "N[glycan]")
  }
  if(any(str_detect(string, "N\\[\\d"))){
    string <- string %>%
      str_replace_all("N\\[\\d*\\]", "N[glycan]")
  }
  return(string)
}


load_library()

##----------DDA_---------------
setwd("X:/5858593/Astral/DDA_astral")
FDR_DDA <- fetch_all_byonic_FDR() 
FDR_DDA %>% select(filename) %>% unique()
#write.csv(FDR_DDA, file = "alldata_gradientsFDR.csv", row.names = F)
#FDR_DDA <- read.csv("alldata_gradientsFDR.csv")

FDR_DDA <- FDR_DDA %>%
  change_filename(., "IO25_", TRUE)  %>%
  mutate(filename = filename %>% str_remove(".raw.xlsx"),
         condition = condition %>% str_remove("_.raw.xlsx"))  %>%
  filter(str_detect(condition, "Gradient40")) %>%
  separate(condition, into = c("window", "range", "rest"), remove = FALSE, sep = "_") %>%
  mutate(window = window %>% str_replace("d", ".") %>% str_remove("Th") %>% as.numeric()) %>%
  select(!rest)

filtered_DDA <- FDR_DDA %>% 
  mutate(range = str_extract(condition,"\\d\\d\\d-\\d\\d\\d\\d"),
         window = str_extract(condition, "^.*Th") %>% 
           str_replace("d", ".") %>% 
           factor(levels = c("1.6Th", "3Th"), ordered = T),
         condition = paste(window, range, sep = "_")) %>% 
  filtering(., 2)
write.csv(filtered_DDA,file = "D:/Projects/Astral/08_revisions/DDA_filtered.csv", row.names = F)

filtered_DDA <- read.csv(file = "D:/Projects/Astral/08_revisions/DDA_filtered.csv")
plot_PSMs_df(filtered_DDA) %>% 
  separate(condition, into = c("window", "range"), remove = FALSE, sep = "_") %>% 
  group_by(condition, window, range, variable) %>%
  summarise(mean = mean(value),
            sd = sd(value),
            max = max(value),
            min = min(value),
            median = median(value)) %>%
  ggplot(aes(x = range, y = median, fill = variable)) +
  geom_bar(stat = "identity", aes(fill = variable), position = position_dodge(), alpha = 0.6, col = "black") +
  geom_errorbar(aes(ymin = min, ymax = max), position = position_dodge(width=0.9), width = 0.6) +
  geom_text(aes(label =round(median), y = max, group = variable), vjust = -0.2, position = position_dodge(width = 1)) +
  theme(axis.text.x = element_text(angle = 90, vjust = 0.5, hjust=1)) +
  theme_pubr() +
  facet_wrap(. ~ window) +
  scale_fill_manual(values = c("darkblue", "lightblue")) +
  labs(title = "PSMs after filtering",
       subtitle = "NCE vs sample type") +
  scale_x_discrete(guide = guide_axis(angle = 90)) 

fit <- plot_PSMs_df(filtered_DDA) %>% 
  separate(condition, into = c("window", "range"), remove = FALSE, sep = "_") %>%
  filter(variable == "unique_non_glyco_PSMs") %>%
  aov(value ~ condition, data = .)
anova(fit)
TukeyHSD(fit)


#number of proteins
filtered_DDA %>% 
  filter(str_detect(Glycans_NHFAGNa, "Hex")) %>%
  mutate(gene = str_extract(Protein_Name, "(?<=GN\\=)[^\\s]*")) %>% 
  group_by(filename, condition, gene) %>%
  tally() %>%
  filter(n>=2) %>%
  group_by(filename, condition) %>% 
  tally() %>%  
  group_by(condition) %>%
  summarise(mean = mean(n),
            sd = sd(n)) %>%
  separate(condition, into = c("window", "range"), remove = FALSE, sep = "_") %>% 
  ggplot(aes(x = range, y = mean, fill = window)) +
  geom_bar(stat = "identity", position = position_dodge(), alpha = 0.6, col = "black") +
  geom_errorbar(aes(ymin = mean-sd, ymax = mean+sd), position = position_dodge(width=0.9), width = 0.6) +
  geom_text(aes(label = round(mean), y = mean+sd), vjust = -0.2, position = position_dodge(width = 1)) +
  theme(axis.text.x = element_text(angle = 90, vjust = 0.5, hjust=1)) +
  theme_pubr() +
  scale_fill_manual(values = c("#5F7470", "#B8BDB5")) +
  facet_wrap(. ~ window) +
  labs(title = "Proteins",
       subtitle = "with at least 2 glyco-PSMs") +
  scale_x_discrete(guide = guide_axis(angle = 90)) 

afiltered_DDA %>%
  filter(Glycans_NHFAGNa != "") %>%
  mutate(glycosite_pep = str_locate(PeptideProteinMetrics, "N(?=\\[)")[,1]-2 ,
         glycosite = glycosite_pep + Starting_position - 1,
         modpep = PeptideProteinMetrics %>% str_remove("(?<=N\\[).\\d*.\\d*(?=\\])")) %>%
  mutate(Gene = str_extract(Protein_Name, "(?<=GN\\=)[^\\s]*"),
         Gene = str_extract(Protein_Name, "(?<=GN.).*(?=\\sIF)"),
         Gene = ifelse(str_detect(Gene, "IF"), str_extract(Gene, ".*(?=\\sIF=1)"), Gene),
         Gene = ifelse(is.na(Gene) & str_detect(Protein_Name, "IGHG"), str_extract(Protein_Name, "IGHG\\d"), Gene)) %>% 
  group_by(filename, condition ,glycosite) %>%
  tally() %>%
  filter(n>=2) %>%
  group_by(filename, condition) %>%
  tally() %>%
  group_by(condition) %>%
  summarise(mean = mean(n),
            sd = sd(n)) %>%
  separate(condition, into = c("window", "range"), remove = FALSE, sep = "_") %>% 
  ggplot(aes(x = range, y = mean)) +
  geom_bar(stat = "identity", position = position_dodge(), alpha = 0.6, col = "black") +
  geom_errorbar(aes(ymin = mean-sd, ymax = mean+sd), position = position_dodge(width=0.9), width = 0.6) +
  geom_text(aes(label = round(mean), y = mean+sd), vjust = -0.2, position = position_dodge(width = 1)) +
  theme(axis.text.x = element_text(angle = 90, vjust = 0.5, hjust=1)) +
  theme_pubr()+
  facet_wrap(. ~ window) +
  scale_fill_manual(values = c("#5F7470", "#B8BDB5")) +
  labs(title = "Glycosites",
       subtitle = "with at least 2 glyco-PSMs") +
  scale_x_discrete(guide = guide_axis(angle = 90)) 

FDR_DDA <- FDR_DDA %>%
  mutate(range = str_extract(condition,"\\d\\d\\d-\\d\\d\\d\\d"),
         window = str_extract(condition, "^.*Th") %>% 
           str_replace("d", ".") %>% 
           factor(levels = c("1.6Th", "3Th"), ordered = T),
         condition = paste(window, range, sep = "_"))

filtered_DDA %>% 
  filter(str_detect(filename, "1d6.*300-2000")) %>%
  select_all(~ str_replace_all(., "[:punct:]", "_")) %>%
  mutate(glycosylated = str_detect(Glycans_NHFAGNa, "Hex")) %>%
  gghistogram(., x = "Observed_m_z",
              add = "median", rug = TRUE,
              col = "glycosylated", fill = "glycosylated",
              palette = c("lightblue", "darkblue"),
              xlab = "Observed m/z",
              bins = 30,
              legend = "bottom")

conditions <- FDR_DDA %>% select(condition) %>% unique()
conditions
variables <- "PeptideProteinMetrics"
colors <- c("#87AFC7", "#DADADA", "lightblue", "#346b8a" )
plotVenn(FDR_DDA %>% filter(str_detect(Glycans_NHFAGNa, "Hex" )), conditions[2,], variables, colors, "glycoPSMs")
filtered_DDA %>%  filter(str_detect(Glycans_NHFAGNa, "Hex" ))%>% mutate(filename = condition) %>% plotVenn(., NA, variables, colors, "glycoPSMs")

setwd("D:/Projects/Astral/06_DDA_Exploris")

FDR <- fetch_all_byonic_FDR() %>% 
  mutate(condition = str_extract(filename, "(?<=EXT00_).*"),
         filename = factor(filename),
         replicate = as.numeric(filename))

plot_PSMs_df(FDR) %>% 
  ggplot(aes(x = replicate, y = value, fill = variable)) +
  geom_bar(stat = "identity", aes(fill = variable), position = position_dodge(), alpha = 0.6, col = "black") +
  geom_text(aes(label =round(value), group = variable), vjust = -0.2, position = position_dodge(width = 1)) +
  theme_minimal() +
  scale_fill_manual(values = c("darkblue", "lightblue")) +
  labs(title = "PSMs after filtering",
       subtitle = "DDA analysis",
       y = "") +
  scale_x_discrete(guide = guide_axis(angle = 90)) 

filtered_DDA %>% 
  mutate(filename = condition) %>%
  filter(str_detect(filename, "1.6")) %>%
  filter(str_detect(Glycans_NHFAGNa, "Hex" )) %>%
  plotVenn(., NA, variables, c("#346b8a", "lightblue"), "glycoPSMs")

filtered_DDA %>% 
  group_by(filename, replicate, window, range, Scan__) %>%
  tally() %>%
  group_by(filename, replicate,  window, range, n) %>%
  ggplot(aes(x = paste(window, replicate), fill = factor(n))) +
  facet_grid(range ~ .) +
  geom_bar(position = "fill", col = "black") +
  scale_fill_manual(values = c("#346b8a", "lightyellow")) +
  theme_pubr() +
  labs(title = "chimeric spectra",
       y = "fraction",
       x = "windowsize and replicate", 
       fill = "psms assigned per scan")

filtered_DDA %>% 
  group_by(filename, replicate, window, range, Scan__) %>%
  tally() %>%
  group_by(filename, replicate,  window, range, n) %>%
  tally() %>%
  ggplot(aes(x = paste(window, replicate), y = nn, fill = factor(n))) +
  geom_bar(stat = "identity", position = position_dodge(), col = "black") +
  facet_grid(range ~ .) +
  scale_fill_manual(values = c("#346b8a", "lightyellow")) +
  theme_pubr() +
  labs(title = "chimeric spectra",
       y = "scans",
       x = "windowsize and replicate", 
       fill = "psms assigned per scan")

data <- filtered_DDA %>% 
  group_by(filename, replicate, window, range, Scan__) %>%
  tally() %>%
  group_by(filename, replicate,  window, range, n) %>%
  tally() %>%
  group_by(filename, replicate, window, range) %>%
  mutate(percentage = nn/sum(nn)*100) #%>%
#  filter(range == "955-1655")
ggplot(data, aes(x = paste(window, replicate), y = percentage, fill = factor(n))) +
  facet_wrap(. ~ range) +
  geom_bar(stat = "identity", position = "stack", col = "black") +
  geom_text(data = data %>% filter(n == 2), aes(label = round(percentage, 2)), col = "lightyellow", vjust = -0.5) +
  scale_fill_manual(values = c("#346b8a", "lightyellow")) +
  theme_pubr() +
  labs(title = "chimeric spectra",
       y = "fraction",
       x = "windowsize and replicate", 
       fill = "psms assigned per scan")

filtered_DDA %>% filter(str_detect(Glycans_NHFAGNa, "Hex")) %>%
  ggplot(aes(x = paste(condition, replicate), y = log10(Score), fill = window)) +
  geom_boxplot()


DDAvDIA <- bind_rows(filtered_DDA %>% dplyr::select(PeptideProteinMetrics, Protein_Name, Glycans_NHFAGNa, filename, condition, replicate) %>% filter(str_detect(condition, "1.6.*955")),
                     filtered40 %>% filter(filename %>% str_detect("NCE30")) %>% dplyr::select(PeptideProteinMetrics, Protein_Name, Glycans_NHFAGNa, filename, condition, replicate) ) %>%
  filtering(., 2) %>%
  mutate(filename = ifelse(str_detect(filename, "DDA"), "DDA", "DIA")) 
DDAvDIA %>% dplyr::select(filename) %>% unique()
variables <- "Protein_Name"
DDAvDIA %>% 
  filter(str_detect(Glycans_NHFAGNa, "Hex" )) %>%
  plotVenn(., NA, variables, c("#346b8a", "grey"), "glycoPSMs")

filtered_DDA %>%
  filter(window == "1.6Th") %>% filter(range == "955-1655") %>%
  mutate(Gene = str_extract(Protein_Name, "(?<=GN\\=)[^\\s]*")) %>% 
  match_proteinatlas(., "D:/Projects/Astral/05_scripts_final/proteinatlas.tsv", plot = TRUE) 

filtered_DDA %>%
  filter(window == "1.6Th") %>% filter(range == "955-1655") %>%
  mutate(Gene = str_extract(Protein_Name, "(?<=GN\\=)[^\\s]*")) %>% 
  match_proteinatlas(., "D:/Projects/Astral/05_scripts_final/proteinatlas.tsv", plot = FALSE) %>% 
  filter(found == TRUE) %>%
  filter(glycosylated == TRUE) %>%
  ggplot(aes(y = Blood_concentration___Conc__blood_MS__pg_L_)) +
  geom_boxplot() +
  scale_y_log10(breaks = trans_breaks("log10", function(x) 10^x),
                labels = trans_format("log10", math_format(10^.x))) +
  theme_pubr() +
  annotation_logticks(side = "l") 


##----------DIA-widows---------------
setwd("X:/5858593/Astral/DIA_win")
FDR_DIA_win <- fetch_all_byonic_FDR() %>%
  change_filename(., "IO25_", TRUE)  %>%
  mutate(filename = filename %>% str_remove(".raw.xlsx"),
         condition = condition %>% str_remove("_.raw.xlsx"))  %>%
  separate(condition, into = c("window", "time", "rest"), remove = FALSE, sep = "_") %>%
  mutate(time = time %>% str_remove("Ast") %>% str_remove("ms") %>% as.numeric()) %>%
  select(!rest)

filtered_DIA_win <- FDR_DIA_win %>% filtering(., 2)
#write.csv(filtered_DIA_win, file = "D:/Projects/Astral/08_revisions/DIA_filtered.csv", row.names = F)

filtered_DIA_win <- read.csv(file = "D:/Projects/Astral/08_revisions/DIA_filtered.csv")
filtered_DIA_win %>% 
  mutate(condition = condition %>% str_extract("^.*Gradient40")) %>%
  plot_PSMs_df() %>%  
  group_by(condition, variable) %>%
  summarise(mean = mean(value),
            sd = sd(value),
            max = max(value),
            min = min(value),
            median = median(value)) %>%
  mutate(window = str_extract(condition, "\\d*Th") %>% factor(levels = c("3Th", "6Th", "12Th"), ordered = T)) %>%
  ggplot(aes(x = window, y = median, fill = variable)) +
  geom_bar(stat = "identity", aes(fill = variable), position = position_dodge(), alpha = 0.6, col = "black") +
  geom_errorbar(aes(ymin = min, ymax = max), position = position_dodge(width=0.9), width = 0.6) +
  geom_text(aes(label =round(median), y = max, group = variable), vjust = -0.2, position = position_dodge(width = 1)) +
  theme(axis.text.x = element_text(vjust = 0.5, hjust=1)) +
  theme_pubr() +
  scale_fill_manual(values = c("darkblue", "lightblue")) +
  labs(title = "PSMs after filtering",
       subtitle = "NCE vs sample type") 

#number of proteins
filtered_DIA_win %>% 
  filter(str_detect(Glycans_NHFAGNa, "Hex")) %>%
  mutate(gene = str_extract(Protein_Name, "(?<=GN\\=)[^\\s]*")) %>% 
  group_by(filename, condition, gene) %>%
  tally() %>%
  filter(n>=2) %>%
  group_by(filename, condition) %>% 
  tally() %>%  
  group_by(condition) %>%
  summarise(mean = mean(n),
            sd = sd(n)) %>%
  mutate(window = str_extract(condition, "\\d*Th") %>% factor(levels = c("3Th", "6Th", "12Th"), ordered = T)) %>%
  ggplot(aes(x = window, y = mean)) +
  geom_bar(stat = "identity", position = position_dodge(), alpha = 0.6, col = "black") +
  geom_errorbar(aes(ymin = mean-sd, ymax = mean+sd), position = position_dodge(width=0.9), width = 0.6) +
  geom_text(aes(label = round(mean), y = mean+sd), vjust = -0.2, position = position_dodge(width = 1)) +
  theme(axis.text.x = element_text(angle = 90, vjust = 0.5, hjust=1)) +
  theme_pubr() +
  scale_fill_manual(values = c("#5F7470", "#B8BDB5")) +
  labs(title = "Proteins",
       subtitle = "with at least 2 glyco-PSMs") +
  scale_x_discrete(guide = guide_axis(angle = 90)) 

filtered_DIA_win %>%
  filter(Glycans_NHFAGNa != "") %>%
  mutate(glycosite_pep = str_locate(PeptideProteinMetrics, "N(?=\\[)")[,1]-2 ,
         glycosite = glycosite_pep + Starting_position - 1,
         modpep = PeptideProteinMetrics %>% str_remove("(?<=N\\[).\\d*.\\d*(?=\\])")) %>%
  mutate(Gene = str_extract(Protein_Name, "(?<=GN\\=)[^\\s]*"),
         Gene = str_extract(Protein_Name, "(?<=GN.).*(?=\\sIF)"),
         Gene = ifelse(str_detect(Gene, "IF"), str_extract(Gene, ".*(?=\\sIF=1)"), Gene),
         Gene = ifelse(is.na(Gene) & str_detect(Protein_Name, "IGHG"), str_extract(Protein_Name, "IGHG\\d"), Gene)) %>% 
  group_by(filename, condition ,glycosite) %>%
  tally() %>%
  filter(n>=2) %>%
  group_by(filename, condition) %>%
  tally() %>%
  group_by(condition) %>%
  summarise(mean = mean(n),
            sd = sd(n)) %>%
  mutate(window = str_extract(condition, "\\d*Th") %>% factor(levels = c("3Th", "6Th", "12Th"), ordered = T)) %>%
  ggplot(aes(x = window, y = mean)) +
  geom_bar(stat = "identity", position = position_dodge(), alpha = 0.6, col = "black") +
  geom_errorbar(aes(ymin = mean-sd, ymax = mean+sd), position = position_dodge(width=0.9), width = 0.6) +
  geom_text(aes(label = round(mean), y = mean+sd), vjust = -0.2, position = position_dodge(width = 1)) +
  theme(axis.text.x = element_text(angle = 90, vjust = 0.5, hjust=1)) +
  theme_pubr()+
  scale_fill_manual(values = c("#5F7470", "#B8BDB5")) +
  labs(title = "Glycosites",
       subtitle = "with at least 2 glyco-PSMs") +
  scale_x_discrete(guide = guide_axis(angle = 90)) 


filtered_DIA_win %>% 
  filter(Glycans_NHFAGNa != "") %>%
  mutate(glycosite_pep = str_locate(PeptideProteinMetrics, "N(?=\\[)")[,1]-2 ,
         glycosite = glycosite_pep + Starting_position - 1,
         modpep = PeptideProteinMetrics %>% str_remove("(?<=N\\[).\\d*.\\d*(?=\\])")) %>%
  mutate(gene = str_extract(Protein_Name, "(?<=GN\\=)[^\\s]*")) %>% 
  group_by(filename, condition, gene ,glycosite) %>%
  summarise(n = n(),
            NumberofGlycans = n_distinct(Glycans_NHFAGNa)) %>% 
  filter(n>=2) %>%
  mutate(window = str_extract(condition, "\\d*Th") %>% factor(levels = c("3Th", "6Th", "12Th"), ordered = T)) %>%
  ggplot(., aes(x = window, y = NumberofGlycans)) +
  geom_violin(trim = FALSE) +
  stat_summary(fun.data="mean_sdl", mult=1, 
               geom="crossbar", width=0.2, alpha = 0.5 ) +
  theme_pubr() +
  scale_fill_manual(values = c("#5F7470", "#B8BDB5")) +
  labs(title = "Mean glycans per glycosite",
       subtitle = "with at least 2 glyco-PSMs",
       y = "mean number of glycosites",
       x = "number of glycans identified") +
  scale_x_discrete(guide = guide_axis(angle = 90)) 

conditions <- filtered_DIA_win %>% select(condition) %>% unique()
conditions
variables <- "PeptideProteinMetrics"
colors <- c("#87AFC7", "#DADADA", "lightblue", "#346b8a" )
#colors <- c("#B4B8AB", "#153243", "#346b8a", "#BA3B46", "#FF6666")
plotVenn(FDR_DIA_win %>% filter(str_detect(Glycans_NHFAGNa, "Hex" )), conditions[2,], variables, colors, "glycoPSMs")
#plotVenn(filtered_DIA_win , conditions[10,], variables, colors, "glycoPSMs")

filtered_DIA_win %>% mutate(filename = condition) %>% plotVenn(., NA, variables, c("#87AFC7", "#DADADA", "lightblue"), "glycoPSMs")

filtered_DIA_win %>% 
  mutate(filename = condition) %>%
  filter(str_detect(Glycans_NHFAGNa, "Hex" )) %>%
  plotVenn(., NA, variables, c("#87AFC7", "#DADADA", "lightblue"), "glycoPSMs")

filtered_DIA_win %>% 
  group_by(filename, replicate, window, Scan__) %>%
  tally() %>%
  group_by(filename, replicate, window, n) %>%
  ggplot(aes(x = paste(window, replicate), fill = factor(n))) +
  geom_bar(position = "fill", col = "black") +
  scale_fill_manual(values = c("#346b8a", "lightyellow")) +
  theme_pubr() +
  labs(title = "chimeric spectra",
       y = "fraction",
       x = "windowsize and replicate", 
       fill = "psms assigned per scan")

filtered_DIA_win %>% 
  group_by(filename, replicate, window, Scan__) %>%
  tally() %>%
  group_by(filename, replicate, window, n) %>%
  tally() %>%
  ggplot(aes(x = paste(window, replicate), y = nn, fill = factor(n))) +
  geom_bar(stat = "identity", position = position_dodge(), col = "black") +
  scale_fill_manual(values = c("#346b8a", "lightyellow")) +
  theme_pubr() +
  labs(title = "chimeric spectra",
       y = "scans",
       x = "windowsize and replicate", 
       fill = "psms assigned per scan")

filtered_DIA_win %>% 
  group_by(filename, replicate, window, Scan__) %>%
  tally() %>%
  group_by(filename, replicate, window, n) %>%
  tally() %>%
  group_by(filename, replicate, window) %>%
  mutate(percentage = nn/sum(nn)*100,
         window = factor(window, levels = c("3Th", "6Th", "12Th"), ordered = T)) %>%
  ggplot(aes(x = replicate, y = percentage, fill = factor(n))) +
  facet_grid(.~window) +
  geom_bar(stat = "identity", position = "stack", col = "black") +
  geom_text(data = . %>% filter(n == 2), aes(label = round(percentage, 1)), col = "lightyellow", vjust = -0.5) +
  scale_fill_manual(values = c("#346b8a", "lightyellow")) +
  theme_pubr() +
  labs(title = "chimeric spectra",
       y = "fraction",
       x = "windowsize and replicate", 
       fill = "psms assigned per scan")

filtered_DIA_win %>% 
  group_by(filename, replicate, window, Scan__) %>%
  tally() %>%
  group_by(filename, replicate, window, n) %>%
  tally() %>%
  group_by(filename, replicate, window) %>%
  mutate(percentage = nn/sum(nn)*100,
         window = factor(window, levels = c("3Th", "6Th", "12Th"), ordered = T)) %>%
  group_by(window, n) %>%
  summarise(mean = mean(percentage))

filtered_DIA_win %>%
  filter(Glycans_NHFAGNa %>% str_detect("Hex")) %>%
  mutate(window = factor(window, levels =c("3Th", "6Th", "12Th"), ordered = T)) %>%
  ggplot(aes(x = window, y = Score, fill = window)) +
  geom_boxplot() +
  theme_pubr()


fit <- plot_PSMs_df(filtered_DIA_win) %>% 
  mutate(
    window = str_extract(condition, "\\d*Th"),
    window = factor(window, levels =c("3Th", "6Th", "12Th"), ordered = T)) %>%
  filter(variable == "unique_glyco_PSMs") %>%
  aov(value ~ window, data = .)
anova(fit)
TukeyHSD(fit)
##----------DIA-all------------------
setwd("X:/5858593/Astral/240311/byonic") #wd with byonic output folders

file.list <- list.files(
  pattern = ".xlsx$",
  recursive = TRUE,
  full.names = TRUE
)

filelist <- data.frame(filename = file.list) %>%
  mutate(filenameBU = filename) %>%
  change_filename(., "defaultcs2_", TRUE)  %>% mutate(filename = (ifelse(filename %>% str_detect("04_184_20240306165636"), "Ast4ms_DIA_NormalPlasma_NCE25_Gradient40_04_184", filename))) %>%
  select(filename, filenameBU) %>%
  mutate(filenameBU = filenameBU %>% str_replace_all("Ast3m...DIA", "Ast3ms_DIA") %>% str_replace_all("Ast4m...DIA", "Ast4ms_DIA"))

FDR <- fetch_all_byonic_FDR() 
FDR %>% select(filename) %>% unique()
#write.csv(FDR, file = "X:/5858593/Astral/Bremen-visit/04_new_plasma_batch/final_experiments/alldata_gradientsFDR.csv")
FDR <- read.csv(file = "X:/5858593/Astral/Bremen-visit/04_new_plasma_batch/final_experiments/alldata_gradientsFDR.csv")

FDR2 <- FDR %>%
  change_filename(., "defaultcs2_", TRUE)  %>%
  mutate(filename = (ifelse(filename %>% str_detect("04_184_20240306165636"), "Ast4ms_DIA_NormalPlasma_NCE25_Gradient40_04_184", filename))) %>%
  mutate(condition = condition %>% str_remove("__.*$") %>% str_remove("DIA_")) %>%
  mutate(
    injectiontime = filename %>% str_extract("(?<=Ast)\\d") %>% as.numeric(),
    sample = filename %>% str_extract("[EN].*Plasma"),
    NCE = filename %>% str_extract("NCE.."),
    gradient = filename %>% str_extract("(?<=Gradient)\\d*") %>% as.numeric()
  )  
FDR2 %>% select(filename, gradient, injectiontime, sample, NCE, replicate) %>% unique() %>%  summarise(across(everything(), list(n = n_distinct)))

FDR2 %>% colnames()


plot_PSMs(FDR2) +
  scale_fill_manual(values = c("darkblue", "lightblue")) +
  labs(title = "PSMs before filtering",
       subtitle = "")

plot_PSMs_df(FDR2) %>%  
  mutate(
    injectiontime = filename %>% str_extract("(?<=Ast)\\d") %>% as.numeric(),
    sample = filename %>% str_extract("[EN].*Plasma"),
    NCE = filename %>% str_extract("NCE.."),
    gradient = filename %>% str_extract("(?<=Gradient)\\d*") %>% as.numeric()
  ) %>%
  group_by(injectiontime, sample, NCE, gradient, variable) %>%
  summarise(mean = mean(value),
            sd = sd(value)) %>%
  mutate(method = ifelse(injectiontime == 3, "standard DIA method", paste("Glyco DIA -", NCE)) %>% 
           factor(levels = c("standard DIA method", "Glyco DIA - NCE25", "Glyco DIA - NCE27", "Glyco DIA - NCE30", "Glyco DIA - NCE35"), ordered = TRUE )) %>%
  ggplot(aes(x = method, y = mean, fill = variable)) +
  geom_bar(stat = "identity", aes(fill = variable), position = position_dodge(), alpha = 0.6, col = "black") +
  geom_errorbar(aes(ymin = mean-sd, ymax = mean+sd), position = position_dodge(width=0.9), width = 0.6) +
  geom_text(aes(label = mean, y = mean+sd, group = variable), vjust = -0.2, position = position_dodge(width = 1)) +
  facet_grid(sample ~ gradient, scales = "free") + 
  theme(axis.text.x = element_text(angle = 90, vjust = 0.5, hjust=1)) +
  theme_minimal()+
  scale_fill_manual(values = c("darkblue", "lightblue")) +
  labs(title = "PSMs before filtering",
       subtitle = "NCE vs sample type") +
  scale_x_discrete(guide = guide_axis(angle = 90)) 


plot_PSMs_df(FDR2) %>%  
  mutate(
    injectiontime = filename %>% str_extract("(?<=Ast)\\d") %>% as.numeric(),
    sample = filename %>% str_extract("[EN].*Plasma"),
    NCE = filename %>% str_extract("NCE.."),
    gradient = filename %>% str_extract("(?<=Gradient)\\d*") %>% as.numeric()
  ) %>%
  mutate(method = ifelse(injectiontime == 3, "standard DIA method", paste("Glyco DIA -", NCE)) %>% 
           factor(levels = c("standard DIA method", "Glyco DIA - NCE25", "Glyco DIA - NCE27", "Glyco DIA - NCE30", "Glyco DIA - NCE35"), ordered = TRUE )) %>%
  group_by(method, gradient, sample) %>%
  summarize(n = n_distinct(filename)) %>% 
  filter(n != 4) %>% print(n = nrow(.))

testing <- FDR2 %>% select(filename, injectiontime, sample, NCE, gradient) %>% unique()
testing %>% filter(NCE == "NCE25", gradient == 40, sample == "NormalPlasma")

FDR_minscore <- FDR2 %>%
  mutate(
    injectiontime = filename %>% str_extract("(?<=Ast)\\d") %>% as.numeric(),
    sample = filename %>% str_extract("[EN].*Plasma"),
    NCE = filename %>% str_extract("NCE.."),
    gradient = filename %>% str_extract("(?<=Gradient)\\d*") %>% as.numeric()
  ) %>%
  mutate(method = ifelse(injectiontime == 3, "standard DIA method", paste("Glyco DIA -", NCE)) %>% 
           factor(levels = c("standard DIA method", "Glyco DIA - NCE25", "Glyco DIA - NCE27", "Glyco DIA - NCE30", "Glyco DIA - NCE35"), ordered = TRUE )) %>%
  dplyr::group_by(sample, gradient, method, replicate) %>%
  dplyr::summarise(Score_cutoff = min(Score))
DDA_minscore <- FDR_DDA %>%
  mutate(method = str_extract(condition, "^.*DDA"),
         gradient = 40,
         sample = "EnrichedPlasma") %>%
  dplyr::group_by(sample, gradient, method, replicate) %>%
  dplyr::summarise(Score_cutoff = min(Score))
DIA_win_minscore <- FDR_DIA_win %>%
  mutate(method = paste("WindowOptimization - ", window),
         gradient = 40,
         sample = "EnrichedPlasma") %>%
  dplyr::group_by(sample, gradient, method, replicate) %>%
  dplyr::summarise(Score_cutoff = min(Score))

cutoff <- bind_rows(FDR_minscore, DDA_minscore, DIA_win_minscore) 
cutoff2 <- cutoff %>%
  reshape2::dcast(method + sample + gradient ~ replicate, value.var = "Score_cutoff")
ttest <- cutoff2 %>% melt(id.vars = c("method", "sample", "gradient")) 
t.test(ttest$value, level = 0.95)
write.csv(cutoff2, "D:/Projects/Astral/08_revisions/byonic-cutoff-values_allfiles.csv", row.names = F)
cutoff2 <- read.csv( "D:/Projects/Astral/08_revisions/byonic-cutoff-values_allfiles.csv")
filtered <- FDR2 %>% filtering(., 2)
#write.csv(filtered, file = "D:/Projects/Astral/04_new_plasma_batch/final_experiments/alldata_gradientsFDR_filtered.csv")

filtered <- read.csv(file = "X:/5858593/Astral/Bremen-visit/04_new_plasma_batch/final_experiments/alldata_gradientsFDR_filtered.csv")
psm <- plot_PSMs_df(filtered) %>%  
  mutate(filename = (ifelse(filename %>% str_detect("04_184_20240306165636"), "Ast4ms_DIA_NormalPlasma_NCE25_Gradient40_04_184", filename))) %>%
  mutate(
    injectiontime = filename %>% str_extract("(?<=Ast)\\d") %>% as.numeric(),
    sample = filename %>% str_extract("[EN].*Plasma"),
    NCE = filename %>% str_extract("NCE.."),
    gradient = filename %>% str_extract("(?<=Gradient)\\d*") %>% as.numeric()
  ) %>%  
  group_by(injectiontime, sample, NCE, gradient, variable) %>%
  summarise(mean = mean(value),
            sd = sd(value),
            max = max(value),
            min = min(value),
            median = median(value)) %>%
  mutate(method = ifelse(injectiontime == 3, "standard DIA method", paste("Glyco DIA -", NCE)) %>% 
           factor(levels = c("standard DIA method", "Glyco DIA - NCE25", "Glyco DIA - NCE27", "Glyco DIA - NCE30", "Glyco DIA - NCE35"), ordered = TRUE ))
ggplot(psm, aes(x = method, y = median, fill = variable)) +
  geom_bar(stat = "identity", aes(fill = variable), position = position_dodge(), alpha = 0.6, col = "black") +
  geom_errorbar(aes(ymin = min, ymax = max), position = position_dodge(width=0.9), width = 0.6) +
  geom_text(aes(label =round(median), y = max, group = variable), vjust = -0.2, position = position_dodge(width = 1)) +
  facet_grid(sample ~ reorder(gradient, desc(gradient)), scales = "free") + 
  theme(axis.text.x = element_text(angle = 90, vjust = 0.5, hjust=1)) +
  theme_pubr() +
  scale_fill_manual(values = c("darkblue", "lightblue")) +
  labs(title = "PSMs after filtering",
       subtitle = "NCE vs sample type") +
  scale_x_discrete(guide = guide_axis(angle = 90)) 

psm %>% 
  mutate(perminute = median/gradient,
         sdpm = sd/gradient,
         sample = factor(sample, levels=c("NormalPlasma", "EnrichedPlasma"), ordered = TRUE)) %>%
  filter(sample == "EnrichedPlasma") %>%
  filter(method %>% str_detect("Glyco")) %>% 
  filter(!str_detect(variable, "non")) %>%
  ggplot(aes(x = reorder(gradient, desc(gradient)), y = perminute, fill = variable)) +
  geom_bar(stat = "identity", position = position_dodge(), color = "black", alpha = 0.5) +
  geom_errorbar(aes(ymin = perminute - sdpm, ymax = perminute + sdpm), position = position_dodge(width=0.9), width = 0.6) +
  geom_text(aes(label =round(perminute), y = perminute + sdpm, group = variable), vjust = -0.2, position = position_dodge(width = 1)) +
  facet_grid(sample ~ method, scales = "free") + 
  theme_pubr() +
  scale_fill_manual(values = c("darkblue", "lightblue")) +
  labs(title = "PSMs after filtering",
       subtitle = "NCE vs sample type",
       x = "gradient length",
       y = "unique PSM per minute") +
  scale_x_discrete(guide = guide_axis(angle = 90)) 


#number of proteins
filtered %>% 
  filter(str_detect(Glycans_NHFAGNa, "Hex")) %>%
  mutate(gene = str_extract(Protein_Name, "(?<=GN\\=)[^\\s]*")) %>% 
  group_by(filename, injectiontime, sample, NCE, gradient, gene) %>%
  tally() %>%
  filter(n>=2) %>%
  group_by(filename, injectiontime, sample, NCE, gradient) %>% 
  tally() %>%  
  group_by(injectiontime, sample, NCE, gradient) %>%
  summarise(mean = mean(n),
            sd = sd(n)) %>%
  mutate(method = ifelse(injectiontime == 3, "standard DIA method", paste("Glyco DIA -", NCE)) %>% 
           factor(levels = c("standard DIA method", "Glyco DIA - NCE25", "Glyco DIA - NCE27", "Glyco DIA - NCE30", "Glyco DIA - NCE35"), ordered = TRUE )) %>%
  ggplot(aes(x = method, y = mean, fill = sample)) +
  geom_bar(stat = "identity", position = position_dodge(), alpha = 0.6, col = "black") +
  geom_errorbar(aes(ymin = mean-sd, ymax = mean+sd), position = position_dodge(width=0.9), width = 0.6) +
  geom_text(aes(label = round(mean), y = mean+sd), vjust = -0.2, position = position_dodge(width = 1)) +
  facet_grid(sample ~ gradient, scales = "free") + 
  theme(axis.text.x = element_text(angle = 90, vjust = 0.5, hjust=1)) +
  theme_minimal() +
  scale_fill_manual(values = c("#5F7470", "#B8BDB5")) +
  labs(title = "Proteins",
       subtitle = "with at least 2 glyco-PSMs") +
  scale_x_discrete(guide = guide_axis(angle = 90)) 
filtered %>% 
  group_by(filename, injectiontime, sample, NCE, gradient, gene) %>%
  tally() %>%
  filter(n>=2) %>%
  group_by(filename, injectiontime, sample, NCE, gradient) %>% 
  tally() %>%  
  group_by(injectiontime, sample, NCE, gradient) %>%
  summarise(mean = mean(n),
            sd = sd(n)) %>%
  mutate(method = ifelse(injectiontime == 3, "standard DIA method", paste("Glyco DIA -", NCE)) %>% 
           factor(levels = c("standard DIA method", "Glyco DIA - NCE25", "Glyco DIA - NCE27", "Glyco DIA - NCE30", "Glyco DIA - NCE35"), ordered = TRUE )) %>%
  ggplot(aes(x = method, y = mean, fill = sample)) +
  geom_bar(stat = "identity", position = position_dodge(), alpha = 0.6, col = "black") +
  geom_errorbar(aes(ymin = mean-sd, ymax = mean+sd), position = position_dodge(width=0.9), width = 0.6) +
  geom_text(aes(label = round(mean), y = mean+sd), vjust = -0.2, position = position_dodge(width = 1)) +
  facet_grid(sample ~ gradient, scales = "free") + 
  theme(axis.text.x = element_text(angle = 90, vjust = 0.5, hjust=1)) +
  theme_minimal() +
  scale_fill_manual(values = c("#5F7470", "#B8BDB5")) +
  labs(title = "Proteins",
       subtitle = "with at least 2 PSMs") +
  scale_x_discrete(guide = guide_axis(angle = 90)) 

filtered %>%
  filter(Glycans_NHFAGNa != "") %>%
  mutate(glycosite_pep = str_locate(PeptideProteinMetrics, "N(?=\\[)")[,1]-2 ,
         glycosite = glycosite_pep + Starting_position - 1,
         modpep = PeptideProteinMetrics %>% str_remove("(?<=N\\[).\\d*.\\d*(?=\\])")) %>%
  mutate(Gene = str_extract(Protein_Name, "(?<=GN\\=)[^\\s]*"),
         Gene = str_extract(Protein_Name, "(?<=GN.).*(?=\\sIF)"),
         Gene = ifelse(str_detect(Gene, "IF"), str_extract(Gene, ".*(?=\\sIF=1)"), Gene),
         Gene = ifelse(is.na(Gene) & str_detect(Protein_Name, "IGHG"), str_extract(Protein_Name, "IGHG\\d"), Gene)) %>% 
  group_by(filename, injectiontime, sample, NCE, gradient, Gene ,glycosite) %>%
  tally() %>%
  filter(n>=2) %>%
  group_by(filename, injectiontime, sample, NCE, gradient) %>%
  tally() %>%
  group_by(injectiontime, sample, NCE, gradient) %>%
  summarise(mean = mean(n),
            sd = sd(n)) %>%
  mutate(method = ifelse(injectiontime == 3, "standard DIA method", paste("Glyco DIA -", NCE)) %>% 
           factor(levels = c("standard DIA method", "Glyco DIA - NCE25", "Glyco DIA - NCE27", "Glyco DIA - NCE30", "Glyco DIA - NCE35"), ordered = TRUE )) %>%
  ggplot(aes(x = method, y = mean, fill = sample)) +
  geom_bar(stat = "identity", position = position_dodge(), alpha = 0.6, col = "black") +
  geom_errorbar(aes(ymin = mean-sd, ymax = mean+sd), position = position_dodge(width=0.9), width = 0.6) +
  geom_text(aes(label = round(mean), y = mean+sd), vjust = -0.2, position = position_dodge(width = 1)) +
  facet_grid(sample ~ gradient, scales = "free") + 
  theme(axis.text.x = element_text(angle = 90, vjust = 0.5, hjust=1)) +
  theme_pubr()+
  scale_fill_manual(values = c("#5F7470", "#B8BDB5")) +
  labs(title = "Glycosites",
       subtitle = "with at least 2 glyco-PSMs") +
  scale_x_discrete(guide = guide_axis(angle = 90)) 


filtered %>% 
  filter(Glycans_NHFAGNa != "") %>%
  mutate(glycosite_pep = str_locate(PeptideProteinMetrics, "N(?=\\[)")[,1]-2 ,
         glycosite = glycosite_pep + Starting_position - 1,
         modpep = PeptideProteinMetrics %>% str_remove("(?<=N\\[).\\d*.\\d*(?=\\])")) %>%
  mutate(gene = str_extract(Protein_Name, "(?<=GN\\=)[^\\s]*")) %>% 
  group_by(filename, injectiontime, sample, NCE, gradient, gene ,glycosite) %>%
  summarise(n = n(),
            NumberofGlycans = n_distinct(Glycans_NHFAGNa)) %>% 
  filter(n>=2) %>%
  mutate(method = ifelse(injectiontime == 3, "standard DIA method", paste("Glyco DIA -", NCE)) %>% 
           factor(levels = c("standard DIA method", "Glyco DIA - NCE25", "Glyco DIA - NCE27", "Glyco DIA - NCE30", "Glyco DIA - NCE35"), ordered = TRUE )) %>%
  ggplot(., aes(x = method, y = NumberofGlycans, fill = sample)) +
  geom_violin(trim = FALSE) +
  stat_summary(fun.data="mean_sdl", mult=1, 
               geom="crossbar", width=0.2, alpha = 0.5 ) +
  facet_grid(sample ~ gradient, scales = "free") + 
  theme_pubr() +
  scale_fill_manual(values = c("#5F7470", "#B8BDB5")) +
  labs(title = "Mean glycans per glycosite",
       subtitle = "with at least 2 glyco-PSMs",
       y = "mean number of glycosites",
       x = "number of glycans identified") +
  scale_x_discrete(guide = guide_axis(angle = 90)) 

conditions <- filtered %>% select(condition) %>% unique()
conditions
variables <- "PeptideProteinMetrics"
colors <- c("#87AFC7", "#DADADA", "lightblue", "#346b8a", "#153243" )
colors <- c("#B4B8AB", "#153243", "#346b8a", "#BA3B46", "#FF6666")
plotVenn(FDR2, conditions[10,], variables, colors, "glycoPSMs")
plotVenn(filtered, conditions[10,], variables, colors, "glycoPSMs")

conditions <- filtered %>% select(sample) %>% unique()
conditions[2,]
filtered <- filtered %>% mutate(method = ifelse(injectiontime == 3, "standard DIA method", paste("Glyco DIA -", NCE)) %>% 
                                  factor(levels = c("standard DIA method", "Glyco DIA - NCE25", "Glyco DIA - NCE27", "Glyco DIA - NCE30", "Glyco DIA - NCE35"), ordered = TRUE))
conditions <- filtered %>% 
  mutate(condition = sample, filename = method) %>%
  select(condition) %>% unique()
filtered %>% 
  mutate(condition = sample, filename = method) %>%
  filter(str_detect(sample, "ormal")) %>%
  filter(str_detect(Glycans_NHFAGNa, "Hex" )) %>%
  plotVenn(., NA, variables, colors, "glycoPSMs")
filtered %>% 
  mutate(condition = sample, filename = method) %>%
  filter(str_detect(sample, "ormal")) %>%
  filter(str_detect(Glycans_NHFAGNa, "Hex" )) %>%
  plotUpset(., NA, variables)


data <- filtered %>%
  mutate(method = ifelse(injectiontime == 3, "standard DIA method", paste("Glyco DIA -", NCE)) %>% 
           factor(levels = c("standard DIA method", "Glyco DIA - NCE25", "Glyco DIA - NCE27", "Glyco DIA - NCE30", "Glyco DIA - NCE35"), ordered = TRUE)) %>%
  mutate(gene = str_extract(Protein_Name, "(?<=GN\\=)[^\\s]*")) %>% 
  filter(Glycans_NHFAGNa %>% str_detect("Hex")) %>%
  filter(method %>% str_detect("Glyco")) %>%
  mutate(filename = paste(sample, gradient, method, sep = "_")) %>%
  data_build_venn_upset(., NA, "PeptideProteinMetrics")
overlap_matrix <- data.frame(matrix(ncol = length(data), nrow = length(data)),
                             row.names = names(data)
) 
colnames(overlap_matrix) <- names(data)

for(i in 1:length(data)){
  for(j in 1:length(data)){
    overlap = data[[i]] %in% data[[j]] %>% sum() / length(data[[i]])
    overlap_matrix[i, j] <- overlap
  }
}
col_fun = colorRamp2(c(0,1), c("white", "#346b8a"))
library(ComplexHeatmap)
bardata <- data.frame(names = names(data), length = NA)
bardata$names <- factor(bardata$names,
                        levels = rownames(overlap_matrix)[column(ordered_HM)],
                        ordered = TRUE)

for(i in 1:nrow(bardata)){
  len <- length(data[[i]])
  bardata[i,2] <- len
}

bardata <- bardata %>% 
  
  mutate(order = ifelse(str_detect(names, "standard"), 0, 100),
         order = order + ifelse(str_detect(names, "rich"), 0, 10),
         order = order + ifelse(str_detect(names, "NCE"), str_extract(names, "(?<=NCE)\\d\\d") %>% as.numeric() /10, 0),
         order = order + str_extract(names, ".$") %>% as.numeric() /100)

ggplot(bardata, aes(x = reorder(names, order), y = length)) +
  geom_bar(stat = "identity", width = 0.6) +
  theme_pubr() +
  #facet_grid(. ~ str_detect(names, "Normal"), scales = "free") +
  theme(axis.text.x = element_text(angle = 90, vjust = 0.5, hjust=1)) 


ordered_HM <- Heatmap(data.matrix(overlap_matrix),
                      show_column_dend = TRUE,
                      col = col_fun,
                      row_title = "",
               
                      
                      cluster_rows = TRUE,
                      cluster_columns = TRUE,
                      cell_fun = function(j, i, x, y, width, height, fill) {
                        grid.text(sprintf("%.2f", data.matrix(overlap_matrix)[i, j]), x, y, gp = gpar(fontsize = 10))
                      }
)
ordered_HM
row_order(ordered_HM)


##-------40min----------
gradient40 <- filtered %>% 
  filter(gradient == 40) %>%
  mutate(method = ifelse(injectiontime == 3, "standard DIA method", paste("Glyco DIA -", NCE)) %>% 
           factor(levels = c("standard DIA method", "Glyco DIA - NCE25", "Glyco DIA - NCE27", "Glyco DIA - NCE30", "Glyco DIA - NCE35"), ordered = TRUE ),
         condition = paste(sample, method, sep = "_"),
         Gene = str_extract(Protein_Name, "(?<=GN.).*(?=\\sIF)"),
         Gene = ifelse(str_detect(Gene, "IF"), str_extract(Gene, ".*(?=\\sIF=1)"), Gene),
         Gene = ifelse(is.na(Gene) & str_detect(Protein_Name, "IGHG"), str_extract(Protein_Name, "IGHG\\d"), Gene))

filtered40 <- filtering(gradient40 , 2)


a <- plot_PSMs_df(filtered40) %>%  
  mutate(filename = (ifelse(filename %>% str_detect("04_184_20240306165636"), "Ast4ms_DIA_NormalPlasma_NCE25_Gradient40_04_184", filename))) %>%
  mutate(
    injectiontime = filename %>% str_extract("(?<=Ast)\\d") %>% as.numeric(),
    sample = filename %>% str_extract("[EN].*Plasma"),
    NCE = filename %>% str_extract("NCE.."),
    gradient = filename %>% str_extract("(?<=Gradient)\\d*") %>% as.numeric()
  ) %>%  
  group_by(injectiontime, sample, NCE, gradient, variable) %>%
  summarise(mean = mean(value),
            median = median(value),
            max = max(value),
            min = min(value),
            sd = sd(value)) %>%
  mutate(method = ifelse(injectiontime == 3, "standard DIA method", paste("Glyco DIA -", NCE)) %>% 
           factor(levels = c("standard DIA method", "Glyco DIA - NCE25", "Glyco DIA - NCE27", "Glyco DIA - NCE30", "Glyco DIA - NCE35"), ordered = TRUE )) %>%
  ggplot(aes(x = method, y = median, fill = variable)) +
  geom_bar(stat = "identity", aes(fill = variable), position = position_dodge(), alpha = 0.6, col = "black") +
  geom_errorbar(aes(ymin = min, ymax = max), position = position_dodge(width=0.9), width = 0.6) +
  geom_text(aes(label =round(mean), y = mean+sd, group = variable), vjust = -0.2, position = position_dodge(width = 1)) +
  facet_grid(sample ~ ., scales = "free") + 
  theme(axis.text.x = element_text(angle = 90, vjust = 0.5, hjust=1)) +
  theme_minimal() +
  scale_fill_manual(values = c("darkblue", "lightblue")) +
  labs(title = "PSMs after filtering",
       subtitle = "",
       x = "") +
  scale_x_discrete(guide = guide_axis(angle = 90)) 
a +theme_pubr()
b <- filtered40 %>% 
  filter(str_detect(Glycans_NHFAGNa, "Hex")) %>%
  mutate(gene = str_extract(Protein_Name, "(?<=GN\\=)[^\\s]*")) %>% 
  group_by(filename, injectiontime, sample, NCE, gradient, gene) %>%
  tally() %>%
  filter(n>=2) %>%
  group_by(filename, injectiontime, sample, NCE, gradient) %>% 
  tally() %>%  
  group_by(injectiontime, sample, NCE, gradient) %>%
  summarise(mean = mean(n),
            median = median(n),
            max = max(n),
            min = min(n),
            sd = sd(n)) %>%
  mutate(method = ifelse(injectiontime == 3, "standard DIA method", paste("Glyco DIA -", NCE)) %>% 
           factor(levels = c("standard DIA method", "Glyco DIA - NCE25", "Glyco DIA - NCE27", "Glyco DIA - NCE30", "Glyco DIA - NCE35"), ordered = TRUE )) %>%
  ggplot(aes(x = method, y = median, fill = sample)) +
  geom_bar(stat = "identity", position = position_dodge(), alpha = 0.6, col = "black") +
  geom_errorbar(aes(ymin = min, ymax = max), position = position_dodge(width=0.9), width = 0.6) +
  geom_text(aes(label = round(mean), y = max), vjust = -0.2, position = position_dodge(width = 1)) +
  facet_grid(sample ~ ., scales = "free") + 
  theme(axis.text.x = element_text(angle = 90, vjust = 0.5, hjust=1)) +
  theme_pubr() +
  scale_fill_manual(values = c("#5F7470", "#B8BDB5")) +
  labs(title = "Glycoproteins",
       subtitle = "with at least 2 glyco-PSMs",
       x = "") +
  scale_x_discrete(guide = guide_axis(angle = 90)) 

b
c <- filtered40 %>%
  filter(Glycans_NHFAGNa != "") %>%
  mutate(glycosite_pep = str_locate(PeptideProteinMetrics, "N(?=\\[)")[,1]-2 ,
         glycosite = glycosite_pep + Starting_position - 1,
         modpep = PeptideProteinMetrics %>% str_remove("(?<=N\\[).\\d*.\\d*(?=\\])")) %>%
  group_by(filename, injectiontime, sample, NCE, gradient, Gene ,glycosite) %>%
  tally() %>%
  filter(n>=2) %>%
  group_by(filename, injectiontime, sample, NCE, gradient) %>%
  tally() %>%
  group_by(injectiontime, sample, NCE, gradient) %>%
  summarise(mean = mean(n),
            median = median(n),
            max = max(n),
            min = min(n),
            sd = sd(n))  %>%
  mutate(method = ifelse(injectiontime == 3, "standard DIA method", paste("Glyco DIA -", NCE)) %>% 
           factor(levels = c("standard DIA method", "Glyco DIA - NCE25", "Glyco DIA - NCE27", "Glyco DIA - NCE30", "Glyco DIA - NCE35"), ordered = TRUE )) %>%
  ggplot(aes(x = method, y = median, fill = sample)) +
  geom_bar(stat = "identity", position = position_dodge(), alpha = 0.6, col = "black") +
  geom_errorbar(aes(ymin = min, ymax = max), position = position_dodge(width=0.9), width = 0.6) +
  geom_text(aes(label = round(median), y = mean+sd), vjust = -0.2, position = position_dodge(width = 1)) +
  facet_grid(sample ~ ., scales = "free") + 
  theme(axis.text.x = element_text(angle = 90, vjust = 0.5, hjust=1)) +
  theme_minimal()+
  scale_fill_manual(values = c("#5F7470", "#B8BDB5")) +
  labs(title = "Glycosites",
       subtitle = "with at least 2 glyco-PSMs",
       x = "") +
  scale_x_discrete(guide = guide_axis(angle = 90)) 
c + theme_pubr()
a

ggarrange(a, b, c, labels = c("A", "B", "C"), ncol = 3, nrow = 1, common.legend = FALSE, align = "hv", legend = "bottom")

#score plot
filtered40 %>%
  filter(Glycans_NHFAGNa %>% str_detect("H")) %>%
  mutate(method = ifelse(injectiontime == 3, "standard DIA method", paste("Glyco DIA -", NCE)) %>% 
           factor(levels = c("standard DIA method", "Glyco DIA - NCE25", "Glyco DIA - NCE27", "Glyco DIA - NCE30", "Glyco DIA - NCE35"), ordered = TRUE )) %>%
  ggplot(., aes(x = method, y = Score)) +
  geom_boxplot() +
  theme(axis.text.x = element_text(angle = 90, vjust = 0.5, hjust=1)) +
  theme_pubr()+
  scale_color_manual(values = c("#5F7470", "#B8BDB5")) +
  labs(title = "Scores",
       subtitle = "Glyco PSMs",
       x = "") +
  scale_x_discrete(guide = guide_axis(angle = 90)) 

#venn diagrams
filtered40 <- filtered40 %>%
  mutate(method = ifelse(injectiontime == 3, "standard DIA method", paste("Glyco DIA -", NCE)) %>% 
           factor(levels = c("standard DIA method", "Glyco DIA - NCE25", "Glyco DIA - NCE27", "Glyco DIA - NCE30", "Glyco DIA - NCE35"), ordered = TRUE ),
         condition = paste(sample, method, sep = "_")) 

gradient40 <- gradient40 %>% 
  mutate(method = ifelse(injectiontime == 3, "standard DIA method", paste("Glyco DIA -", NCE)) %>% 
           factor(levels = c("standard DIA method", "Glyco DIA - NCE25", "Glyco DIA - NCE27", "Glyco DIA - NCE30", "Glyco DIA - NCE35"), ordered = TRUE ),
         condition = paste(sample, method, sep = "_")) 
conditions <- filtered40 %>% select(condition) %>% unique()
conditions
variables <- "PeptideProteinMetrics"
repclipatecolors <- c("#87AFC7", "#DADADA", "lightblue", "#346b8a" )
colors <- c("#B4B8AB", "#153243", "#346b8a", "#BA3B46", "#FF6666")

methodcolors <- c("#E2E2E1", "#EFC3CD", "#C6B3B7", "#96A9B3", "#8B575C")
names(methodcolors) <- c("standard DIA method", "Glyco DIA - NCE25", "Glyco DIA - NCE27", "Glyco DIA - NCE30", "Glyco DIA - NCE35")
plotVenn(gradient40, conditions[8,], variables, repclipatecolors, "glycoPSMs")
plotVenn(filtered40, NA, variables, colors, "glycoPSMs")

conditions <- filtered %>% select(sample) %>% unique()
conditions[2,]
filtered <- filtered %>% mutate(method = ifelse(injectiontime == 3, "standard DIA method", paste("Glyco DIA -", NCE)) %>% 
                                  factor(levels = c("standard DIA method", "Glyco DIA - NCE25", "Glyco DIA - NCE27", "Glyco DIA - NCE30", "Glyco DIA - NCE35"), ordered = TRUE))
conditions <- filtered %>% 
  mutate(condition = sample, filename = method) %>%
  select(condition) %>% unique()
filtered40 %>% colnames()

variables <- "gene"
filtered40 %>% 
  mutate(gene = str_extract(Protein_Name, "(?<=GN\\=)[^\\s]*")) %>% 
  mutate(condition = sample, filename = method) %>%
  filter(!str_detect(sample, "ormal")) %>%
  filter(str_detect(Glycans_NHFAGNa, "Hex" )) %>%
  plotVenn(., NA, variables, colors, "Glycan PSMs", "white")


temp <- filtered40 %>% 
  mutate(method = ifelse(injectiontime == 3, "standard DIA method", paste("Glyco DIA -", NCE)) %>% 
           factor(levels = c("standard DIA method", "Glyco DIA - NCE25", "Glyco DIA - NCE27", "Glyco DIA - NCE30", "Glyco DIA - NCE35"), ordered = TRUE)) %>%
  mutate(condition = sample, filename = method) %>%
  filter(!str_detect(sample, "ormal")) %>%
  filter(str_detect(Glycans_NHFAGNa, "Hex" )) %>%
  data_build_venn_upset(., NA, variables)
upset(fromList(temp), 
      
      nsets = nrow(dataframe %>%
                     ungroup() %>%
                     select(filename) %>% 
                     unique()),
      sets = c("1", "2", "3", "4", "5"),
      keep.order = TRUE,
      empty.intersections = "on",
      order.by = "degree", 
      nintersects = NA,
      mainbar.y.label = "overlap",
      text.scale = c(1.3, 1.3, 1.3, 1.3, 1.5, 1.5)
)


#scores

filtered40 %>% 
  mutate(condition = sample, filename = method) %>%
  filter(!str_detect(sample, "ormal")) %>%
  ungroup() %>%
  select(filename) %>%
  unique() %>% 
  arrange(filename)

scores <- filtered40 %>% 
  filter(sample == "EnrichedPlasma") %>%
  filter(injectiontime == 4) %>%
  select(PeptideProteinMetrics, filename) %>%
  reshape2::dcast(PeptideProteinMetrics ~ filename, function(x) as.numeric(length(x) > 0)) %>% 
  column_to_rownames("PeptideProteinMetrics") %>%
  t() %>%
  as.data.frame() %>% 
  rownames_to_column(var = "filename") %>%
  select(!filename) %>% 
  ungroup() %>% 
  summarise_all(sum) %>%
  t() %>%
  as.data.frame() %>%
  filter(V1 >= 16) %>%
  rownames_to_column(var = "PeptideProteinMetrics") %>%
  select(1) %>% 
  left_join(filtered40 %>% filter(sample == "EnrichedPlasma")) %>%
  mutate(
    replicate = filename %>% str_extract("(?<=40_)\\d*") %>% as.numeric(),
    method = ifelse(injectiontime == 3, "standard DIA method", paste("Glyco DIA -", NCE)) %>% 
      factor(levels = c("standard DIA method", "Glyco DIA - NCE25", "Glyco DIA - NCE27", "Glyco DIA - NCE30", "Glyco DIA - NCE35"), ordered = TRUE)) 
ggplot(scores, aes(x = replicate, group = replicate, y = Score)) +
  geom_boxplot() +
  facet_grid(. ~ method, scales = "free") +
  theme_pubr()

group_by(filename) %>%
  summarise(mean = mean(Score),
            sd = sd(Starting_position)) %>%
  mutate(
    injectiontime = filename %>% str_extract("(?<=Ast)\\d") %>% as.numeric(),
    sample = filename %>% str_extract("[EN].*Plasma"),
    NCE = filename %>% str_extract("NCE.."),
    gradient = filename %>% str_extract("(?<=Gradient)\\d*") %>% as.numeric(),
    replicate = filename %>% str_extract("(?<=40_)\\d*") %>% as.numeric(),
    method = ifelse(injectiontime == 3, "standard DIA method", paste("Glyco DIA -", NCE)) %>% 
      factor(levels = c("standard DIA method", "Glyco DIA - NCE25", "Glyco DIA - NCE27", "Glyco DIA - NCE30", "Glyco DIA - NCE35"), ordered = TRUE)) %>%
  ggplot(aes(x = replicate, y = mean)) +
  geom_bar(aes(group = replicate), stat = "identity", position = position_dodge()) +
  geom_errorbar(aes(ymin = mean-sd, ymax = mean+sd), position = position_dodge(width=0.9), width = 0.6) +
  facet_grid(. ~ method) +
  theme_pubr()

#overlap matrix 40 minutes
data <- filtered40 %>%
  mutate(gene = str_extract(Protein_Name, "(?<=GN\\=)[^\\s]*")) %>% 
  filter(Glycans_NHFAGNa %>% str_detect("Hex")) %>%
  mutate(filename = paste(condition, replicate, sep = "_")) %>%
  data_build_venn_upset(., NA, "PeptideProteinMetrics")
overlap_matrix <- data.frame(matrix(ncol = length(data), nrow = length(data)),
                             row.names = names(data)
) 
colnames(overlap_matrix) <- names(data)

for(i in 1:length(data)){
  for(j in 1:length(data)){
    overlap = data[[i]] %in% data[[j]] %>% sum() / length(data[[i]])
    overlap_matrix[i, j] <- overlap
  }
}
col_fun = colorRamp2(c(0,1), c("white", "#346b8a"))
Heatmap(data.matrix(overlap_matrix),
        show_column_dend = FALSE,
        row_order = order(rownames(data.matrix(overlap_matrix))), 
        column_order = order(rownames(data.matrix(overlap_matrix))),
        col = col_fun,
        cell_fun = function(j, i, x, y, width, height, fill) {
          grid.text(sprintf("%.2f", data.matrix(overlap_matrix)[i, j]), x, y, gp = gpar(fontsize = 10))
        },
        cluster_rows = FALSE)

library(ComplexHeatmap)
data[, order(names(data))]

bardata$names <- factor(bardata$names,
                        levels = rownames(overlap_matrix)[column(ordered_HM)],
                        ordered = TRUE)
for(i in 1:nrow(bardata)){
  len <- length(data[[i]])
  bardata[i,2] <- len
}

ggplot(bardata, aes(x = names, y = length)) +
  geom_bar(stat = "identity", width = 0.6) +
  theme_pubr() +
  theme(axis.text.x = element_text(angle = 90, vjust = 0.5, hjust=1)) 


#protein atlas
protein_atlas <- read.delim("D:/Projects/Astral/05_scripts_final/proteinatlas.tsv") %>%
  select_all(~ str_replace_all(., "[:punct:]", "_")) 


filtered40 %>%
  filter(sample %>% str_detect("Normal")) %>%
  filter(!method %>% str_detect("Glyco")) %>%
  filtering(., 2) %>%
  match_proteinatlas(., "D:/Projects/Astral/05_scripts_final/proteinatlas.tsv", plot = TRUE) +
  labs(title = "Proteins found from Human Blood Atlas",
       subtitle = "Unenriched plasma - standard DIA")

filtered40 %>%
  filter(sample %>% str_detect("Normal")) %>%
  filter(!method %>% str_detect("Glyco")) %>%
  filtering(., 2) %>%
  match_proteinatlas(., "D:/Projects/Astral/05_scripts_final/proteinatlas.tsv") %>%
  filter(group == "glycosylated") %>%
  mutate(unit = ifelse(concentration > 1, "mg/L", ifelse(
    concentration > 1*10^-3, "µg/L", ifelse(
      concentration > 1*10^-6, "ng/L", "pg/L"
    ))) %>% factor(levels = c("mg/L", "µg/L", "ng/L", "pg/L"))) %>%
  group_by(unit) %>%
  tally()

filtered40 %>%
  filter(sample %>% str_detect("Normal")) %>%
  filter(method %>% str_detect("Glyco")) %>%
  filtering(., 2) %>%
  match_proteinatlas(., "D:/Projects/Astral/05_scripts_final/proteinatlas.tsv", plot = TRUE) +
  labs(title = "Proteins found from Human Blood Atlas",
       subtitle = "Unenriched plasma - GlycoDIA")

filtered40 %>%
  filter(sample %>% str_detect("Normal")) %>%
  filter(method %>% str_detect("Glyco")) %>%
  filtering(., 2) %>%
  match_proteinatlas(., "D:/Projects/Astral/05_scripts_final/proteinatlas.tsv") %>%
  filter(group == "glycosylated") %>%
  mutate(unit = ifelse(concentration > 1, "mg/L", ifelse(
    concentration > 1*10^-3, "µg/L", ifelse(
      concentration > 1*10^-6, "ng/L", "pg/L"
    ))) %>% factor(levels = c("mg/L", "µg/L", "ng/L", "pg/L"))) %>%
  group_by(unit) %>%
  tally()
# 
# test <- filtered40 %>%
#   filter(sample %>% str_detect("Normal")) %>%
#   filter(method %>% str_detect("Glyco")) %>%
#   filtering(., 2) %>%
#   match_proteinatlas(., "D:/Projects/Astral/05_scripts_final/proteinatlas.tsv") 

filtered40 %>%
  filter(sample %>% str_detect("rich")) %>%
  filter(method %>% str_detect("Glyco")) %>%
  filtering(., 2) %>%
  match_proteinatlas(.,  "D:/Projects/Astral/05_scripts_final/proteinatlas.tsv", plot = TRUE) +
  labs(title = "Proteins found from Human Blood Atlas",
       subtitle = "Enriched plasma - GlycoDIA")
filtered40 %>%
  filter(sample %>% str_detect("rich")) %>%
  filter(method %>% str_detect("Glyco")) %>%
  filtering(., 2) %>%
  match_proteinatlas(., "D:/Projects/Astral/05_scripts_final/proteinatlas.tsv") %>%
  filter(group == "glycosylated") %>%
  mutate(unit = ifelse(concentration > 1, "mg/L", ifelse(
    concentration > 1*10^-3, "µg/L", ifelse(
      concentration > 1*10^-6, "ng/L", "pg/L"
    ))) %>% factor(levels = c("mg/L", "µg/L", "ng/L", "pg/L"))) %>%
  group_by(unit) %>%
  tally()
filtered40 %>%
  filter(sample %>% str_detect("rich")) %>%
  filter(!method %>% str_detect("Glyco")) %>%
  filtering(., 2) %>%
  match_proteinatlas(., "D:/Projects/Astral/05_scripts_final/proteinatlas.tsv") %>%
  filter(group == "glycosylated") %>%
  mutate(unit = ifelse(concentration > 1, "mg/L", ifelse(
    concentration > 1*10^-3, "µg/L", ifelse(
      concentration > 1*10^-6, "ng/L", "pg/L"
    ))) %>% factor(levels = c("mg/L", "µg/L", "ng/L", "pg/L"))) %>%
  group_by(unit) %>%
  tally()


filtered40 %>%
  filter(sample %>% str_detect("rich")) %>%
  filter(method %>% str_detect("Glyco")) %>%
  filtering(., 2) %>%
  match_proteinatlas(.,  "D:/Projects/Astral/05_scripts_final/proteinatlas.tsv") %>%
  filter(glycosylated == TRUE) %>%
  head(60)

protein_atlas %>%
  mutate(concentration = Blood_concentration___Conc__blood_MS__pg_L_*10^-9,
         concentration = ifelse(is.na(concentration), Blood_concentration___Conc__blood_IM__pg_L_ * 10^-9, concentration)) %>% 
  select(concentration, Blood_concentration___Conc__blood_MS__pg_L_) %>%
  summarise(max = max(concentration, na.rm = TRUE),
            min = min(concentration, na.rm = TRUE),
            mean = mean(concentration, na.rm = TRUE))


filtered40 %>%
  filter(Glycans_NHFAGNa != "") %>%
  mutate(glycosite_pep = str_locate(PeptideProteinMetrics, "N(?=\\[)")[,1]-2 ,
         glycosite = glycosite_pep + Starting_position - 1,
         modpep = PeptideProteinMetrics %>% str_remove("(?<=N\\[).\\d*.\\d*(?=\\])")) %>%
  left_join(protein_atlas %>%
              mutate(concentration = Blood_concentration___Conc__blood_MS__pg_L_*10^-9,
                     concentration = ifelse(is.na(concentration), Blood_concentration___Conc__blood_IM__pg_L_ * 10^-9, concentration)) %>% select(Gene, concentration )) %>% 
  mutate(unit = ifelse(concentration > 1, "mg/L", ifelse(
    concentration > 1*10^-3, "µg/L", ifelse(
      concentration > 1*10^-6, "ng/L", "pg/L"
    )
  ))) %>%
  group_by(filename, sample, Gene ,glycosite, unit, injectiontime) %>%
  filter(!is.na(unit ))%>% 
  mutate(unit = factor(unit, levels = c("mg/L", "µg/L", "ng/L", "pg/L")),
         sample = factor(sample, levels = c("EnrichedPlasma", "NormalPlasma"), ordered = T)) %>%
  summarise(n = n(),
            NumberofGlycans = n_distinct(Glycans_NHFAGNa)) %>% 
  filter(n>=2) %>%
  ggplot(aes(x = sample, y = NumberofGlycans, fill = sample)) +
  geom_violin(trim = TRUE) +
  geom_boxplot(alpha = 0.5, coef=0, outlier.shape = NA) +
  facet_grid(injectiontime ~ unit, scales = "free") + 
  theme_pubr() +
  scale_fill_manual(values = c( "#5F7470", "#B8BDB5")) + 
  labs(title = "Glycomicroheterogeneity",
       subtitle = "At least 2 glyco-PSMs per site",
       y = "number of glycans per site",
       x = "") + coord_flip()

test<- filtered40 %>%
  filter(Glycans_NHFAGNa != "") %>%
  mutate(exp = ifelse(str_detect(method, "standard"), "standard", "glycodia")) %>%
  select(exp, sample, Gene) %>%
  unique() %>%
  left_join(protein_atlas %>%
              mutate(concentrationMS = Blood_concentration___Conc__blood_MS__pg_L_*10^-9,
                     concentrationIM = Blood_concentration___Conc__blood_IM__pg_L_ * 10^-9) %>%
              select(Gene, concentrationMS, concentrationIM ), by = "Gene") %>% 
  mutate(unitMS = ifelse(concentrationMS > 1, "mg/L", ifelse(
    concentrationMS > 1*10^-3, "µg/L", ifelse(
      concentrationMS > 1*10^-6, "ng/L", "pg/L"
    )
  )),
  unitIM = ifelse(concentrationIM > 1, "mg/L", ifelse(
    concentrationIM > 1*10^-3, "µg/L", ifelse(
      concentrationIM > 1*10^-6, "ng/L", "pg/L"
    )
  )),
  unit = ifelse(!is.na(unitMS), unitMS, ifelse(
    !is.na(unitIM), "IM", NA
  ))) 
test2<-test %>%
  group_by(exp, sample, unit) %>%
  tally() 
test %>% filter(is.na(unit)) %>% filter(method == "glycodia") %>% select(Gene) %>% unique()


glycolors <- c("#1F295C", "#6F3996", "#FDC010", "#70AD45", "#1670B9", "#b0ABAB", "#BF2026")
names(glycolors) <- c("paucimannose", "hybrid/asymetric","phosphomannose", "highmannose", "diantennary", "unoccupied", "extended")

filtered40 %>%
  filter(Off_by_x_error == 1) %>%
  group_by(method, sample, Glycans_NHFAGNa) %>%
  tally() %>%
  mutate(Glycan = Glycans_NHFAGNa %>%
           gsub("HexNAc", "N", .) %>%
           gsub("dHex", "F", .) %>%
           gsub("Hex", "H", .) %>%
           gsub("Phospho", "P", .) %>%
           gsub("NeuAc", "S", .) %>%
           gsub("NeuGc", "G", .) %>%
           gsub("\\W", "", .)) %>%
  mutate(
    HexNAc = str_extract(Glycan, "(?<=N)\\d+") %>% as.numeric(), # separate glycan composition for calculation
    Hex = str_extract(Glycan, "(?<=H)\\d+") %>% as.numeric(),
    dHex = str_extract(Glycan, "(?<=F)\\d+") %>% as.numeric(),
    Phos = str_extract(Glycan, "(?<=P)\\d+") %>% as.numeric(),
    NeuAc = str_extract(Glycan, "(?<=S)\\d+") %>% as.numeric(),
    NeuGc = str_extract(Glycan, "(?<=G)\\d+") %>% as.numeric())%>%
  mutate_all(~ replace(., is.na(.), 0)) %>%
  mutate(
    characteristic = ifelse(
      is.na(Glycan), "unoccupied", ifelse(
        Phos > 0, "phosphomannose", ifelse(
          HexNAc <= 2 & Hex <= 3, "paucimannose", ifelse(
            HexNAc == 2 & Hex > 3, "highmannose", ifelse(
              HexNAc == 3, "hybrid/asymetric", ifelse(
                HexNAc == 4, "diantennary", "extended"))))))) %>%
  filter(sample == "EnrichedPlasma") %>%
  filter(Glycan != "") %>%
  group_by(method, sample) %>%
  mutate(fraction = n/sum(n),
         sample = factor(sample, levels=c("NormalPlasma", "EnrichedPlasma"), ordered = TRUE)) %>%
  filter(fraction > 0.0005) %>%
  ggplot(aes(x= Glycan, y = fraction, fill = characteristic)) +
  geom_bar(stat = "identity", alpha = 0.5, col="black") +
  theme_minimal() +
  theme(axis.text.x = element_text(angle = 90, vjust = 0.5, hjust=1)) +
  scale_fill_manual(values = glycolors) +
  facet_grid(method ~ sample, scales= "free", space = "free") +
  labs(title = "Glycans identified per method",
       subtitle = "identified in more than 0.05% of PSMs") 

step1<- filtered40 %>%
  filter(Off_by_x_error == 1) %>%
  group_by(method, sample, Glycans_NHFAGNa) %>%
  tally() %>%
  mutate(Glycan = Glycans_NHFAGNa %>%
           gsub("HexNAc", "N", .) %>%
           gsub("dHex", "F", .) %>%
           gsub("Hex", "H", .) %>%
           gsub("Phospho", "P", .) %>%
           gsub("NeuAc", "S", .) %>%
           gsub("NeuGc", "G", .) %>%
           gsub("\\W", "", .)) %>%
  mutate(
    HexNAc = str_extract(Glycan, "(?<=N)\\d+") %>% as.numeric(), # separate glycan composition for calculation
    Hex = str_extract(Glycan, "(?<=H)\\d+") %>% as.numeric(),
    dHex = str_extract(Glycan, "(?<=F)\\d+") %>% as.numeric(),
    Phos = str_extract(Glycan, "(?<=P)\\d+") %>% as.numeric(),
    NeuAc = str_extract(Glycan, "(?<=S)\\d+") %>% as.numeric(),
    NeuGc = str_extract(Glycan, "(?<=G)\\d+") %>% as.numeric())%>%
  mutate_all(~ replace(., is.na(.), 0)) %>%
  mutate(
    characteristic = ifelse(
      is.na(Glycan), "unoccupied", ifelse(
        Phos > 0, "phosphomannose", ifelse(
          HexNAc <= 2 & Hex <= 3, "paucimannose", ifelse(
            HexNAc == 2 & Hex > 3, "highmannose", ifelse(
              HexNAc == 3, "hybrid/asymetric", ifelse(
                HexNAc == 4, "diantennary", "extended"))))))) %>%
  filter(sample == "EnrichedPlasma") %>%
  filter(Glycan != "") %>%
  group_by(method, sample) %>%
  mutate(fraction = n/sum(n),
         sample = factor(sample, levels=c("NormalPlasma", "EnrichedPlasma"), ordered = TRUE)) %>%
  filter(fraction > 0.0005) %>% ungroup() %>%
  reshape2::dcast(Glycans_NHFAGNa +characteristic ~ method, value.var = "n") 
ggpairs(step1 %>% na.omit() , columns = 3:7, ggplot2::aes(color = characteristic), diag = "blank", upper = "blank")
ggcorr(step1[,3:7], label = TRUE)  

#statements on number of protiens/sites, and compare to AstralBenchmark paper 
plasmaref <- read.delim(file = "D:/Projects/Astral/05_scripts_final/20240521_092557_20230403_TP_AS_30min_3p5ms_2Th_1_Report.tsv") 
plasmaEVref <- read.delim(file = "D:/Projects/Astral/05_scripts_final/20230517_OLEP08_EV_TP_1ug_MB_60min_AS_dDIA_15ms_2Th_Ev3_GPFLib_Refined.tsv")

filtered40 %>% ungroup() %>%
  filter(injectiontime == 4) %>%
  filter(str_detect(sample, "rich")) %>%
  filter(str_detect(Glycans_NHFAGNa, "Hex")) %>%
  mutate(method = ifelse(injectiontime == 3, "standard DIA method", paste("Glyco DIA -", NCE)) %>% 
           factor(levels = c("standard DIA method", "Glyco DIA - NCE25", "Glyco DIA - NCE27", "Glyco DIA - NCE30", "Glyco DIA - NCE35"), ordered = TRUE ),
         condition = paste(sample, method, sep = "_"),
         Gene = str_extract(Protein_Name, "(?<=GN.).*(?=\\sIF)"),
         Gene = ifelse(str_detect(Gene, "IF"), str_extract(Gene, ".*(?=\\sIF=1)"), Gene),
         Gene = ifelse(is.na(Gene) & str_detect(Protein_Name, "IGHG"), str_extract(Protein_Name, "IGHG\\d"), Gene),
         glycosite_pep = str_locate(PeptideProteinMetrics, "N(?=\\[)")[,1]-2 ,
         glycosite = glycosite_pep + Starting_position - 1) %>% 
  group_by(method, Gene, glycosite) %>%
  tally() %>%
  group_by(Gene, glycosite) %>%
  tally() %>% 
  ungroup() %>%
  filter(n>=2) %>%
  summarise(genes = n_distinct(Gene),
            sites = n_distinct(paste(Gene, glycosite)))
mycolors <- c("#E2DEDE", "darkblue","lightblue")
names(mycolors) <- c("not found", "glycosylated","not glycosylated")
PAref <- plasmaref %>%
  mutate(Gene = PG.ProteinNames %>% str_remove("_HUMAN"),
         Glycans_NHFAGNa = "") %>%
  match_proteinatlas(., "D:/Projects/Astral/05_scripts_final/proteinatlas.tsv", plot = FALSE)
ggplot(PAref %>% arrange(found), aes(x = rank, y = concentration, col = group)) +
  geom_point() +
  geom_point(data = PAref %>% filter(group == "not glycosylated")) +
  geom_text_repel(data = PAref %>% filter(group == "not glycosylated") %>% head(150) %>% sample_n(30), aes(label = Gene), col = "black", min.segment.length = 0, seed = 42, box.padding = 0.5, max.overlaps = Inf) +
  geom_text_repel(data = PAref %>% filter(group == "not glycosylated") %>% tail(30) %>% sample_n(15), aes(label = Gene), col = "black", min.segment.length = 0, seed = 42, box.padding = 0.5, max.overlaps = 100, ylim = c(NA, 1)) +
  scale_color_manual(values = mycolors) +
  labs(y = "concentration found in Human Blood Atlas (mg/L)") + 
  # coord_trans(y="log10") +
  scale_y_log10(breaks = trans_breaks("log10", function(x) 10^x),
                labels = trans_format("log10", math_format(10^.x))) +
  theme_pubr() +
  annotation_logticks(side = "l") +
  theme(legend.position = "bottom")

PArefEV <- plasmaEVref %>% 
  mutate(Gene = Description %>% str_extract("(?<=GN=)[^ ]*"),
         Glycans_NHFAGNa = "") %>%
  match_proteinatlas(., "D:/Projects/Astral/05_scripts_final/proteinatlas.tsv", plot = FALSE)
ggplot(PArefEV %>% arrange(found), aes(x = rank, y = concentration, col = group)) +
  geom_point() +
  geom_point(data = PArefEV %>% filter(group == "not glycosylated")) +
  geom_text_repel(data = PArefEV %>% filter(group == "not glycosylated") %>% head(1000) %>% sample_n(30), aes(label = Gene), col = "black", min.segment.length = 0, seed = 42, box.padding = 0.5, max.overlaps = Inf) +
  geom_text_repel(data = PArefEV %>% filter(group == "not glycosylated") %>% tail(1000) %>% sample_n(30), aes(label = Gene), col = "black", min.segment.length = 0, seed = 42, box.padding = 0.5, max.overlaps = 100, ylim = c(NA, 1)) +
  scale_color_manual(values = mycolors) +
  labs(y = "concentration found in Human Blood Atlas (mg/L)") + 
  # coord_trans(y="log10") +
  scale_y_log10(breaks = trans_breaks("log10", function(x) 10^x),
                labels = trans_format("log10", math_format(10^.x))) +
  theme_pubr() +
  annotation_logticks(side = "l") +
  theme(legend.position = "bottom")

glycosites <- filtered40  %>%
  filter(str_detect(Glycans_NHFAGNa, "Hex")) %>%
  filter(str_detect(sample, "rich")) %>%
  filter(str_detect(method, "lyco")) %>%
  mutate(modpep = PeptideProteinMetrics %>% str_remove_all("(!<N)\\[.\\d*\\.\\d*\\]"),
         glycosite = Starting_position + str_locate(modpep, "N\\[") - 3)

glycosites %>% group_by(Gene, glycosite) %>% summarise(n = n_distinct(NCE)) %>% filter(n>=2) %>% nrow()
glycosites %>% group_by(Gene) %>% summarise(n = n_distinct(NCE)) %>% filter(n>=2) %>% nrow()
glycosites %>% select(Gene, glycosite)

match_plasmaref <- glycosites %>% group_by(Gene, glycosite) %>% summarise(n = n_distinct(NCE)) %>% filter(n>=2)  
plasmaref %>% mutate(Protein_Name = PG.ProteinNames %>% str_remove("_HUMAN")) %>% select(Protein_Name) %>% filter(Protein_Name %in% match_plasmaref$Gene) %>%  unique() %>%nrow()
plasmaEVref %>% mutate(Protein_Name = Description %>% str_extract("(?<=GN=)[^ ]*")) %>% select(Protein_Name) %>% filter(Protein_Name %in% match_plasmaref$Gene) %>%  unique() %>%nrow()
test<- plasmaref %>% mutate(Protein_Name = PG.ProteinNames %>% str_remove("_HUMAN")) %>% select(Protein_Name) %>% filter(Protein_Name %in% match_plasmaref$Gene) %>%  unique()
plasmaEVref$Protein...Label %>% n_distinct()
plasmaref$PG.ProteinNames %>% n_distinct()

##-------10min----------
gradient10 <- filtered %>% 
  filter(gradient == 10) %>%
  mutate(method = ifelse(injectiontime == 3, "standard DIA method", paste("Glyco DIA -", NCE)) %>% 
           factor(levels = c("standard DIA method", "Glyco DIA - NCE25", "Glyco DIA - NCE27", "Glyco DIA - NCE30", "Glyco DIA - NCE35"), ordered = TRUE ),
         condition = paste(sample, method, sep = "_"),
         Gene = str_extract(Protein_Name, "(?<=GN.).*(?=\\sIF)"),
         Gene = ifelse(str_detect(Gene, "IF"), str_extract(Gene, ".*(?=\\sIF=1)"), Gene),
         Gene = ifelse(is.na(Gene) & str_detect(Protein_Name, "IGHG"), str_extract(Protein_Name, "IGHG\\d"), Gene))

glycosites10 <- gradient10  %>%
  filter(str_detect(Glycans_NHFAGNa, "Hex")) %>%
  filter(str_detect(method, "lyco")) %>%
  filtering(.,2) %>%
  mutate(modpep = PeptideProteinMetrics %>% str_remove_all("(!<N)\\[.\\d*\\.\\d*\\]"),
         glycosite = Starting_position + str_locate(modpep, "N\\[") - 3)

glycosites10 %>% group_by(Gene, glycosite, sample) %>% summarise(n = n_distinct(NCE)) %>% filter(n>=2) %>% group_by(sample) %>% summarise(nprot = n_distinct(Gene), nsite = n_distinct(paste(Gene, glycosite)))
glycosites10 %>% group_by(sample) %>% summarise(psm = n_distinct(PeptideProteinMetrics))
glycosites %>% group_by(Gene) %>% summarise(n = n_distinct(NCE)) %>% filter(n>=2) %>% nrow()
glycosites %>% select(Gene, glycosite)

gradient20 <- filtered %>% 
  filter(gradient == 20) %>%
  mutate(method = ifelse(injectiontime == 3, "standard DIA method", paste("Glyco DIA -", NCE)) %>% 
           factor(levels = c("standard DIA method", "Glyco DIA - NCE25", "Glyco DIA - NCE27", "Glyco DIA - NCE30", "Glyco DIA - NCE35"), ordered = TRUE ),
         condition = paste(sample, method, sep = "_"),
         Gene = str_extract(Protein_Name, "(?<=GN.).*(?=\\sIF)"),
         Gene = ifelse(str_detect(Gene, "IF"), str_extract(Gene, ".*(?=\\sIF=1)"), Gene),
         Gene = ifelse(is.na(Gene) & str_detect(Protein_Name, "IGHG"), str_extract(Protein_Name, "IGHG\\d"), Gene))

glycosites20 <- gradient20  %>%
  filter(str_detect(Glycans_NHFAGNa, "Hex")) %>%
  filter(str_detect(method, "lyco")) %>%
  filtering(.,2) %>%
  mutate(modpep = PeptideProteinMetrics %>% str_remove_all("(!<N)\\[.\\d*\\.\\d*\\]"),
         glycosite = Starting_position + str_locate(modpep, "N\\[") - 3)

glycosites20 %>% group_by(Gene, glycosite, sample) %>% summarise(n = n_distinct(NCE)) %>% filter(n>=2) %>% group_by(sample) %>% summarise(nprot = n_distinct(Gene), nsite = n_distinct(paste(Gene, glycosite)))
glycosites20 %>% group_by(sample) %>% summarise(psm = n_distinct(PeptideProteinMetrics))

filtered10 <- gradient10 %>% 
  filter(injectiontime == 4) %>%
  filtering(. , 2)


a <- plot_PSMs_df(filtered10) %>%  
  mutate(filename = (ifelse(filename %>% str_detect("04_184_20210306165636"), "Ast4ms_DIA_NormalPlasma_NCE25_Gradient10_04_184", filename))) %>%
  mutate(
    injectiontime = filename %>% str_extract("(?<=Ast)\\d") %>% as.numeric(),
    sample = filename %>% str_extract("[EN].*Plasma"),
    NCE = filename %>% str_extract("NCE.."),
    gradient = filename %>% str_extract("(?<=Gradient)\\d*") %>% as.numeric()
  ) %>%  
  group_by(injectiontime, sample, NCE, gradient, variable) %>%
  summarise(mean = mean(value),
            median = median(value),
            max = max(value),
            min = min(value),
            sd = sd(value)) %>%
  mutate(method = ifelse(injectiontime == 3, "standard DIA method", paste("Glyco DIA -", NCE)) %>% 
           factor(levels = c("standard DIA method", "Glyco DIA - NCE25", "Glyco DIA - NCE27", "Glyco DIA - NCE30", "Glyco DIA - NCE35"), ordered = TRUE )) %>%
  ggplot(aes(x = method, y = median, fill = variable)) +
  geom_bar(stat = "identity", aes(fill = variable), position = position_dodge(), alpha = 0.6, col = "black") +
  geom_errorbar(aes(ymin = min, ymax = max), position = position_dodge(width=0.9), width = 0.6) +
  geom_text(aes(label =round(median), y = max, group = variable), vjust = -0.2, position = position_dodge(width = 1)) +
  facet_grid(sample ~ ., scales = "free") + 
  theme(axis.text.x = element_text(angle = 90, vjust = 0.5, hjust=1)) +
  theme_minimal() +
  scale_fill_manual(values = c("darkblue", "lightblue")) +
  labs(title = "PSMs after filtering",
       subtitle = "",
       x = "") +
  scale_x_discrete(guide = guide_axis(angle = 90)) 
a +theme_pubr()
b <- filtered10 %>% 
  filter(str_detect(Glycans_NHFAGNa, "Hex")) %>%
  mutate(gene = str_extract(Protein_Name, "(?<=GN\\=)[^\\s]*")) %>% 
  group_by(filename, injectiontime, sample, NCE, gradient, gene) %>%
  tally() %>%
  filter(n>=2) %>%
  group_by(filename, injectiontime, sample, NCE, gradient) %>% 
  tally() %>%  
  group_by(injectiontime, sample, NCE, gradient) %>%
  summarise(mean = mean(n),
            median = median(n),
            max = max(n),
            min = min(n),
            sd = sd(n)) %>%
  mutate(method = ifelse(injectiontime == 3, "standard DIA method", paste("Glyco DIA -", NCE)) %>% 
           factor(levels = c("standard DIA method", "Glyco DIA - NCE25", "Glyco DIA - NCE27", "Glyco DIA - NCE30", "Glyco DIA - NCE35"), ordered = TRUE )) %>%
  ggplot(aes(x = method, y = median, fill = sample)) +
  geom_bar(stat = "identity", position = position_dodge(), alpha = 0.6, col = "black") +
  geom_errorbar(aes(ymin = min, ymax = max), position = position_dodge(width=0.9), width = 0.6) +
  # geom_text(aes(label = round(mean), y = max), vjust = -0.2, position = position_dodge(width = 1)) +
  facet_grid(sample ~ ., scales = "free") + 
  theme(axis.text.x = element_text(angle = 90, vjust = 0.5, hjust=1)) +
  theme_minimal() +
  scale_fill_manual(values = c("#5F7470", "#B8BDB5")) +
  labs(title = "Glycoproteins",
       subtitle = "with at least 2 glyco-PSMs",
       x = "") +
  scale_x_discrete(guide = guide_axis(angle = 90)) 

b + theme_pubr()
c <- filtered10 %>%
  filter(Glycans_NHFAGNa != "") %>%
  mutate(glycosite_pep = str_locate(PeptideProteinMetrics, "N(?=\\[)")[,1]-2 ,
         glycosite = glycosite_pep + Starting_position - 1,
         modpep = PeptideProteinMetrics %>% str_remove("(?<=N\\[).\\d*.\\d*(?=\\])")) %>%
  mutate(gene = str_extract(Protein_Name, "(?<=GN\\=)[^\\s]*")) %>% 
  group_by(filename, injectiontime, sample, NCE, gradient, gene ,glycosite) %>%
  tally() %>%
  filter(n>=2) %>%
  group_by(filename, injectiontime, sample, NCE, gradient) %>%
  tally() %>%
  group_by(injectiontime, sample, NCE, gradient) %>%
  summarise(mean = mean(n),
            median = median(n),
            max = max(n),
            min = min(n),
            sd = sd(n))  %>%
  mutate(method = ifelse(injectiontime == 3, "standard DIA method", paste("Glyco DIA -", NCE)) %>% 
           factor(levels = c("standard DIA method", "Glyco DIA - NCE25", "Glyco DIA - NCE27", "Glyco DIA - NCE30", "Glyco DIA - NCE35"), ordered = TRUE )) %>%
  ggplot(aes(x = method, y = median, fill = sample)) +
  geom_bar(stat = "identity", position = position_dodge(), alpha = 0.6, col = "black") +
  geom_errorbar(aes(ymin = min, ymax = max), position = position_dodge(width=0.9), width = 0.6) +
  geom_text(aes(label = round(median), y = mean+sd), vjust = -0.2, position = position_dodge(width = 1)) +
  facet_grid(sample ~ ., scales = "free") + 
  theme(axis.text.x = element_text(angle = 90, vjust = 0.5, hjust=1)) +
  theme_minimal()+
  scale_fill_manual(values = c("#5F7470", "#B8BDB5")) +
  labs(title = "Glycosites",
       subtitle = "with at least 2 glyco-PSMs",
       x = "") +
  scale_x_discrete(guide = guide_axis(angle = 90)) 
c + theme_pubr()
a

ggarrange(a, b, c, labels = c("A", "B", "C"), ncol = 3, nrow = 1, common.legend = FALSE, align = "hv", legend = "bottom")


conditions <- filtered10 %>% select(condition) %>% unique()
conditions
variables <- "PeptideProteinMetrics"
repclipatecolors <- c("#87AFC7", "#DADADA", "lightblue", "#346b8a" )
colors <- c("#B4B8AB", "#153243", "#346b8a", "#BA3B46", "#FF6666")

methodcolors <- c("#E2E2E1", "#EFC3CD", "#C6B3B7", "#96A9B3", "#8B575C")
names(methodcolors) <- c("standard DIA method", "Glyco DIA - NCE25", "Glyco DIA - NCE27", "Glyco DIA - NCE30", "Glyco DIA - NCE35")
plotVenn(gradient10, conditions[8,], variables, repclipatecolors, "glycoPSMs")
plotVenn(filtered10, NA, variables, colors, "glycoPSMs")

conditions <- filtered %>% select(sample) %>% unique()
conditions[2,]
filtered <- filtered %>% mutate(method = ifelse(injectiontime == 3, "standard DIA method", paste("Glyco DIA -", NCE)) %>% 
                                  factor(levels = c("standard DIA method", "Glyco DIA - NCE25", "Glyco DIA - NCE27", "Glyco DIA - NCE30", "Glyco DIA - NCE35"), ordered = TRUE))
conditions <- filtered %>% 
  mutate(condition = sample, filename = method) %>%
  select(condition) %>% unique()
filtered10 %>% colnames()

variables <- "gene"
filtered10 %>% 
  mutate(gene = str_extract(Protein_Name, "(?<=GN\\=)[^\\s]*")) %>% 
  mutate(condition = sample, filename = method) %>%
  filter(!str_detect(sample, "ormal")) %>%
  filter(str_detect(Glycans_NHFAGNa, "Hex" )) %>%
  plotVenn(., NA, variables, colors, "Glycan PSMs", "white")
temp <- filtered10 %>% 
  mutate(method = ifelse(injectiontime == 3, "standard DIA method", paste("Glyco DIA -", NCE)) %>% 
           factor(levels = c("standard DIA method", "Glyco DIA - NCE25", "Glyco DIA - NCE27", "Glyco DIA - NCE30", "Glyco DIA - NCE35"), ordered = TRUE)) %>%
  mutate(condition = sample, filename = method) %>%
  filter(!str_detect(sample, "ormal")) %>%
  #filter(str_detect(Glycans_NHFAGNa, "Hex" )) %>%
  data_build_venn_upset(., NA, variables)
upset(fromList(temp), 
      
      nsets = nrow(dataframe %>%
                     ungroup() %>%
                     select(filename) %>% 
                     unique()),
      sets = c("1", "2", "3", "4", "5"),
      keep.order = TRUE,
      empty.intersections = "on",
      order.by = "degree", 
      nintersects = NA,
      mainbar.y.label = "overlap",
      text.scale = c(1.3, 1.3, 1.3, 1.3, 1.5, 1.5)
)


filtered10 %>% 
  mutate(condition = sample, filename = method) %>%
  filter(!str_detect(sample, "ormal")) %>%
  ungroup() %>%
  select(filename) %>%
  unique() %>% 
  arrange(filename)


data <- filtered10 %>%
  mutate(gene = str_extract(Protein_Name, "(?<=GN\\=)[^\\s]*")) %>% 
  filter(Glycans_NHFAGNa %>% str_detect("Hex")) %>%
  mutate(filename = paste(condition, replicate, sep = "_")) %>%
  data_build_venn_upset(., NA, "PeptideProteinMetrics")
overlap_matrix <- data.frame(matrix(ncol = length(data), nrow = length(data)),
                             row.names = names(data)
) 
colnames(overlap_matrix) <- names(data)

for(i in 1:length(data)){
  for(j in 1:length(data)){
    overlap = data[[i]] %in% data[[j]] %>% sum() / length(data[[i]])
    overlap_matrix[i, j] <- overlap
  }
}
col_fun = colorRamp2(c(0,1), c("white", "#346b8a"))
Heatmap(data.matrix(overlap_matrix),
        show_column_dend = FALSE,
        row_order = order(rownames(data.matrix(overlap_matrix))), 
        column_order = order(rownames(data.matrix(overlap_matrix))),
        col = col_fun,
        # cell_fun = function(j, i, x, y, width, height, fill) {
        #   grid.text(sprintf("%.2f", data.matrix(overlap_matrix)[i, j]), x, y, gp = gpar(fontsize = 10))
        # },
        cluster_rows = FALSE)

data[order(names(data))]


#protein atlas


PA10 <- filtered10 %>%
  filter(!sample %>% str_detect("Normal")) %>%
  filter(method %>% str_detect("Glyco")) %>%
  filtering(., 2) %>%
  match_proteinatlas(., "D:/Projects/Astral/05_scripts_final/proteinatlas.tsv", plot = FALSE)

ggplot(
  PA10 %>%
    arrange(found), aes(x = rank, y = concentration, col = group)) +
  geom_point() +
  geom_point(data = PA10 %>% filter(glycosylated == TRUE), col = "darkblue") +
  geom_text_repel(data = PA10 %>% filter(group == "glycosylated") %>% head(60) %>% sample_n(15), aes(label = Gene), col = "black", min.segment.length = 0, seed = 42, box.padding = 0.5, max.overlaps = Inf) +
  geom_text_repel(data = PA10 %>% filter(group == "glycosylated") %>% tail(15) %>% sample_n(15), aes(label = Gene), col = "black", min.segment.length = 0, seed = 42, box.padding = 0.5, max.overlaps = 100, ylim = c(NA, 1)) +
  geom_text_repel(data = PA10 %>% filter(group == "glycosylated") %>% filter(row_number() > 60) %>% sample_n(15), aes(label = Gene), col = "black", min.segment.length = 0, seed = 42, box.padding = 0.5, max.overlaps = 100, ylim = c(NA, 1)) +
  scale_color_manual(values = c("#E2DEDE", "darkblue","lightblue")) +
  labs(y = "concentration found in Human Blood Atlas (mg/L)") + 
  # coord_trans(y="log10") +
  scale_y_log10(breaks = trans_breaks("log10", function(x) 10^x),
                labels = trans_format("log10", math_format(10^.x))) +
  theme_pubr() +
  annotation_logticks(side = "l") +
  theme(legend.position = "bottom") +
  labs(title = "Proteins found from Human Blood Atlas",
       subtitle = "Enriched plasma - GlycoDIA 10 minutes")

filtered10 %>%
  filter(sample %>% str_detect("rich")) %>%
  filter(method %>% str_detect("Glyco")) %>%
  filtering(., 2) %>%
  match_proteinatlas(., "D:/Projects/Astral/05_scripts_final/proteinatlas.tsv") %>%
  filter(group == "glycosylated") %>%
  mutate(unit = ifelse(concentration > 1, "mg/L", ifelse(
    concentration > 1*10^-3, "µg/L", ifelse(
      concentration > 1*10^-6, "ng/L", "pg/L"
    ))) %>% factor(levels = c("mg/L", "µg/L", "ng/L", "pg/L"))) %>%
  group_by(unit) %>%
  tally()
filtered10 %>%
  filter(sample %>% str_detect("rich")) %>%
  filter(!method %>% str_detect("Glyco")) %>%
  filtering(., 2) %>%
  match_proteinatlas(., "D:/Projects/Astral/05_scripts_final/proteinatlas.tsv") %>%
  filter(group == "glycosylated") %>%
  mutate(unit = ifelse(concentration > 1, "mg/L", ifelse(
    concentration > 1*10^-3, "µg/L", ifelse(
      concentration > 1*10^-6, "ng/L", "pg/L"
    ))) %>% factor(levels = c("mg/L", "µg/L", "ng/L", "pg/L"))) %>%
  group_by(unit) %>%
  tally()


filtered10 %>%
  filter(sample %>% str_detect("rich")) %>%
  filter(method %>% str_detect("Glyco")) %>%
  filtering(., 2) %>%
  match_proteinatlas(.,  "D:/Projects/Astral/05_scripts_final/proteinatlas.tsv") %>%
  filter(glycosylated == TRUE) %>%
  head(60)

filtered10 %>%
  mutate(concentration = Blood_concentration___Conc__blood_MS__pg_L_*10^-9,
         concentration = ifelse(is.na(concentration), Blood_concentration___Conc__blood_IM__pg_L_ * 10^-9, concentration)) %>% 
  select(concentration, Blood_concentration___Conc__blood_MS__pg_L_) %>%
  summarise(max = max(concentration, na.rm = TRUE),
            min = min(concentration, na.rm = TRUE),
            mean = mean(concentration, na.rm = TRUE))


bind_rows(filtered10, filtered40) %>%
  filter(str_detect(sample, "rich")) %>%  
  filter(str_detect(method, "Glyco")) %>%
  filter(Glycans_NHFAGNa != "") %>%
  mutate(glycosite_pep = str_locate(PeptideProteinMetrics, "N(?=\\[)")[,1]-2 ,
         glycosite = glycosite_pep + Starting_position - 1,
         modpep = PeptideProteinMetrics %>% str_remove("(?<=N\\[).\\d*.\\d*(?=\\])")) %>%
  left_join(protein_atlas %>%
              mutate(concentration = Blood_concentration___Conc__blood_MS__pg_L_*10^-9,
                     concentration = ifelse(is.na(concentration), Blood_concentration___Conc__blood_IM__pg_L_ * 10^-9, concentration)) %>% select(Gene, concentration )) %>% 
  mutate(unit = ifelse(concentration > 1, "mg/L", ifelse(
    concentration > 1*10^-3, "µg/L", ifelse(
      concentration > 1*10^-6, "ng/L", "pg/L"
    )
  ))) %>%
  group_by(filename, sample, Gene ,glycosite, unit, injectiontime, gradient) %>%
  filter(!is.na(unit ))%>% 
  mutate(unit = factor(unit, levels = c("mg/L", "µg/L", "ng/L", "pg/L")),
         sample = factor(sample, levels = c("EnrichedPlasma", "NormalPlasma"), ordered = T)) %>%
  summarise(n = n(),
            NumberofGlycans = n_distinct(Glycans_NHFAGNa)) %>% 
  filter(n>=2) %>%
  ggplot(aes(x = factor(gradient), y = NumberofGlycans, fill = sample)) +
  geom_violin(trim = TRUE) +
  geom_boxplot(alpha = 0.5, coef=0, outlier.shape = NA) +
  # stat_summary(fun.data="mean_sdl",  
  #              geom="crossbar", width=0.2, alpha = 0.5 ) +
  facet_grid(injectiontime ~ unit, scales = "free") + 
  theme_pubr() +
  scale_fill_manual(values = c( "#5F7470", "#B8BDB5")) + # c("#B8BDB5", "#5F7470")) +
  labs(title = "Glycomicroheterogeneity",
       subtitle = "At least 2 glyco-PSMs per site",
       y = "number of glycans per site",
       x = "") + coord_flip()


#Cytokines

cytokines <- annotated %>%
  filter(sample %>% str_detect("Enriched")) %>%
  #filter(method %>% str_detect("Glyco")) %>%
  mutate(Gene = str_extract(protein_name, "(?<=GN.).*(?=\\sIF)"),
         Gene = ifelse(str_detect(Gene, "IF"), str_extract(Gene, ".*(?=\\sIF=1)"), Gene),
         modpep = peptideproteinmetrics %>% str_remove_all("(?<!N)\\[.\\d*.\\d*\\]")  %>% str_remove("(?<=N\\[).\\d*.\\d*\\]")) %>%
  mutate(Nsite = starting_position + str_locate(modpep, "N\\[") - 3,
         Nsite = Nsite[,"start"]) %>% 
  filter(Nsite != 125) %>%
  filter(Gene == "IL12A" | Gene == "IL12B"| Gene == "IL22"| Gene == "CSF1"| Gene == "CSF2"| Gene == "VIP") %>%
  mutate(Nsite = ifelse(str_detect(peptideproteinmetrics, "HSDAVFTDN"), 133, Nsite)) 

cytokines %>% 
  filter(Gene == "VIP") %>% select(sequence, Nsite) %>% unique()
# filter(120000 > scan_number & scan_number > 10000) %>%
# filter(str_detect(filename, "NCE27")) %>%
#filter(starting_position == 124) %>%
select(sequence, Gene, starting_position, 
       glycans_nhfagna , filename, score, scan_number, ion_y, ion_Y, ion_b)

cytokines %>%  group_by(glycans_nhfagna, Gene, Nsite) %>% tally() %>%
  mutate(Glycan = glycans_nhfagna %>%
           gsub("HexNAc", "N", .) %>%
           gsub("dHex", "F", .) %>%
           gsub("Hex", "H", .) %>%
           gsub("Phospho", "P", .) %>%
           gsub("NeuAc", "S", .) %>%
           gsub("NeuGc", "G", .) %>%
           gsub("\\W", "", .)) %>%
  ggplot(aes(x = Glycan, y = n)) +
  geom_bar(stat = "identity", fill = "lightblue", col = "black") +
  facet_grid(. ~ paste(Gene, "-",  Nsite), scales = "free", space = "free", rows = 3) +
  labs(title = "",
       y = "number of PSMs",
       x = "Glycan composition") +
  theme_pubr() +
  theme(axis.text.x = element_text(angle = 90, vjust = 0.5, hjust=1)) 

#forannotator
GNO <- read.csv("GNOtomatch.csv")
annotate_td <- filtered %>% 
  filter(Glycans_NHFAGNa %>% str_detect("Hex")) %>%
  left_join(filelist, by = "filename") %>% 
  mutate(mgf_path = paste0(getwd(), str_sub(filenameBU, 2) %>% str_remove("xlsx"), "mgf"),
         scan_number = Comment %>% str_extract("(?<=d1\\=)\\d*")) %>%
  mutate(sequence = PeptideProteinMetrics %>% str_sub(3, nchar(PeptideProteinMetrics)-2))  %>% 
  left_join(GNO, by = "Glycans_NHFAGNa", relationship = "many-to-many") %>%
  mutate(sequence = ifelse(GNOME == "", sequence, sequence %>% str_replace("(?<=N\\[).\\d*\\.\\d*", paste0("GNO:", GNOME)))) #%>%
#filter(GNOME != "")
annotate_td %>% head(1) %>%
  write.csv("Astral_forAnnotation.csv")

annotate_td <- filtered %>% 
  filter(gradient == 40) %>%
  filter(sample == "EnrichedPlasma") %>%
  left_join(filelist, by = "filename") %>% 
  mutate(mgf_path = paste0(getwd(), str_sub(filenameBU, 2) %>% str_remove("xlsx"), "mgf"),
         scan_number = Comment %>% str_extract("(?<=d1\\=)\\d*")) %>%
  mutate(sequence = PeptideProteinMetrics %>% str_sub(3, nchar(PeptideProteinMetrics)-2))  %>% 
  left_join(GNO, by = "Glycans_NHFAGNa", relationship = "many-to-many") %>%
  mutate(sequence = ifelse(GNOME == "", sequence, sequence %>% str_replace("(?<=N\\[).\\d*\\.\\d*", paste0("GNO:", GNOME))))

annotate_td %>% 
  write.csv("D:/Astral40_forAnnotation.csv")

annotated <- read.csv("D:/Astral40_annotated.csv")
annotated <- annotated %>% 
  mutate(NCE = str_extract(condition, "(?<=NCE)\\d\\d") %>% as.numeric()) %>%
  filter(str_detect(condition, "Ast4"))

annotated_filtered <- annotated %>%
  group_by(filename, scan__, glycans_nhfagna) %>%
  mutate(ionscore = ion_Y %>% str_remove("\\(\\d*.\\d*\\)") %>% as.numeric()) %>% 
  top_n(n = 1, wt = ionscore) 

annotated_filtered_2 <- annotated_filtered %>% 
  mutate(glycosylated = str_detect(glycans_nhfagna, "Hex")) %>%
  select(NCE,sequence ,z, glycosylated, matches("ion_")) %>%
  filter(z > 1) %>%
  select(!modification_type_s_) %>%
  mutate(ion_Y = ion_Y %>% str_remove("\\(\\d*.\\d*\\)") %>% as.numeric(),
         ion_y = ion_y %>% str_remove("\\(\\d*.\\d*\\)") %>% as.numeric(),
         ion_b = ion_b %>% str_remove("\\(\\d*.\\d*\\)") %>% as.numeric(),
         ion_oxonium = ion_oxonium %>% str_remove("\\(\\d*.\\d*\\)") %>% as.numeric())
annotated_filtered_2 %>%  ungroup() %>%
  filter(z < 6) %>%
  select(NCE, z, ion_Y, ion_oxonium, ion_y, ion_b, glycosylated) %>%
  melt(id.vars = c("NCE", "z", "glycosylated")) %>% 
  ggplot(aes(x = factor(NCE), y = value, fill = variable)) +
  geom_boxplot() +
  facet_grid(z ~ variable) +
  scale_fill_brewer(palette = "Paired") +
  labs(title = "Ion Coverage in GlycoDIA",
       y = "sequence coverage (%)") +
  theme_minimal()

annotated_filtered_2 %>% group_by(z) %>% tally() %>% ggplot(aes(x = z, y = n)) +geom_col()

library(seqinr)
edit_fasta <- function(fas) {
  res <- sapply(fas, function(x) {
    lapply(x, row.names)
  })
  n.obs <- sapply(res, length) #
  seq.max <- seq_len(max(n.obs))
  df <- data.frame(t(sapply(res, "[", i = seq.max))) %>%
    t() %>%
    as.data.frame() %>%
    rownames_to_column() %>%
    rename("Protein_Name" = rowname) %>%
    select("Protein_Name") 
  # filter(Glycosite != "integer(0)")
}
fasta <- read.fasta(file = "D:/General_Stuff/blood_v6.2_isoforms_plusIGG.fasta", seqtype = "AA", as.string = T, whole.header = T, strip.desc = F)

fasta2 <- edit_fasta(fasta) %>%
  mutate(Gene = Protein_Name %>% str_extract("[^\\.]*_HUMAN")) 
Genes <- fasta2 %>% select(Gene) %>% unique()

plasmaref %>% select(PG.ProteinNames) %>% unique() %>% filter(PG.ProteinNames %in% Genes$Gene) #301 are in our fasta
plasmaEVref %>% mutate(Label = Protein...Label %>% str_remove("^..\\|.*\\|")) %>% select(Label) %>% unique() %>% filter(Label %in% Genes$Gene) #370 are in our fasta


filtered40 <- filtered %>% filter(gradient == 40 & injectiontime == 4 & sample == "EnrichedPlasma" & NCE == "NCE30")
filtered40 %>% colnames()
filtered40 %>% 
  ggplot(aes(y = Mass_error__ppm_)) +
  geom_histogram()

gghistogram(filtered40, x = "Mass_error__ppm_", color = "#FF6666", fill = "#FF6666", bins = 19, title = "Mass error (ppm) - all PSMs")
gghistogram(filtered40 %>% filter(str_detect(Glycans_NHFAGNa, "Hex")), x = "Mass_error__ppm_", color = "#FF6666", fill = "#FF6666", bins = 19, title = "Mass error (ppm) - glyco PSMs")

ppm <- filtered40 %>% filter(abs(Mass_error__ppm_) < 5)
bind_rows(filtered40, ppm, .id= "id") %>%
  mutate(glycosylated = str_detect(Glycans_NHFAGNa, "Hex")) %>%
  group_by(id, filename, glycosylated) %>% 
  summarise(n = n_distinct(PeptideProteinMetrics)) %>%
  group_by(id, glycosylated) %>%
  summarise(median = median(n), 
            sd = sd(n), 
            min = min(n),
            max = max(n)) %>%
  ggplot(aes(x = id, y = median, fill = glycosylated)) +
  geom_bar(stat = "identity", aes(fill = glycosylated), position = position_dodge(), alpha = 0.6, col = "black") +
  geom_errorbar(aes(ymin = min, ymax = max), position = position_dodge(width=0.9), width = 0.6) +
  geom_text(aes(label =round(median), y = max, group = glycosylated), vjust = -0.2, position = position_dodge(width = 1)) +
  theme(axis.text.x = element_text(angle = 90, vjust = 0.5, hjust=1)) +
  theme_pubr() +
  scale_fill_manual(values = c("lightblue", "darkblue")) +
  labs(title = "PSMs after filtering",
       subtitle = "10 vs. 5 ppm") +
  scale_x_discrete(guide = guide_axis(angle = 90)) 

ggdensity(filtered40, x = "Mass_error__ppm_", color = "#FF6666", fill = "#FF6666")

#--Umpire-40minute----
setwd("D:/Projects/Astral/08_revisions/msfrag_test40min")

UMP_40min_BU <- grab_psm_msfragger()
UMP_40min_full <- UMP_40min_BU %>%
  filter(Glycan.q.value <0.01,
         Probability > 0.99) %>%
  separate(Total.Glycan.Composition, into = c("Glycan", "glycan.mass"), sep = " % ") %>%
  mutate(filename = str_extract(Spectrum, "(?<=DIA_).*_0[1234]")) %>%
  separate(filename, into = c("sample", "NCE", "gradient", "replicate"), sep = "_", remove = FALSE) %>%
  mutate(gradient = gradient %>% str_remove("Gradient") %>% as.numeric(),
         condition = paste(sample, gradient, NCE),
         Glycan = Glycan %>% str_replace("Fuc", "dHex"),
         matchID = paste(Peptide, Glycan, sep = "-")) %>%
  filtering_FP(., 2)
UMP_40min_full %>% group_by(filename) %>%
  summarise(uniqueglycoPSM = n_distinct(Modified.Peptide))
UMP_40min_full %>% 
  head()

UMP_40min_full %>%
  group_by(filename) %>%
  summarise(n = n_distinct(Modified.Peptide)) %>%
  mutate(replicate = as.numeric(factor(filename))) %>%
  ggplot(aes(x = replicate, y = n)) +
  geom_bar(stat = "identity", fill = "darkblue")

UMP_40_FP <- UMP_40min_full %>% 
  select(filename, matchID, Modified.Peptide, Glycan) %>%
  mutate(Modified.Peptide = rearrange_modifiedpep(Modified.Peptide) %>%
           str_replace("glycan", Glycan))
DIA_40_BY <- filtered %>% 
  filter(NCE == "NCE30" & gradient == 40 & str_detect(sample, "rich")) %>% 
  filter(Glycans_NHFAGNa %>% str_detect("Hex")) %>%
  mutate(Peptide = PeptideProteinMetrics %>% str_extract("(?<=\\.).*(?=\\.)") %>% str_remove_all("\\[.\\d*.\\d*\\]"),
         matchID = paste(Peptide, Glycans_NHFAGNa, sep = "-")) %>%
  rename(Modified.Peptide = PeptideProteinMetrics) %>% 
  select(filename, matchID, Modified.Peptide, Glycans_NHFAGNa) %>%
  mutate(Modified.Peptide = rearrange_modifiedpep(Modified.Peptide) %>%
           str_replace("glycan", Glycans_NHFAGNa))
comb30 <- bind_rows(UMP_40_FP, DIA_40_BY, .id = "id") 
plotUpset(comb30 %>% mutate(filename = id), NA, "Modified.Peptide")

#----LibraryDIA-40mintue-----
setwd("D:/Projects/Astral/08_revisions/msfrag_dialib7-customglycolist")
library(xml2)
library(XML)

# Function to reorder glycan composition
fix_glycan_order <- function(title) {
  # Then reorder HexNAc, Hex, and dHex if present
  title <- gsub("(dHex\\([0-9]+\\))(Hex\\([0-9]+\\))(HexNAc\\([0-9]+\\))", "\\3\\2\\1", title)
  # First reorder HexNAc and Hex
  title <- gsub("(Hex\\([0-9]+\\))(HexNAc\\([0-9]+\\))", "\\2\\1", title)
  
  
  # Return the modified title
  return(title)
}

unimod_data <- read_xml("unimod_old.xml")
unimod_modi <- xml_child(unimod_data, 2)

xml_find_all(unimod_modi, "xref")
xml_child(unimod_modi, 1)

mod_nodes <- xml_find_all(unimod_modi, ".//umod:mod")
mod_info <- data.frame(
  title = xml_attr(mod_nodes, "title"),
  full_name = xml_attr(mod_nodes, "full_name") %>% str_remove_all("\\s"),
  record_id = xml_attr(mod_nodes, "record_id"),
  stringsAsFactors = FALSE
)

replace_neugc_title <- function(title, full_name){
  if(str_detect(title, "NeuGc")){
    string <- full_name %>% 
      str_remove(".*-") %>% 
      str_replace("Hex(?![N\\(])", "Hex(1)") %>%
      str_replace("Ac(?!\\()", "Ac(1)") %>%
      str_replace("Phos(?!\\()", "Phos(1)")
    
    
    return(string)
  } else {
    return(title)
  }
  
}
mod_info$test <- mapply(replace_neugc_title, mod_info$title, mod_info$full_name)
mod_info %>% filter(record_id == 1534)

DIANN_40_BU <- read_tsv("diann-output/report.tsv")
DIANN_40_FULL <- DIANN_40_BU %>%
  filter(str_detect(Modified.Sequence, "N\\(Uni")) %>% 
  mutate(record_id = str_extract(Modified.Sequence, "(?<=N\\(UniMod.)\\d*")) %>% 
  left_join(mod_info, by = "record_id") %>%
  mutate(filename = File.Name %>% str_remove(".*_DIA_")) %>%
  separate(filename, into = c("sample", "NCE", "gradient", "replicate"), sep = "_", remove = FALSE) %>%
  mutate(gradient = gradient %>% str_remove("Gradient") %>% as.numeric(),
         replicate = replicate %>% as.numeric(),
         condition = paste(sample, gradient, NCE),
         Glycan = test %>% fix_glycan_order(),
         matchID = paste(Stripped.Sequence, Glycan, sep = "-"),
         Modified.Peptide = Modified.Sequence) %>%
  filtering_FP(., 2)

DDAlib <- read_tsv("psm.tsv")
DDAlib2 <- DDAlib %>%
  select_all(~ gsub("\\s+|\\.|-|\\|/", ".", .)) %>%
  filter(Glycan.q.value <0.01,
         Probability > 0.99) %>%
  separate(Total.Glycan.Composition, into = c("Glycan", "glycan.mass"), sep = " % ") %>%
  mutate(filename = str_extract(Spectrum, "(?<=DDA_).*_0[1234]")) %>%
  separate(filename, into = c("sample", "NCE", "gradient", "replicate"), sep = "_", remove = FALSE) %>%
  mutate(gradient = gradient %>% str_remove("Gradient") %>% as.numeric(),
         condition = paste(sample, gradient, NCE),
         Glycan = Glycan %>% str_replace("Fuc", "dHex"),
         matchID = paste(Peptide, Glycan, sep = "-")) 

DDAlib2 %>%
  group_by(filename) %>%
  summarise(n = n_distinct(Modified.Peptide)) %>%
  mutate(replicate = as.numeric(factor(filename))) %>%
  ggplot(aes(x = replicate, y = n)) +
  geom_bar(stat = "identity", fill = "darkblue")

DIANN_40_FULL %>%
  group_by(File.Name) %>%
  summarise(n = n_distinct(Modified.Sequence)) %>%
  mutate(replicate = as.numeric(factor(File.Name))) %>%
  ggplot(aes(x = replicate, y = n)) +
  geom_bar(stat = "identity", fill = "darkblue")

repclipatecolors <- c("#87AFC7", "#DADADA", "lightblue", "#346b8a" )
plotVenn(DIANN_40_FULL, NA, "Modified.Sequence", repclipatecolors,"GlycoPSMs")


DIA_40_FP <- DIANN_40_FULL %>% 
  select(filename, matchID, Modified.Peptide, Glycan) %>%
  mutate(Modified.Peptide = rearrange_modifiedpep(Modified.Peptide) %>%
           str_replace("glycan", Glycan))
DDAlib_FP <- DDAlib2 %>% select(filename, matchID, Modified.Peptide, Glycan) %>%
  mutate(Modified.Peptide = rearrange_modifiedpep(Modified.Peptide) %>%
           str_replace("glycan", Glycan))

id <- data.frame(id = c("1", "2", "3", "4"), name = c("DIA-FragPipe", "DIA-Byonic", "DDA-FragPipe", "UMPIRE-FragPipe"))
comb30 <- bind_rows(DIA_40_FP, DIA_40_BY, DDAlib_FP, UMP_40_FP, .id = "id") %>% left_join(id, by = "id")
plotUpset(comb30 %>% mutate(filename = name) %>% filter(name != "UMPIRE-FragPipe")%>% filter(name != "DIA-FragPipe"), NA, "Modified.Peptide")
plotUpset(comb30 %>% mutate(filename = name) , NA, "Modified.Peptide")
plotUpset(comb30 %>% mutate(filename = name) %>% filter(!str_detect(filename, "A-Frag")), NA, "Modified.Peptide")
plotUpset(comb30 %>% mutate(filename = name) %>% filter(!str_detect(filename, "UMPIR")), NA, "Modified.Peptide")

plotUpset(comb30 %>% mutate(filename = name) %>% filter(str_detect(filename, "DIA")), NA, "Modified.Peptide")

comb30 %>%
  group_by(filename, name) %>%
  summarise(n = n_distinct(Modified.Peptide)) %>%
  group_by(name) %>%
  summarise(median = median(n),
            min = min(n),
            max = max(n)) %>%
  ggplot(aes(x = name, y = median)) +
  geom_bar(stat = "identity", fill = "darkblue", position = position_dodge(), alpha = 0.6, col = "black") +
  geom_errorbar(aes(ymin = min, ymax = max), position = position_dodge(width=0.9), width = 0.6) +
  geom_text(aes(label = median, y = max), vjust = -0.2, position = position_dodge(width = 1)) +
  theme(axis.text.x = element_text(angle = 90, vjust = 0.5, hjust=1)) +
  theme_pubr() +
  labs(title = "Unique GlycoPSMs",
       subtitle = "Different Data Analysis strategies") +
  scale_x_discrete(guide = guide_axis(angle = 90)) 

comb30 %>%
  group_by(name) %>%
  summarise(n = n_distinct(Modified.Peptide),
            id = n_distinct(matchID))


uni_lib <- DDA_FP %>%
  filter(!matchID %in% DIA_FP$matchID) %>%
  select(!filename) %>% unique()
uni_dia <- DIA_FP %>%
  filter(!matchID %in% DDA_FP$matchID)%>%
  select(!filename) %>% unique()

nonglyco <- filtered40 %>% 
  filter(!str_detect(Glycans_NHFAGNa, "Hex"))
plot_PSMs_df(nonglyco) %>%  
  mutate(filename = (ifelse(filename %>% str_detect("04_184_20240306165636"), "Ast4ms_DIA_NormalPlasma_NCE25_Gradient40_04_184", filename))) %>%
  mutate(
    injectiontime = filename %>% str_extract("(?<=Ast)\\d") %>% as.numeric(),
    sample = filename %>% str_extract("[EN].*Plasma"),
    NCE = filename %>% str_extract("NCE.."),
    gradient = filename %>% str_extract("(?<=Gradient)\\d*") %>% as.numeric()
  ) %>%  
  group_by(injectiontime, sample, NCE, gradient, variable) %>%
  summarise(mean = mean(value),
            sd = sd(value),
            max = max(value),
            min = min(value),
            median = median(value)) %>%
  mutate(method = ifelse(injectiontime == 3, "standard DIA method", paste("Glyco DIA -", NCE)) %>% 
           factor(levels = c("standard DIA method", "Glyco DIA - NCE25", "Glyco DIA - NCE27", "Glyco DIA - NCE30", "Glyco DIA - NCE35"), ordered = TRUE )) %>%
ggplot( aes(x = method, y = median, fill = variable)) +
  geom_bar(stat = "identity", aes(fill = variable), position = position_dodge(), alpha = 0.6, col = "black") +
  geom_errorbar(aes(ymin = min, ymax = max), position = position_dodge(width=0.9), width = 0.6) +
  geom_text(aes(label =round(median), y = max, group = variable), vjust = -0.2, position = position_dodge(width = 1)) +
  facet_grid(sample ~ reorder(gradient, desc(gradient)), scales = "free") + 
  theme(axis.text.x = element_text(angle = 90, vjust = 0.5, hjust=1)) +
  theme_pubr() +
  scale_fill_manual(values = c("darkblue", "lightblue")) +
  labs(title = "PSMs after filtering",
       subtitle = "NCE vs sample type") +
  scale_x_discrete(guide = guide_axis(angle = 90)) 

nonglyco %>% 
  mutate(gene = str_extract(Protein_Name, "(?<=GN\\=)[^\\s]*")) %>% 
  mutate(method = ifelse(injectiontime == 3, "standard DIA method", paste("Glyco DIA -", NCE)) %>% 
           factor(levels = c("standard DIA method", "Glyco DIA - NCE25", "Glyco DIA - NCE27", "Glyco DIA - NCE30", "Glyco DIA - NCE35"), ordered = TRUE )) %>%
  group_by(method, sample) %>%
  summarise(n = n_distinct(gene)) %>% 
  ggplot(aes(x = method, y = n, fill = sample)) +
  geom_bar(stat = "identity", position = position_dodge(), alpha = 0.6, col = "black") +
  geom_text(aes(label = round(n), y = n), vjust = -0.2, position = position_dodge(width = 1)) +
  facet_grid(sample ~ ., scales = "free") + 
  theme(axis.text.x = element_text(angle = 90, vjust = 0.5, hjust=1)) +
  theme_pubr() +
  scale_fill_manual(values = c("#5F7470", "#B8BDB5")) +
  labs(title = "non-glycosylated",
       subtitle = "unique proteins",
       x = "") +
  scale_x_discrete(guide = guide_axis(angle = 90)) 

venn <- nonglyco %>% 
  mutate(gene = str_extract(Protein_Name, "(?<=GN\\=)[^\\s]*")) %>% 
  dplyr::filter(injectiontime == 3) %>%
  mutate(filename = condition)
conditions <- venn %>% select(condition) %>% unique()
conditions
variables <- "gene"
colors <- c("#B4B8AB", "#346b8a")


plotVenn(venn, NA, variables, colors, "Proteins")

unique_nonglyco <- venn %>%
  select(filename, gene) %>%
  unique() %>%
  group_by(gene) %>%
  filter(n_distinct(filename) == 1) 
