# Supplementary material for: In-depth plasma N-glycoproteome profiling using narrow-window data-independent acquisition on the Orbitrap Astral mass spectrometer
Source: Nat Commun. 2025 Mar 13;16:2497. doi: 10.1038/s41467-025-57916-1 (PMC11906852; doi:10.1038/s41467-025-57916-1)
Supplement: Supplementary file 7 — Supplementary Software 1 [file 41467_2025_57916_MOESM7_ESM.zip]

Archive with 10 entries (7 files):
- Supplementary Software/
- Supplementary Software/Cargo.lock
- Supplementary Software/Cargo.toml
- Supplementary Software/DemoData/
- Supplementary Software/DemoData/annotator_input.csv
- Supplementary Software/DemoData/annotator_output.csv
- Supplementary Software/DemoData/smallMGF_annotatorTest.mgf
- Supplementary Software/README.txt
- Supplementary Software/src/
- Supplementary Software/src/main.rs
