# Supplementary material for: In-depth plasma N-glycoproteome profiling using narrow-window data-independent acquisition on the Orbitrap Astral mass spectrometer
Source: Nat Commun. 2025 Mar 13;16:2497. doi: 10.1038/s41467-025-57916-1 (PMC11906852; doi:10.1038/s41467-025-57916-1)
Supplement: Supplementary file 7 — Supplementary Software 1 [file 41467_2025_57916_MOESM7_ESM.zip › Supplementary Software/Cargo.lock]

# This file is automatically @generated by Cargo.
# It is not intended for manual editing.
version = 3

[[package]]
name = "addr2line"
version = "0.21.0"
source = "registry+https://github.com/rust-lang/crates.io-index"
checksum = "8a30b2e23b9e17a9f90641c7ab1549cd9b44f296d3ccbf309d2863cfe398a0cb"
dependencies = [
 "gimli",
]

[[package]]
name = "adler"
version = "1.0.2"
source = "registry+https://github.com/rust-lang/crates.io-index"
checksum = "f26201604c87b1e01bd3d98f8d5d9a8fcbb815e8cedb41ffccbeb4bf593a35fe"

[[package]]
name = "aho-corasick"
version = "1.1.3"
source = "registry+https://github.com/rust-lang/crates.io-index"
checksum = "8e60d3430d3a69478ad0993f19238d2df97c507009a52b3c10addcd7f6bcb916"
dependencies = [
 "memchr",
]

[[package]]
name = "alloc-no-stdlib"
version = "2.0.4"
source = "registry+https://github.com/rust-lang/crates.io-index"
checksum = "cc7bb162ec39d46ab1ca8c77bf72e890535becd1751bb45f64c597edb4c8c6b3"

[[package]]
name = "alloc-stdlib"
version = "0.2.2"
source = "registry+https://github.com/rust-lang/crates.io-index"
checksum = "94fb8275041c72129eb51b7d0322c29b8387a0386127718b096429201a5d6ece"
dependencies = [
 "alloc-no-stdlib",
]

[[package]]
name = "android-tzdata"
version = "0.1.1"
source = "registry+https://github.com/rust-lang/crates.io-index"
checksum = "e999941b234f3131b00bc13c22d06e8c5ff726d1b6318ac7eb276997bbb4fef0"

[[package]]
name = "android_system_properties"
version = "0.1.5"
source = "registry+https://github.com/rust-lang/crates.io-index"
checksum = "819e7219dbd41043ac279b19830f2efc897156490d7fd6ea916720117ee66311"
dependencies = [
 "libc",
]

[[package]]
name = "anstream"
version = "0.6.14"
source = "registry+https://github.com/rust-lang/crates.io-index"
checksum = "418c75fa768af9c03be99d17643f93f79bbba589895012a80e3452a19ddda15b"
dependencies = [
 "anstyle",
 "anstyle-parse",
 "anstyle-query",
 "anstyle-wincon",
 "colorchoice",
 "is_terminal_polyfill",
 "utf8parse",
]

[[package]]
name = "anstyle"
version = "1.0.7"
source = "registry+https://github.com/rust-lang/crates.io-index"
checksum = "038dfcf04a5feb68e9c60b21c9625a54c2c0616e79b72b0fd87075a056ae1d1b"

[[package]]
name = "anstyle-parse"
version = "0.2.4"
source = "registry+https://github.com/rust-lang/crates.io-index"
checksum = "c03a11a9034d92058ceb6ee011ce58af4a9bf61491aa7e1e59ecd24bd40d22d4"
dependencies = [
 "utf8parse",
]

[[package]]
name = "anstyle-query"
version = "1.0.3"
source = "registry+https://github.com/rust-lang/crates.io-index"
checksum = "a64c907d4e79225ac72e2a354c9ce84d50ebb4586dee56c82b3ee73004f537f5"
dependencies = [
 "windows-sys 0.52.0",
]

[[package]]
name = "anstyle-wincon"
version = "3.0.3"
source = "registry+https://github.com/rust-lang/crates.io-index"
checksum = "61a38449feb7068f52bb06c12759005cf459ee52bb4adc1d5a7c4322d716fb19"
dependencies = [
 "anstyle",
 "windows-sys 0.52.0",
]

[[package]]
name = "anyhow"
version = "1.0.86"
source = "registry+https://github.com/rust-lang/crates.io-index"
checksum = "b3d1d046238990b9cf5bcde22a3fb3584ee5cf65fb2765f454ed428c7a0063da"

[[package]]
name = "atk"
version = "0.15.1"
source = "registry+https://github.com/rust-lang/crates.io-index"
checksum = "2c3d816ce6f0e2909a96830d6911c2aff044370b1ef92d7f267b43bae5addedd"
dependencies = [
 "atk-sys",
 "bitflags 1.3.2",
 "glib",
 "libc",
]

[[package]]
name = "atk-sys"
version = "0.15.1"
source = "registry+https://github.com/rust-lang/crates.io-index"
checksum = "58aeb089fb698e06db8089971c7ee317ab9644bade33383f63631437b03aafb6"
dependencies = [
 "glib-sys",
 "gobject-sys",
 "libc",
 "system-deps 6.2.2",
]

[[package]]
name = "autocfg"
version = "1.3.0"
source = "registry+https://github.com/rust-lang/crates.io-index"
checksum = "0c4b4d0bd25bd0b74681c0ad21497610ce1b7c91b1022cd21c80c6fbdd9476b0"

[[package]]
name = "backtrace"
version = "0.3.71"
source = "registry+https://github.com/rust-lang/crates.io-index"
checksum = "26b05800d2e817c8b3b4b54abd461726265fa9789ae34330622f2db9ee696f9d"
dependencies = [
 "addr2line",
 "cc",
 "cfg-if",
 "libc",
 "miniz_oxide",
 "object",
 "rustc-demangle",
]

[[package]]
name = "base64"
version = "0.13.1"
source = "registry+https://github.com/rust-lang/crates.io-index"
checksum = "9e1b586273c5702936fe7b7d6896644d8be71e6314cfe09d3167c95f712589e8"

[[package]]
name = "base64"
version = "0.21.7"
source = "registry+https://github.com/rust-lang/crates.io-index"
checksum = "9d297deb1925b89f2ccc13d7635fa0714f12c87adce1c75356b39ca9b7178567"

[[package]]
name = "base64"
version = "0.22.1"
source = "registry+https://github.com/rust-lang/crates.io-index"
checksum = "72b3254f16251a8381aa12e40e3c4d2f0199f8c6508fbecb9d91f575e0fbb8c6"

[[package]]
name = "bincode"
version = "1.3.3"
source = "registry+https://github.com/rust-lang/crates.io-index"
checksum = "b1f45e9417d87227c7a56d22e471c6206462cba514c7590c09aff4cf6d1ddcad"
dependencies = [
 "serde",
]

[[package]]
name = "bitflags"
version = "1.3.2"
source = "registry+https://github.com/rust-lang/crates.io-index"
checksum = "bef38d45163c2f1dde094a7dfd33ccf595c92905c8f8f4fdc18d06fb1037718a"

[[package]]
name = "bitflags"
version = "2.5.0"
source = "registry+https://github.com/rust-lang/crates.io-index"
checksum = "cf4b9d6a944f767f8e5e0db018570623c85f3d925ac718db4e06d0187adb21c1"

[[package]]
name = "block"
version = "0.1.6"
source = "registry+https://github.com/rust-lang/crates.io-index"
checksum = "0d8c1fef690941d3e7788d328517591fecc684c084084702d6ff1641e993699a"

[[package]]
name = "block-buffer"
version = "0.10.4"
source = "registry+https://github.com/rust-lang/crates.io-index"
checksum = "3078c7629b62d3f0439517fa394996acacc5cbc91c5a20d8c658e77abd503a71"
dependencies = [
 "generic-array",
]

[[package]]
name = "brotli"
version = "3.5.0"
source = "registry+https://github.com/rust-lang/crates.io-index"
checksum = "d640d25bc63c50fb1f0b545ffd80207d2e10a4c965530809b40ba3386825c391"
dependencies = [
 "alloc-no-stdlib",
 "alloc-stdlib",
 "brotli-decompressor",
]

[[package]]
name = "brotli-decompressor"
version = "2.5.1"
source = "registry+https://github.com/rust-lang/crates.io-index"
checksum = "4e2e4afe60d7dd600fdd3de8d0f08c2b7ec039712e3b6137ff98b7004e82de4f"
dependencies = [
 "alloc-no-stdlib",
 "alloc-stdlib",
]

[[package]]
name = "bstr"
version = "1.9.1"
source = "registry+https://github.com/rust-lang/crates.io-index"
checksum = "05efc5cfd9110c8416e471df0e96702d58690178e206e61b7173706673c93706"
dependencies = [
 "memchr",
 "serde",
]

[[package]]
name = "bumpalo"
version = "3.16.0"
source = "registry+https://github.com/rust-lang/crates.io-index"
checksum = "79296716171880943b8470b5f8d03aa55eb2e645a4874bdbb28adb49162e012c"

[[package]]
name = "bytemuck"
version = "1.16.0"
source = "registry+https://github.com/rust-lang/crates.io-index"
checksum = "78834c15cb5d5efe3452d58b1e8ba890dd62d21907f867f383358198e56ebca5"

[[package]]
name = "byteorder"
version = "1.5.0"
source = "registry+https://github.com/rust-lang/crates.io-index"
checksum = "1fd0f2584146f6f2ef48085050886acf353beff7305ebd1ae69500e27c67f64b"

[[package]]
name = "bytes"
version = "1.6.0"
source = "registry+https://github.com/rust-lang/crates.io-index"
checksum = "514de17de45fdb8dc022b1a7975556c53c86f9f0aa5f534b98977b171857c2c9"

[[package]]
name = "cairo-rs"
version = "0.15.12"
source = "registry+https://github.com/rust-lang/crates.io-index"
checksum = "c76ee391b03d35510d9fa917357c7f1855bd9a6659c95a1b392e33f49b3369bc"
dependencies = [
 "bitflags 1.3.2",
 "cairo-sys-rs",
 "glib",
 "libc",
 "thiserror",
]

[[package]]
name = "cairo-sys-rs"
version = "0.15.1"
source = "registry+https://github.com/rust-lang/crates.io-index"
checksum = "3c55d429bef56ac9172d25fecb85dc8068307d17acd74b377866b7a1ef25d3c8"
dependencies = [
 "glib-sys",
 "libc",
 "system-deps 6.2.2",
]

[[package]]
name = "cc"
version = "1.0.98"
source = "registry+https://github.com/rust-lang/crates.io-index"
checksum = "41c270e7540d725e65ac7f1b212ac8ce349719624d7bcff99f8e2e488e8cf03f"

[[package]]
name = "cesu8"
version = "1.1.0"
source = "registry+https://github.com/rust-lang/crates.io-index"
checksum = "6d43a04d8753f35258c91f8ec639f792891f748a1edbd759cf1dcea3382ad83c"

[[package]]
name = "cfb"
version = "0.7.3"
source = "registry+https://github.com/rust-lang/crates.io-index"
checksum = "d38f2da7a0a2c4ccf0065be06397cc26a81f4e528be095826eee9d4adbb8c60f"
dependencies = [
 "byteorder",
 "fnv",
 "uuid",
]

[[package]]
name = "cfg-expr"
version = "0.9.1"
source = "registry+https://github.com/rust-lang/crates.io-index"
checksum = "3431df59f28accaf4cb4eed4a9acc66bea3f3c3753aa6cdc2f024174ef232af7"
dependencies = [
 "smallvec",
]

[[package]]
name = "cfg-expr"
version = "0.15.8"
source = "registry+https://github.com/rust-lang/crates.io-index"
checksum = "d067ad48b8650848b989a59a86c6c36a995d02d2bf778d45c3c5d57bc2718f02"
dependencies = [
 "smallvec",
 "target-lexicon",
]

[[package]]
name = "cfg-if"
version = "1.0.0"
source = "registry+https://github.com/rust-lang/crates.io-index"
checksum = "baf1de4339761588bc0619e3cbc0120ee582ebb74b53b4efbf79117bd2da40fd"

[[package]]
name = "chrono"
version = "0.4.38"
source = "registry+https://github.com/rust-lang/crates.io-index"
checksum = "a21f936df1771bf62b77f047b726c4625ff2e8aa607c01ec06e5a05bd8463401"
dependencies = [
 "android-tzdata",
 "iana-time-zone",
 "num-traits",
 "serde",
 "windows-targets 0.52.5",
]

[[package]]
name = "clap"
version = "4.5.4"
source = "registry+https://github.com/rust-lang/crates.io-index"
checksum = "90bc066a67923782aa8515dbaea16946c5bcc5addbd668bb80af688e53e548a0"
dependencies = [
 "clap_builder",
 "clap_derive",
]

[[package]]
name = "clap_builder"
version = "4.5.2"
source = "registry+https://github.com/rust-lang/crates.io-index"
checksum = "ae129e2e766ae0ec03484e609954119f123cc1fe650337e155d03b022f24f7b4"
dependencies = [
 "anstream",
 "anstyle",
 "clap_lex",
 "strsim",
]

[[package]]
name = "clap_derive"
version = "4.5.4"
source = "registry+https://github.com/rust-lang/crates.io-index"
checksum = "528131438037fd55894f62d6e9f068b8f45ac57ffa77517819645d10aed04f64"
dependencies = [
 "heck 0.5.0",
 "proc-macro2",
 "quote",
 "syn 2.0.65",
]

[[package]]
name = "clap_lex"
version = "0.7.0"
source = "registry+https://github.com/rust-lang/crates.io-index"
checksum = "98cc8fbded0c607b7ba9dd60cd98df59af97e84d24e49c8557331cfc26d301ce"

[[package]]
name = "cocoa"
version = "0.24.1"
source = "registry+https://github.com/rust-lang/crates.io-index"
checksum = "f425db7937052c684daec3bd6375c8abe2d146dca4b8b143d6db777c39138f3a"
dependencies = [
 "bitflags 1.3.2",
 "block",
 "cocoa-foundation",
 "core-foundation",
 "core-graphics",
 "foreign-types",
 "libc",
 "objc",
]

[[package]]
name = "cocoa-foundation"
version = "0.1.2"
source = "registry+https://github.com/rust-lang/crates.io-index"
checksum = "8c6234cbb2e4c785b456c0644748b1ac416dd045799740356f8363dfe00c93f7"
dependencies = [
 "bitflags 1.3.2",
 "block",
 "core-foundation",
 "core-graphics-types",
 "libc",
 "objc",
]

[[package]]
name = "color_quant"
version = "1.1.0"
source = "registry+https://github.com/rust-lang/crates.io-index"
checksum = "3d7b894f5411737b7867f4827955924d7c254fc9f4d91a6aad6b097804b1018b"

[[package]]
name = "colorchoice"
version = "1.0.1"
source = "registry+https://github.com/rust-lang/crates.io-index"
checksum = "0b6a852b24ab71dffc585bcb46eaf7959d175cb865a7152e35b348d1b2960422"

[[package]]
name = "combine"
version = "4.6.7"
source = "registry+https://github.com/rust-lang/crates.io-index"
checksum = "ba5a308b75df32fe02788e748662718f03fde005016435c444eea572398219fd"
dependencies = [
 "bytes",
 "memchr",
]

[[package]]
name = "convert_case"
version = "0.4.0"
source = "registry+https://github.com/rust-lang/crates.io-index"
checksum = "6245d59a3e82a7fc217c5828a6692dbc6dfb63a0c8c90495621f7b9d79704a0e"

[[package]]
name = "core-foundation"
version = "0.9.4"
source = "registry+https://github.com/rust-lang/crates.io-index"
checksum = "91e195e091a93c46f7102ec7818a2aa394e1e1771c3ab4825963fa03e45afb8f"
dependencies = [
 "core-foundation-sys",
 "libc",
]

[[package]]
name = "core-foundation-sys"
version = "0.8.6"
source = "registry+https://github.com/rust-lang/crates.io-index"
checksum = "06ea2b9bc92be3c2baa9334a323ebca2d6f074ff852cd1d7b11064035cd3868f"

[[package]]
name = "core-graphics"
version = "0.22.3"
source = "registry+https://github.com/rust-lang/crates.io-index"
checksum = "2581bbab3b8ffc6fcbd550bf46c355135d16e9ff2a6ea032ad6b9bf1d7efe4fb"
dependencies = [
 "bitflags 1.3.2",
 "core-foundation",
 "core-graphics-types",
 "foreign-types",
 "libc",
]

[[package]]
name = "core-graphics-types"
version = "0.1.3"
source = "registry+https://github.com/rust-lang/crates.io-index"
checksum = "45390e6114f68f718cc7a830514a96f903cccd70d02a8f6d9f643ac4ba45afaf"
dependencies = [
 "bitflags 1.3.2",
 "core-foundation",
 "libc",
]

[[package]]
name = "cpufeatures"
version = "0.2.12"
source = "registry+https://github.com/rust-lang/crates.io-index"
checksum = "53fe5e26ff1b7aef8bca9c6080520cfb8d9333c7568e1829cef191a9723e5504"
dependencies = [
 "libc",
]

[[package]]
name = "crc32fast"
version = "1.4.2"
source = "registry+https://github.com/rust-lang/crates.io-index"
checksum = "a97769d94ddab943e4510d138150169a2758b5ef3eb191a9ee688de3e23ef7b3"
dependencies = [
 "cfg-if",
]

[[package]]
name = "crossbeam-channel"
version = "0.5.13"
source = "registry+https://github.com/rust-lang/crates.io-index"
checksum = "33480d6946193aa8033910124896ca395333cae7e2d1113d1fef6c3272217df2"
dependencies = [
 "crossbeam-utils",
]

[[package]]
name = "crossbeam-deque"
version = "0.8.5"
source = "registry+https://github.com/rust-lang/crates.io-index"
checksum = "613f8cc01fe9cf1a3eb3d7f488fd2fa8388403e97039e2f73692932e291a770d"
dependencies = [
 "crossbeam-epoch",
 "crossbeam-utils",
]

[[package]]
name = "crossbeam-epoch"
version = "0.9.18"
source = "registry+https://github.com/rust-lang/crates.io-index"
checksum = "5b82ac4a3c2ca9c3460964f020e1402edd5753411d7737aa39c3714ad1b5420e"
dependencies = [
 "crossbeam-utils",
]

[[package]]
name = "crossbeam-utils"
version = "0.8.20"
source = "registry+https://github.com/rust-lang/crates.io-index"
checksum = "22ec99545bb0ed0ea7bb9b8e1e9122ea386ff8a48c0922e43f36d45ab09e0e80"

[[package]]
name = "crypto-common"
version = "0.1.6"
source = "registry+https://github.com/rust-lang/crates.io-index"
checksum = "1bfb12502f3fc46cca1bb51ac28df9d618d813cdc3d2f25b9fe775a34af26bb3"
dependencies = [
 "generic-array",
 "typenum",
]

[[package]]
name = "cssparser"
version = "0.27.2"
source = "registry+https://github.com/rust-lang/crates.io-index"
checksum = "754b69d351cdc2d8ee09ae203db831e005560fc6030da058f86ad60c92a9cb0a"
dependencies = [
 "cssparser-macros",
 "dtoa-short",
 "itoa 0.4.8",
 "matches",
 "phf 0.8.0",
 "proc-macro2",
 "quote",
 "smallvec",
 "syn 1.0.109",
]

[[package]]
name = "cssparser-macros"
version = "0.6.1"
source = "registry+https://github.com/rust-lang/crates.io-index"
checksum = "13b588ba4ac1a99f7f2964d24b3d896ddc6bf847ee3855dbd4366f058cfcd331"
dependencies = [
 "quote",
 "syn 2.0.65",
]

[[package]]
name = "ctor"
version = "0.2.8"
source = "registry+https://github.com/rust-lang/crates.io-index"
checksum = "edb49164822f3ee45b17acd4a208cfc1251410cf0cad9a833234c9890774dd9f"
dependencies = [
 "quote",
 "syn 2.0.65",
]

[[package]]
name = "darling"
version = "0.20.9"
source = "registry+https://github.com/rust-lang/crates.io-index"
checksum = "83b2eb4d90d12bdda5ed17de686c2acb4c57914f8f921b8da7e112b5a36f3fe1"
dependencies = [
 "darling_core",
 "darling_macro",
]

[[package]]
name = "darling_core"
version = "0.20.9"
source = "registry+https://github.com/rust-lang/crates.io-index"
checksum = "622687fe0bac72a04e5599029151f5796111b90f1baaa9b544d807a5e31cd120"
dependencies = [
 "fnv",
 "ident_case",
 "proc-macro2",
 "quote",
 "strsim",
 "syn 2.0.65",
]

[[package]]
name = "darling_macro"
version = "0.20.9"
source = "registry+https://github.com/rust-lang/crates.io-index"
checksum = "733cabb43482b1a1b53eee8583c2b9e8684d592215ea83efd305dd31bc2f0178"
dependencies = [
 "darling_core",
 "quote",
 "syn 2.0.65",
]

[[package]]
name = "deranged"
version = "0.3.11"
source = "registry+https://github.com/rust-lang/crates.io-index"
checksum = "b42b6fa04a440b495c8b04d0e71b707c585f83cb9cb28cf8cd0d976c315e31b4"
dependencies = [
 "powerfmt",
 "serde",
]

[[package]]
name = "derive_more"
version = "0.99.17"
source = "registry+https://github.com/rust-lang/crates.io-index"
checksum = "4fb810d30a7c1953f91334de7244731fc3f3c10d7fe163338a35b9f640960321"
dependencies = [
 "convert_case",
 "proc-macro2",
 "quote",
 "rustc_version",
 "syn 1.0.109",
]

[[package]]
name = "digest"
version = "0.10.7"
source = "registry+https://github.com/rust-lang/crates.io-index"
checksum = "9ed9a281f7bc9b7576e61468ba615a66a5c8cfdff42420a70aa82701a3b1e292"
dependencies = [
 "block-buffer",
 "crypto-common",
]

[[package]]
name = "dirs-next"
version = "2.0.0"
source = "registry+https://github.com/rust-lang/crates.io-index"
checksum = "b98cf8ebf19c3d1b223e151f99a4f9f0690dca41414773390fc824184ac833e1"
dependencies = [
 "cfg-if",
 "dirs-sys-next",
]

[[package]]
name = "dirs-sys-next"
version = "0.1.2"
source = "registry+https://github.com/rust-lang/crates.io-index"
checksum = "4ebda144c4fe02d1f7ea1a7d9641b6fc6b580adcfa024ae48797ecdeb6825b4d"
dependencies = [
 "libc",
 "redox_users",
 "winapi",
]

[[package]]
name = "dispatch"
version = "0.2.0"
source = "registry+https://github.com/rust-lang/crates.io-index"
checksum = "bd0c93bb4b0c6d9b77f4435b0ae98c24d17f1c45b2ff844c6151a07256ca923b"

[[package]]
name = "dtoa"
version = "1.0.9"
source = "registry+https://github.com/rust-lang/crates.io-index"
checksum = "dcbb2bf8e87535c23f7a8a321e364ce21462d0ff10cb6407820e8e96dfff6653"

[[package]]
name = "dtoa-short"
version = "0.3.4"
source = "registry+https://github.com/rust-lang/crates.io-index"
checksum = "dbaceec3c6e4211c79e7b1800fb9680527106beb2f9c51904a3210c03a448c74"
dependencies = [
 "dtoa",
]

[[package]]
name = "dunce"
version = "1.0.4"
source = "registry+https://github.com/rust-lang/crates.io-index"
checksum = "56ce8c6da7551ec6c462cbaf3bfbc75131ebbfa1c944aeaa9dab51ca1c5f0c3b"

[[package]]
name = "either"
version = "1.12.0"
source = "registry+https://github.com/rust-lang/crates.io-index"
checksum = "3dca9240753cf90908d7e4aac30f630662b02aebaa1b58a3cadabdb23385b58b"

[[package]]
name = "embed_plist"
version = "1.2.2"
source = "registry+https://github.com/rust-lang/crates.io-index"
checksum = "4ef6b89e5b37196644d8796de5268852ff179b44e96276cf4290264843743bb7"

[[package]]
name = "encoding_rs"
version = "0.8.34"
source = "registry+https://github.com/rust-lang/crates.io-index"
checksum = "b45de904aa0b010bce2ab45264d0631681847fa7b6f2eaa7dab7619943bc4f59"
dependencies = [
 "cfg-if",
]

[[package]]
name = "equivalent"
version = "1.0.1"
source = "registry+https://github.com/rust-lang/crates.io-index"
checksum = "5443807d6dff69373d433ab9ef5378ad8df50ca6298caf15de6e52e24aaf54d5"

[[package]]
name = "errno"
version = "0.3.9"
source = "registry+https://github.com/rust-lang/crates.io-index"
checksum = "534c5cf6194dfab3db3242765c03bbe257cf92f22b38f6bc0c58d59108a820ba"
dependencies = [
 "libc",
 "windows-sys 0.52.0",
]

[[package]]
name = "fastrand"
version = "2.1.0"
source = "registry+https://github.com/rust-lang/crates.io-index"
checksum = "9fc0510504f03c51ada170672ac806f1f105a88aa97a5281117e1ddc3368e51a"

[[package]]
name = "fdeflate"
version = "0.3.4"
source = "registry+https://github.com/rust-lang/crates.io-index"
checksum = "4f9bfee30e4dedf0ab8b422f03af778d9612b63f502710fc500a334ebe2de645"
dependencies = [
 "simd-adler32",
]

[[package]]
name = "field-offset"
version = "0.3.6"
source = "registry+https://github.com/rust-lang/crates.io-index"
checksum = "38e2275cc4e4fc009b0669731a1e5ab7ebf11f469eaede2bab9309a5b4d6057f"
dependencies = [
 "memoffset",
 "rustc_version",
]

[[package]]
name = "filetime"
version = "0.2.23"
source = "registry+https://github.com/rust-lang/crates.io-index"
checksum = "1ee447700ac8aa0b2f2bd7bc4462ad686ba06baa6727ac149a2d6277f0d240fd"
dependencies = [
 "cfg-if",
 "libc",
 "redox_syscall 0.4.1",
 "windows-sys 0.52.0",
]

[[package]]
name = "flate2"
version = "1.0.30"
source = "registry+https://github.com/rust-lang/crates.io-index"
checksum = "5f54427cfd1c7829e2a139fcefea601bf088ebca651d2bf53ebc600eac295dae"
dependencies = [
 "crc32fast",
 "miniz_oxide",
]

[[package]]
name = "fnv"
version = "1.0.7"
source = "registry+https://github.com/rust-lang/crates.io-index"
checksum = "3f9eec918d3f24069decb9af1554cad7c880e2da24a9afd88aca000531ab82c1"

[[package]]
name = "foreign-types"
version = "0.3.2"
source = "registry+https://github.com/rust-lang/crates.io-index"
checksum = "f6f339eb8adc052cd2ca78910fda869aefa38d22d5cb648e6485e4d3fc06f3b1"
dependencies = [
 "foreign-types-shared",
]

[[package]]
name = "foreign-types-shared"
version = "0.1.1"
source = "registry+https://github.com/rust-lang/crates.io-index"
checksum = "00b0228411908ca8685dba7fc2cdd70ec9990a6e753e89b6ac91a84c40fbaf4b"

[[package]]
name = "form_urlencoded"
version = "1.2.1"
source = "registry+https://github.com/rust-lang/crates.io-index"
checksum = "e13624c2627564efccf4934284bdd98cbaa14e79b0b5a141218e507b3a823456"
dependencies = [
 "percent-encoding",
]

[[package]]
name = "futf"
version = "0.1.5"
source = "registry+https://github.com/rust-lang/crates.io-index"
checksum = "df420e2e84819663797d1ec6544b13c5be84629e7bb00dc960d6917db2987843"
dependencies = [
 "mac",
 "new_debug_unreachable",
]

[[package]]
name = "futures-channel"
version = "0.3.30"
source = "registry+https://github.com/rust-lang/crates.io-index"
checksum = "eac8f7d7865dcb88bd4373ab671c8cf4508703796caa2b1985a9ca867b3fcb78"
dependencies = [
 "futures-core",
]

[[package]]
name = "futures-core"
version = "0.3.30"
source = "registry+https://github.com/rust-lang/crates.io-index"
checksum = "dfc6580bb841c5a68e9ef15c77ccc837b40a7504914d52e47b8b0e9bbda25a1d"

[[package]]
name = "futures-executor"
version = "0.3.30"
source = "registry+https://github.com/rust-lang/crates.io-index"
checksum = "a576fc72ae164fca6b9db127eaa9a9dda0d61316034f33a0a0d4eda41f02b01d"
dependencies = [
 "futures-core",
 "futures-task",
 "futures-util",
]

[[package]]
name = "futures-io"
version = "0.3.30"
source = "registry+https://github.com/rust-lang/crates.io-index"
checksum = "a44623e20b9681a318efdd71c299b6b222ed6f231972bfe2f224ebad6311f0c1"

[[package]]
name = "futures-macro"
version = "0.3.30"
source = "registry+https://github.com/rust-lang/crates.io-index"
checksum = "87750cf4b7a4c0625b1529e4c543c2182106e4dedc60a2a6455e00d212c489ac"
dependencies = [
 "proc-macro2",
 "quote",
 "syn 2.0.65",
]

[[package]]
name = "futures-task"
version = "0.3.30"
source = "registry+https://github.com/rust-lang/crates.io-index"
checksum = "38d84fa142264698cdce1a9f9172cf383a0c82de1bddcf3092901442c4097004"

[[package]]
name = "futures-util"
version = "0.3.30"
source = "registry+https://github.com/rust-lang/crates.io-index"
checksum = "3d6401deb83407ab3da39eba7e33987a73c3df0c82b4bb5813ee871c19c41d48"
dependencies = [
 "futures-core",
 "futures-macro",
 "futures-task",
 "pin-project-lite",
 "pin-utils",
 "slab",
]

[[package]]
name = "fxhash"
version = "0.2.1"
source = "registry+https://github.com/rust-lang/crates.io-index"
checksum = "c31b6d751ae2c7f11320402d34e41349dd1016f8d5d45e48c4312bc8625af50c"
dependencies = [
 "byteorder",
]

[[package]]
name = "gdk"
version = "0.15.4"
source = "registry+https://github.com/rust-lang/crates.io-index"
checksum = "a6e05c1f572ab0e1f15be94217f0dc29088c248b14f792a5ff0af0d84bcda9e8"
dependencies = [
 "bitflags 1.3.2",
 "cairo-rs",
 "gdk-pixbuf",
 "gdk-sys",
 "gio",
 "glib",
 "libc",
 "pango",
]

[[package]]
name = "gdk-pixbuf"
version = "0.15.11"
source = "registry+https://github.com/rust-lang/crates.io-index"
checksum = "ad38dd9cc8b099cceecdf41375bb6d481b1b5a7cd5cd603e10a69a9383f8619a"
dependencies = [
 "bitflags 1.3.2",
 "gdk-pixbuf-sys",
 "gio",
 "glib",
 "libc",
]

[[package]]
name = "gdk-pixbuf-sys"
version = "0.15.10"
source = "registry+https://github.com/rust-lang/crates.io-index"
checksum = "140b2f5378256527150350a8346dbdb08fadc13453a7a2d73aecd5fab3c402a7"
dependencies = [
 "gio-sys",
 "glib-sys",
 "gobject-sys",
 "libc",
 "system-deps 6.2.2",
]

[[package]]
name = "gdk-sys"
version = "0.15.1"
source = "registry+https://github.com/rust-lang/crates.io-index"
checksum = "32e7a08c1e8f06f4177fb7e51a777b8c1689f743a7bc11ea91d44d2226073a88"
dependencies = [
 "cairo-sys-rs",
 "gdk-pixbuf-sys",
 "gio-sys",
 "glib-sys",
 "gobject-sys",
 "libc",
 "pango-sys",
 "pkg-config",
 "system-deps 6.2.2",
]

[[package]]
name = "gdkwayland-sys"
version = "0.15.3"
source = "registry+https://github.com/rust-lang/crates.io-index"
checksum = "cca49a59ad8cfdf36ef7330fe7bdfbe1d34323220cc16a0de2679ee773aee2c2"
dependencies = [
 "gdk-sys",
 "glib-sys",
 "gobject-sys",
 "libc",
 "pkg-config",
 "system-deps 6.2.2",
]

[[package]]
name = "gdkx11-sys"
version = "0.15.1"
source = "registry+https://github.com/rust-lang/crates.io-index"
checksum = "b4b7f8c7a84b407aa9b143877e267e848ff34106578b64d1e0a24bf550716178"
dependencies = [
 "gdk-sys",
 "glib-sys",
 "libc",
 "system-deps 6.2.2",
 "x11",
]

[[package]]
name = "generator"
version = "0.7.5"
source = "registry+https://github.com/rust-lang/crates.io-index"
checksum = "5cc16584ff22b460a382b7feec54b23d2908d858152e5739a120b949293bd74e"
dependencies = [
 "cc",
 "libc",
 "log",
 "rustversion",
 "windows 0.48.0",
]

[[package]]
name = "generic-array"
version = "0.14.7"
source = "registry+https://github.com/rust-lang/crates.io-index"
checksum = "85649ca51fd72272d7821adaf274ad91c288277713d9c18820d8499a7ff69e9a"
dependencies = [
 "typenum",
 "version_check",
]

[[package]]
name = "getrandom"
version = "0.1.16"
source = "registry+https://github.com/rust-lang/crates.io-index"
checksum = "8fc3cb4d91f53b50155bdcfd23f6a4c39ae1969c2ae85982b135750cccaf5fce"
dependencies = [
 "cfg-if",
 "libc",
 "wasi 0.9.0+wasi-snapshot-preview1",
]

[[package]]
name = "getrandom"
version = "0.2.15"
source = "registry+https://github.com/rust-lang/crates.io-index"
checksum = "c4567c8db10ae91089c99af84c68c38da3ec2f087c3f82960bcdbf3656b6f4d7"
dependencies = [
 "cfg-if",
 "libc",
 "wasi 0.11.0+wasi-snapshot-preview1",
]

[[package]]
name = "gimli"
version = "0.28.1"
source = "registry+https://github.com/rust-lang/crates.io-index"
checksum = "4271d37baee1b8c7e4b708028c57d816cf9d2434acb33a549475f78c181f6253"

[[package]]
name = "gio"
version = "0.15.12"
source = "registry+https://github.com/rust-lang/crates.io-index"
checksum = "68fdbc90312d462781a395f7a16d96a2b379bb6ef8cd6310a2df272771c4283b"
dependencies = [
 "bitflags 1.3.2",
 "futures-channel",
 "futures-core",
 "futures-io",
 "gio-sys",
 "glib",
 "libc",
 "once_cell",
 "thiserror",
]

[[package]]
name = "gio-sys"
version = "0.15.10"
source = "registry+https://github.com/rust-lang/crates.io-index"
checksum = "32157a475271e2c4a023382e9cab31c4584ee30a97da41d3c4e9fdd605abcf8d"
dependencies = [
 "glib-sys",
 "gobject-sys",
 "libc",
 "system-deps 6.2.2",
 "winapi",
]

[[package]]
name = "glib"
version = "0.15.12"
source = "registry+https://github.com/rust-lang/crates.io-index"
checksum = "edb0306fbad0ab5428b0ca674a23893db909a98582969c9b537be4ced78c505d"
dependencies = [
 "bitflags 1.3.2",
 "futures-channel",
 "futures-core",
 "futures-executor",
 "futures-task",
 "glib-macros",
 "glib-sys",
 "gobject-sys",
 "libc",
 "once_cell",
 "smallvec",
 "thiserror",
]

[[package]]
name = "glib-macros"
version = "0.15.13"
source = "registry+https://github.com/rust-lang/crates.io-index"
checksum = "10c6ae9f6fa26f4fb2ac16b528d138d971ead56141de489f8111e259b9df3c4a"
dependencies = [
 "anyhow",
 "heck 0.4.1",
 "proc-macro-crate",
 "proc-macro-error",
 "proc-macro2",
 "quote",
 "syn 1.0.109",
]

[[package]]
name = "glib-sys"
version = "0.15.10"
source = "registry+https://github.com/rust-lang/crates.io-index"
checksum = "ef4b192f8e65e9cf76cbf4ea71fa8e3be4a0e18ffe3d68b8da6836974cc5bad4"
dependencies = [
 "libc",
 "system-deps 6.2.2",
]

[[package]]
name = "glob"
version = "0.3.1"
source = "registry+https://github.com/rust-lang/crates.io-index"
checksum = "d2fabcfbdc87f4758337ca535fb41a6d701b65693ce38287d856d1674551ec9b"

[[package]]
name = "globset"
version = "0.4.14"
source = "registry+https://github.com/rust-lang/crates.io-index"
checksum = "57da3b9b5b85bd66f31093f8c408b90a74431672542466497dcbdfdc02034be1"
dependencies = [
 "aho-corasick",
 "bstr",
 "log",
 "regex-automata 0.4.6",
 "regex-syntax 0.8.3",
]

[[package]]
name = "gobject-sys"
version = "0.15.10"
source = "registry+https://github.com/rust-lang/crates.io-index"
checksum = "0d57ce44246becd17153bd035ab4d32cfee096a657fc01f2231c9278378d1e0a"
dependencies = [
 "glib-sys",
 "libc",
 "system-deps 6.2.2",
]

[[package]]
name = "gtk"
version = "0.15.5"
source = "registry+https://github.com/rust-lang/crates.io-index"
checksum = "92e3004a2d5d6d8b5057d2b57b3712c9529b62e82c77f25c1fecde1fd5c23bd0"
dependencies = [
 "atk",
 "bitflags 1.3.2",
 "cairo-rs",
 "field-offset",
 "futures-channel",
 "gdk",
 "gdk-pixbuf",
 "gio",
 "glib",
 "gtk-sys",
 "gtk3-macros",
 "libc",
 "once_cell",
 "pango",
 "pkg-config",
]

[[package]]
name = "gtk-sys"
version = "0.15.3"
source = "registry+https://github.com/rust-lang/crates.io-index"
checksum = "d5bc2f0587cba247f60246a0ca11fe25fb733eabc3de12d1965fc07efab87c84"
dependencies = [
 "atk-sys",
 "cairo-sys-rs",
 "gdk-pixbuf-sys",
 "gdk-sys",
 "gio-sys",
 "glib-sys",
 "gobject-sys",
 "libc",
 "pango-sys",
 "system-deps 6.2.2",
]

[[package]]
name = "gtk3-macros"
version = "0.15.6"
source = "registry+https://github.com/rust-lang/crates.io-index"
checksum = "684c0456c086e8e7e9af73ec5b84e35938df394712054550e81558d21c44ab0d"
dependencies = [
 "anyhow",
 "proc-macro-crate",
 "proc-macro-error",
 "proc-macro2",
 "quote",
 "syn 1.0.109",
]

[[package]]
name = "hashbrown"
version = "0.12.3"
source = "registry+https://github.com/rust-lang/crates.io-index"
checksum = "8a9ee70c43aaf417c914396645a0fa852624801b24ebb7ae78fe8272889ac888"

[[package]]
name = "hashbrown"
version = "0.14.5"
source = "registry+https://github.com/rust-lang/crates.io-index"
checksum = "e5274423e17b7c9fc20b6e7e208532f9b19825d82dfd615708b70edd83df41f1"

[[package]]
name = "heck"
version = "0.3.3"
source = "registry+https://github.com/rust-lang/crates.io-index"
checksum = "6d621efb26863f0e9924c6ac577e8275e5e6b77455db64ffa6c65c904e9e132c"
dependencies = [
 "unicode-segmentation",
]

[[package]]
name = "heck"
version = "0.4.1"
source = "registry+https://github.com/rust-lang/crates.io-index"
checksum = "95505c38b4572b2d910cecb0281560f54b440a19336cbbcb27bf6ce6adc6f5a8"

[[package]]
name = "heck"
version = "0.5.0"
source = "registry+https://github.com/rust-lang/crates.io-index"
checksum = "2304e00983f87ffb38b55b444b5e3b60a884b5d30c0fca7d82fe33449bbe55ea"

[[package]]
name = "hermit-abi"
version = "0.3.9"
source = "registry+https://github.com/rust-lang/crates.io-index"
checksum = "d231dfb89cfffdbc30e7fc41579ed6066ad03abda9e567ccafae602b97ec5024"

[[package]]
name = "hex"
version = "0.4.3"
source = "registry+https://github.com/rust-lang/crates.io-index"
checksum = "7f24254aa9a54b5c858eaee2f5bccdb46aaf0e486a595ed5fd8f86ba55232a70"

[[package]]
name = "html5ever"
version = "0.26.0"
source = "registry+https://github.com/rust-lang/crates.io-index"
checksum = "bea68cab48b8459f17cf1c944c67ddc572d272d9f2b274140f223ecb1da4a3b7"
dependencies = [
 "log",
 "mac",
 "markup5ever",
 "proc-macro2",
 "quote",
 "syn 1.0.109",
]

[[package]]
name = "http"
version = "0.2.12"
source = "registry+https://github.com/rust-lang/crates.io-index"
checksum = "601cbb57e577e2f5ef5be8e7b83f0f63994f25aa94d673e54a92d5c516d101f1"
dependencies = [
 "bytes",
 "fnv",
 "itoa 1.0.11",
]

[[package]]
name = "http-range"
version = "0.1.5"
source = "registry+https://github.com/rust-lang/crates.io-index"
checksum = "21dec9db110f5f872ed9699c3ecf50cf16f423502706ba5c72462e28d3157573"

[[package]]
name = "iana-time-zone"
version = "0.1.60"
source = "registry+https://github.com/rust-lang/crates.io-index"
checksum = "e7ffbb5a1b541ea2561f8c41c087286cc091e21e556a4f09a8f6cbf17b69b141"
dependencies = [
 "android_system_properties",
 "core-foundation-sys",
 "iana-time-zone-haiku",
 "js-sys",
 "wasm-bindgen",
 "windows-core",
]

[[package]]
name = "iana-time-zone-haiku"
version = "0.1.2"
source = "registry+https://github.com/rust-lang/crates.io-index"
checksum = "f31827a206f56af32e590ba56d5d2d085f558508192593743f16b2306495269f"
dependencies = [
 "cc",
]

[[package]]
name = "ico"
version = "0.3.0"
source = "registry+https://github.com/rust-lang/crates.io-index"
checksum = "e3804960be0bb5e4edb1e1ad67afd321a9ecfd875c3e65c099468fd2717d7cae"
dependencies = [
 "byteorder",
 "png",
]

[[package]]
name = "ident_case"
version = "1.0.1"
source = "registry+https://github.com/rust-lang/crates.io-index"
checksum = "b9e0384b61958566e926dc50660321d12159025e767c18e043daf26b70104c39"

[[package]]
name = "idna"
version = "0.5.0"
source = "registry+https://github.com/rust-lang/crates.io-index"
checksum = "634d9b1461af396cad843f47fdba5597a4f9e6ddd4bfb6ff5d85028c25cb12f6"
dependencies = [
 "unicode-bidi",
 "unicode-normalization",
]

[[package]]
name = "ignore"
version = "0.4.22"
source = "registry+https://github.com/rust-lang/crates.io-index"
checksum = "b46810df39e66e925525d6e38ce1e7f6e1d208f72dc39757880fcb66e2c58af1"
dependencies = [
 "crossbeam-deque",
 "globset",
 "log",
 "memchr",
 "regex-automata 0.4.6",
 "same-file",
 "walkdir",
 "winapi-util",
]

[[package]]
name = "image"
version = "0.24.9"
source = "registry+https://github.com/rust-lang/crates.io-index"
checksum = "5690139d2f55868e080017335e4b94cb7414274c74f1669c84fb5feba2c9f69d"
dependencies = [
 "bytemuck",
 "byteorder",
 "color_quant",
 "num-traits",
]

[[package]]
name = "indexmap"
version = "1.9.3"
source = "registry+https://github.com/rust-lang/crates.io-index"
checksum = "bd070e393353796e801d209ad339e89596eb4c8d430d18ede6a1cced8fafbd99"
dependencies = [
 "autocfg",
 "hashbrown 0.12.3",
 "serde",
]

[[package]]
name = "indexmap"
version = "2.2.6"
source = "registry+https://github.com/rust-lang/crates.io-index"
checksum = "168fb715dda47215e360912c096649d23d58bf392ac62f73919e831745e40f26"
dependencies = [
 "equivalent",
 "hashbrown 0.14.5",
 "serde",
]

[[package]]
name = "infer"
version = "0.13.0"
source = "registry+https://github.com/rust-lang/crates.io-index"
checksum = "f551f8c3a39f68f986517db0d1759de85881894fdc7db798bd2a9df9cb04b7fc"
dependencies = [
 "cfb",
]

[[package]]
name = "instant"
version = "0.1.13"
source = "registry+https://github.com/rust-lang/crates.io-index"
checksum = "e0242819d153cba4b4b05a5a8f2a7e9bbf97b6055b2a002b395c96b5ff3c0222"
dependencies = [
 "cfg-if",
]

[[package]]
name = "is_terminal_polyfill"
version = "1.70.0"
source = "registry+https://github.com/rust-lang/crates.io-index"
checksum = "f8478577c03552c21db0e2724ffb8986a5ce7af88107e6be5d2ee6e158c12800"

[[package]]
name = "itertools"
version = "0.12.1"
source = "registry+https://github.com/rust-lang/crates.io-index"
checksum = "ba291022dbbd398a455acf126c1e341954079855bc60dfdda641363bd6922569"
dependencies = [
 "either",
]

[[package]]
name = "itertools"
version = "0.13.0"
source = "registry+https://github.com/rust-lang/crates.io-index"
checksum = "413ee7dfc52ee1a4949ceeb7dbc8a33f2d6c088194d9f922fb8318faf1f01186"
dependencies = [
 "either",
]

[[package]]
name = "itoa"
version = "0.4.8"
source = "registry+https://github.com/rust-lang/crates.io-index"
checksum = "b71991ff56294aa922b450139ee08b3bfc70982c6b2c7562771375cf73542dd4"

[[package]]
name = "itoa"
version = "1.0.11"
source = "registry+https://github.com/rust-lang/crates.io-index"
checksum = "49f1f14873335454500d59611f1cf4a4b0f786f9ac11f4312a78e4cf2566695b"

[[package]]
name = "javascriptcore-rs"
version = "0.16.0"
source = "registry+https://github.com/rust-lang/crates.io-index"
checksum = "bf053e7843f2812ff03ef5afe34bb9c06ffee120385caad4f6b9967fcd37d41c"
dependencies = [
 "bitflags 1.3.2",
 "glib",
 "javascriptcore-rs-sys",
]

[[package]]
name = "javascriptcore-rs-sys"
version = "0.4.0"
source = "registry+https://github.com/rust-lang/crates.io-index"
checksum = "905fbb87419c5cde6e3269537e4ea7d46431f3008c5d057e915ef3f115e7793c"
dependencies = [
 "glib-sys",
 "gobject-sys",
 "libc",
 "system-deps 5.0.0",
]

[[package]]
name = "jni"
version = "0.20.0"
source = "registry+https://github.com/rust-lang/crates.io-index"
checksum = "039022cdf4d7b1cf548d31f60ae783138e5fd42013f6271049d7df7afadef96c"
dependencies = [
 "cesu8",
 "combine",
 "jni-sys",
 "log",
 "thiserror",
 "walkdir",
]

[[package]]
name = "jni-sys"
version = "0.3.0"
source = "registry+https://github.com/rust-lang/crates.io-index"
checksum = "8eaf4bc02d17cbdd7ff4c7438cafcdf7fb9a4613313ad11b4f8fefe7d3fa0130"

[[package]]
name = "js-sys"
version = "0.3.69"
source = "registry+https://github.com/rust-lang/crates.io-index"
checksum = "29c15563dc2726973df627357ce0c9ddddbea194836909d655df6a75d2cf296d"
dependencies = [
 "wasm-bindgen",
]

[[package]]
name = "json-patch"
version = "1.4.0"
source = "registry+https://github.com/rust-lang/crates.io-index"
checksum = "ec9ad60d674508f3ca8f380a928cfe7b096bc729c4e2dbfe3852bc45da3ab30b"
dependencies = [
 "serde",
 "serde_json",
 "thiserror",
]

[[package]]
name = "kuchikiki"
version = "0.8.2"
source = "registry+https://github.com/rust-lang/crates.io-index"
checksum = "f29e4755b7b995046f510a7520c42b2fed58b77bd94d5a87a8eb43d2fd126da8"
dependencies = [
 "cssparser",
 "html5ever",
 "indexmap 1.9.3",
 "matches",
 "selectors",
]

[[package]]
name = "lazy_static"
version = "1.4.0"
source = "registry+https://github.com/rust-lang/crates.io-index"
checksum = "e2abad23fbc42b3700f2f279844dc832adb2b2eb069b2df918f455c4e18cc646"

[[package]]
name = "libc"
version = "0.2.155"
source = "registry+https://github.com/rust-lang/crates.io-index"
checksum = "97b3888a4aecf77e811145cadf6eef5901f4782c53886191b2f693f24761847c"

[[package]]
name = "libm"
version = "0.2.8"
source = "registry+https://github.com/rust-lang/crates.io-index"
checksum = "4ec2a862134d2a7d32d7983ddcdd1c4923530833c9f2ea1a44fc5fa473989058"

[[package]]
name = "libredox"
version = "0.1.3"
source = "registry+https://github.com/rust-lang/crates.io-index"
checksum = "c0ff37bd590ca25063e35af745c343cb7a0271906fb7b37e4813e8f79f00268d"
dependencies = [
 "bitflags 2.5.0",
 "libc",
]

[[package]]
name = "line-wrap"
version = "0.2.0"
source = "registry+https://github.com/rust-lang/crates.io-index"
checksum = "dd1bc4d24ad230d21fb898d1116b1801d7adfc449d42026475862ab48b11e70e"

[[package]]
name = "linux-raw-sys"
version = "0.4.14"
source = "registry+https://github.com/rust-lang/crates.io-index"
checksum = "78b3ae25bc7c8c38cec158d1f2757ee79e9b3740fbc7ccf0e59e4b08d793fa89"

[[package]]
name = "lock_api"
version = "0.4.12"
source = "registry+https://github.com/rust-lang/crates.io-index"
checksum = "07af8b9cdd281b7915f413fa73f29ebd5d55d0d3f0155584dade1ff18cea1b17"
dependencies = [
 "autocfg",
 "scopeguard",
]

[[package]]
name = "log"
version = "0.4.21"
source = "registry+https://github.com/rust-lang/crates.io-index"
checksum = "90ed8c1e510134f979dbc4f070f87d4313098b704861a105fe34231c70a3901c"

[[package]]
name = "loom"
version = "0.5.6"
source = "registry+https://github.com/rust-lang/crates.io-index"
checksum = "ff50ecb28bb86013e935fb6683ab1f6d3a20016f123c76fd4c27470076ac30f5"
dependencies = [
 "cfg-if",
 "generator",
 "scoped-tls",
 "serde",
 "serde_json",
 "tracing",
 "tracing-subscriber",
]

[[package]]
name = "mac"
version = "0.1.1"
source = "registry+https://github.com/rust-lang/crates.io-index"
checksum = "c41e0c4fef86961ac6d6f8a82609f55f31b05e4fce149ac5710e439df7619ba4"

[[package]]
name = "malloc_buf"
version = "0.0.6"
source = "registry+https://github.com/rust-lang/crates.io-index"
checksum = "62bb907fe88d54d8d9ce32a3cceab4218ed2f6b7d35617cafe9adf84e43919cb"
dependencies = [
 "libc",
]

[[package]]
name = "markup5ever"
version = "0.11.0"
source = "registry+https://github.com/rust-lang/crates.io-index"
checksum = "7a2629bb1404f3d34c2e921f21fd34ba00b206124c81f65c50b43b6aaefeb016"
dependencies = [
 "log",
 "phf 0.10.1",
 "phf_codegen 0.10.0",
 "string_cache",
 "string_cache_codegen",
 "tendril",
]

[[package]]
name = "matchers"
version = "0.1.0"
source = "registry+https://github.com/rust-lang/crates.io-index"
checksum = "8263075bb86c5a1b1427b5ae862e8889656f126e9f77c484496e8b47cf5c5558"
dependencies = [
 "regex-automata 0.1.10",
]

[[package]]
name = "matches"
version = "0.1.10"
source = "registry+https://github.com/rust-lang/crates.io-index"
checksum = "2532096657941c2fea9c289d370a250971c689d4f143798ff67113ec042024a5"

[[package]]
name = "matrixmultiply"
version = "0.3.8"
source = "registry+https://github.com/rust-lang/crates.io-index"
checksum = "7574c1cf36da4798ab73da5b215bbf444f50718207754cb522201d78d1cd0ff2"
dependencies = [
 "autocfg",
 "rawpointer",
]

[[package]]
name = "memchr"
version = "2.7.2"
source = "registry+https://github.com/rust-lang/crates.io-index"
checksum = "6c8640c5d730cb13ebd907d8d04b52f55ac9a2eec55b440c8892f40d56c76c1d"

[[package]]
name = "memoffset"
version = "0.9.1"
source = "registry+https://github.com/rust-lang/crates.io-index"
checksum = "488016bfae457b036d996092f6cb448677611ce4449e970ceaf42695203f218a"
dependencies = [
 "autocfg",
]

[[package]]
name = "miniz_oxide"
version = "0.7.3"
source = "registry+https://github.com/rust-lang/crates.io-index"
checksum = "87dfd01fe195c66b572b37921ad8803d010623c0aca821bea2302239d155cdae"
dependencies = [
 "adler",
 "simd-adler32",
]

[[package]]
name = "multi-annotator"
version = "0.1.0"
dependencies = [
 "clap",
 "itertools 0.13.0",
 "ordered-float",
 "rayon",
 "rustyms",
 "serde",
 "serde_json",
 "tauri",
]

[[package]]
name = "ndarray"
version = "0.15.6"
source = "registry+https://github.com/rust-lang/crates.io-index"
checksum = "adb12d4e967ec485a5f71c6311fe28158e9d6f4bc4a447b474184d0f91a8fa32"
dependencies = [
 "matrixmultiply",
 "num-complex",
 "num-integer",
 "num-traits",
 "rawpointer",
]

[[package]]
name = "ndk"
version = "0.6.0"
source = "registry+https://github.com/rust-lang/crates.io-index"
checksum = "2032c77e030ddee34a6787a64166008da93f6a352b629261d0fee232b8742dd4"
dependencies = [
 "bitflags 1.3.2",
 "jni-sys",
 "ndk-sys",
 "num_enum",
 "thiserror",
]

[[package]]
name = "ndk-context"
version = "0.1.1"
source = "registry+https://github.com/rust-lang/crates.io-index"
checksum = "27b02d87554356db9e9a873add8782d4ea6e3e58ea071a9adb9a2e8ddb884a8b"

[[package]]
name = "ndk-sys"
version = "0.3.0"
source = "registry+https://github.com/rust-lang/crates.io-index"
checksum = "6e5a6ae77c8ee183dcbbba6150e2e6b9f3f4196a7666c02a715a95692ec1fa97"
dependencies = [
 "jni-sys",
]

[[package]]
name = "new_debug_unreachable"
version = "1.0.6"
source = "registry+https://github.com/rust-lang/crates.io-index"
checksum = "650eef8c711430f1a879fdd01d4745a7deea475becfb90269c06775983bbf086"

[[package]]
name = "nodrop"
version = "0.1.14"
source = "registry+https://github.com/rust-lang/crates.io-index"
checksum = "72ef4a56884ca558e5ddb05a1d1e7e1bfd9a68d9ed024c21704cc98872dae1bb"

[[package]]
name = "nu-ansi-term"
version = "0.46.0"
source = "registry+https://github.com/rust-lang/crates.io-index"
checksum = "77a8165726e8236064dbb45459242600304b42a5ea24ee2948e18e023bf7ba84"
dependencies = [
 "overload",
 "winapi",
]

[[package]]
name = "num-bigint"
version = "0.4.5"
source = "registry+https://github.com/rust-lang/crates.io-index"
checksum = "c165a9ab64cf766f73521c0dd2cfdff64f488b8f0b3e621face3462d3db536d7"
dependencies = [
 "num-integer",
 "num-traits",
 "serde",
]

[[package]]
name = "num-complex"
version = "0.4.6"
source = "registry+https://github.com/rust-lang/crates.io-index"
checksum = "73f88a1307638156682bada9d7604135552957b7818057dcef22705b4d509495"
dependencies = [
 "num-traits",
 "serde",
]

[[package]]
name = "num-conv"
version = "0.1.0"
source = "registry+https://github.com/rust-lang/crates.io-index"
checksum = "51d515d32fb182ee37cda2ccdcb92950d6a3c2893aa280e540671c2cd0f3b1d9"

[[package]]
name = "num-integer"
version = "0.1.46"
source = "registry+https://github.com/rust-lang/crates.io-index"
checksum = "7969661fd2958a5cb096e56c8e1ad0444ac2bbcd0061bd28660485a44879858f"
dependencies = [
 "num-traits",
]

[[package]]
name = "num-rational"
version = "0.4.2"
source = "registry+https://github.com/rust-lang/crates.io-index"
checksum = "f83d14da390562dca69fc84082e73e548e1ad308d24accdedd2720017cb37824"
dependencies = [
 "num-integer",
 "num-traits",
 "serde",
]

[[package]]
name = "num-traits"
version = "0.2.19"
source = "registry+https://github.com/rust-lang/crates.io-index"
checksum = "071dfc062690e90b734c0b2273ce72ad0ffa95f0c74596bc250dcfd960262841"
dependencies = [
 "autocfg",
]

[[package]]
name = "num_cpus"
version = "1.16.0"
source = "registry+https://github.com/rust-lang/crates.io-index"
checksum = "4161fcb6d602d4d2081af7c3a45852d875a03dd337a6bfdd6e06407b61342a43"
dependencies = [
 "hermit-abi",
 "libc",
]

[[package]]
name = "num_enum"
version = "0.5.11"
source = "registry+https://github.com/rust-lang/crates.io-index"
checksum = "1f646caf906c20226733ed5b1374287eb97e3c2a5c227ce668c1f2ce20ae57c9"
dependencies = [
 "num_enum_derive",
]

[[package]]
name = "num_enum_derive"
version = "0.5.11"
source = "registry+https://github.com/rust-lang/crates.io-index"
checksum = "dcbff9bc912032c62bf65ef1d5aea88983b420f4f839db1e9b0c281a25c9c799"
dependencies = [
 "proc-macro-crate",
 "proc-macro2",
 "quote",
 "syn 1.0.109",
]

[[package]]
name = "objc"
version = "0.2.7"
source = "registry+https://github.com/rust-lang/crates.io-index"
checksum = "915b1b472bc21c53464d6c8461c9d3af805ba1ef837e1cac254428f4a77177b1"
dependencies = [
 "malloc_buf",
 "objc_exception",
]

[[package]]
name = "objc-foundation"
version = "0.1.1"
source = "registry+https://github.com/rust-lang/crates.io-index"
checksum = "1add1b659e36c9607c7aab864a76c7a4c2760cd0cd2e120f3fb8b952c7e22bf9"
dependencies = [
 "block",
 "objc",
 "objc_id",
]

[[package]]
name = "objc_exception"
version = "0.1.2"
source = "registry+https://github.com/rust-lang/crates.io-index"
checksum = "ad970fb455818ad6cba4c122ad012fae53ae8b4795f86378bce65e4f6bab2ca4"
dependencies = [
 "cc",
]

[[package]]
name = "objc_id"
version = "0.1.1"
source = "registry+https://github.com/rust-lang/crates.io-index"
checksum = "c92d4ddb4bd7b50d730c215ff871754d0da6b2178849f8a2a2ab69712d0c073b"
dependencies = [
 "objc",
]

[[package]]
name = "object"
version = "0.32.2"
source = "registry+https://github.com/rust-lang/crates.io-index"
checksum = "a6a622008b6e321afc04970976f62ee297fdbaa6f95318ca343e3eebb9648441"
dependencies = [
 "memchr",
]

[[package]]
name = "once_cell"
version = "1.19.0"
source = "registry+https://github.com/rust-lang/crates.io-index"
checksum = "3fdb12b2476b595f9358c5161aa467c2438859caa136dec86c26fdd2efe17b92"

[[package]]
name = "open"
version = "3.2.0"
source = "registry+https://github.com/rust-lang/crates.io-index"
checksum = "2078c0039e6a54a0c42c28faa984e115fb4c2d5bf2208f77d1961002df8576f8"
dependencies = [
 "pathdiff",
 "windows-sys 0.42.0",
]

[[package]]
name = "ordered-float"
version = "4.2.0"
source = "registry+https://github.com/rust-lang/crates.io-index"
checksum = "a76df7075c7d4d01fdcb46c912dd17fba5b60c78ea480b475f2b6ab6f666584e"
dependencies = [
 "num-traits",
 "rand 0.8.5",
 "serde",
]

[[package]]
name = "overload"
version = "0.1.1"
source = "registry+https://github.com/rust-lang/crates.io-index"
checksum = "b15813163c1d831bf4a13c3610c05c0d03b39feb07f7e09fa234dac9b15aaf39"

[[package]]
name = "pango"
version = "0.15.10"
source = "registry+https://github.com/rust-lang/crates.io-index"
checksum = "22e4045548659aee5313bde6c582b0d83a627b7904dd20dc2d9ef0895d414e4f"
dependencies = [
 "bitflags 1.3.2",
 "glib",
 "libc",
 "once_cell",
 "pango-sys",
]

[[package]]
name = "pango-sys"
version = "0.15.10"
source = "registry+https://github.com/rust-lang/crates.io-index"
checksum = "d2a00081cde4661982ed91d80ef437c20eacaf6aa1a5962c0279ae194662c3aa"
dependencies = [
 "glib-sys",
 "gobject-sys",
 "libc",
 "system-deps 6.2.2",
]

[[package]]
name = "parking_lot"
version = "0.12.2"
source = "registry+https://github.com/rust-lang/crates.io-index"
checksum = "7e4af0ca4f6caed20e900d564c242b8e5d4903fdacf31d3daf527b66fe6f42fb"
dependencies = [
 "lock_api",
 "parking_lot_core",
]

[[package]]
name = "parking_lot_core"
version = "0.9.10"
source = "registry+https://github.com/rust-lang/crates.io-index"
checksum = "1e401f977ab385c9e4e3ab30627d6f26d00e2c73eef317493c4ec6d468726cf8"
dependencies = [
 "cfg-if",
 "libc",
 "redox_syscall 0.5.1",
 "smallvec",
 "windows-targets 0.52.5",
]

[[package]]
name = "pathdiff"
version = "0.2.1"
source = "registry+https://github.com/rust-lang/crates.io-index"
checksum = "8835116a5c179084a830efb3adc117ab007512b535bc1a21c991d3b32a6b44dd"

[[package]]
name = "percent-encoding"
version = "2.3.1"
source = "registry+https://github.com/rust-lang/crates.io-index"
checksum = "e3148f5046208a5d56bcfc03053e3ca6334e51da8dfb19b6cdc8b306fae3283e"

[[package]]
name = "phf"
version = "0.8.0"
source = "registry+https://github.com/rust-lang/crates.io-index"
checksum = "3dfb61232e34fcb633f43d12c58f83c1df82962dcdfa565a4e866ffc17dafe12"
dependencies = [
 "phf_macros 0.8.0",
 "phf_shared 0.8.0",
 "proc-macro-hack",
]

[[package]]
name = "phf"
version = "0.10.1"
source = "registry+https://github.com/rust-lang/crates.io-index"
checksum = "fabbf1ead8a5bcbc20f5f8b939ee3f5b0f6f281b6ad3468b84656b658b455259"
dependencies = [
 "phf_shared 0.10.0",
]

[[package]]
name = "phf"
version = "0.11.2"
source = "registry+https://github.com/rust-lang/crates.io-index"
checksum = "ade2d8b8f33c7333b51bcf0428d37e217e9f32192ae4772156f65063b8ce03dc"
dependencies = [
 "phf_macros 0.11.2",
 "phf_shared 0.11.2",
]

[[package]]
name = "phf_codegen"
version = "0.8.0"
source = "registry+https://github.com/rust-lang/crates.io-index"
checksum = "cbffee61585b0411840d3ece935cce9cb6321f01c45477d30066498cd5e1a815"
dependencies = [
 "phf_generator 0.8.0",
 "phf_shared 0.8.0",
]

[[package]]
name = "phf_codegen"
version = "0.10.0"
source = "registry+https://github.com/rust-lang/crates.io-index"
checksum = "4fb1c3a8bc4dd4e5cfce29b44ffc14bedd2ee294559a294e2a4d4c9e9a6a13cd"
dependencies = [
 "phf_generator 0.10.0",
 "phf_shared 0.10.0",
]

[[package]]
name = "phf_generator"
version = "0.8.0"
source = "registry+https://github.com/rust-lang/crates.io-index"
checksum = "17367f0cc86f2d25802b2c26ee58a7b23faeccf78a396094c13dced0d0182526"
dependencies = [
 "phf_shared 0.8.0",
 "rand 0.7.3",
]

[[package]]
name = "phf_generator"
version = "0.10.0"
source = "registry+https://github.com/rust-lang/crates.io-index"
checksum = "5d5285893bb5eb82e6aaf5d59ee909a06a16737a8970984dd7746ba9283498d6"
dependencies = [
 "phf_shared 0.10.0",
 "rand 0.8.5",
]

[[package]]
name = "phf_generator"
version = "0.11.2"
source = "registry+https://github.com/rust-lang/crates.io-index"
checksum = "48e4cc64c2ad9ebe670cb8fd69dd50ae301650392e81c05f9bfcb2d5bdbc24b0"
dependencies = [
 "phf_shared 0.11.2",
 "rand 0.8.5",
]

[[package]]
name = "phf_macros"
version = "0.8.0"
source = "registry+https://github.com/rust-lang/crates.io-index"
checksum = "7f6fde18ff429ffc8fe78e2bf7f8b7a5a5a6e2a8b58bc5a9ac69198bbda9189c"
dependencies = [
 "phf_generator 0.8.0",
 "phf_shared 0.8.0",
 "proc-macro-hack",
 "proc-macro2",
 "quote",
 "syn 1.0.109",
]

[[package]]
name = "phf_macros"
version = "0.11.2"
source = "registry+https://github.com/rust-lang/crates.io-index"
checksum = "3444646e286606587e49f3bcf1679b8cef1dc2c5ecc29ddacaffc305180d464b"
dependencies = [
 "phf_generator 0.11.2",
 "phf_shared 0.11.2",
 "proc-macro2",
 "quote",
 "syn 2.0.65",
]

[[package]]
name = "phf_shared"
version = "0.8.0"
source = "registry+https://github.com/rust-lang/crates.io-index"
checksum = "c00cf8b9eafe68dde5e9eaa2cef8ee84a9336a47d566ec55ca16589633b65af7"
dependencies = [
 "siphasher",
]

[[package]]
name = "phf_shared"
version = "0.10.0"
source = "registry+https://github.com/rust-lang/crates.io-index"
checksum = "b6796ad771acdc0123d2a88dc428b5e38ef24456743ddb1744ed628f9815c096"
dependencies = [
 "siphasher",
]

[[package]]
name = "phf_shared"
version = "0.11.2"
source = "registry+https://github.com/rust-lang/crates.io-index"
checksum = "90fcb95eef784c2ac79119d1dd819e162b5da872ce6f3c3abe1e8ca1c082f72b"
dependencies = [
 "siphasher",
]

[[package]]
name = "pin-project-lite"
version = "0.2.14"
source = "registry+https://github.com/rust-lang/crates.io-index"
checksum = "bda66fc9667c18cb2758a2ac84d1167245054bcf85d5d1aaa6923f45801bdd02"

[[package]]
name = "pin-utils"
version = "0.1.0"
source = "registry+https://github.com/rust-lang/crates.io-index"
checksum = "8b870d8c151b6f2fb93e84a13146138f05d02ed11c7e7c54f8826aaaf7c9f184"

[[package]]
name = "pkg-config"
version = "0.3.30"
source = "registry+https://github.com/rust-lang/crates.io-index"
checksum = "d231b230927b5e4ad203db57bbcbee2802f6bce620b1e4a9024a07d94e2907ec"

[[package]]
name = "plist"
version = "1.6.1"
source = "registry+https://github.com/rust-lang/crates.io-index"
checksum = "d9d34169e64b3c7a80c8621a48adaf44e0cf62c78a9b25dd9dd35f1881a17cf9"
dependencies = [
 "base64 0.21.7",
 "indexmap 2.2.6",
 "line-wrap",
 "quick-xml",
 "serde",
 "time",
]

[[package]]
name = "png"
version = "0.17.13"
source = "registry+https://github.com/rust-lang/crates.io-index"
checksum = "06e4b0d3d1312775e782c86c91a111aa1f910cbb65e1337f9975b5f9a554b5e1"
dependencies = [
 "bitflags 1.3.2",
 "crc32fast",
 "fdeflate",
 "flate2",
 "miniz_oxide",
]

[[package]]
name = "powerfmt"
version = "0.2.0"
source = "registry+https://github.com/rust-lang/crates.io-index"
checksum = "439ee305def115ba05938db6eb1644ff94165c5ab5e9420d1c1bcedbba909391"

[[package]]
name = "ppv-lite86"
version = "0.2.17"
source = "registry+https://github.com/rust-lang/crates.io-index"
checksum = "5b40af805b3121feab8a3c29f04d8ad262fa8e0561883e7653e024ae4479e6de"

[[package]]
name = "precomputed-hash"
version = "0.1.1"
source = "registry+https://github.com/rust-lang/crates.io-index"
checksum = "925383efa346730478fb4838dbe9137d2a47675ad789c546d150a6e1dd4ab31c"

[[package]]
name = "probability"
version = "0.20.3"
source = "registry+https://github.com/rust-lang/crates.io-index"
checksum = "42746b805e424b759d46c22c65dc66ccca057a2db96e9db4fda6c337a287e485"
dependencies = [
 "random",
 "special",
]

[[package]]
name = "proc-macro-crate"
version = "1.3.1"
source = "registry+https://github.com/rust-lang/crates.io-index"
checksum = "7f4c021e1093a56626774e81216a4ce732a735e5bad4868a03f3ed65ca0c3919"
dependencies = [
 "once_cell",
 "toml_edit 0.19.15",
]

[[package]]
name = "proc-macro-error"
version = "1.0.4"
source = "registry+https://github.com/rust-lang/crates.io-index"
checksum = "da25490ff9892aab3fcf7c36f08cfb902dd3e71ca0f9f9517bea02a73a5ce38c"
dependencies = [
 "proc-macro-error-attr",
 "proc-macro2",
 "quote",
 "syn 1.0.109",
 "version_check",
]

[[package]]
name = "proc-macro-error-attr"
version = "1.0.4"
source = "registry+https://github.com/rust-lang/crates.io-index"
checksum = "a1be40180e52ecc98ad80b184934baf3d0d29f979574e439af5a55274b35f869"
dependencies = [
 "proc-macro2",
 "quote",
 "version_check",
]

[[package]]
name = "proc-macro-hack"
version = "0.5.20+deprecated"
source = "registry+https://github.com/rust-lang/crates.io-index"
checksum = "dc375e1527247fe1a97d8b7156678dfe7c1af2fc075c9a4db3690ecd2a148068"

[[package]]
name = "proc-macro2"
version = "1.0.83"
source = "registry+https://github.com/rust-lang/crates.io-index"
checksum = "0b33eb56c327dec362a9e55b3ad14f9d2f0904fb5a5b03b513ab5465399e9f43"
dependencies = [
 "unicode-ident",
]

[[package]]
name = "quick-xml"
version = "0.31.0"
source = "registry+https://github.com/rust-lang/crates.io-index"
checksum = "1004a344b30a54e2ee58d66a71b32d2db2feb0a31f9a2d302bf0536f15de2a33"
dependencies = [
 "memchr",
]

[[package]]
name = "quote"
version = "1.0.36"
source = "registry+https://github.com/rust-lang/crates.io-index"
checksum = "0fa76aaf39101c457836aec0ce2316dbdc3ab723cdda1c6bd4e6ad4208acaca7"
dependencies = [
 "proc-macro2",
]

[[package]]
name = "rand"
version = "0.7.3"
source = "registry+https://github.com/rust-lang/crates.io-index"
checksum = "6a6b1679d49b24bbfe0c803429aa1874472f50d9b363131f0e89fc356b544d03"
dependencies = [
 "getrandom 0.1.16",
 "libc",
 "rand_chacha 0.2.2",
 "rand_core 0.5.1",
 "rand_hc",
 "rand_pcg",
]

[[package]]
name = "rand"
version = "0.8.5"
source = "registry+https://github.com/rust-lang/crates.io-index"
checksum = "34af8d1a0e25924bc5b7c43c079c942339d8f0a8b57c39049bef581b46327404"
dependencies = [
 "libc",
 "rand_chacha 0.3.1",
 "rand_core 0.6.4",
 "serde",
]

[[package]]
name = "rand_chacha"
version = "0.2.2"
source = "registry+https://github.com/rust-lang/crates.io-index"
checksum = "f4c8ed856279c9737206bf725bf36935d8666ead7aa69b52be55af369d193402"
dependencies = [
 "ppv-lite86",
 "rand_core 0.5.1",
]

[[package]]
name = "rand_chacha"
version = "0.3.1"
source = "registry+https://github.com/rust-lang/crates.io-index"
checksum = "e6c10a63a0fa32252be49d21e7709d4d4baf8d231c2dbce1eaa8141b9b127d88"
dependencies = [
 "ppv-lite86",
 "rand_core 0.6.4",
]

[[package]]
name = "rand_core"
version = "0.5.1"
source = "registry+https://github.com/rust-lang/crates.io-index"
checksum = "90bde5296fc891b0cef12a6d03ddccc162ce7b2aff54160af9338f8d40df6d19"
dependencies = [
 "getrandom 0.1.16",
]

[[package]]
name = "rand_core"
version = "0.6.4"
source = "registry+https://github.com/rust-lang/crates.io-index"
checksum = "ec0be4795e2f6a28069bec0b5ff3e2ac9bafc99e6a9a7dc3547996c5c816922c"
dependencies = [
 "getrandom 0.2.15",
 "serde",
]

[[package]]
name = "rand_hc"
version = "0.2.0"
source = "registry+https://github.com/rust-lang/crates.io-index"
checksum = "ca3129af7b92a17112d59ad498c6f81eaf463253766b90396d39ea7a39d6613c"
dependencies = [
 "rand_core 0.5.1",
]

[[package]]
name = "rand_pcg"
version = "0.2.1"
source = "registry+https://github.com/rust-lang/crates.io-index"
checksum = "16abd0c1b639e9eb4d7c50c0b8100b0d0f849be2349829c740fe8e6eb4816429"
dependencies = [
 "rand_core 0.5.1",
]

[[package]]
name = "random"
version = "0.13.2"
source = "registry+https://github.com/rust-lang/crates.io-index"
checksum = "474c42c904f04dfe2a595a02f71e1a0e5e92ffb5761cc9a4c02140b93b8dd504"

[[package]]
name = "raw-window-handle"
version = "0.5.2"
source = "registry+https://github.com/rust-lang/crates.io-index"
checksum = "f2ff9a1f06a88b01621b7ae906ef0211290d1c8a168a15542486a8f61c0833b9"

[[package]]
name = "rawpointer"
version = "0.2.1"
source = "registry+https://github.com/rust-lang/crates.io-index"
checksum = "60a357793950651c4ed0f3f52338f53b2f809f32d83a07f72909fa13e4c6c1e3"

[[package]]
name = "rayon"
version = "1.10.0"
source = "registry+https://github.com/rust-lang/crates.io-index"
checksum = "b418a60154510ca1a002a752ca9714984e21e4241e804d32555251faf8b78ffa"
dependencies = [
 "either",
 "rayon-core",
]

[[package]]
name = "rayon-core"
version = "1.12.1"
source = "registry+https://github.com/rust-lang/crates.io-index"
checksum = "1465873a3dfdaa8ae7cb14b4383657caab0b3e8a0aa9ae8e04b044854c8dfce2"
dependencies = [
 "crossbeam-deque",
 "crossbeam-utils",
]

[[package]]
name = "redox_syscall"
version = "0.4.1"
source = "registry+https://github.com/rust-lang/crates.io-index"
checksum = "4722d768eff46b75989dd134e5c353f0d6296e5aaa3132e776cbdb56be7731aa"
dependencies = [
 "bitflags 1.3.2",
]

[[package]]
name = "redox_syscall"
version = "0.5.1"
source = "registry+https://github.com/rust-lang/crates.io-index"
checksum = "469052894dcb553421e483e4209ee581a45100d31b4018de03e5a7ad86374a7e"
dependencies = [
 "bitflags 2.5.0",
]

[[package]]
name = "redox_users"
version = "0.4.5"
source = "registry+https://github.com/rust-lang/crates.io-index"
checksum = "bd283d9651eeda4b2a83a43c1c91b266c40fd76ecd39a50a8c630ae69dc72891"
dependencies = [
 "getrandom 0.2.15",
 "libredox",
 "thiserror",
]

[[package]]
name = "regex"
version = "1.10.4"
source = "registry+https://github.com/rust-lang/crates.io-index"
checksum = "c117dbdfde9c8308975b6a18d71f3f385c89461f7b3fb054288ecf2a2058ba4c"
dependencies = [
 "aho-corasick",
 "memchr",
 "regex-automata 0.4.6",
 "regex-syntax 0.8.3",
]

[[package]]
name = "regex-automata"
version = "0.1.10"
source = "registry+https://github.com/rust-lang/crates.io-index"
checksum = "6c230d73fb8d8c1b9c0b3135c5142a8acee3a0558fb8db5cf1cb65f8d7862132"
dependencies = [
 "regex-syntax 0.6.29",
]

[[package]]
name = "regex-automata"
version = "0.4.6"
source = "registry+https://github.com/rust-lang/crates.io-index"
checksum = "86b83b8b9847f9bf95ef68afb0b8e6cdb80f498442f5179a29fad448fcc1eaea"
dependencies = [
 "aho-corasick",
 "memchr",
 "regex-syntax 0.8.3",
]

[[package]]
name = "regex-syntax"
version = "0.6.29"
source = "registry+https://github.com/rust-lang/crates.io-index"
checksum = "f162c6dd7b008981e4d40210aca20b4bd0f9b60ca9271061b07f78537722f2e1"

[[package]]
name = "regex-syntax"
version = "0.8.3"
source = "registry+https://github.com/rust-lang/crates.io-index"
checksum = "adad44e29e4c806119491a7f06f03de4d1af22c3a680dd47f1e6e179439d1f56"

[[package]]
name = "rfd"
version = "0.10.0"
source = "registry+https://github.com/rust-lang/crates.io-index"
checksum = "0149778bd99b6959285b0933288206090c50e2327f47a9c463bfdbf45c8823ea"
dependencies = [
 "block",
 "dispatch",
 "glib-sys",
 "gobject-sys",
 "gtk-sys",
 "js-sys",
 "lazy_static",
 "log",
 "objc",
 "objc-foundation",
 "objc_id",
 "raw-window-handle",
 "wasm-bindgen",
 "wasm-bindgen-futures",
 "web-sys",
 "windows 0.37.0",
]

[[package]]
name = "rustc-demangle"
version = "0.1.24"
source = "registry+https://github.com/rust-lang/crates.io-index"
checksum = "719b953e2095829ee67db738b3bfa9fa368c94900df327b3f07fe6e794d2fe1f"

[[package]]
name = "rustc_version"
version = "0.4.0"
source = "registry+https://github.com/rust-lang/crates.io-index"
checksum = "bfa0f585226d2e68097d4f95d113b15b83a82e819ab25717ec0590d9584ef366"
dependencies = [
 "semver",
]

[[package]]
name = "rustix"
version = "0.38.34"
source = "registry+https://github.com/rust-lang/crates.io-index"
checksum = "70dc5ec042f7a43c4a73241207cecc9873a06d45debb38b329f8541d85c2730f"
dependencies = [
 "bitflags 2.5.0",
 "errno",
 "libc",
 "linux-raw-sys",
 "windows-sys 0.52.0",
]

[[package]]
name = "rustversion"
version = "1.0.17"
source = "registry+https://github.com/rust-lang/crates.io-index"
checksum = "955d28af4278de8121b7ebeb796b6a45735dc01436d898801014aced2773a3d6"

[[package]]
name = "rustyms"
version = "0.8.3"
source = "git+https://github.com/snijderlab/rustyms?branch=main#1270aa034e013da4cfe18a786ef973df3ea01aa9"
dependencies = [
 "bincode",
 "flate2",
 "itertools 0.12.1",
 "ndarray",
 "ordered-float",
 "probability",
 "rayon",
 "regex",
 "serde",
 "similar",
 "uom",
]

[[package]]
name = "ryu"
version = "1.0.18"
source = "registry+https://github.com/rust-lang/crates.io-index"
checksum = "f3cb5ba0dc43242ce17de99c180e96db90b235b8a9fdc9543c96d2209116bd9f"

[[package]]
name = "same-file"
version = "1.0.6"
source = "registry+https://github.com/rust-lang/crates.io-index"
checksum = "93fc1dc3aaa9bfed95e02e6eadabb4baf7e3078b0bd1b4d7b6b0b68378900502"
dependencies = [
 "winapi-util",
]

[[package]]
name = "scoped-tls"
version = "1.0.1"
source = "registry+https://github.com/rust-lang/crates.io-index"
checksum = "e1cf6437eb19a8f4a6cc0f7dca544973b0b78843adbfeb3683d1a94a0024a294"

[[package]]
name = "scopeguard"
version = "1.2.0"
source = "registry+https://github.com/rust-lang/crates.io-index"
checksum = "94143f37725109f92c262ed2cf5e59bce7498c01bcc1502d7b9afe439a4e9f49"

[[package]]
name = "selectors"
version = "0.22.0"
source = "registry+https://github.com/rust-lang/crates.io-index"
checksum = "df320f1889ac4ba6bc0cdc9c9af7af4bd64bb927bccdf32d81140dc1f9be12fe"
dependencies = [
 "bitflags 1.3.2",
 "cssparser",
 "derive_more",
 "fxhash",
 "log",
 "matches",
 "phf 0.8.0",
 "phf_codegen 0.8.0",
 "precomputed-hash",
 "servo_arc",
 "smallvec",
 "thin-slice",
]

[[package]]
name = "semver"
version = "1.0.23"
source = "registry+https://github.com/rust-lang/crates.io-index"
checksum = "61697e0a1c7e512e84a621326239844a24d8207b4669b41bc18b32ea5cbf988b"
dependencies = [
 "serde",
]

[[package]]
name = "serde"
version = "1.0.202"
source = "registry+https://github.com/rust-lang/crates.io-index"
checksum = "226b61a0d411b2ba5ff6d7f73a476ac4f8bb900373459cd00fab8512828ba395"
dependencies = [
 "serde_derive",
]

[[package]]
name = "serde_derive"
version = "1.0.202"
source = "registry+https://github.com/rust-lang/crates.io-index"
checksum = "6048858004bcff69094cd972ed40a32500f153bd3be9f716b2eed2e8217c4838"
dependencies = [
 "proc-macro2",
 "quote",
 "syn 2.0.65",
]

[[package]]
name = "serde_json"
version = "1.0.117"
source = "registry+https://github.com/rust-lang/crates.io-index"
checksum = "455182ea6142b14f93f4bc5320a2b31c1f266b66a4a5c858b013302a5d8cbfc3"
dependencies = [
 "indexmap 2.2.6",
 "itoa 1.0.11",
 "ryu",
 "serde",
]

[[package]]
name = "serde_repr"
version = "0.1.19"
source = "registry+https://github.com/rust-lang/crates.io-index"
checksum = "6c64451ba24fc7a6a2d60fc75dd9c83c90903b19028d4eff35e88fc1e86564e9"
dependencies = [
 "proc-macro2",
 "quote",
 "syn 2.0.65",
]

[[package]]
name = "serde_spanned"
version = "0.6.6"
source = "registry+https://github.com/rust-lang/crates.io-index"
checksum = "79e674e01f999af37c49f70a6ede167a8a60b2503e56c5599532a65baa5969a0"
dependencies = [
 "serde",
]

[[package]]
name = "serde_with"
version = "3.8.1"
source = "registry+https://github.com/rust-lang/crates.io-index"
checksum = "0ad483d2ab0149d5a5ebcd9972a3852711e0153d863bf5a5d0391d28883c4a20"
dependencies = [
 "base64 0.22.1",
 "chrono",
 "hex",
 "indexmap 1.9.3",
 "indexmap 2.2.6",
 "serde",
 "serde_derive",
 "serde_json",
 "serde_with_macros",
 "time",
]

[[package]]
name = "serde_with_macros"
version = "3.8.1"
source = "registry+https://github.com/rust-lang/crates.io-index"
checksum = "65569b702f41443e8bc8bbb1c5779bd0450bbe723b56198980e80ec45780bce2"
dependencies = [
 "darling",
 "proc-macro2",
 "quote",
 "syn 2.0.65",
]

[[package]]
name = "serialize-to-javascript"
version = "0.1.1"
source = "registry+https://github.com/rust-lang/crates.io-index"
checksum = "c9823f2d3b6a81d98228151fdeaf848206a7855a7a042bbf9bf870449a66cafb"
dependencies = [
 "serde",
 "serde_json",
 "serialize-to-javascript-impl",
]

[[package]]
name = "serialize-to-javascript-impl"
version = "0.1.1"
source = "registry+https://github.com/rust-lang/crates.io-index"
checksum = "74064874e9f6a15f04c1f3cb627902d0e6b410abbf36668afa873c61889f1763"
dependencies = [
 "proc-macro2",
 "quote",
 "syn 1.0.109",
]

[[package]]
name = "servo_arc"
version = "0.1.1"
source = "registry+https://github.com/rust-lang/crates.io-index"
checksum = "d98238b800e0d1576d8b6e3de32827c2d74bee68bb97748dcf5071fb53965432"
dependencies = [
 "nodrop",
 "stable_deref_trait",
]

[[package]]
name = "sha2"
version = "0.10.8"
source = "registry+https://github.com/rust-lang/crates.io-index"
checksum = "793db75ad2bcafc3ffa7c68b215fee268f537982cd901d132f89c6343f3a3dc8"
dependencies = [
 "cfg-if",
 "cpufeatures",
 "digest",
]

[[package]]
name = "sharded-slab"
version = "0.1.7"
source = "registry+https://github.com/rust-lang/crates.io-index"
checksum = "f40ca3c46823713e0d4209592e8d6e826aa57e928f09752619fc696c499637f6"
dependencies = [
 "lazy_static",
]

[[package]]
name = "simd-adler32"
version = "0.3.7"
source = "registry+https://github.com/rust-lang/crates.io-index"
checksum = "d66dc143e6b11c1eddc06d5c423cfc97062865baf299914ab64caa38182078fe"

[[package]]
name = "similar"
version = "2.5.0"
source = "registry+https://github.com/rust-lang/crates.io-index"
checksum = "fa42c91313f1d05da9b26f267f931cf178d4aba455b4c4622dd7355eb80c6640"

[[package]]
name = "siphasher"
version = "0.3.11"
source = "registry+https://github.com/rust-lang/crates.io-index"
checksum = "38b58827f4464d87d377d175e90bf58eb00fd8716ff0a62f80356b5e61555d0d"

[[package]]
name = "slab"
version = "0.4.9"
source = "registry+https://github.com/rust-lang/crates.io-index"
checksum = "8f92a496fb766b417c996b9c5e57daf2f7ad3b0bebe1ccfca4856390e3d3bb67"
dependencies = [
 "autocfg",
]

[[package]]
name = "smallvec"
version = "1.13.2"
source = "registry+https://github.com/rust-lang/crates.io-index"
checksum = "3c5e1a9a646d36c3599cd173a41282daf47c44583ad367b8e6837255952e5c67"

[[package]]
name = "soup2"
version = "0.2.1"
source = "registry+https://github.com/rust-lang/crates.io-index"
checksum = "b2b4d76501d8ba387cf0fefbe055c3e0a59891d09f0f995ae4e4b16f6b60f3c0"
dependencies = [
 "bitflags 1.3.2",
 "gio",
 "glib",
 "libc",
 "once_cell",
 "soup2-sys",
]

[[package]]
name = "soup2-sys"
version = "0.2.0"
source = "registry+https://github.com/rust-lang/crates.io-index"
checksum = "009ef427103fcb17f802871647a7fa6c60cbb654b4c4e4c0ac60a31c5f6dc9cf"
dependencies = [
 "bitflags 1.3.2",
 "gio-sys",
 "glib-sys",
 "gobject-sys",
 "libc",
 "system-deps 5.0.0",
]

[[package]]
name = "special"
version = "0.10.3"
source = "registry+https://github.com/rust-lang/crates.io-index"
checksum = "b89cf0d71ae639fdd8097350bfac415a41aabf1d5ddd356295fdc95f09760382"
dependencies = [
 "libm",
]

[[package]]
name = "stable_deref_trait"
version = "1.2.0"
source = "registry+https://github.com/rust-lang/crates.io-index"
checksum = "a8f112729512f8e442d81f95a8a7ddf2b7c6b8a1a6f509a95864142b30cab2d3"

[[package]]
name = "state"
version = "0.5.3"
source = "registry+https://github.com/rust-lang/crates.io-index"
checksum = "dbe866e1e51e8260c9eed836a042a5e7f6726bb2b411dffeaa712e19c388f23b"
dependencies = [
 "loom",
]

[[package]]
name = "string_cache"
version = "0.8.7"
source = "registry+https://github.com/rust-lang/crates.io-index"
checksum = "f91138e76242f575eb1d3b38b4f1362f10d3a43f47d182a5b359af488a02293b"
dependencies = [
 "new_debug_unreachable",
 "once_cell",
 "parking_lot",
 "phf_shared 0.10.0",
 "precomputed-hash",
 "serde",
]

[[package]]
name = "string_cache_codegen"
version = "0.5.2"
source = "registry+https://github.com/rust-lang/crates.io-index"
checksum = "6bb30289b722be4ff74a408c3cc27edeaad656e06cb1fe8fa9231fa59c728988"
dependencies = [
 "phf_generator 0.10.0",
 "phf_shared 0.10.0",
 "proc-macro2",
 "quote",
]

[[package]]
name = "strsim"
version = "0.11.1"
source = "registry+https://github.com/rust-lang/crates.io-index"
checksum = "7da8b5736845d9f2fcb837ea5d9e2628564b3b043a70948a3f0b778838c5fb4f"

[[package]]
name = "syn"
version = "1.0.109"
source = "registry+https://github.com/rust-lang/crates.io-index"
checksum = "72b64191b275b66ffe2469e8af2c1cfe3bafa67b529ead792a6d0160888b4237"
dependencies = [
 "proc-macro2",
 "quote",
 "unicode-ident",
]

[[package]]
name = "syn"
version = "2.0.65"
source = "registry+https://github.com/rust-lang/crates.io-index"
checksum = "d2863d96a84c6439701d7a38f9de935ec562c8832cc55d1dde0f513b52fad106"
dependencies = [
 "proc-macro2",
 "quote",
 "unicode-ident",
]

[[package]]
name = "system-deps"
version = "5.0.0"
source = "registry+https://github.com/rust-lang/crates.io-index"
checksum = "18db855554db7bd0e73e06cf7ba3df39f97812cb11d3f75e71c39bf45171797e"
dependencies = [
 "cfg-expr 0.9.1",
 "heck 0.3.3",
 "pkg-config",
 "toml 0.5.11",
 "version-compare 0.0.11",
]

[[package]]
name = "system-deps"
version = "6.2.2"
source = "registry+https://github.com/rust-lang/crates.io-index"
checksum = "a3e535eb8dded36d55ec13eddacd30dec501792ff23a0b1682c38601b8cf2349"
dependencies = [
 "cfg-expr 0.15.8",
 "heck 0.5.0",
 "pkg-config",
 "toml 0.8.13",
 "version-compare 0.2.0",
]

[[package]]
name = "tao"
version = "0.16.9"
source = "registry+https://github.com/rust-lang/crates.io-index"
checksum = "575c856fc21e551074869dcfaad8f706412bd5b803dfa0fbf6881c4ff4bfafab"
dependencies = [
 "bitflags 1.3.2",
 "cairo-rs",
 "cc",
 "cocoa",
 "core-foundation",
 "core-graphics",
 "crossbeam-channel",
 "dispatch",
 "gdk",
 "gdk-pixbuf",
 "gdk-sys",
 "gdkwayland-sys",
 "gdkx11-sys",
 "gio",
 "glib",
 "glib-sys",
 "gtk",
 "image",
 "instant",
 "jni",
 "lazy_static",
 "libc",
 "log",
 "ndk",
 "ndk-context",
 "ndk-sys",
 "objc",
 "once_cell",
 "parking_lot",
 "png",
 "raw-window-handle",
 "scopeguard",
 "serde",
 "tao-macros",
 "unicode-segmentation",
 "uuid",
 "windows 0.39.0",
 "windows-implement",
 "x11-dl",
]

[[package]]
name = "tao-macros"
version = "0.1.2"
source = "registry+https://github.com/rust-lang/crates.io-index"
checksum = "ec114582505d158b669b136e6851f85840c109819d77c42bb7c0709f727d18c2"
dependencies = [
 "proc-macro2",
 "quote",
 "syn 1.0.109",
]

[[package]]
name = "tar"
version = "0.4.40"
source = "registry+https://github.com/rust-lang/crates.io-index"
checksum = "b16afcea1f22891c49a00c751c7b63b2233284064f11a200fc624137c51e2ddb"
dependencies = [
 "filetime",
 "libc",
 "xattr",
]

[[package]]
name = "target-lexicon"
version = "0.12.14"
source = "registry+https://github.com/rust-lang/crates.io-index"
checksum = "e1fc403891a21bcfb7c37834ba66a547a8f402146eba7265b5a6d88059c9ff2f"

[[package]]
name = "tauri"
version = "1.6.6"
source = "registry+https://github.com/rust-lang/crates.io-index"
checksum = "f3f99c42ed6e39885ad1bb14317b0379bc99aad7ffe20db517cd761267b30343"
dependencies = [
 "anyhow",
 "cocoa",
 "dirs-next",
 "dunce",
 "embed_plist",
 "encoding_rs",
 "flate2",
 "futures-util",
 "glib",
 "glob",
 "gtk",
 "heck 0.5.0",
 "http",
 "ignore",
 "objc",
 "once_cell",
 "open",
 "percent-encoding",
 "rand 0.8.5",
 "raw-window-handle",
 "regex",
 "rfd",
 "semver",
 "serde",
 "serde_json",
 "serde_repr",
 "serialize-to-javascript",
 "state",
 "tar",
 "tauri-macros",
 "tauri-runtime",
 "tauri-runtime-wry",
 "tauri-utils",
 "tempfile",
 "thiserror",
 "tokio",
 "url",
 "uuid",
 "webkit2gtk",
 "webview2-com",
 "windows 0.39.0",
]

[[package]]
name = "tauri-codegen"
version = "1.4.3"
source = "registry+https://github.com/rust-lang/crates.io-index"
checksum = "c3a1d90db526a8cdfd54444ad3f34d8d4d58fa5c536463915942393743bd06f8"
dependencies = [
 "base64 0.21.7",
 "brotli",
 "ico",
 "json-patch",
 "plist",
 "png",
 "proc-macro2",
 "quote",
 "regex",
 "semver",
 "serde",
 "serde_json",
 "sha2",
 "tauri-utils",
 "thiserror",
 "time",
 "uuid",
 "walkdir",
]

[[package]]
name = "tauri-macros"
version = "1.4.4"
source = "registry+https://github.com/rust-lang/crates.io-index"
checksum = "6a582d75414250122e4a597b9dd7d3c910a2c77906648fc2ac9353845ff0feec"
dependencies = [
 "heck 0.5.0",
 "proc-macro2",
 "quote",
 "syn 1.0.109",
 "tauri-codegen",
 "tauri-utils",
]

[[package]]
name = "tauri-runtime"
version = "0.14.3"
source = "registry+https://github.com/rust-lang/crates.io-index"
checksum = "cd7ffddf36d450791018e63a3ddf54979b9581d9644c584a5fb5611e6b5f20b4"
dependencies = [
 "gtk",
 "http",
 "http-range",
 "rand 0.8.5",
 "raw-window-handle",
 "serde",
 "serde_json",
 "tauri-utils",
 "thiserror",
 "url",
 "uuid",
 "webview2-com",
 "windows 0.39.0",
]

[[package]]
name = "tauri-runtime-wry"
version = "0.14.7"
source = "registry+https://github.com/rust-lang/crates.io-index"
checksum = "ef2af45aeb15b1cadb4ca91248423f4438a0864b836298cecb436892afbfdff4"
dependencies = [
 "cocoa",
 "gtk",
 "percent-encoding",
 "rand 0.8.5",
 "raw-window-handle",
 "tauri-runtime",
 "tauri-utils",
 "uuid",
 "webkit2gtk",
 "webview2-com",
 "windows 0.39.0",
 "wry",
]

[[package]]
name = "tauri-utils"
version = "1.5.4"
source = "registry+https://github.com/rust-lang/crates.io-index"
checksum = "450b17a7102e5d46d4bdabae0d1590fd27953e704e691fc081f06c06d2253b35"
dependencies = [
 "brotli",
 "ctor",
 "dunce",
 "glob",
 "heck 0.5.0",
 "html5ever",
 "infer",
 "json-patch",
 "kuchikiki",
 "log",
 "memchr",
 "phf 0.11.2",
 "proc-macro2",
 "quote",
 "semver",
 "serde",
 "serde_json",
 "serde_with",
 "thiserror",
 "url",
 "walkdir",
 "windows-version",
]

[[package]]
name = "tempfile"
version = "3.10.1"
source = "registry+https://github.com/rust-lang/crates.io-index"
checksum = "85b77fafb263dd9d05cbeac119526425676db3784113aa9295c88498cbf8bff1"
dependencies = [
 "cfg-if",
 "fastrand",
 "rustix",
 "windows-sys 0.52.0",
]

[[package]]
name = "tendril"
version = "0.4.3"
source = "registry+https://github.com/rust-lang/crates.io-index"
checksum = "d24a120c5fc464a3458240ee02c299ebcb9d67b5249c8848b09d639dca8d7bb0"
dependencies = [
 "futf",
 "mac",
 "utf-8",
]

[[package]]
name = "thin-slice"
version = "0.1.1"
source = "registry+https://github.com/rust-lang/crates.io-index"
checksum = "8eaa81235c7058867fa8c0e7314f33dcce9c215f535d1913822a2b3f5e289f3c"

[[package]]
name = "thiserror"
version = "1.0.61"
source = "registry+https://github.com/rust-lang/crates.io-index"
checksum = "c546c80d6be4bc6a00c0f01730c08df82eaa7a7a61f11d656526506112cc1709"
dependencies = [
 "thiserror-impl",
]

[[package]]
name = "thiserror-impl"
version = "1.0.61"
source = "registry+https://github.com/rust-lang/crates.io-index"
checksum = "46c3384250002a6d5af4d114f2845d37b57521033f30d5c3f46c4d70e1197533"
dependencies = [
 "proc-macro2",
 "quote",
 "syn 2.0.65",
]

[[package]]
name = "thread_local"
version = "1.1.8"
source = "registry+https://github.com/rust-lang/crates.io-index"
checksum = "8b9ef9bad013ada3808854ceac7b46812a6465ba368859a37e2100283d2d719c"
dependencies = [
 "cfg-if",
 "once_cell",
]

[[package]]
name = "time"
version = "0.3.36"
source = "registry+https://github.com/rust-lang/crates.io-index"
checksum = "5dfd88e563464686c916c7e46e623e520ddc6d79fa6641390f2e3fa86e83e885"
dependencies = [
 "deranged",
 "itoa 1.0.11",
 "num-conv",
 "powerfmt",
 "serde",
 "time-core",
 "time-macros",
]

[[package]]
name = "time-core"
version = "0.1.2"
source = "registry+https://github.com/rust-lang/crates.io-index"
checksum = "ef927ca75afb808a4d64dd374f00a2adf8d0fcff8e7b184af886c3c87ec4a3f3"

[[package]]
name = "time-macros"
version = "0.2.18"
source = "registry+https://github.com/rust-lang/crates.io-index"
checksum = "3f252a68540fde3a3877aeea552b832b40ab9a69e318efd078774a01ddee1ccf"
dependencies = [
 "num-conv",
 "time-core",
]

[[package]]
name = "tinyvec"
version = "1.6.0"
source = "registry+https://github.com/rust-lang/crates.io-index"
checksum = "87cc5ceb3875bb20c2890005a4e226a4651264a5c75edb2421b52861a0a0cb50"
dependencies = [
 "tinyvec_macros",
]

[[package]]
name = "tinyvec_macros"
version = "0.1.1"
source = "registry+https://github.com/rust-lang/crates.io-index"
checksum = "1f3ccbac311fea05f86f61904b462b55fb3df8837a366dfc601a0161d0532f20"

[[package]]
name = "tokio"
version = "1.37.0"
source = "registry+https://github.com/rust-lang/crates.io-index"
checksum = "1adbebffeca75fcfd058afa480fb6c0b81e165a0323f9c9d39c9697e37c46787"
dependencies = [
 "backtrace",
 "bytes",
 "num_cpus",
 "pin-project-lite",
]

[[package]]
name = "toml"
version = "0.5.11"
source = "registry+https://github.com/rust-lang/crates.io-index"
checksum = "f4f7f0dd8d50a853a531c426359045b1998f04219d88799810762cd4ad314234"
dependencies = [
 "serde",
]

[[package]]
name = "toml"
version = "0.8.13"
source = "registry+https://github.com/rust-lang/crates.io-index"
checksum = "a4e43f8cc456c9704c851ae29c67e17ef65d2c30017c17a9765b89c382dc8bba"
dependencies = [
 "serde",
 "serde_spanned",
 "toml_datetime",
 "toml_edit 0.22.13",
]

[[package]]
name = "toml_datetime"
version = "0.6.6"
source = "registry+https://github.com/rust-lang/crates.io-index"
checksum = "4badfd56924ae69bcc9039335b2e017639ce3f9b001c393c1b2d1ef846ce2cbf"
dependencies = [
 "serde",
]

[[package]]
name = "toml_edit"
version = "0.19.15"
source = "registry+https://github.com/rust-lang/crates.io-index"
checksum = "1b5bb770da30e5cbfde35a2d7b9b8a2c4b8ef89548a7a6aeab5c9a576e3e7421"
dependencies = [
 "indexmap 2.2.6",
 "toml_datetime",
 "winnow 0.5.40",
]

[[package]]
name = "toml_edit"
version = "0.22.13"
source = "registry+https://github.com/rust-lang/crates.io-index"
checksum = "c127785850e8c20836d49732ae6abfa47616e60bf9d9f57c43c250361a9db96c"
dependencies = [
 "indexmap 2.2.6",
 "serde",
 "serde_spanned",
 "toml_datetime",
 "winnow 0.6.8",
]

[[package]]
name = "tracing"
version = "0.1.40"
source = "registry+https://github.com/rust-lang/crates.io-index"
checksum = "c3523ab5a71916ccf420eebdf5521fcef02141234bbc0b8a49f2fdc4544364ef"
dependencies = [
 "pin-project-lite",
 "tracing-attributes",
 "tracing-core",
]

[[package]]
name = "tracing-attributes"
version = "0.1.27"
source = "registry+https://github.com/rust-lang/crates.io-index"
checksum = "34704c8d6ebcbc939824180af020566b01a7c01f80641264eba0999f6c2b6be7"
dependencies = [
 "proc-macro2",
 "quote",
 "syn 2.0.65",
]

[[package]]
name = "tracing-core"
version = "0.1.32"
source = "registry+https://github.com/rust-lang/crates.io-index"
checksum = "c06d3da6113f116aaee68e4d601191614c9053067f9ab7f6edbcb161237daa54"
dependencies = [
 "once_cell",
 "valuable",
]

[[package]]
name = "tracing-log"
version = "0.2.0"
source = "registry+https://github.com/rust-lang/crates.io-index"
checksum = "ee855f1f400bd0e5c02d150ae5de3840039a3f54b025156404e34c23c03f47c3"
dependencies = [
 "log",
 "once_cell",
 "tracing-core",
]

[[package]]
name = "tracing-subscriber"
version = "0.3.18"
source = "registry+https://github.com/rust-lang/crates.io-index"
checksum = "ad0f048c97dbd9faa9b7df56362b8ebcaa52adb06b498c050d2f4e32f90a7a8b"
dependencies = [
 "matchers",
 "nu-ansi-term",
 "once_cell",
 "regex",
 "sharded-slab",
 "smallvec",
 "thread_local",
 "tracing",
 "tracing-core",
 "tracing-log",
]

[[package]]
name = "typenum"
version = "1.17.0"
source = "registry+https://github.com/rust-lang/crates.io-index"
checksum = "42ff0bf0c66b8238c6f3b578df37d0b7848e55df8577b3f74f92a69acceeb825"

[[package]]
name = "unicode-bidi"
version = "0.3.15"
source = "registry+https://github.com/rust-lang/crates.io-index"
checksum = "08f95100a766bf4f8f28f90d77e0a5461bbdb219042e7679bebe79004fed8d75"

[[package]]
name = "unicode-ident"
version = "1.0.12"
source = "registry+https://github.com/rust-lang/crates.io-index"
checksum = "3354b9ac3fae1ff6755cb6db53683adb661634f67557942dea4facebec0fee4b"

[[package]]
name = "unicode-normalization"
version = "0.1.23"
source = "registry+https://github.com/rust-lang/crates.io-index"
checksum = "a56d1686db2308d901306f92a263857ef59ea39678a5458e7cb17f01415101f5"
dependencies = [
 "tinyvec",
]

[[package]]
name = "unicode-segmentation"
version = "1.11.0"
source = "registry+https://github.com/rust-lang/crates.io-index"
checksum = "d4c87d22b6e3f4a18d4d40ef354e97c90fcb14dd91d7dc0aa9d8a1172ebf7202"

[[package]]
name = "uom"
version = "0.36.0"
source = "registry+https://github.com/rust-lang/crates.io-index"
checksum = "ffd36e5350a65d112584053ee91843955826bf9e56ec0d1351214e01f6d7cd9c"
dependencies = [
 "num-bigint",
 "num-complex",
 "num-rational",
 "num-traits",
 "serde",
 "typenum",
]

[[package]]
name = "url"
version = "2.5.0"
source = "registry+https://github.com/rust-lang/crates.io-index"
checksum = "31e6302e3bb753d46e83516cae55ae196fc0c309407cf11ab35cc51a4c2a4633"
dependencies = [
 "form_urlencoded",
 "idna",
 "percent-encoding",
 "serde",
]

[[package]]
name = "utf-8"
version = "0.7.6"
source = "registry+https://github.com/rust-lang/crates.io-index"
checksum = "09cc8ee72d2a9becf2f2febe0205bbed8fc6615b7cb429ad062dc7b7ddd036a9"

[[package]]
name = "utf8parse"
version = "0.2.1"
source = "registry+https://github.com/rust-lang/crates.io-index"
checksum = "711b9620af191e0cdc7468a8d14e709c3dcdb115b36f838e601583af800a370a"

[[package]]
name = "uuid"
version = "1.8.0"
source = "registry+https://github.com/rust-lang/crates.io-index"
checksum = "a183cf7feeba97b4dd1c0d46788634f6221d87fa961b305bed08c851829efcc0"
dependencies = [
 "getrandom 0.2.15",
]

[[package]]
name = "valuable"
version = "0.1.0"
source = "registry+https://github.com/rust-lang/crates.io-index"
checksum = "830b7e5d4d90034032940e4ace0d9a9a057e7a45cd94e6c007832e39edb82f6d"

[[package]]
name = "version-compare"
version = "0.0.11"
source = "registry+https://github.com/rust-lang/crates.io-index"
checksum = "1c18c859eead79d8b95d09e4678566e8d70105c4e7b251f707a03df32442661b"

[[package]]
name = "version-compare"
version = "0.2.0"
source = "registry+https://github.com/rust-lang/crates.io-index"
checksum = "852e951cb7832cb45cb1169900d19760cfa39b82bc0ea9c0e5a14ae88411c98b"

[[package]]
name = "version_check"
version = "0.9.4"
source = "registry+https://github.com/rust-lang/crates.io-index"
checksum = "49874b5167b65d7193b8aba1567f5c7d93d001cafc34600cee003eda787e483f"

[[package]]
name = "walkdir"
version = "2.5.0"
source = "registry+https://github.com/rust-lang/crates.io-index"
checksum = "29790946404f91d9c5d06f9874efddea1dc06c5efe94541a7d6863108e3a5e4b"
dependencies = [
 "same-file",
 "winapi-util",
]

[[package]]
name = "wasi"
version = "0.9.0+wasi-snapshot-preview1"
source = "registry+https://github.com/rust-lang/crates.io-index"
checksum = "cccddf32554fecc6acb585f82a32a72e28b48f8c4c1883ddfeeeaa96f7d8e519"

[[package]]
name = "wasi"
version = "0.11.0+wasi-snapshot-preview1"
source = "registry+https://github.com/rust-lang/crates.io-index"
checksum = "9c8d87e72b64a3b4db28d11ce29237c246188f4f51057d65a7eab63b7987e423"

[[package]]
name = "wasm-bindgen"
version = "0.2.92"
source = "registry+https://github.com/rust-lang/crates.io-index"
checksum = "4be2531df63900aeb2bca0daaaddec08491ee64ceecbee5076636a3b026795a8"
dependencies = [
 "cfg-if",
 "wasm-bindgen-macro",
]

[[package]]
name = "wasm-bindgen-backend"
version = "0.2.92"
source = "registry+https://github.com/rust-lang/crates.io-index"
checksum = "614d787b966d3989fa7bb98a654e369c762374fd3213d212cfc0251257e747da"
dependencies = [
 "bumpalo",
 "log",
 "once_cell",
 "proc-macro2",
 "quote",
 "syn 2.0.65",
 "wasm-bindgen-shared",
]

[[package]]
name = "wasm-bindgen-futures"
version = "0.4.42"
source = "registry+https://github.com/rust-lang/crates.io-index"
checksum = "76bc14366121efc8dbb487ab05bcc9d346b3b5ec0eaa76e46594cabbe51762c0"
dependencies = [
 "cfg-if",
 "js-sys",
 "wasm-bindgen",
 "web-sys",
]

[[package]]
name = "wasm-bindgen-macro"
version = "0.2.92"
source = "registry+https://github.com/rust-lang/crates.io-index"
checksum = "a1f8823de937b71b9460c0c34e25f3da88250760bec0ebac694b49997550d726"
dependencies = [
 "quote",
 "wasm-bindgen-macro-support",
]

[[package]]
name = "wasm-bindgen-macro-support"
version = "0.2.92"
source = "registry+https://github.com/rust-lang/crates.io-index"
checksum = "e94f17b526d0a461a191c78ea52bbce64071ed5c04c9ffe424dcb38f74171bb7"
dependencies = [
 "proc-macro2",
 "quote",
 "syn 2.0.65",
 "wasm-bindgen-backend",
 "wasm-bindgen-shared",
]

[[package]]
name = "wasm-bindgen-shared"
version = "0.2.92"
source = "registry+https://github.com/rust-lang/crates.io-index"
checksum = "af190c94f2773fdb3729c55b007a722abb5384da03bc0986df4c289bf5567e96"

[[package]]
name = "web-sys"
version = "0.3.69"
source = "registry+https://github.com/rust-lang/crates.io-index"
checksum = "77afa9a11836342370f4817622a2f0f418b134426d91a82dfb48f532d2ec13ef"
dependencies = [
 "js-sys",
 "wasm-bindgen",
]

[[package]]
name = "webkit2gtk"
version = "0.18.2"
source = "registry+https://github.com/rust-lang/crates.io-index"
checksum = "b8f859735e4a452aeb28c6c56a852967a8a76c8eb1cc32dbf931ad28a13d6370"
dependencies = [
 "bitflags 1.3.2",
 "cairo-rs",
 "gdk",
 "gdk-sys",
 "gio",
 "gio-sys",
 "glib",
 "glib-sys",
 "gobject-sys",
 "gtk",
 "gtk-sys",
 "javascriptcore-rs",
 "libc",
 "once_cell",
 "soup2",
 "webkit2gtk-sys",
]

[[package]]
name = "webkit2gtk-sys"
version = "0.18.0"
source = "registry+https://github.com/rust-lang/crates.io-index"
checksum = "4d76ca6ecc47aeba01ec61e480139dda143796abcae6f83bcddf50d6b5b1dcf3"
dependencies = [
 "atk-sys",
 "bitflags 1.3.2",
 "cairo-sys-rs",
 "gdk-pixbuf-sys",
 "gdk-sys",
 "gio-sys",
 "glib-sys",
 "gobject-sys",
 "gtk-sys",
 "javascriptcore-rs-sys",
 "libc",
 "pango-sys",
 "pkg-config",
 "soup2-sys",
 "system-deps 6.2.2",
]

[[package]]
name = "webview2-com"
version = "0.19.1"
source = "registry+https://github.com/rust-lang/crates.io-index"
checksum = "b4a769c9f1a64a8734bde70caafac2b96cada12cd4aefa49196b3a386b8b4178"
dependencies = [
 "webview2-com-macros",
 "webview2-com-sys",
 "windows 0.39.0",
 "windows-implement",
]

[[package]]
name = "webview2-com-macros"
version = "0.6.0"
source = "registry+https://github.com/rust-lang/crates.io-index"
checksum = "eaebe196c01691db62e9e4ca52c5ef1e4fd837dcae27dae3ada599b5a8fd05ac"
dependencies = [
 "proc-macro2",
 "quote",
 "syn 1.0.109",
]

[[package]]
name = "webview2-com-sys"
version = "0.19.0"
source = "registry+https://github.com/rust-lang/crates.io-index"
checksum = "aac48ef20ddf657755fdcda8dfed2a7b4fc7e4581acce6fe9b88c3d64f29dee7"
dependencies = [
 "regex",
 "serde",
 "serde_json",
 "thiserror",
 "windows 0.39.0",
 "windows-bindgen",
 "windows-metadata",
]

[[package]]
name = "winapi"
version = "0.3.9"
source = "registry+https://github.com/rust-lang/crates.io-index"
checksum = "5c839a674fcd7a98952e593242ea400abe93992746761e38641405d28b00f419"
dependencies = [
 "winapi-i686-pc-windows-gnu",
 "winapi-x86_64-pc-windows-gnu",
]

[[package]]
name = "winapi-i686-pc-windows-gnu"
version = "0.4.0"
source = "registry+https://github.com/rust-lang/crates.io-index"
checksum = "ac3b87c63620426dd9b991e5ce0329eff545bccbbb34f3be09ff6fb6ab51b7b6"

[[package]]
name = "winapi-util"
version = "0.1.8"
source = "registry+https://github.com/rust-lang/crates.io-index"
checksum = "4d4cc384e1e73b93bafa6fb4f1df8c41695c8a91cf9c4c64358067d15a7b6c6b"
dependencies = [
 "windows-sys 0.52.0",
]

[[package]]
name = "winapi-x86_64-pc-windows-gnu"
version = "0.4.0"
source = "registry+https://github.com/rust-lang/crates.io-index"
checksum = "712e227841d057c1ee1cd2fb22fa7e5a5461ae8e48fa2ca79ec42cfc1931183f"

[[package]]
name = "windows"
version = "0.37.0"
source = "registry+https://github.com/rust-lang/crates.io-index"
checksum = "57b543186b344cc61c85b5aab0d2e3adf4e0f99bc076eff9aa5927bcc0b8a647"
dependencies = [
 "windows_aarch64_msvc 0.37.0",
 "windows_i686_gnu 0.37.0",
 "windows_i686_msvc 0.37.0",
 "windows_x86_64_gnu 0.37.0",
 "windows_x86_64_msvc 0.37.0",
]

[[package]]
name = "windows"
version = "0.39.0"
source = "registry+https://github.com/rust-lang/crates.io-index"
checksum = "f1c4bd0a50ac6020f65184721f758dba47bb9fbc2133df715ec74a237b26794a"
dependencies = [
 "windows-implement",
 "windows_aarch64_msvc 0.39.0",
 "windows_i686_gnu 0.39.0",
 "windows_i686_msvc 0.39.0",
 "windows_x86_64_gnu 0.39.0",
 "windows_x86_64_msvc 0.39.0",
]

[[package]]
name = "windows"
version = "0.48.0"
source = "registry+https://github.com/rust-lang/crates.io-index"
checksum = "e686886bc078bc1b0b600cac0147aadb815089b6e4da64016cbd754b6342700f"
dependencies = [
 "windows-targets 0.48.5",
]

[[package]]
name = "windows-bindgen"
version = "0.39.0"
source = "registry+https://github.com/rust-lang/crates.io-index"
checksum = "68003dbd0e38abc0fb85b939240f4bce37c43a5981d3df37ccbaaa981b47cb41"
dependencies = [
 "windows-metadata",
 "windows-tokens",
]

[[package]]
name = "windows-core"
version = "0.52.0"
source = "registry+https://github.com/rust-lang/crates.io-index"
checksum = "33ab640c8d7e35bf8ba19b884ba838ceb4fba93a4e8c65a9059d08afcfc683d9"
dependencies = [
 "windows-targets 0.52.5",
]

[[package]]
name = "windows-implement"
version = "0.39.0"
source = "registry+https://github.com/rust-lang/crates.io-index"
checksum = "ba01f98f509cb5dc05f4e5fc95e535f78260f15fea8fe1a8abdd08f774f1cee7"
dependencies = [
 "syn 1.0.109",
 "windows-tokens",
]

[[package]]
name = "windows-metadata"
version = "0.39.0"
source = "registry+https://github.com/rust-lang/crates.io-index"
checksum = "9ee5e275231f07c6e240d14f34e1b635bf1faa1c76c57cfd59a5cdb9848e4278"

[[package]]
name = "windows-sys"
version = "0.42.0"
source = "registry+https://github.com/rust-lang/crates.io-index"
checksum = "5a3e1820f08b8513f676f7ab6c1f99ff312fb97b553d30ff4dd86f9f15728aa7"
dependencies = [
 "windows_aarch64_gnullvm 0.42.2",
 "windows_aarch64_msvc 0.42.2",
 "windows_i686_gnu 0.42.2",
 "windows_i686_msvc 0.42.2",
 "windows_x86_64_gnu 0.42.2",
 "windows_x86_64_gnullvm 0.42.2",
 "windows_x86_64_msvc 0.42.2",
]

[[package]]
name = "windows-sys"
version = "0.52.0"
source = "registry+https://github.com/rust-lang/crates.io-index"
checksum = "282be5f36a8ce781fad8c8ae18fa3f9beff57ec1b52cb3de0789201425d9a33d"
dependencies = [
 "windows-targets 0.52.5",
]

[[package]]
name = "windows-targets"
version = "0.48.5"
source = "registry+https://github.com/rust-lang/crates.io-index"
checksum = "9a2fa6e2155d7247be68c096456083145c183cbbbc2764150dda45a87197940c"
dependencies = [
 "windows_aarch64_gnullvm 0.48.5",
 "windows_aarch64_msvc 0.48.5",
 "windows_i686_gnu 0.48.5",
 "windows_i686_msvc 0.48.5",
 "windows_x86_64_gnu 0.48.5",
 "windows_x86_64_gnullvm 0.48.5",
 "windows_x86_64_msvc 0.48.5",
]

[[package]]
name = "windows-targets"
version = "0.52.5"
source = "registry+https://github.com/rust-lang/crates.io-index"
checksum = "6f0713a46559409d202e70e28227288446bf7841d3211583a4b53e3f6d96e7eb"
dependencies = [
 "windows_aarch64_gnullvm 0.52.5",
 "windows_aarch64_msvc 0.52.5",
 "windows_i686_gnu 0.52.5",
 "windows_i686_gnullvm",
 "windows_i686_msvc 0.52.5",
 "windows_x86_64_gnu 0.52.5",
 "windows_x86_64_gnullvm 0.52.5",
 "windows_x86_64_msvc 0.52.5",
]

[[package]]
name = "windows-tokens"
version = "0.39.0"
source = "registry+https://github.com/rust-lang/crates.io-index"
checksum = "f838de2fe15fe6bac988e74b798f26499a8b21a9d97edec321e79b28d1d7f597"

[[package]]
name = "windows-version"
version = "0.1.1"
source = "registry+https://github.com/rust-lang/crates.io-index"
checksum = "6998aa457c9ba8ff2fb9f13e9d2a930dabcea28f1d0ab94d687d8b3654844515"
dependencies = [
 "windows-targets 0.52.5",
]

[[package]]
name = "windows_aarch64_gnullvm"
version = "0.42.2"
source = "registry+https://github.com/rust-lang/crates.io-index"
checksum = "597a5118570b68bc08d8d59125332c54f1ba9d9adeedeef5b99b02ba2b0698f8"

[[package]]
name = "windows_aarch64_gnullvm"
version = "0.48.5"
source = "registry+https://github.com/rust-lang/crates.io-index"
checksum = "2b38e32f0abccf9987a4e3079dfb67dcd799fb61361e53e2882c3cbaf0d905d8"

[[package]]
name = "windows_aarch64_gnullvm"
version = "0.52.5"
source = "registry+https://github.com/rust-lang/crates.io-index"
checksum = "7088eed71e8b8dda258ecc8bac5fb1153c5cffaf2578fc8ff5d61e23578d3263"

[[package]]
name = "windows_aarch64_msvc"
version = "0.37.0"
source = "registry+https://github.com/rust-lang/crates.io-index"
checksum = "2623277cb2d1c216ba3b578c0f3cf9cdebeddb6e66b1b218bb33596ea7769c3a"

[[package]]
name = "windows_aarch64_msvc"
version = "0.39.0"
source = "registry+https://github.com/rust-lang/crates.io-index"
checksum = "ec7711666096bd4096ffa835238905bb33fb87267910e154b18b44eaabb340f2"

[[package]]
name = "windows_aarch64_msvc"
version = "0.42.2"
source = "registry+https://github.com/rust-lang/crates.io-index"
checksum = "e08e8864a60f06ef0d0ff4ba04124db8b0fb3be5776a5cd47641e942e58c4d43"

[[package]]
name = "windows_aarch64_msvc"
version = "0.48.5"
source = "registry+https://github.com/rust-lang/crates.io-index"
checksum = "dc35310971f3b2dbbf3f0690a219f40e2d9afcf64f9ab7cc1be722937c26b4bc"

[[package]]
name = "windows_aarch64_msvc"
version = "0.52.5"
source = "registry+https://github.com/rust-lang/crates.io-index"
checksum = "9985fd1504e250c615ca5f281c3f7a6da76213ebd5ccc9561496568a2752afb6"

[[package]]
name = "windows_i686_gnu"
version = "0.37.0"
source = "registry+https://github.com/rust-lang/crates.io-index"
checksum = "d3925fd0b0b804730d44d4b6278c50f9699703ec49bcd628020f46f4ba07d9e1"

[[package]]
name = "windows_i686_gnu"
version = "0.39.0"
source = "registry+https://github.com/rust-lang/crates.io-index"
checksum = "763fc57100a5f7042e3057e7e8d9bdd7860d330070251a73d003563a3bb49e1b"

[[package]]
name = "windows_i686_gnu"
version = "0.42.2"
source = "registry+https://github.com/rust-lang/crates.io-index"
checksum = "c61d927d8da41da96a81f029489353e68739737d3beca43145c8afec9a31a84f"

[[package]]
name = "windows_i686_gnu"
version = "0.48.5"
source = "registry+https://github.com/rust-lang/crates.io-index"
checksum = "a75915e7def60c94dcef72200b9a8e58e5091744960da64ec734a6c6e9b3743e"

[[package]]
name = "windows_i686_gnu"
version = "0.52.5"
source = "registry+https://github.com/rust-lang/crates.io-index"
checksum = "88ba073cf16d5372720ec942a8ccbf61626074c6d4dd2e745299726ce8b89670"

[[package]]
name = "windows_i686_gnullvm"
version = "0.52.5"
source = "registry+https://github.com/rust-lang/crates.io-index"
checksum = "87f4261229030a858f36b459e748ae97545d6f1ec60e5e0d6a3d32e0dc232ee9"

[[package]]
name = "windows_i686_msvc"
version = "0.37.0"
source = "registry+https://github.com/rust-lang/crates.io-index"
checksum = "ce907ac74fe331b524c1298683efbf598bb031bc84d5e274db2083696d07c57c"

[[package]]
name = "windows_i686_msvc"
version = "0.39.0"
source = "registry+https://github.com/rust-lang/crates.io-index"
checksum = "7bc7cbfe58828921e10a9f446fcaaf649204dcfe6c1ddd712c5eebae6bda1106"

[[package]]
name = "windows_i686_msvc"
version = "0.42.2"
source = "registry+https://github.com/rust-lang/crates.io-index"
checksum = "44d840b6ec649f480a41c8d80f9c65108b92d89345dd94027bfe06ac444d1060"

[[package]]
name = "windows_i686_msvc"
version = "0.48.5"
source = "registry+https://github.com/rust-lang/crates.io-index"
checksum = "8f55c233f70c4b27f66c523580f78f1004e8b5a8b659e05a4eb49d4166cca406"

[[package]]
name = "windows_i686_msvc"
version = "0.52.5"
source = "registry+https://github.com/rust-lang/crates.io-index"
checksum = "db3c2bf3d13d5b658be73463284eaf12830ac9a26a90c717b7f771dfe97487bf"

[[package]]
name = "windows_x86_64_gnu"
version = "0.37.0"
source = "registry+https://github.com/rust-lang/crates.io-index"
checksum = "2babfba0828f2e6b32457d5341427dcbb577ceef556273229959ac23a10af33d"

[[package]]
name = "windows_x86_64_gnu"
version = "0.39.0"
source = "registry+https://github.com/rust-lang/crates.io-index"
checksum = "6868c165637d653ae1e8dc4d82c25d4f97dd6605eaa8d784b5c6e0ab2a252b65"

[[package]]
name = "windows_x86_64_gnu"
version = "0.42.2"
source = "registry+https://github.com/rust-lang/crates.io-index"
checksum = "8de912b8b8feb55c064867cf047dda097f92d51efad5b491dfb98f6bbb70cb36"

[[package]]
name = "windows_x86_64_gnu"
version = "0.48.5"
source = "registry+https://github.com/rust-lang/crates.io-index"
checksum = "53d40abd2583d23e4718fddf1ebec84dbff8381c07cae67ff7768bbf19c6718e"

[[package]]
name = "windows_x86_64_gnu"
version = "0.52.5"
source = "registry+https://github.com/rust-lang/crates.io-index"
checksum = "4e4246f76bdeff09eb48875a0fd3e2af6aada79d409d33011886d3e1581517d9"

[[package]]
name = "windows_x86_64_gnullvm"
version = "0.42.2"
source = "registry+https://github.com/rust-lang/crates.io-index"
checksum = "26d41b46a36d453748aedef1486d5c7a85db22e56aff34643984ea85514e94a3"

[[package]]
name = "windows_x86_64_gnullvm"
version = "0.48.5"
source = "registry+https://github.com/rust-lang/crates.io-index"
checksum = "0b7b52767868a23d5bab768e390dc5f5c55825b6d30b86c844ff2dc7414044cc"

[[package]]
name = "windows_x86_64_gnullvm"
version = "0.52.5"
source = "registry+https://github.com/rust-lang/crates.io-index"
checksum = "852298e482cd67c356ddd9570386e2862b5673c85bd5f88df9ab6802b334c596"

[[package]]
name = "windows_x86_64_msvc"
version = "0.37.0"
source = "registry+https://github.com/rust-lang/crates.io-index"
checksum = "f4dd6dc7df2d84cf7b33822ed5b86318fb1781948e9663bacd047fc9dd52259d"

[[package]]
name = "windows_x86_64_msvc"
version = "0.39.0"
source = "registry+https://github.com/rust-lang/crates.io-index"
checksum = "5e4d40883ae9cae962787ca76ba76390ffa29214667a111db9e0a1ad8377e809"

[[package]]
name = "windows_x86_64_msvc"
version = "0.42.2"
source = "registry+https://github.com/rust-lang/crates.io-index"
checksum = "9aec5da331524158c6d1a4ac0ab1541149c0b9505fde06423b02f5ef0106b9f0"

[[package]]
name = "windows_x86_64_msvc"
version = "0.48.5"
source = "registry+https://github.com/rust-lang/crates.io-index"
checksum = "ed94fce61571a4006852b7389a063ab983c02eb1bb37b47f8272ce92d06d9538"

[[package]]
name = "windows_x86_64_msvc"
version = "0.52.5"
source = "registry+https://github.com/rust-lang/crates.io-index"
checksum = "bec47e5bfd1bff0eeaf6d8b485cc1074891a197ab4225d504cb7a1ab88b02bf0"

[[package]]
name = "winnow"
version = "0.5.40"
source = "registry+https://github.com/rust-lang/crates.io-index"
checksum = "f593a95398737aeed53e489c785df13f3618e41dbcd6718c6addbf1395aa6876"
dependencies = [
 "memchr",
]

[[package]]
name = "winnow"
version = "0.6.8"
source = "registry+https://github.com/rust-lang/crates.io-index"
checksum = "c3c52e9c97a68071b23e836c9380edae937f17b9c4667bd021973efc689f618d"
dependencies = [
 "memchr",
]

[[package]]
name = "wry"
version = "0.24.10"
source = "registry+https://github.com/rust-lang/crates.io-index"
checksum = "00711278ed357350d44c749c286786ecac644e044e4da410d466212152383b45"
dependencies = [
 "base64 0.13.1",
 "block",
 "cocoa",
 "core-graphics",
 "crossbeam-channel",
 "dunce",
 "gdk",
 "gio",
 "glib",
 "gtk",
 "html5ever",
 "http",
 "kuchikiki",
 "libc",
 "log",
 "objc",
 "objc_id",
 "once_cell",
 "serde",
 "serde_json",
 "sha2",
 "soup2",
 "tao",
 "thiserror",
 "url",
 "webkit2gtk",
 "webkit2gtk-sys",
 "webview2-com",
 "windows 0.39.0",
 "windows-implement",
]

[[package]]
name = "x11"
version = "2.21.0"
source = "registry+https://github.com/rust-lang/crates.io-index"
checksum = "502da5464ccd04011667b11c435cb992822c2c0dbde1770c988480d312a0db2e"
dependencies = [
 "libc",
 "pkg-config",
]

[[package]]
name = "x11-dl"
version = "2.21.0"
source = "registry+https://github.com/rust-lang/crates.io-index"
checksum = "38735924fedd5314a6e548792904ed8c6de6636285cb9fec04d5b1db85c1516f"
dependencies = [
 "libc",
 "once_cell",
 "pkg-config",
]

[[package]]
name = "xattr"
version = "1.3.1"
source = "registry+https://github.com/rust-lang/crates.io-index"
checksum = "8da84f1a25939b27f6820d92aed108f83ff920fdf11a7b19366c27c4cda81d4f"
dependencies = [
 "libc",
 "linux-raw-sys",
 "rustix",
]
