# Supplementary material for: In-depth plasma N-glycoproteome profiling using narrow-window data-independent acquisition on the Orbitrap Astral mass spectrometer
Source: Nat Commun. 2025 Mar 13;16:2497. doi: 10.1038/s41467-025-57916-1 (PMC11906852; doi:10.1038/s41467-025-57916-1)
Supplement: Supplementary file 7 — Supplementary Software 1 [file 41467_2025_57916_MOESM7_ESM.zip › Supplementary Software/Cargo.toml]

[package]
name = "multi-annotator"
authors = ["Douwe Schulte <d.schulte@uu.nl>"]
version = "0.1.0"
edition = "2021"

[dependencies]
itertools = "0.13"
serde_json = "1.0"
serde = { version = "1.0", features = ["derive"] }
tauri = { version = "1.6", features = ["shell-open", "dialog-open"] }
rustyms = { version = "0.8.3", default-features = false, features = [
    "identification",
    "align",
    "isotopes",
    "rayon",
] }
ordered-float = { version = "4.2", features = ["serde"] }
clap = { version = "4.5", features = ["derive", "cargo"] }
rayon = "*"

[patch.crates-io]
rustyms = { git = "https://github.com/snijderlab/rustyms", branch = "main" }
# rustyms = { path = "../rustyms/rustyms" }
