# Supplementary material for: In-depth plasma N-glycoproteome profiling using narrow-window data-independent acquisition on the Orbitrap Astral mass spectrometer
Source: Nat Commun. 2025 Mar 13;16:2497. doi: 10.1038/s41467-025-57916-1 (PMC11906852; doi:10.1038/s41467-025-57916-1)
Supplement: Supplementary file 7 — Supplementary Software 1 [file 41467_2025_57916_MOESM7_ESM.zip › Supplementary Software/DemoData/annotator_input.csv]

	X.1	X	PeptideProteinMetrics	Query___z	Protein_Rank	Glycans_NHFAGNa	Modification_Type_s_	Observed_m_z	z	Observed__M_H_	Calc__mass__M_H_	Off_by_x_error	Mass_error__ppm_	Starting_position	Cleavage	Score	Delta	Delta_Mod	X_Log_Prob_	X__of_unique_peptides	Protein_Name	Protein_DB_number	Comment	Scan__	Scan_Time	filename	condition	replicate	injectiontime	sample	NCE	gradient	filenameBU	mgf_path	scan_number	sequence	GNOME
2482	122206	502409	K.ILRQQQHLFGSN[+1548.545]VTDC[+57.021]SGNFC[+57.021]LFRSETK.D	507586:5	1	HexNAc(3)Hex(4)NeuAc(1)	C[+57]*2, N[+1549]	979.2385	5	4892.1633	4891.1555	1	0.9	619	Specific	370.9	358.17	56	5.1	310	&gt;ca|NX_P02787-1-CAN|TRFE_HUMAN Serotransferrin OS=Homo sapiens OX=9606 GN=TF IF=1 CO=9.80E+10 pg/l CS=ms	170	2024-03-01_oamp56-di_io25_3th-defaultcs2_ast4ms_dia_enrichedplasma_nce27_gradient40_01_185.ScanId;v=1;d1=280020.280020.	controllerType=0 controllerNumber=1 scan=280020	33.817	Ast4m...DIA_EnrichedPlasma_NCE27_Gradient40_01_185.raw.xlsx	Ast4m...EnrichedPlasma_NCE27_Gradient40	1	4	EnrichedPlasma	NCE27	40	./2024-03-01_OAMP56-DI_IO25_3Th-defaultcs2_Ast4m...DIA_EnrichedPlasma_NCE27_Gradient40_01_185.raw/2024-03-01_OAMP56-DI_IO25_3Th-defaultcs2_Ast4m...DIA_EnrichedPlasma_NCE27_Gradient40_01_185.raw.xlsx	D:\Projects\Astral\00_worddoc_and_powerpoints\BioRxiv\naturecoms\SupplementalFile_S11\SupplementalFile_S11\DemoData\smallMGF_annotatorTest.mgf	280020	ILRQQQHLFGSN[GNO:G36949LL]VTDC[+57.021]SGNFC[+57.021]LFRSETK	G36949LL
2076	91379	351441	K.EN[+1913.677]LTAPGSDSAVFFEQGTTR.I	507599:4	12	HexNAc(4)Hex(5)NeuAc(1)	N[+1914]	1010.9252	4	4040.679	4040.6759	0	0.8	396	Specific	594.73	583.48	583.48	9.88	229	&gt;ca|NX_P00450-1-CAN|CERU_HUMAN Ceruloplasmin OS=Homo sapiens OX=9606 GN=CP IF=1 CO=4.40E+11 pg/l CS=ms	1085	2024-03-01_oamp56-di_io25_3th-defaultcs2_ast4ms_dia_enrichedplasma_nce27_gradient40_01_185.ScanId;v=1;d1=280027.280027.	controllerType=0 controllerNumber=1 scan=280027	33.8178	Ast4m...DIA_EnrichedPlasma_NCE27_Gradient40_01_185.raw.xlsx	Ast4m...EnrichedPlasma_NCE27_Gradient40	1	4	EnrichedPlasma	NCE27	40	./2024-03-01_OAMP56-DI_IO25_3Th-defaultcs2_Ast4m...DIA_EnrichedPlasma_NCE27_Gradient40_01_185.raw/2024-03-01_OAMP56-DI_IO25_3Th-defaultcs2_Ast4m...DIA_EnrichedPlasma_NCE27_Gradient40_01_185.raw.xlsx	D:\Projects\Astral\00_worddoc_and_powerpoints\BioRxiv\naturecoms\SupplementalFile_S11\SupplementalFile_S11\DemoData\smallMGF_annotatorTest.mgf	280027	EN[GNO:G43728NL]LTAPGSDSAVFFEQGTTR	G43728NL
2568	124269	508067	K.ILRQQQHLFGSN[+1913.677]VTDC[+57.021]SGNFC[+57.021]LFRSETK.D	507616:5	1	HexNAc(4)Hex(5)NeuAc(1)	C[+57]*2, N[+1914]	1052.0647	5	5256.2944	5256.2877	0	1.3	619	Specific	542.41	231.5	231.5	5.83	310	&gt;ca|NX_P02787-1-CAN|TRFE_HUMAN Serotransferrin OS=Homo sapiens OX=9606 GN=TF IF=1 CO=9.80E+10 pg/l CS=ms	170	2024-03-01_oamp56-di_io25_3th-defaultcs2_ast4ms_dia_enrichedplasma_nce27_gradient40_01_185.ScanId;v=1;d1=280036.280036.	controllerType=0 controllerNumber=1 scan=280036	33.8188	Ast4m...DIA_EnrichedPlasma_NCE27_Gradient40_01_185.raw.xlsx	Ast4m...EnrichedPlasma_NCE27_Gradient40	1	4	EnrichedPlasma	NCE27	40	./2024-03-01_OAMP56-DI_IO25_3Th-defaultcs2_Ast4m...DIA_EnrichedPlasma_NCE27_Gradient40_01_185.raw/2024-03-01_OAMP56-DI_IO25_3Th-defaultcs2_Ast4m...DIA_EnrichedPlasma_NCE27_Gradient40_01_185.raw.xlsx	D:\Projects\Astral\00_worddoc_and_powerpoints\BioRxiv\naturecoms\SupplementalFile_S11\SupplementalFile_S11\DemoData\smallMGF_annotatorTest.mgf	280036	ILRQQQHLFGSN[GNO:G43728NL]VTDC[+57.021]SGNFC[+57.021]LFRSETK	G43728NL
7814	336173	1263905	K.TVLTPATNHMGN[+892.317]VTFTIPANR.E	507615:3	4	HexNAc(2)Hex(3)	N[+892]	1049.8322	3	3147.482	3147.4773	0	1.5	74	Specific	417.16	417.16	242.46	8.78	240	&gt;ca|NX_P01024-1-CAN|CO3_HUMAN Complement C3 OS=Homo sapiens OX=9606 GN=C3 IF=1 CO=2.00E+11 pg/l CS=ms	198	2024-03-01_oamp56-di_io25_3th-defaultcs2_ast4ms_dia_enrichedplasma_nce27_gradient40_01_185.ScanId;v=1;d1=280036.280036.	controllerType=0 controllerNumber=1 scan=280036	33.8188	Ast4m...DIA_EnrichedPlasma_NCE27_Gradient40_01_185.raw.xlsx	Ast4m...EnrichedPlasma_NCE27_Gradient40	1	4	EnrichedPlasma	NCE27	40	./2024-03-01_OAMP56-DI_IO25_3Th-defaultcs2_Ast4m...DIA_EnrichedPlasma_NCE27_Gradient40_01_185.raw/2024-03-01_OAMP56-DI_IO25_3Th-defaultcs2_Ast4m...DIA_EnrichedPlasma_NCE27_Gradient40_01_185.raw.xlsx	D:\Projects\Astral\00_worddoc_and_powerpoints\BioRxiv\naturecoms\SupplementalFile_S11\SupplementalFile_S11\DemoData\smallMGF_annotatorTest.mgf	280036	TVLTPATNHMGN[GNO:G21458SP]VTFTIPANR	G21458SP
7417	327131	1236720	K.TVLTPATNHMGN[+1054.370]VTFTIPANR.E	507632:3	4	HexNAc(2)Hex(4)	N[+1054]	1103.85	3	3309.5355	3309.5302	0	1.6	74	Specific	410.64	366.43	197.26	7.58	240	&gt;ca|NX_P01024-1-CAN|CO3_HUMAN Complement C3 OS=Homo sapiens OX=9606 GN=C3 IF=1 CO=2.00E+11 pg/l CS=ms	198	2024-03-01_oamp56-di_io25_3th-defaultcs2_ast4ms_dia_enrichedplasma_nce27_gradient40_01_185.ScanId;v=1;d1=280045.280045.	controllerType=0 controllerNumber=1 scan=280045	33.8199	Ast4m...DIA_EnrichedPlasma_NCE27_Gradient40_01_185.raw.xlsx	Ast4m...EnrichedPlasma_NCE27_Gradient40	1	4	EnrichedPlasma	NCE27	40	./2024-03-01_OAMP56-DI_IO25_3Th-defaultcs2_Ast4m...DIA_EnrichedPlasma_NCE27_Gradient40_01_185.raw/2024-03-01_OAMP56-DI_IO25_3Th-defaultcs2_Ast4m...DIA_EnrichedPlasma_NCE27_Gradient40_01_185.raw.xlsx	D:\Projects\Astral\00_worddoc_and_powerpoints\BioRxiv\naturecoms\SupplementalFile_S11\SupplementalFile_S11\DemoData\smallMGF_annotatorTest.mgf	280045	TVLTPATNHMGN[GNO:G69449MU]VTFTIPANR	G69449MU
1206	47468	182361	K.C[+57.021]GLVPVLAENYN[+1913.677]K.S	507642:3	1	HexNAc(4)Hex(5)NeuAc(1)	C[+57], N[+1914]	1130.8166	3	3390.4351	3390.4286	0	1.9	421	Specific	309.26	210.44	210.44	5.52	310	&gt;ca|NX_P02787-1-CAN|TRFE_HUMAN Serotransferrin OS=Homo sapiens OX=9606 GN=TF IF=1 CO=9.80E+10 pg/l CS=ms	170	2024-03-01_oamp56-di_io25_3th-defaultcs2_ast4ms_dia_enrichedplasma_nce27_gradient40_01_185.ScanId;v=1;d1=280051.280051.	controllerType=0 controllerNumber=1 scan=280051	33.8206	Ast4m...DIA_EnrichedPlasma_NCE27_Gradient40_01_185.raw.xlsx	Ast4m...EnrichedPlasma_NCE27_Gradient40	1	4	EnrichedPlasma	NCE27	40	./2024-03-01_OAMP56-DI_IO25_3Th-defaultcs2_Ast4m...DIA_EnrichedPlasma_NCE27_Gradient40_01_185.raw/2024-03-01_OAMP56-DI_IO25_3Th-defaultcs2_Ast4m...DIA_EnrichedPlasma_NCE27_Gradient40_01_185.raw.xlsx	D:\Projects\Astral\00_worddoc_and_powerpoints\BioRxiv\naturecoms\SupplementalFile_S11\SupplementalFile_S11\DemoData\smallMGF_annotatorTest.mgf	280051	C[+57.021]GLVPVLAENYN[GNO:G43728NL]K	G43728NL
8135	343586	1294466	K.VC[+57.021]QDC[+57.021]PLLAPLN[+2204.772]DTRVVHAAK.A	507649:4	5	HexNAc(4)Hex(5)NeuAc(2)	C[+57]*2, N[+2205]	1146.2527	4	4581.9891	4581.9839	0	1.1	145	Specific	249.88	243.43	243.43	4.88	148	&gt;ca|NX_P02765-1-CAN|FETUA_HUMAN Alpha-2-HS-glycoprotein OS=Homo sapiens OX=9606 GN=AHSG IF=1 CO=1.10E+11 pg/l CS=ms	2885	2024-03-01_oamp56-di_io25_3th-defaultcs2_ast4ms_dia_enrichedplasma_nce27_gradient40_01_185.ScanId;v=1;d1=280055.280055.	controllerType=0 controllerNumber=1 scan=280055	33.821	Ast4m...DIA_EnrichedPlasma_NCE27_Gradient40_01_185.raw.xlsx	Ast4m...EnrichedPlasma_NCE27_Gradient40	1	4	EnrichedPlasma	NCE27	40	./2024-03-01_OAMP56-DI_IO25_3Th-defaultcs2_Ast4m...DIA_EnrichedPlasma_NCE27_Gradient40_01_185.raw/2024-03-01_OAMP56-DI_IO25_3Th-defaultcs2_Ast4m...DIA_EnrichedPlasma_NCE27_Gradient40_01_185.raw.xlsx	D:\Projects\Astral\00_worddoc_and_powerpoints\BioRxiv\naturecoms\SupplementalFile_S11\SupplementalFile_S11\DemoData\smallMGF_annotatorTest.mgf	280055	VC[+57.021]QDC[+57.021]PLLAPLN[GNO:G43679GQ]DTRVVHAAK	G43679GQ
7895	340052	1284480	K.VC[+57.021]QDC[+57.021]PLLAPLN[+1913.677]DTR.V	507676:3	5	HexNAc(4)Hex(5)NeuAc(1)	C[+57]*2, N[+1914]	1229.1811	3	3685.5287	3685.5236	0	1.4	145	Specific	489.05	335.77	335.77	6.97	148	&gt;ca|NX_P02765-1-CAN|FETUA_HUMAN Alpha-2-HS-glycoprotein OS=Homo sapiens OX=9606 GN=AHSG IF=1 CO=1.10E+11 pg/l CS=ms	2885	2024-03-01_oamp56-di_io25_3th-defaultcs2_ast4ms_dia_enrichedplasma_nce27_gradient40_01_185.ScanId;v=1;d1=280070.280070.	controllerType=0 controllerNumber=1 scan=280070	33.8227	Ast4m...DIA_EnrichedPlasma_NCE27_Gradient40_01_185.raw.xlsx	Ast4m...EnrichedPlasma_NCE27_Gradient40	1	4	EnrichedPlasma	NCE27	40	./2024-03-01_OAMP56-DI_IO25_3Th-defaultcs2_Ast4m...DIA_EnrichedPlasma_NCE27_Gradient40_01_185.raw/2024-03-01_OAMP56-DI_IO25_3Th-defaultcs2_Ast4m...DIA_EnrichedPlasma_NCE27_Gradient40_01_185.raw.xlsx	D:\Projects\Astral\00_worddoc_and_powerpoints\BioRxiv\naturecoms\SupplementalFile_S11\SupplementalFile_S11\DemoData\smallMGF_annotatorTest.mgf	280070	VC[+57.021]QDC[+57.021]PLLAPLN[GNO:G43728NL]DTR	G43728NL
7682	332235	1253354	K.TVLTPATNHMGN[+1540.529]VTFTIPANR.E	507695:3	4	HexNAc(2)Hex(7)	N[+1541]	1265.9034	3	3795.6956	3795.6886	0	1.8	74	Specific	258.71	258.71	258.71	5.09	240	&gt;ca|NX_P01024-1-CAN|CO3_HUMAN Complement C3 OS=Homo sapiens OX=9606 GN=C3 IF=1 CO=2.00E+11 pg/l CS=ms	198	2024-03-01_oamp56-di_io25_3th-defaultcs2_ast4ms_dia_enrichedplasma_nce27_gradient40_01_185.ScanId;v=1;d1=280081.280081.	controllerType=0 controllerNumber=1 scan=280081	33.8243	Ast4m...DIA_EnrichedPlasma_NCE27_Gradient40_01_185.raw.xlsx	Ast4m...EnrichedPlasma_NCE27_Gradient40	1	4	EnrichedPlasma	NCE27	40	./2024-03-01_OAMP56-DI_IO25_3Th-defaultcs2_Ast4m...DIA_EnrichedPlasma_NCE27_Gradient40_01_185.raw/2024-03-01_OAMP56-DI_IO25_3Th-defaultcs2_Ast4m...DIA_EnrichedPlasma_NCE27_Gradient40_01_185.raw.xlsx	D:\Projects\Astral\00_worddoc_and_powerpoints\BioRxiv\naturecoms\SupplementalFile_S11\SupplementalFile_S11\DemoData\smallMGF_annotatorTest.mgf	280081	TVLTPATNHMGN[GNO:G49513EB]VTFTIPANR	G49513EB
2075	91378	351440	K.EN[+1913.677]LTAPGSDSAVFFEQGTTR.I	507718:3	12	HexNAc(4)Hex(5)NeuAc(1)	N[+1914]	1347.5659	3	4040.683	4040.6759	0	1.8	396	Specific	598.12	587.98	587.98	10.31	229	&gt;ca|NX_P00450-1-CAN|CERU_HUMAN Ceruloplasmin OS=Homo sapiens OX=9606 GN=CP IF=1 CO=4.40E+11 pg/l CS=ms	1085	2024-03-01_oamp56-di_io25_3th-defaultcs2_ast4ms_dia_enrichedplasma_nce27_gradient40_01_185.ScanId;v=1;d1=280095.280095.	controllerType=0 controllerNumber=1 scan=280095	33.826	Ast4m...DIA_EnrichedPlasma_NCE27_Gradient40_01_185.raw.xlsx	Ast4m...EnrichedPlasma_NCE27_Gradient40	1	4	EnrichedPlasma	NCE27	40	./2024-03-01_OAMP56-DI_IO25_3Th-defaultcs2_Ast4m...DIA_EnrichedPlasma_NCE27_Gradient40_01_185.raw/2024-03-01_OAMP56-DI_IO25_3Th-defaultcs2_Ast4m...DIA_EnrichedPlasma_NCE27_Gradient40_01_185.raw.xlsx	D:\Projects\Astral\00_worddoc_and_powerpoints\BioRxiv\naturecoms\SupplementalFile_S11\SupplementalFile_S11\DemoData\smallMGF_annotatorTest.mgf	280095	EN[GNO:G43728NL]LTAPGSDSAVFFEQGTTR	G43728NL
5431	260649	1061782	K.STGKPTLYN[+1702.581]VSLVM[+15.995]SDTAGTC[+57.021]Y.-	507727:3	3	HexNAc(2)Hex(8)	C[+57], M[+16], N[+1703]	1361.8965	3	4083.6751	4083.6813	0	-1.5	432	CRagged	205.17	181.12	181.12	2.13	412	&gt;ca|NX_P01871-1-CAN|IGHM_HUMAN Immunoglobulin heavy constant mu OS=Homo sapiens OX=9606 GN=IGHM IF=1 CO=1.10E+11 pg/l CS=ms	3098	2024-03-01_oamp56-di_io25_3th-defaultcs2_ast4ms_dia_enrichedplasma_nce27_gradient40_01_185.ScanId;v=1;d1=280099.280099.	controllerType=0 controllerNumber=1 scan=280099	33.8265	Ast4m...DIA_EnrichedPlasma_NCE27_Gradient40_01_185.raw.xlsx	Ast4m...EnrichedPlasma_NCE27_Gradient40	1	4	EnrichedPlasma	NCE27	40	./2024-03-01_OAMP56-DI_IO25_3Th-defaultcs2_Ast4m...DIA_EnrichedPlasma_NCE27_Gradient40_01_185.raw/2024-03-01_OAMP56-DI_IO25_3Th-defaultcs2_Ast4m...DIA_EnrichedPlasma_NCE27_Gradient40_01_185.raw.xlsx	D:\Projects\Astral\00_worddoc_and_powerpoints\BioRxiv\naturecoms\SupplementalFile_S11\SupplementalFile_S11\DemoData\smallMGF_annotatorTest.mgf	280099	STGKPTLYN[GNO:G65843VZ]VSLVM[+15.995]SDTAGTC[+57.021]Y	G65843VZ
5488	266818	1088714	K.TELFSSSC[+57.021]PGGIM[+15.995]LN[+1710.598]ETGQGYQR.F	507741:3	42	HexNAc(3)Hex(5)NeuAc(1)	C[+57], M[+16], N[+1711]	1420.5774	3	4259.7178	4258.7419	1	-6.5	121	Specific	231.22	229.32	229.32	3.64	53	&gt;ca|NX_O95445-1-CAN|APOM_HUMAN Apolipoprotein M OS=Homo sapiens OX=9606 GN=APOM IF=1 CO=8.20E+09 pg/l CS=ms	2609	2024-03-01_oamp56-di_io25_3th-defaultcs2_ast4ms_dia_enrichedplasma_nce27_gradient40_01_185.ScanId;v=1;d1=280111.280111.	controllerType=0 controllerNumber=1 scan=280111	33.8278	Ast4m...DIA_EnrichedPlasma_NCE27_Gradient40_01_185.raw.xlsx	Ast4m...EnrichedPlasma_NCE27_Gradient40	1	4	EnrichedPlasma	NCE27	40	./2024-03-01_OAMP56-DI_IO25_3Th-defaultcs2_Ast4m...DIA_EnrichedPlasma_NCE27_Gradient40_01_185.raw/2024-03-01_OAMP56-DI_IO25_3Th-defaultcs2_Ast4m...DIA_EnrichedPlasma_NCE27_Gradient40_01_185.raw.xlsx	D:\Projects\Astral\00_worddoc_and_powerpoints\BioRxiv\naturecoms\SupplementalFile_S11\SupplementalFile_S11\DemoData\smallMGF_annotatorTest.mgf	280111	TELFSSSC[+57.021]PGGIM[+15.995]LN[GNO:G41793DV]ETGQGYQR	G41793DV
13556	542362	1882685	R.KVC[+57.021]QDC[+57.021]PLLAPLN[+3007.058]DTRVVHAAK.A	507877:5	5	HexNAc(5)Hex(6)dHex(1)NeuAc(3)	C[+57]*2, N[+3007]	1103.2797	5	5512.3692	5512.3644	0	0.9	144	Specific	257.28	225.97	225.97	3.92	148	&gt;ca|NX_P02765-1-CAN|FETUA_HUMAN Alpha-2-HS-glycoprotein OS=Homo sapiens OX=9606 GN=AHSG IF=1 CO=1.10E+11 pg/l CS=ms	2885	2024-03-01_oamp56-di_io25_3th-defaultcs2_ast4ms_dia_enrichedplasma_nce27_gradient40_01_185.ScanId;v=1;d1=280180.280180.	controllerType=0 controllerNumber=1 scan=280180	33.8361	Ast4m...DIA_EnrichedPlasma_NCE27_Gradient40_01_185.raw.xlsx	Ast4m...EnrichedPlasma_NCE27_Gradient40	1	4	EnrichedPlasma	NCE27	40	./2024-03-01_OAMP56-DI_IO25_3Th-defaultcs2_Ast4m...DIA_EnrichedPlasma_NCE27_Gradient40_01_185.raw/2024-03-01_OAMP56-DI_IO25_3Th-defaultcs2_Ast4m...DIA_EnrichedPlasma_NCE27_Gradient40_01_185.raw.xlsx	D:\Projects\Astral\00_worddoc_and_powerpoints\BioRxiv\naturecoms\SupplementalFile_S11\SupplementalFile_S11\DemoData\smallMGF_annotatorTest.mgf	280180	KVC[+57.021]QDC[+57.021]PLLAPLN[GNO:G53972TI]DTRVVHAAK	G53972TI
7548	329431	1244363	K.TVLTPATNHMGN[+1378.476]VTFTIPANR.E	507903:3	4	HexNAc(2)Hex(6)	N[+1378]	1211.8836	3	3633.6363	3633.6358	0	0.1	74	Specific	359.38	340.8	340.8	5.92	240	&gt;ca|NX_P01024-1-CAN|CO3_HUMAN Complement C3 OS=Homo sapiens OX=9606 GN=C3 IF=1 CO=2.00E+11 pg/l CS=ms	198	2024-03-01_oamp56-di_io25_3th-defaultcs2_ast4ms_dia_enrichedplasma_nce27_gradient40_01_185.ScanId;v=1;d1=280194.280194.	controllerType=0 controllerNumber=1 scan=280194	33.8378	Ast4m...DIA_EnrichedPlasma_NCE27_Gradient40_01_185.raw.xlsx	Ast4m...EnrichedPlasma_NCE27_Gradient40	1	4	EnrichedPlasma	NCE27	40	./2024-03-01_OAMP56-DI_IO25_3Th-defaultcs2_Ast4m...DIA_EnrichedPlasma_NCE27_Gradient40_01_185.raw/2024-03-01_OAMP56-DI_IO25_3Th-defaultcs2_Ast4m...DIA_EnrichedPlasma_NCE27_Gradient40_01_185.raw.xlsx	D:\Projects\Astral\00_worddoc_and_powerpoints\BioRxiv\naturecoms\SupplementalFile_S11\SupplementalFile_S11\DemoData\smallMGF_annotatorTest.mgf	280194	TVLTPATNHMGN[GNO:G74112GC]VTFTIPANR	G74112GC
7898	340055	1284483	K.VC[+57.021]QDC[+57.021]PLLAPLN[+1913.677]DTR.V	507906:3	5	HexNAc(4)Hex(5)NeuAc(1)	C[+57]*2, N[+1914]	1229.1805	3	3685.5269	3685.5236	0	0.9	145	Specific	466.05	422.23	422.23	8.09	148	&gt;ca|NX_P02765-1-CAN|FETUA_HUMAN Alpha-2-HS-glycoprotein OS=Homo sapiens OX=9606 GN=AHSG IF=1 CO=1.10E+11 pg/l CS=ms	2885	2024-03-01_oamp56-di_io25_3th-defaultcs2_ast4ms_dia_enrichedplasma_nce27_gradient40_01_185.ScanId;v=1;d1=280197.280197.	controllerType=0 controllerNumber=1 scan=280197	33.8381	Ast4m...DIA_EnrichedPlasma_NCE27_Gradient40_01_185.raw.xlsx	Ast4m...EnrichedPlasma_NCE27_Gradient40	1	4	EnrichedPlasma	NCE27	40	./2024-03-01_OAMP56-DI_IO25_3Th-defaultcs2_Ast4m...DIA_EnrichedPlasma_NCE27_Gradient40_01_185.raw/2024-03-01_OAMP56-DI_IO25_3Th-defaultcs2_Ast4m...DIA_EnrichedPlasma_NCE27_Gradient40_01_185.raw.xlsx	D:\Projects\Astral\00_worddoc_and_powerpoints\BioRxiv\naturecoms\SupplementalFile_S11\SupplementalFile_S11\DemoData\smallMGF_annotatorTest.mgf	280197	VC[+57.021]QDC[+57.021]PLLAPLN[GNO:G43728NL]DTR	G43728NL
5304	258331	1055560	K.STGKPTLYN[+1378.476]VSLVM[+15.995]SDTAGTC[+57.021]Y.-	507909:3	3	HexNAc(2)Hex(6)	C[+57], M[+16], N[+1378]	1253.8644	3	3759.5788	3759.5756	0	0.8	432	CRagged	434.16	310.98	310.98	6.31	412	&gt;ca|NX_P01871-1-CAN|IGHM_HUMAN Immunoglobulin heavy constant mu OS=Homo sapiens OX=9606 GN=IGHM IF=1 CO=1.10E+11 pg/l CS=ms	3098	2024-03-01_oamp56-di_io25_3th-defaultcs2_ast4ms_dia_enrichedplasma_nce27_gradient40_01_185.ScanId;v=1;d1=280199.280199.	controllerType=0 controllerNumber=1 scan=280199	33.8384	Ast4m...DIA_EnrichedPlasma_NCE27_Gradient40_01_185.raw.xlsx	Ast4m...EnrichedPlasma_NCE27_Gradient40	1	4	EnrichedPlasma	NCE27	40	./2024-03-01_OAMP56-DI_IO25_3Th-defaultcs2_Ast4m...DIA_EnrichedPlasma_NCE27_Gradient40_01_185.raw/2024-03-01_OAMP56-DI_IO25_3Th-defaultcs2_Ast4m...DIA_EnrichedPlasma_NCE27_Gradient40_01_185.raw.xlsx	D:\Projects\Astral\00_worddoc_and_powerpoints\BioRxiv\naturecoms\SupplementalFile_S11\SupplementalFile_S11\DemoData\smallMGF_annotatorTest.mgf	280199	STGKPTLYN[GNO:G74112GC]VSLVM[+15.995]SDTAGTC[+57.021]Y	G74112GC
2086	91389	351451	K.EN[+1913.677]LTAPGSDSAVFFEQGTTR.I	508038:4	12	HexNAc(4)Hex(5)NeuAc(1)	N[+1914]	1010.9263	4	4040.6832	4040.6759	0	1.8	396	Specific	395.5	344.83	344.83	7.2	229	&gt;ca|NX_P00450-1-CAN|CERU_HUMAN Ceruloplasmin OS=Homo sapiens OX=9606 GN=CP IF=1 CO=4.40E+11 pg/l CS=ms	1085	2024-03-01_oamp56-di_io25_3th-defaultcs2_ast4ms_dia_enrichedplasma_nce27_gradient40_01_185.ScanId;v=1;d1=280264.280264.	controllerType=0 controllerNumber=1 scan=280264	33.8465	Ast4m...DIA_EnrichedPlasma_NCE27_Gradient40_01_185.raw.xlsx	Ast4m...EnrichedPlasma_NCE27_Gradient40	1	4	EnrichedPlasma	NCE27	40	./2024-03-01_OAMP56-DI_IO25_3Th-defaultcs2_Ast4m...DIA_EnrichedPlasma_NCE27_Gradient40_01_185.raw/2024-03-01_OAMP56-DI_IO25_3Th-defaultcs2_Ast4m...DIA_EnrichedPlasma_NCE27_Gradient40_01_185.raw.xlsx	D:\Projects\Astral\00_worddoc_and_powerpoints\BioRxiv\naturecoms\SupplementalFile_S11\SupplementalFile_S11\DemoData\smallMGF_annotatorTest.mgf	280264	EN[GNO:G43728NL]LTAPGSDSAVFFEQGTTR	G43728NL
12557	510119	1796540	R.GTAGNALMDGASQLM[+15.995]GEN[+2204.772]R.T	508044:4	7	HexNAc(4)Hex(5)NeuAc(2)	M[+16], N[+2205]	1029.1636	4	4113.6326	4113.6263	0	1.5	377	Specific	184.06	108.28	108.28	2.12	196	&gt;ca|NX_P02675-1-CAN|FIBB_HUMAN Fibrinogen beta chain OS=Homo sapiens OX=9606 GN=FGB IF=1 CO=1.10E+11 pg/l CS=ms	2805	2024-03-01_oamp56-di_io25_3th-defaultcs2_ast4ms_dia_enrichedplasma_nce27_gradient40_01_185.ScanId;v=1;d1=280268.280268.	controllerType=0 controllerNumber=1 scan=280268	33.8469	Ast4m...DIA_EnrichedPlasma_NCE27_Gradient40_01_185.raw.xlsx	Ast4m...EnrichedPlasma_NCE27_Gradient40	1	4	EnrichedPlasma	NCE27	40	./2024-03-01_OAMP56-DI_IO25_3Th-defaultcs2_Ast4m...DIA_EnrichedPlasma_NCE27_Gradient40_01_185.raw/2024-03-01_OAMP56-DI_IO25_3Th-defaultcs2_Ast4m...DIA_EnrichedPlasma_NCE27_Gradient40_01_185.raw.xlsx	D:\Projects\Astral\00_worddoc_and_powerpoints\BioRxiv\naturecoms\SupplementalFile_S11\SupplementalFile_S11\DemoData\smallMGF_annotatorTest.mgf	280268	GTAGNALMDGASQLM[+15.995]GEN[GNO:G43679GQ]R	G43679GQ
2564	124265	508063	K.ILRQQQHLFGSN[+1913.677]VTDC[+57.021]SGNFC[+57.021]LFRSETK.D	508055:5	1	HexNAc(4)Hex(5)NeuAc(1)	C[+57]*2, N[+1914]	1052.0651	5	5256.2962	5256.2877	0	1.6	619	Specific	575.57	311.53	311.53	6.41	310	&gt;ca|NX_P02787-1-CAN|TRFE_HUMAN Serotransferrin OS=Homo sapiens OX=9606 GN=TF IF=1 CO=9.80E+10 pg/l CS=ms	170	2024-03-01_oamp56-di_io25_3th-defaultcs2_ast4ms_dia_enrichedplasma_nce27_gradient40_01_185.ScanId;v=1;d1=280273.280273.	controllerType=0 controllerNumber=1 scan=280273	33.8475	Ast4m...DIA_EnrichedPlasma_NCE27_Gradient40_01_185.raw.xlsx	Ast4m...EnrichedPlasma_NCE27_Gradient40	1	4	EnrichedPlasma	NCE27	40	./2024-03-01_OAMP56-DI_IO25_3Th-defaultcs2_Ast4m...DIA_EnrichedPlasma_NCE27_Gradient40_01_185.raw/2024-03-01_OAMP56-DI_IO25_3Th-defaultcs2_Ast4m...DIA_EnrichedPlasma_NCE27_Gradient40_01_185.raw.xlsx	D:\Projects\Astral\00_worddoc_and_powerpoints\BioRxiv\naturecoms\SupplementalFile_S11\SupplementalFile_S11\DemoData\smallMGF_annotatorTest.mgf	280273	ILRQQQHLFGSN[GNO:G43728NL]VTDC[+57.021]SGNFC[+57.021]LFRSETK	G43728NL
7813	336172	1263904	K.TVLTPATNHMGN[+892.317]VTFTIPANR.E	508054:3	4	HexNAc(2)Hex(3)	N[+892]	1049.8321	3	3147.4816	3147.4773	0	1.4	74	Specific	432.82	321.45	213.9	7.41	240	&gt;ca|NX_P01024-1-CAN|CO3_HUMAN Complement C3 OS=Homo sapiens OX=9606 GN=C3 IF=1 CO=2.00E+11 pg/l CS=ms	198	2024-03-01_oamp56-di_io25_3th-defaultcs2_ast4ms_dia_enrichedplasma_nce27_gradient40_01_185.ScanId;v=1;d1=280273.280273.	controllerType=0 controllerNumber=1 scan=280273	33.8475	Ast4m...DIA_EnrichedPlasma_NCE27_Gradient40_01_185.raw.xlsx	Ast4m...EnrichedPlasma_NCE27_Gradient40	1	4	EnrichedPlasma	NCE27	40	./2024-03-01_OAMP56-DI_IO25_3Th-defaultcs2_Ast4m...DIA_EnrichedPlasma_NCE27_Gradient40_01_185.raw/2024-03-01_OAMP56-DI_IO25_3Th-defaultcs2_Ast4m...DIA_EnrichedPlasma_NCE27_Gradient40_01_185.raw.xlsx	D:\Projects\Astral\00_worddoc_and_powerpoints\BioRxiv\naturecoms\SupplementalFile_S11\SupplementalFile_S11\DemoData\smallMGF_annotatorTest.mgf	280273	TVLTPATNHMGN[GNO:G21458SP]VTFTIPANR	G21458SP
2579	124280	508078	K.ILRQQQHLFGSN[+1913.677]VTDC[+57.021]SGNFC[+57.021]LFRSETK.D	508056:5	1	HexNAc(4)Hex(5)NeuAc(1)	C[+57]*2, N[+1914]	1052.0651	5	5256.2962	5256.2877	0	1.6	619	Specific	479.98	294.14	294.14	5.93	310	&gt;ca|NX_P02787-1-CAN|TRFE_HUMAN Serotransferrin OS=Homo sapiens OX=9606 GN=TF IF=1 CO=9.80E+10 pg/l CS=ms	170	2024-03-01_oamp56-di_io25_3th-defaultcs2_ast4ms_dia_enrichedplasma_nce27_gradient40_01_185.ScanId;v=1;d1=280274.280274.	controllerType=0 controllerNumber=1 scan=280274	33.8476	Ast4m...DIA_EnrichedPlasma_NCE27_Gradient40_01_185.raw.xlsx	Ast4m...EnrichedPlasma_NCE27_Gradient40	1	4	EnrichedPlasma	NCE27	40	./2024-03-01_OAMP56-DI_IO25_3Th-defaultcs2_Ast4m...DIA_EnrichedPlasma_NCE27_Gradient40_01_185.raw/2024-03-01_OAMP56-DI_IO25_3Th-defaultcs2_Ast4m...DIA_EnrichedPlasma_NCE27_Gradient40_01_185.raw.xlsx	D:\Projects\Astral\00_worddoc_and_powerpoints\BioRxiv\naturecoms\SupplementalFile_S11\SupplementalFile_S11\DemoData\smallMGF_annotatorTest.mgf	280274	ILRQQQHLFGSN[GNO:G43728NL]VTDC[+57.021]SGNFC[+57.021]LFRSETK	G43728NL
7422	327136	1236725	K.TVLTPATNHMGN[+1054.370]VTFTIPANR.E	508071:3	4	HexNAc(2)Hex(4)	N[+1054]	1103.8493	3	3309.5333	3309.5302	0	0.9	74	Specific	295.48	295.48	197.53	5.15	240	&gt;ca|NX_P01024-1-CAN|CO3_HUMAN Complement C3 OS=Homo sapiens OX=9606 GN=C3 IF=1 CO=2.00E+11 pg/l CS=ms	198	2024-03-01_oamp56-di_io25_3th-defaultcs2_ast4ms_dia_enrichedplasma_nce27_gradient40_01_185.ScanId;v=1;d1=280282.280282.	controllerType=0 controllerNumber=1 scan=280282	33.8485	Ast4m...DIA_EnrichedPlasma_NCE27_Gradient40_01_185.raw.xlsx	Ast4m...EnrichedPlasma_NCE27_Gradient40	1	4	EnrichedPlasma	NCE27	40	./2024-03-01_OAMP56-DI_IO25_3Th-defaultcs2_Ast4m...DIA_EnrichedPlasma_NCE27_Gradient40_01_185.raw/2024-03-01_OAMP56-DI_IO25_3Th-defaultcs2_Ast4m...DIA_EnrichedPlasma_NCE27_Gradient40_01_185.raw.xlsx	D:\Projects\Astral\00_worddoc_and_powerpoints\BioRxiv\naturecoms\SupplementalFile_S11\SupplementalFile_S11\DemoData\smallMGF_annotatorTest.mgf	280282	TVLTPATNHMGN[GNO:G69449MU]VTFTIPANR	G69449MU
5334	258826	1056826	K.STGKPTLYN[+1378.476]VSLVMSDTAGTC[+57.021].Y	508110:3	3	HexNAc(2)Hex(6)	C[+57], N[+1378]	1194.1789	3	3580.5221	3580.5174	0	1.3	432	CRagged	285.82	285.82	285.82	7.08	412	&gt;ca|NX_P01871-1-CAN|IGHM_HUMAN Immunoglobulin heavy constant mu OS=Homo sapiens OX=9606 GN=IGHM IF=1 CO=1.10E+11 pg/l CS=ms	3098	2024-03-01_oamp56-di_io25_3th-defaultcs2_ast4ms_dia_enrichedplasma_nce27_gradient40_01_185.ScanId;v=1;d1=280302.280302.	controllerType=0 controllerNumber=1 scan=280302	33.8508	Ast4m...DIA_EnrichedPlasma_NCE27_Gradient40_01_185.raw.xlsx	Ast4m...EnrichedPlasma_NCE27_Gradient40	1	4	EnrichedPlasma	NCE27	40	./2024-03-01_OAMP56-DI_IO25_3Th-defaultcs2_Ast4m...DIA_EnrichedPlasma_NCE27_Gradient40_01_185.raw/2024-03-01_OAMP56-DI_IO25_3Th-defaultcs2_Ast4m...DIA_EnrichedPlasma_NCE27_Gradient40_01_185.raw.xlsx	D:\Projects\Astral\00_worddoc_and_powerpoints\BioRxiv\naturecoms\SupplementalFile_S11\SupplementalFile_S11\DemoData\smallMGF_annotatorTest.mgf	280302	STGKPTLYN[GNO:G74112GC]VSLVMSDTAGTC[+57.021]	G74112GC
7903	340060	1284488	K.VC[+57.021]QDC[+57.021]PLLAPLN[+1913.677]DTR.V	508120:3	5	HexNAc(4)Hex(5)NeuAc(1)	C[+57]*2, N[+1914]	1229.1807	3	3685.5276	3685.5236	0	1.1	145	Specific	443.26	296.33	296.33	6.71	148	&gt;ca|NX_P02765-1-CAN|FETUA_HUMAN Alpha-2-HS-glycoprotein OS=Homo sapiens OX=9606 GN=AHSG IF=1 CO=1.10E+11 pg/l CS=ms	2885	2024-03-01_oamp56-di_io25_3th-defaultcs2_ast4ms_dia_enrichedplasma_nce27_gradient40_01_185.ScanId;v=1;d1=280307.280307.	controllerType=0 controllerNumber=1 scan=280307	33.8514	Ast4m...DIA_EnrichedPlasma_NCE27_Gradient40_01_185.raw.xlsx	Ast4m...EnrichedPlasma_NCE27_Gradient40	1	4	EnrichedPlasma	NCE27	40	./2024-03-01_OAMP56-DI_IO25_3Th-defaultcs2_Ast4m...DIA_EnrichedPlasma_NCE27_Gradient40_01_185.raw/2024-03-01_OAMP56-DI_IO25_3Th-defaultcs2_Ast4m...DIA_EnrichedPlasma_NCE27_Gradient40_01_185.raw.xlsx	D:\Projects\Astral\00_worddoc_and_powerpoints\BioRxiv\naturecoms\SupplementalFile_S11\SupplementalFile_S11\DemoData\smallMGF_annotatorTest.mgf	280307	VC[+57.021]QDC[+57.021]PLLAPLN[GNO:G43728NL]DTR	G43728NL
7666	332219	1253338	K.TVLTPATNHMGN[+1540.529]VTFTIPANR.E	508138:3	4	HexNAc(2)Hex(7)	N[+1541]	1265.8976	3	3795.6784	3795.6886	0	-2.7	74	Specific	447.24	326.71	326.71	6.63	240	&gt;ca|NX_P01024-1-CAN|CO3_HUMAN Complement C3 OS=Homo sapiens OX=9606 GN=C3 IF=1 CO=2.00E+11 pg/l CS=ms	198	2024-03-01_oamp56-di_io25_3th-defaultcs2_ast4ms_dia_enrichedplasma_nce27_gradient40_01_185.ScanId;v=1;d1=280317.280317.	controllerType=0 controllerNumber=1 scan=280317	33.8526	Ast4m...DIA_EnrichedPlasma_NCE27_Gradient40_01_185.raw.xlsx	Ast4m...EnrichedPlasma_NCE27_Gradient40	1	4	EnrichedPlasma	NCE27	40	./2024-03-01_OAMP56-DI_IO25_3Th-defaultcs2_Ast4m...DIA_EnrichedPlasma_NCE27_Gradient40_01_185.raw/2024-03-01_OAMP56-DI_IO25_3Th-defaultcs2_Ast4m...DIA_EnrichedPlasma_NCE27_Gradient40_01_185.raw.xlsx	D:\Projects\Astral\00_worddoc_and_powerpoints\BioRxiv\naturecoms\SupplementalFile_S11\SupplementalFile_S11\DemoData\smallMGF_annotatorTest.mgf	280317	TVLTPATNHMGN[GNO:G49513EB]VTFTIPANR	G49513EB
2085	91388	351450	K.EN[+1913.677]LTAPGSDSAVFFEQGTTR.I	508160:3	12	HexNAc(4)Hex(5)NeuAc(1)	N[+1914]	1347.5648	3	4040.6797	4040.6759	0	0.9	396	Specific	420.24	384.85	384.85	8.81	229	&gt;ca|NX_P00450-1-CAN|CERU_HUMAN Ceruloplasmin OS=Homo sapiens OX=9606 GN=CP IF=1 CO=4.40E+11 pg/l CS=ms	1085	2024-03-01_oamp56-di_io25_3th-defaultcs2_ast4ms_dia_enrichedplasma_nce27_gradient40_01_185.ScanId;v=1;d1=280331.280331.	controllerType=0 controllerNumber=1 scan=280331	33.8542	Ast4m...DIA_EnrichedPlasma_NCE27_Gradient40_01_185.raw.xlsx	Ast4m...EnrichedPlasma_NCE27_Gradient40	1	4	EnrichedPlasma	NCE27	40	./2024-03-01_OAMP56-DI_IO25_3Th-defaultcs2_Ast4m...DIA_EnrichedPlasma_NCE27_Gradient40_01_185.raw/2024-03-01_OAMP56-DI_IO25_3Th-defaultcs2_Ast4m...DIA_EnrichedPlasma_NCE27_Gradient40_01_185.raw.xlsx	D:\Projects\Astral\00_worddoc_and_powerpoints\BioRxiv\naturecoms\SupplementalFile_S11\SupplementalFile_S11\DemoData\smallMGF_annotatorTest.mgf	280331	EN[GNO:G43728NL]LTAPGSDSAVFFEQGTTR	G43728NL
5489	266819	1088715	K.TELFSSSC[+57.021]PGGIM[+15.995]LN[+1710.598]ETGQGYQR.F	508188:3	42	HexNAc(3)Hex(5)NeuAc(1)	C[+57], M[+16], N[+1711]	1420.2524	3	4258.7426	4258.7419	0	0.2	121	Specific	212.76	186.29	186.29	2.31	53	&gt;ca|NX_O95445-1-CAN|APOM_HUMAN Apolipoprotein M OS=Homo sapiens OX=9606 GN=APOM IF=1 CO=8.20E+09 pg/l CS=ms	2609	2024-03-01_oamp56-di_io25_3th-defaultcs2_ast4ms_dia_enrichedplasma_nce27_gradient40_01_185.ScanId;v=1;d1=280347.280347.	controllerType=0 controllerNumber=1 scan=280347	33.8562	Ast4m...DIA_EnrichedPlasma_NCE27_Gradient40_01_185.raw.xlsx	Ast4m...EnrichedPlasma_NCE27_Gradient40	1	4	EnrichedPlasma	NCE27	40	./2024-03-01_OAMP56-DI_IO25_3Th-defaultcs2_Ast4m...DIA_EnrichedPlasma_NCE27_Gradient40_01_185.raw/2024-03-01_OAMP56-DI_IO25_3Th-defaultcs2_Ast4m...DIA_EnrichedPlasma_NCE27_Gradient40_01_185.raw.xlsx	D:\Projects\Astral\00_worddoc_and_powerpoints\BioRxiv\naturecoms\SupplementalFile_S11\SupplementalFile_S11\DemoData\smallMGF_annotatorTest.mgf	280347	TELFSSSC[+57.021]PGGIM[+15.995]LN[GNO:G41793DV]ETGQGYQR	G41793DV
7727	333511	1256764	K.TVLTPATNHMGN[+1702.581]VTFTIPANREFK.S	508310:4	4	HexNAc(2)Hex(8)	N[+1703]	1091.2378	4	4361.9295	4361.9474	0	-4.1	74	Specific	185.36	181.3	181.3	1.95	240	&gt;ca|NX_P01024-1-CAN|CO3_HUMAN Complement C3 OS=Homo sapiens OX=9606 GN=C3 IF=1 CO=2.00E+11 pg/l CS=ms	198	2024-03-01_oamp56-di_io25_3th-defaultcs2_ast4ms_dia_enrichedplasma_nce27_gradient40_01_185.ScanId;v=1;d1=280415.280415.	controllerType=0 controllerNumber=1 scan=280415	33.8644	Ast4m...DIA_EnrichedPlasma_NCE27_Gradient40_01_185.raw.xlsx	Ast4m...EnrichedPlasma_NCE27_Gradient40	1	4	EnrichedPlasma	NCE27	40	./2024-03-01_OAMP56-DI_IO25_3Th-defaultcs2_Ast4m...DIA_EnrichedPlasma_NCE27_Gradient40_01_185.raw/2024-03-01_OAMP56-DI_IO25_3Th-defaultcs2_Ast4m...DIA_EnrichedPlasma_NCE27_Gradient40_01_185.raw.xlsx	D:\Projects\Astral\00_worddoc_and_powerpoints\BioRxiv\naturecoms\SupplementalFile_S11\SupplementalFile_S11\DemoData\smallMGF_annotatorTest.mgf	280415	TVLTPATNHMGN[GNO:G65843VZ]VTFTIPANREFK	G65843VZ
13554	542360	1882683	R.KVC[+57.021]QDC[+57.021]PLLAPLN[+3007.058]DTRVVHAAK.A	508314:5	5	HexNAc(5)Hex(6)dHex(1)NeuAc(3)	C[+57]*2, N[+3007]	1103.2813	5	5512.3772	5512.3644	0	2.3	144	Specific	323.97	295	295	4.89	148	&gt;ca|NX_P02765-1-CAN|FETUA_HUMAN Alpha-2-HS-glycoprotein OS=Homo sapiens OX=9606 GN=AHSG IF=1 CO=1.10E+11 pg/l CS=ms	2885	2024-03-01_oamp56-di_io25_3th-defaultcs2_ast4ms_dia_enrichedplasma_nce27_gradient40_01_185.ScanId;v=1;d1=280417.280417.	controllerType=0 controllerNumber=1 scan=280417	33.8648	Ast4m...DIA_EnrichedPlasma_NCE27_Gradient40_01_185.raw.xlsx	Ast4m...EnrichedPlasma_NCE27_Gradient40	1	4	EnrichedPlasma	NCE27	40	./2024-03-01_OAMP56-DI_IO25_3Th-defaultcs2_Ast4m...DIA_EnrichedPlasma_NCE27_Gradient40_01_185.raw/2024-03-01_OAMP56-DI_IO25_3Th-defaultcs2_Ast4m...DIA_EnrichedPlasma_NCE27_Gradient40_01_185.raw.xlsx	D:\Projects\Astral\00_worddoc_and_powerpoints\BioRxiv\naturecoms\SupplementalFile_S11\SupplementalFile_S11\DemoData\smallMGF_annotatorTest.mgf	280417	KVC[+57.021]QDC[+57.021]PLLAPLN[GNO:G53972TI]DTRVVHAAK	G53972TI
11046	461343	1680627	R.GGNSNGALC[+57.021]HFPFLYNNHN[+1548.545]YTDC[+57.021]TSEGR.R	508330:4	14	HexNAc(3)Hex(4)NeuAc(1)	C[+57]*2, N[+1549]	1188.4837	4	4750.9129	4750.8938	0	4	412	Specific	276.4	276.4	276.4	3.01	111	&gt;ca|NX_P02751-15-CAN|FINC_HUMAN Fibronectin OS=Homo sapiens OX=9606 GN=FN1 IF=15 CO=4.70E+10 pg/l CS=ms	1911	2024-03-01_oamp56-di_io25_3th-defaultcs2_ast4ms_dia_enrichedplasma_nce27_gradient40_01_185.ScanId;v=1;d1=280427.280427.	controllerType=0 controllerNumber=1 scan=280427	33.866	Ast4m...DIA_EnrichedPlasma_NCE27_Gradient40_01_185.raw.xlsx	Ast4m...EnrichedPlasma_NCE27_Gradient40	1	4	EnrichedPlasma	NCE27	40	./2024-03-01_OAMP56-DI_IO25_3Th-defaultcs2_Ast4m...DIA_EnrichedPlasma_NCE27_Gradient40_01_185.raw/2024-03-01_OAMP56-DI_IO25_3Th-defaultcs2_Ast4m...DIA_EnrichedPlasma_NCE27_Gradient40_01_185.raw.xlsx	D:\Projects\Astral\00_worddoc_and_powerpoints\BioRxiv\naturecoms\SupplementalFile_S11\SupplementalFile_S11\DemoData\smallMGF_annotatorTest.mgf	280427	GGNSNGALC[+57.021]HFPFLYNNHN[GNO:G36949LL]YTDC[+57.021]TSEGR	G36949LL
7545	329428	1244360	K.TVLTPATNHMGN[+1378.476]VTFTIPANR.E	508337:3	4	HexNAc(2)Hex(6)	N[+1378]	1211.8857	3	3633.6425	3633.6358	0	1.8	74	Specific	402.68	326.37	326.37	6.17	240	&gt;ca|NX_P01024-1-CAN|CO3_HUMAN Complement C3 OS=Homo sapiens OX=9606 GN=C3 IF=1 CO=2.00E+11 pg/l CS=ms	198	2024-03-01_oamp56-di_io25_3th-defaultcs2_ast4ms_dia_enrichedplasma_nce27_gradient40_01_185.ScanId;v=1;d1=280431.280431.	controllerType=0 controllerNumber=1 scan=280431	33.8664	Ast4m...DIA_EnrichedPlasma_NCE27_Gradient40_01_185.raw.xlsx	Ast4m...EnrichedPlasma_NCE27_Gradient40	1	4	EnrichedPlasma	NCE27	40	./2024-03-01_OAMP56-DI_IO25_3Th-defaultcs2_Ast4m...DIA_EnrichedPlasma_NCE27_Gradient40_01_185.raw/2024-03-01_OAMP56-DI_IO25_3Th-defaultcs2_Ast4m...DIA_EnrichedPlasma_NCE27_Gradient40_01_185.raw.xlsx	D:\Projects\Astral\00_worddoc_and_powerpoints\BioRxiv\naturecoms\SupplementalFile_S11\SupplementalFile_S11\DemoData\smallMGF_annotatorTest.mgf	280431	TVLTPATNHMGN[GNO:G74112GC]VTFTIPANR	G74112GC
7891	340048	1284476	K.VC[+57.021]QDC[+57.021]PLLAPLN[+1913.677]DTR.V	508342:3	5	HexNAc(4)Hex(5)NeuAc(1)	C[+57]*2, N[+1914]	1229.1812	3	3685.5291	3685.5236	0	1.5	145	Specific	547.29	452.38	452.38	8.54	148	&gt;ca|NX_P02765-1-CAN|FETUA_HUMAN Alpha-2-HS-glycoprotein OS=Homo sapiens OX=9606 GN=AHSG IF=1 CO=1.10E+11 pg/l CS=ms	2885	2024-03-01_oamp56-di_io25_3th-defaultcs2_ast4ms_dia_enrichedplasma_nce27_gradient40_01_185.ScanId;v=1;d1=280434.280434.	controllerType=0 controllerNumber=1 scan=280434	33.8668	Ast4m...DIA_EnrichedPlasma_NCE27_Gradient40_01_185.raw.xlsx	Ast4m...EnrichedPlasma_NCE27_Gradient40	1	4	EnrichedPlasma	NCE27	40	./2024-03-01_OAMP56-DI_IO25_3Th-defaultcs2_Ast4m...DIA_EnrichedPlasma_NCE27_Gradient40_01_185.raw/2024-03-01_OAMP56-DI_IO25_3Th-defaultcs2_Ast4m...DIA_EnrichedPlasma_NCE27_Gradient40_01_185.raw.xlsx	D:\Projects\Astral\00_worddoc_and_powerpoints\BioRxiv\naturecoms\SupplementalFile_S11\SupplementalFile_S11\DemoData\smallMGF_annotatorTest.mgf	280434	VC[+57.021]QDC[+57.021]PLLAPLN[GNO:G43728NL]DTR	G43728NL
5315	258342	1055571	K.STGKPTLYN[+1378.476]VSLVM[+15.995]SDTAGTC[+57.021]Y.-	508345:3	3	HexNAc(2)Hex(6)	C[+57], M[+16], N[+1378]	1253.8647	3	3759.5795	3759.5756	0	1	432	CRagged	315.43	273.17	273.17	4.57	412	&gt;ca|NX_P01871-1-CAN|IGHM_HUMAN Immunoglobulin heavy constant mu OS=Homo sapiens OX=9606 GN=IGHM IF=1 CO=1.10E+11 pg/l CS=ms	3098	2024-03-01_oamp56-di_io25_3th-defaultcs2_ast4ms_dia_enrichedplasma_nce27_gradient40_01_185.ScanId;v=1;d1=280436.280436.	controllerType=0 controllerNumber=1 scan=280436	33.867	Ast4m...DIA_EnrichedPlasma_NCE27_Gradient40_01_185.raw.xlsx	Ast4m...EnrichedPlasma_NCE27_Gradient40	1	4	EnrichedPlasma	NCE27	40	./2024-03-01_OAMP56-DI_IO25_3Th-defaultcs2_Ast4m...DIA_EnrichedPlasma_NCE27_Gradient40_01_185.raw/2024-03-01_OAMP56-DI_IO25_3Th-defaultcs2_Ast4m...DIA_EnrichedPlasma_NCE27_Gradient40_01_185.raw.xlsx	D:\Projects\Astral\00_worddoc_and_powerpoints\BioRxiv\naturecoms\SupplementalFile_S11\SupplementalFile_S11\DemoData\smallMGF_annotatorTest.mgf	280436	STGKPTLYN[GNO:G74112GC]VSLVM[+15.995]SDTAGTC[+57.021]Y	G74112GC
2595	124296	508094	K.ILRQQQHLFGSN[+1913.677]VTDC[+57.021]SGNFC[+57.021]LFRSETK.D	508357:4	1	HexNAc(4)Hex(5)NeuAc(1)	C[+57]*2, N[+1914]	1314.8297	4	5256.297	5256.2877	0	1.8	619	Specific	345.13	136.7	136.7	3.1	310	&gt;ca|NX_P02787-1-CAN|TRFE_HUMAN Serotransferrin OS=Homo sapiens OX=9606 GN=TF IF=1 CO=9.80E+10 pg/l CS=ms	170	2024-03-01_oamp56-di_io25_3th-defaultcs2_ast4ms_dia_enrichedplasma_nce27_gradient40_01_185.ScanId;v=1;d1=280444.280444.	controllerType=0 controllerNumber=1 scan=280444	33.868	Ast4m...DIA_EnrichedPlasma_NCE27_Gradient40_01_185.raw.xlsx	Ast4m...EnrichedPlasma_NCE27_Gradient40	1	4	EnrichedPlasma	NCE27	40	./2024-03-01_OAMP56-DI_IO25_3Th-defaultcs2_Ast4m...DIA_EnrichedPlasma_NCE27_Gradient40_01_185.raw/2024-03-01_OAMP56-DI_IO25_3Th-defaultcs2_Ast4m...DIA_EnrichedPlasma_NCE27_Gradient40_01_185.raw.xlsx	D:\Projects\Astral\00_worddoc_and_powerpoints\BioRxiv\naturecoms\SupplementalFile_S11\SupplementalFile_S11\DemoData\smallMGF_annotatorTest.mgf	280444	ILRQQQHLFGSN[GNO:G43728NL]VTDC[+57.021]SGNFC[+57.021]LFRSETK	G43728NL
14397	593784	2014492	R.Q[-17.027]DQC[+57.021]IYN[+2204.772]TTYLNVQR.E	508366:3	20	HexNAc(4)Hex(5)NeuAc(2)	C[+57], N[+2205], Q[-17]	1368.5535	3	4103.646	4103.6426	0	0.8	87	Specific	294.25	254.42	254.42	5.97	167	&gt;ca|NX_P02763-1-CAN|A1AG1_HUMAN Alpha-1-acid glycoprotein 1 OS=Homo sapiens OX=9606 GN=ORM1 IF=1 CO=6.10E+10 pg/l CS=ms	1306	2024-03-01_oamp56-di_io25_3th-defaultcs2_ast4ms_dia_enrichedplasma_nce27_gradient40_01_185.ScanId;v=1;d1=280451.280451.	controllerType=0 controllerNumber=1 scan=280451	33.8689	Ast4m...DIA_EnrichedPlasma_NCE27_Gradient40_01_185.raw.xlsx	Ast4m...EnrichedPlasma_NCE27_Gradient40	1	4	EnrichedPlasma	NCE27	40	./2024-03-01_OAMP56-DI_IO25_3Th-defaultcs2_Ast4m...DIA_EnrichedPlasma_NCE27_Gradient40_01_185.raw/2024-03-01_OAMP56-DI_IO25_3Th-defaultcs2_Ast4m...DIA_EnrichedPlasma_NCE27_Gradient40_01_185.raw.xlsx	D:\Projects\Astral\00_worddoc_and_powerpoints\BioRxiv\naturecoms\SupplementalFile_S11\SupplementalFile_S11\DemoData\smallMGF_annotatorTest.mgf	280451	Q[-17.027]DQC[+57.021]IYN[GNO:G43679GQ]TTYLNVQR	G43679GQ
7850	339305	1282247	K.VC[+57.021]QDC[+57.021]PLLAPLN[+1257.449]DTR.V	508394:2	5	HexNAc(3)Hex(4)	C[+57]*2, N[+1257]	1515.1543	2	3029.3014	3029.296	0	1.8	145	Specific	307.03	294.25	294.25	5.32	148	&gt;ca|NX_P02765-1-CAN|FETUA_HUMAN Alpha-2-HS-glycoprotein OS=Homo sapiens OX=9606 GN=AHSG IF=1 CO=1.10E+11 pg/l CS=ms	2885	2024-03-01_oamp56-di_io25_3th-defaultcs2_ast4ms_dia_enrichedplasma_nce27_gradient40_01_185.ScanId;v=1;d1=280469.280469.	controllerType=0 controllerNumber=1 scan=280469	33.8711	Ast4m...DIA_EnrichedPlasma_NCE27_Gradient40_01_185.raw.xlsx	Ast4m...EnrichedPlasma_NCE27_Gradient40	1	4	EnrichedPlasma	NCE27	40	./2024-03-01_OAMP56-DI_IO25_3Th-defaultcs2_Ast4m...DIA_EnrichedPlasma_NCE27_Gradient40_01_185.raw/2024-03-01_OAMP56-DI_IO25_3Th-defaultcs2_Ast4m...DIA_EnrichedPlasma_NCE27_Gradient40_01_185.raw.xlsx	D:\Projects\Astral\00_worddoc_and_powerpoints\BioRxiv\naturecoms\SupplementalFile_S11\SupplementalFile_S11\DemoData\smallMGF_annotatorTest.mgf	280469	VC[+57.021]QDC[+57.021]PLLAPLN[GNO:G83155SV]DTR	G83155SV
7851	339306	1282247	K.VC[+57.021]QDC[+57.021]PLLAPLN[+1257.449]DTR.V	508394:2	5	HexNAc(3)Hex(4)	C[+57]*2, N[+1257]	1515.1543	2	3029.3014	3029.296	0	1.8	145	Specific	307.03	294.25	294.25	5.32	148	&gt;ca|NX_P02765-1-CAN|FETUA_HUMAN Alpha-2-HS-glycoprotein OS=Homo sapiens OX=9606 GN=AHSG IF=1 CO=1.10E+11 pg/l CS=ms	2885	2024-03-01_oamp56-di_io25_3th-defaultcs2_ast4ms_dia_enrichedplasma_nce27_gradient40_01_185.ScanId;v=1;d1=280469.280469.	controllerType=0 controllerNumber=1 scan=280469	33.8711	Ast4m...DIA_EnrichedPlasma_NCE27_Gradient40_01_185.raw.xlsx	Ast4m...EnrichedPlasma_NCE27_Gradient40	1	4	EnrichedPlasma	NCE27	40	./2024-03-01_OAMP56-DI_IO25_3Th-defaultcs2_Ast4m...DIA_EnrichedPlasma_NCE27_Gradient40_01_185.raw/2024-03-01_OAMP56-DI_IO25_3Th-defaultcs2_Ast4m...DIA_EnrichedPlasma_NCE27_Gradient40_01_185.raw.xlsx	D:\Projects\Astral\00_worddoc_and_powerpoints\BioRxiv\naturecoms\SupplementalFile_S11\SupplementalFile_S11\DemoData\smallMGF_annotatorTest.mgf	280469	VC[+57.021]QDC[+57.021]PLLAPLN[GNO:G26500IJ]DTR	G26500IJ
12871	517774	1815473	R.HGIQYFNN[+2204.772]NTQHSSLFMLNEVKR.A	508459:5	59	HexNAc(4)Hex(5)NeuAc(2)	N[+2205]	997.2327	5	4982.1345	4982.1301	0	0.9	162	Specific	232.16	116.14	116.14	2.42	36	&gt;ca|NX_P01042-1-CAN|KNG1_HUMAN Kininogen-1 OS=Homo sapiens OX=9606 GN=KNG1 IF=1 CO=4.70E+10 pg/l CS=ms	672	2024-03-01_oamp56-di_io25_3th-defaultcs2_ast4ms_dia_enrichedplasma_nce27_gradient40_01_185.ScanId;v=1;d1=280497.280497.	controllerType=0 controllerNumber=1 scan=280497	33.8747	Ast4m...DIA_EnrichedPlasma_NCE27_Gradient40_01_185.raw.xlsx	Ast4m...EnrichedPlasma_NCE27_Gradient40	1	4	EnrichedPlasma	NCE27	40	./2024-03-01_OAMP56-DI_IO25_3Th-defaultcs2_Ast4m...DIA_EnrichedPlasma_NCE27_Gradient40_01_185.raw/2024-03-01_OAMP56-DI_IO25_3Th-defaultcs2_Ast4m...DIA_EnrichedPlasma_NCE27_Gradient40_01_185.raw.xlsx	D:\Projects\Astral\00_worddoc_and_powerpoints\BioRxiv\naturecoms\SupplementalFile_S11\SupplementalFile_S11\DemoData\smallMGF_annotatorTest.mgf	280497	HGIQYFNN[GNO:G43679GQ]NTQHSSLFMLNEVKR	G43679GQ
12521	510083	1796504	R.GTAGNALMDGASQLM[+15.995]GEN[+2204.772]R.T	508471:4	7	HexNAc(4)Hex(5)NeuAc(2)	M[+16], N[+2205]	1029.1631	4	4113.6307	4113.6263	0	1.1	377	Specific	266.92	230.46	49.07	4.67	196	&gt;ca|NX_P02675-1-CAN|FIBB_HUMAN Fibrinogen beta chain OS=Homo sapiens OX=9606 GN=FGB IF=1 CO=1.10E+11 pg/l CS=ms	2805	2024-03-01_oamp56-di_io25_3th-defaultcs2_ast4ms_dia_enrichedplasma_nce27_gradient40_01_185.ScanId;v=1;d1=280505.280505.	controllerType=0 controllerNumber=1 scan=280505	33.8757	Ast4m...DIA_EnrichedPlasma_NCE27_Gradient40_01_185.raw.xlsx	Ast4m...EnrichedPlasma_NCE27_Gradient40	1	4	EnrichedPlasma	NCE27	40	./2024-03-01_OAMP56-DI_IO25_3Th-defaultcs2_Ast4m...DIA_EnrichedPlasma_NCE27_Gradient40_01_185.raw/2024-03-01_OAMP56-DI_IO25_3Th-defaultcs2_Ast4m...DIA_EnrichedPlasma_NCE27_Gradient40_01_185.raw.xlsx	D:\Projects\Astral\00_worddoc_and_powerpoints\BioRxiv\naturecoms\SupplementalFile_S11\SupplementalFile_S11\DemoData\smallMGF_annotatorTest.mgf	280505	GTAGNALMDGASQLM[+15.995]GEN[GNO:G43679GQ]R	G43679GQ
7693	332866	1254830	K.TVLTPATNHMGN[+1540.529]VTFTIPANREFK.S	508480:4	4	HexNAc(2)Hex(7)	N[+1541]	1050.7301	4	4199.8988	4199.8946	0	1	74	Specific	559.46	559.46	559.46	8.16	240	&gt;ca|NX_P01024-1-CAN|CO3_HUMAN Complement C3 OS=Homo sapiens OX=9606 GN=C3 IF=1 CO=2.00E+11 pg/l CS=ms	198	2024-03-01_oamp56-di_io25_3th-defaultcs2_ast4ms_dia_enrichedplasma_nce27_gradient40_01_185.ScanId;v=1;d1=280510.280510.	controllerType=0 controllerNumber=1 scan=280510	33.8763	Ast4m...DIA_EnrichedPlasma_NCE27_Gradient40_01_185.raw.xlsx	Ast4m...EnrichedPlasma_NCE27_Gradient40	1	4	EnrichedPlasma	NCE27	40	./2024-03-01_OAMP56-DI_IO25_3Th-defaultcs2_Ast4m...DIA_EnrichedPlasma_NCE27_Gradient40_01_185.raw/2024-03-01_OAMP56-DI_IO25_3Th-defaultcs2_Ast4m...DIA_EnrichedPlasma_NCE27_Gradient40_01_185.raw.xlsx	D:\Projects\Astral\00_worddoc_and_powerpoints\BioRxiv\naturecoms\SupplementalFile_S11\SupplementalFile_S11\DemoData\smallMGF_annotatorTest.mgf	280510	TVLTPATNHMGN[GNO:G49513EB]VTFTIPANREFK	G49513EB
2582	124283	508081	K.ILRQQQHLFGSN[+1913.677]VTDC[+57.021]SGNFC[+57.021]LFRSETK.D	508482:5	1	HexNAc(4)Hex(5)NeuAc(1)	C[+57]*2, N[+1914]	1052.0643	5	5256.2926	5256.2877	0	0.9	619	Specific	439.23	439.23	439.23	7.53	310	&gt;ca|NX_P02787-1-CAN|TRFE_HUMAN Serotransferrin OS=Homo sapiens OX=9606 GN=TF IF=1 CO=9.80E+10 pg/l CS=ms	170	2024-03-01_oamp56-di_io25_3th-defaultcs2_ast4ms_dia_enrichedplasma_nce27_gradient40_01_185.ScanId;v=1;d1=280511.280511.	controllerType=0 controllerNumber=1 scan=280511	33.8764	Ast4m...DIA_EnrichedPlasma_NCE27_Gradient40_01_185.raw.xlsx	Ast4m...EnrichedPlasma_NCE27_Gradient40	1	4	EnrichedPlasma	NCE27	40	./2024-03-01_OAMP56-DI_IO25_3Th-defaultcs2_Ast4m...DIA_EnrichedPlasma_NCE27_Gradient40_01_185.raw/2024-03-01_OAMP56-DI_IO25_3Th-defaultcs2_Ast4m...DIA_EnrichedPlasma_NCE27_Gradient40_01_185.raw.xlsx	D:\Projects\Astral\00_worddoc_and_powerpoints\BioRxiv\naturecoms\SupplementalFile_S11\SupplementalFile_S11\DemoData\smallMGF_annotatorTest.mgf	280511	ILRQQQHLFGSN[GNO:G43728NL]VTDC[+57.021]SGNFC[+57.021]LFRSETK	G43728NL
5337	258829	1056829	K.STGKPTLYN[+1378.476]VSLVMSDTAGTC[+57.021].Y	508533:3	3	HexNAc(2)Hex(6)	C[+57], N[+1378]	1194.1788	3	3580.5218	3580.5174	0	1.2	432	CRagged	208.81	194.36	194.36	4.05	412	&gt;ca|NX_P01871-1-CAN|IGHM_HUMAN Immunoglobulin heavy constant mu OS=Homo sapiens OX=9606 GN=IGHM IF=1 CO=1.10E+11 pg/l CS=ms	3098	2024-03-01_oamp56-di_io25_3th-defaultcs2_ast4ms_dia_enrichedplasma_nce27_gradient40_01_185.ScanId;v=1;d1=280539.280539.	controllerType=0 controllerNumber=1 scan=280539	33.8795	Ast4m...DIA_EnrichedPlasma_NCE27_Gradient40_01_185.raw.xlsx	Ast4m...EnrichedPlasma_NCE27_Gradient40	1	4	EnrichedPlasma	NCE27	40	./2024-03-01_OAMP56-DI_IO25_3Th-defaultcs2_Ast4m...DIA_EnrichedPlasma_NCE27_Gradient40_01_185.raw/2024-03-01_OAMP56-DI_IO25_3Th-defaultcs2_Ast4m...DIA_EnrichedPlasma_NCE27_Gradient40_01_185.raw.xlsx	D:\Projects\Astral\00_worddoc_and_powerpoints\BioRxiv\naturecoms\SupplementalFile_S11\SupplementalFile_S11\DemoData\smallMGF_annotatorTest.mgf	280539	STGKPTLYN[GNO:G74112GC]VSLVMSDTAGTC[+57.021]	G74112GC
7889	340046	1284474	K.VC[+57.021]QDC[+57.021]PLLAPLN[+1913.677]DTR.V	508540:3	5	HexNAc(4)Hex(5)NeuAc(1)	C[+57]*2, N[+1914]	1229.181	3	3685.5283	3685.5236	0	1.3	145	Specific	571.32	414.1	414.1	8.71	148	&gt;ca|NX_P02765-1-CAN|FETUA_HUMAN Alpha-2-HS-glycoprotein OS=Homo sapiens OX=9606 GN=AHSG IF=1 CO=1.10E+11 pg/l CS=ms	2885	2024-03-01_oamp56-di_io25_3th-defaultcs2_ast4ms_dia_enrichedplasma_nce27_gradient40_01_185.ScanId;v=1;d1=280544.280544.	controllerType=0 controllerNumber=1 scan=280544	33.8802	Ast4m...DIA_EnrichedPlasma_NCE27_Gradient40_01_185.raw.xlsx	Ast4m...EnrichedPlasma_NCE27_Gradient40	1	4	EnrichedPlasma	NCE27	40	./2024-03-01_OAMP56-DI_IO25_3Th-defaultcs2_Ast4m...DIA_EnrichedPlasma_NCE27_Gradient40_01_185.raw/2024-03-01_OAMP56-DI_IO25_3Th-defaultcs2_Ast4m...DIA_EnrichedPlasma_NCE27_Gradient40_01_185.raw.xlsx	D:\Projects\Astral\00_worddoc_and_powerpoints\BioRxiv\naturecoms\SupplementalFile_S11\SupplementalFile_S11\DemoData\smallMGF_annotatorTest.mgf	280544	VC[+57.021]QDC[+57.021]PLLAPLN[GNO:G43728NL]DTR	G43728NL
7667	332220	1253339	K.TVLTPATNHMGN[+1540.529]VTFTIPANR.E	508556:3	4	HexNAc(2)Hex(7)	N[+1541]	1266.231	3	3796.6785	3795.6886	1	-3.6	74	Specific	436.95	414.84	414.84	8.03	240	&gt;ca|NX_P01024-1-CAN|CO3_HUMAN Complement C3 OS=Homo sapiens OX=9606 GN=C3 IF=1 CO=2.00E+11 pg/l CS=ms	198	2024-03-01_oamp56-di_io25_3th-defaultcs2_ast4ms_dia_enrichedplasma_nce27_gradient40_01_185.ScanId;v=1;d1=280554.280554.	controllerType=0 controllerNumber=1 scan=280554	33.8814	Ast4m...DIA_EnrichedPlasma_NCE27_Gradient40_01_185.raw.xlsx	Ast4m...EnrichedPlasma_NCE27_Gradient40	1	4	EnrichedPlasma	NCE27	40	./2024-03-01_OAMP56-DI_IO25_3Th-defaultcs2_Ast4m...DIA_EnrichedPlasma_NCE27_Gradient40_01_185.raw/2024-03-01_OAMP56-DI_IO25_3Th-defaultcs2_Ast4m...DIA_EnrichedPlasma_NCE27_Gradient40_01_185.raw.xlsx	D:\Projects\Astral\00_worddoc_and_powerpoints\BioRxiv\naturecoms\SupplementalFile_S11\SupplementalFile_S11\DemoData\smallMGF_annotatorTest.mgf	280554	TVLTPATNHMGN[GNO:G49513EB]VTFTIPANR	G49513EB
13555	542361	1882684	R.KVC[+57.021]QDC[+57.021]PLLAPLN[+3007.058]DTRVVHAAK.A	508727:5	5	HexNAc(5)Hex(6)dHex(1)NeuAc(3)	C[+57]*2, N[+3007]	1103.2805	5	5512.3735	5512.3644	0	1.6	144	Specific	261.24	242.98	242.98	4.38	148	&gt;ca|NX_P02765-1-CAN|FETUA_HUMAN Alpha-2-HS-glycoprotein OS=Homo sapiens OX=9606 GN=AHSG IF=1 CO=1.10E+11 pg/l CS=ms	2885	2024-03-01_oamp56-di_io25_3th-defaultcs2_ast4ms_dia_enrichedplasma_nce27_gradient40_01_185.ScanId;v=1;d1=280654.280654.	controllerType=0 controllerNumber=1 scan=280654	33.8935	Ast4m...DIA_EnrichedPlasma_NCE27_Gradient40_01_185.raw.xlsx	Ast4m...EnrichedPlasma_NCE27_Gradient40	1	4	EnrichedPlasma	NCE27	40	./2024-03-01_OAMP56-DI_IO25_3Th-defaultcs2_Ast4m...DIA_EnrichedPlasma_NCE27_Gradient40_01_185.raw/2024-03-01_OAMP56-DI_IO25_3Th-defaultcs2_Ast4m...DIA_EnrichedPlasma_NCE27_Gradient40_01_185.raw.xlsx	D:\Projects\Astral\00_worddoc_and_powerpoints\BioRxiv\naturecoms\SupplementalFile_S11\SupplementalFile_S11\DemoData\smallMGF_annotatorTest.mgf	280654	KVC[+57.021]QDC[+57.021]PLLAPLN[GNO:G53972TI]DTRVVHAAK	G53972TI
7477	327960	1239160	K.TVLTPATNHMGN[+1216.423]VTFTIPANR.E	508735:3	4	HexNAc(2)Hex(5)	N[+1216]	1157.8633	3	3471.5755	3471.583	0	-2.2	74	Specific	183.88	183.88	183.88	2.16	240	&gt;ca|NX_P01024-1-CAN|CO3_HUMAN Complement C3 OS=Homo sapiens OX=9606 GN=C3 IF=1 CO=2.00E+11 pg/l CS=ms	198	2024-03-01_oamp56-di_io25_3th-defaultcs2_ast4ms_dia_enrichedplasma_nce27_gradient40_01_185.ScanId;v=1;d1=280659.280659.	controllerType=0 controllerNumber=1 scan=280659	33.8941	Ast4m...DIA_EnrichedPlasma_NCE27_Gradient40_01_185.raw.xlsx	Ast4m...EnrichedPlasma_NCE27_Gradient40	1	4	EnrichedPlasma	NCE27	40	./2024-03-01_OAMP56-DI_IO25_3Th-defaultcs2_Ast4m...DIA_EnrichedPlasma_NCE27_Gradient40_01_185.raw/2024-03-01_OAMP56-DI_IO25_3Th-defaultcs2_Ast4m...DIA_EnrichedPlasma_NCE27_Gradient40_01_185.raw.xlsx	D:\Projects\Astral\00_worddoc_and_powerpoints\BioRxiv\naturecoms\SupplementalFile_S11\SupplementalFile_S11\DemoData\smallMGF_annotatorTest.mgf	280659	TVLTPATNHMGN[GNO:G44147IO]VTFTIPANR	G44147IO
8772	377665	1423460	K.VVLHPN[+1768.640]YSQVDIGLIK.L	508743:3	2	HexNAc(4)Hex(5)dHex(1)	N[+1769]	1188.5573	3	3563.6574	3563.6508	0	1.9	236	Specific	198.16	166.56	166.56	2.33	286	&gt;ca|NX_P00738-1-CAN|HPT_HUMAN Haptoglobin OS=Homo sapiens OX=9606 GN=HP IF=1 CO=1.00E+11 pg/l CS=ms	634	2024-03-01_oamp56-di_io25_3th-defaultcs2_ast4ms_dia_enrichedplasma_nce27_gradient40_01_185.ScanId;v=1;d1=280664.280664.	controllerType=0 controllerNumber=1 scan=280664	33.8947	Ast4m...DIA_EnrichedPlasma_NCE27_Gradient40_01_185.raw.xlsx	Ast4m...EnrichedPlasma_NCE27_Gradient40	1	4	EnrichedPlasma	NCE27	40	./2024-03-01_OAMP56-DI_IO25_3Th-defaultcs2_Ast4m...DIA_EnrichedPlasma_NCE27_Gradient40_01_185.raw/2024-03-01_OAMP56-DI_IO25_3Th-defaultcs2_Ast4m...DIA_EnrichedPlasma_NCE27_Gradient40_01_185.raw.xlsx	D:\Projects\Astral\00_worddoc_and_powerpoints\BioRxiv\naturecoms\SupplementalFile_S11\SupplementalFile_S11\DemoData\smallMGF_annotatorTest.mgf	280664	VVLHPN[GNO:G52069SB]YSQVDIGLIK	G52069SB
7537	329420	1244352	K.TVLTPATNHMGN[+1378.476]VTFTIPANR.E	508750:3	4	HexNAc(2)Hex(6)	N[+1378]	1211.8859	3	3633.6432	3633.6358	0	2	74	Specific	450.03	380.77	380.77	8.47	240	&gt;ca|NX_P01024-1-CAN|CO3_HUMAN Complement C3 OS=Homo sapiens OX=9606 GN=C3 IF=1 CO=2.00E+11 pg/l CS=ms	198	2024-03-01_oamp56-di_io25_3th-defaultcs2_ast4ms_dia_enrichedplasma_nce27_gradient40_01_185.ScanId;v=1;d1=280668.280668.	controllerType=0 controllerNumber=1 scan=280668	33.8952	Ast4m...DIA_EnrichedPlasma_NCE27_Gradient40_01_185.raw.xlsx	Ast4m...EnrichedPlasma_NCE27_Gradient40	1	4	EnrichedPlasma	NCE27	40	./2024-03-01_OAMP56-DI_IO25_3Th-defaultcs2_Ast4m...DIA_EnrichedPlasma_NCE27_Gradient40_01_185.raw/2024-03-01_OAMP56-DI_IO25_3Th-defaultcs2_Ast4m...DIA_EnrichedPlasma_NCE27_Gradient40_01_185.raw.xlsx	D:\Projects\Astral\00_worddoc_and_powerpoints\BioRxiv\naturecoms\SupplementalFile_S11\SupplementalFile_S11\DemoData\smallMGF_annotatorTest.mgf	280668	TVLTPATNHMGN[GNO:G74112GC]VTFTIPANR	G74112GC
7906	340063	1284491	K.VC[+57.021]QDC[+57.021]PLLAPLN[+1913.677]DTR.V	508754:3	5	HexNAc(4)Hex(5)NeuAc(1)	C[+57]*2, N[+1914]	1229.181	3	3685.5283	3685.5236	0	1.3	145	Specific	433.67	419.48	419.48	8.31	148	&gt;ca|NX_P02765-1-CAN|FETUA_HUMAN Alpha-2-HS-glycoprotein OS=Homo sapiens OX=9606 GN=AHSG IF=1 CO=1.10E+11 pg/l CS=ms	2885	2024-03-01_oamp56-di_io25_3th-defaultcs2_ast4ms_dia_enrichedplasma_nce27_gradient40_01_185.ScanId;v=1;d1=280671.280671.	controllerType=0 controllerNumber=1 scan=280671	33.8955	Ast4m...DIA_EnrichedPlasma_NCE27_Gradient40_01_185.raw.xlsx	Ast4m...EnrichedPlasma_NCE27_Gradient40	1	4	EnrichedPlasma	NCE27	40	./2024-03-01_OAMP56-DI_IO25_3Th-defaultcs2_Ast4m...DIA_EnrichedPlasma_NCE27_Gradient40_01_185.raw/2024-03-01_OAMP56-DI_IO25_3Th-defaultcs2_Ast4m...DIA_EnrichedPlasma_NCE27_Gradient40_01_185.raw.xlsx	D:\Projects\Astral\00_worddoc_and_powerpoints\BioRxiv\naturecoms\SupplementalFile_S11\SupplementalFile_S11\DemoData\smallMGF_annotatorTest.mgf	280671	VC[+57.021]QDC[+57.021]PLLAPLN[GNO:G43728NL]DTR	G43728NL
5309	258336	1055565	K.STGKPTLYN[+1378.476]VSLVM[+15.995]SDTAGTC[+57.021]Y.-	508758:3	3	HexNAc(2)Hex(6)	C[+57], M[+16], N[+1378]	1253.8659	3	3759.5832	3759.5756	0	2	432	CRagged	395.87	357.78	357.78	6.26	412	&gt;ca|NX_P01871-1-CAN|IGHM_HUMAN Immunoglobulin heavy constant mu OS=Homo sapiens OX=9606 GN=IGHM IF=1 CO=1.10E+11 pg/l CS=ms	3098	2024-03-01_oamp56-di_io25_3th-defaultcs2_ast4ms_dia_enrichedplasma_nce27_gradient40_01_185.ScanId;v=1;d1=280673.280673.	controllerType=0 controllerNumber=1 scan=280673	33.8959	Ast4m...DIA_EnrichedPlasma_NCE27_Gradient40_01_185.raw.xlsx	Ast4m...EnrichedPlasma_NCE27_Gradient40	1	4	EnrichedPlasma	NCE27	40	./2024-03-01_OAMP56-DI_IO25_3Th-defaultcs2_Ast4m...DIA_EnrichedPlasma_NCE27_Gradient40_01_185.raw/2024-03-01_OAMP56-DI_IO25_3Th-defaultcs2_Ast4m...DIA_EnrichedPlasma_NCE27_Gradient40_01_185.raw.xlsx	D:\Projects\Astral\00_worddoc_and_powerpoints\BioRxiv\naturecoms\SupplementalFile_S11\SupplementalFile_S11\DemoData\smallMGF_annotatorTest.mgf	280673	STGKPTLYN[GNO:G74112GC]VSLVM[+15.995]SDTAGTC[+57.021]Y	G74112GC
2591	124292	508090	K.ILRQQQHLFGSN[+1913.677]VTDC[+57.021]SGNFC[+57.021]LFRSETK.D	508770:4	1	HexNAc(4)Hex(5)NeuAc(1)	C[+57]*2, N[+1914]	1314.8302	4	5256.299	5256.2877	0	2.2	619	Specific	377.97	353.96	353.96	4.19	310	&gt;ca|NX_P02787-1-CAN|TRFE_HUMAN Serotransferrin OS=Homo sapiens OX=9606 GN=TF IF=1 CO=9.80E+10 pg/l CS=ms	170	2024-03-01_oamp56-di_io25_3th-defaultcs2_ast4ms_dia_enrichedplasma_nce27_gradient40_01_185.ScanId;v=1;d1=280681.280681.	controllerType=0 controllerNumber=1 scan=280681	33.8968	Ast4m...DIA_EnrichedPlasma_NCE27_Gradient40_01_185.raw.xlsx	Ast4m...EnrichedPlasma_NCE27_Gradient40	1	4	EnrichedPlasma	NCE27	40	./2024-03-01_OAMP56-DI_IO25_3Th-defaultcs2_Ast4m...DIA_EnrichedPlasma_NCE27_Gradient40_01_185.raw/2024-03-01_OAMP56-DI_IO25_3Th-defaultcs2_Ast4m...DIA_EnrichedPlasma_NCE27_Gradient40_01_185.raw.xlsx	D:\Projects\Astral\00_worddoc_and_powerpoints\BioRxiv\naturecoms\SupplementalFile_S11\SupplementalFile_S11\DemoData\smallMGF_annotatorTest.mgf	280681	ILRQQQHLFGSN[GNO:G43728NL]VTDC[+57.021]SGNFC[+57.021]LFRSETK	G43728NL
14399	593786	2014494	R.Q[-17.027]DQC[+57.021]IYN[+2204.772]TTYLNVQR.E	508781:3	20	HexNAc(4)Hex(5)NeuAc(2)	C[+57], N[+2205], Q[-17]	1368.5551	3	4103.6508	4103.6426	0	2	87	Specific	248.49	198.85	198.85	5.12	167	&gt;ca|NX_P02763-1-CAN|A1AG1_HUMAN Alpha-1-acid glycoprotein 1 OS=Homo sapiens OX=9606 GN=ORM1 IF=1 CO=6.10E+10 pg/l CS=ms	1306	2024-03-01_oamp56-di_io25_3th-defaultcs2_ast4ms_dia_enrichedplasma_nce27_gradient40_01_185.ScanId;v=1;d1=280688.280688.	controllerType=0 controllerNumber=1 scan=280688	33.8976	Ast4m...DIA_EnrichedPlasma_NCE27_Gradient40_01_185.raw.xlsx	Ast4m...EnrichedPlasma_NCE27_Gradient40	1	4	EnrichedPlasma	NCE27	40	./2024-03-01_OAMP56-DI_IO25_3Th-defaultcs2_Ast4m...DIA_EnrichedPlasma_NCE27_Gradient40_01_185.raw/2024-03-01_OAMP56-DI_IO25_3Th-defaultcs2_Ast4m...DIA_EnrichedPlasma_NCE27_Gradient40_01_185.raw.xlsx	D:\Projects\Astral\00_worddoc_and_powerpoints\BioRxiv\naturecoms\SupplementalFile_S11\SupplementalFile_S11\DemoData\smallMGF_annotatorTest.mgf	280688	Q[-17.027]DQC[+57.021]IYN[GNO:G43679GQ]TTYLNVQR	G43679GQ
7697	332870	1254834	K.TVLTPATNHMGN[+1540.529]VTFTIPANREFK.S	508785:3	4	HexNAc(2)Hex(7)	N[+1541]	1400.6357	3	4199.8925	4199.8946	0	-0.5	74	Specific	275.77	252.01	252.01	3.62	240	&gt;ca|NX_P01024-1-CAN|CO3_HUMAN Complement C3 OS=Homo sapiens OX=9606 GN=C3 IF=1 CO=2.00E+11 pg/l CS=ms	198	2024-03-01_oamp56-di_io25_3th-defaultcs2_ast4ms_dia_enrichedplasma_nce27_gradient40_01_185.ScanId;v=1;d1=280691.280691.	controllerType=0 controllerNumber=1 scan=280691	33.898	Ast4m...DIA_EnrichedPlasma_NCE27_Gradient40_01_185.raw.xlsx	Ast4m...EnrichedPlasma_NCE27_Gradient40	1	4	EnrichedPlasma	NCE27	40	./2024-03-01_OAMP56-DI_IO25_3Th-defaultcs2_Ast4m...DIA_EnrichedPlasma_NCE27_Gradient40_01_185.raw/2024-03-01_OAMP56-DI_IO25_3Th-defaultcs2_Ast4m...DIA_EnrichedPlasma_NCE27_Gradient40_01_185.raw.xlsx	D:\Projects\Astral\00_worddoc_and_powerpoints\BioRxiv\naturecoms\SupplementalFile_S11\SupplementalFile_S11\DemoData\smallMGF_annotatorTest.mgf	280691	TVLTPATNHMGN[GNO:G49513EB]VTFTIPANREFK	G49513EB
7846	339301	1282245	K.VC[+57.021]QDC[+57.021]PLLAPLN[+1257.449]DTR.V	508817:2	5	HexNAc(3)Hex(4)	C[+57]*2, N[+1257]	1515.1542	2	3029.3012	3029.296	0	1.7	145	Specific	350.37	350.37	350.37	6.83	148	&gt;ca|NX_P02765-1-CAN|FETUA_HUMAN Alpha-2-HS-glycoprotein OS=Homo sapiens OX=9606 GN=AHSG IF=1 CO=1.10E+11 pg/l CS=ms	2885	2024-03-01_oamp56-di_io25_3th-defaultcs2_ast4ms_dia_enrichedplasma_nce27_gradient40_01_185.ScanId;v=1;d1=280706.280706.	controllerType=0 controllerNumber=1 scan=280706	33.8998	Ast4m...DIA_EnrichedPlasma_NCE27_Gradient40_01_185.raw.xlsx	Ast4m...EnrichedPlasma_NCE27_Gradient40	1	4	EnrichedPlasma	NCE27	40	./2024-03-01_OAMP56-DI_IO25_3Th-defaultcs2_Ast4m...DIA_EnrichedPlasma_NCE27_Gradient40_01_185.raw/2024-03-01_OAMP56-DI_IO25_3Th-defaultcs2_Ast4m...DIA_EnrichedPlasma_NCE27_Gradient40_01_185.raw.xlsx	D:\Projects\Astral\00_worddoc_and_powerpoints\BioRxiv\naturecoms\SupplementalFile_S11\SupplementalFile_S11\DemoData\smallMGF_annotatorTest.mgf	280706	VC[+57.021]QDC[+57.021]PLLAPLN[GNO:G83155SV]DTR	G83155SV
7847	339302	1282245	K.VC[+57.021]QDC[+57.021]PLLAPLN[+1257.449]DTR.V	508817:2	5	HexNAc(3)Hex(4)	C[+57]*2, N[+1257]	1515.1542	2	3029.3012	3029.296	0	1.7	145	Specific	350.37	350.37	350.37	6.83	148	&gt;ca|NX_P02765-1-CAN|FETUA_HUMAN Alpha-2-HS-glycoprotein OS=Homo sapiens OX=9606 GN=AHSG IF=1 CO=1.10E+11 pg/l CS=ms	2885	2024-03-01_oamp56-di_io25_3th-defaultcs2_ast4ms_dia_enrichedplasma_nce27_gradient40_01_185.ScanId;v=1;d1=280706.280706.	controllerType=0 controllerNumber=1 scan=280706	33.8998	Ast4m...DIA_EnrichedPlasma_NCE27_Gradient40_01_185.raw.xlsx	Ast4m...EnrichedPlasma_NCE27_Gradient40	1	4	EnrichedPlasma	NCE27	40	./2024-03-01_OAMP56-DI_IO25_3Th-defaultcs2_Ast4m...DIA_EnrichedPlasma_NCE27_Gradient40_01_185.raw/2024-03-01_OAMP56-DI_IO25_3Th-defaultcs2_Ast4m...DIA_EnrichedPlasma_NCE27_Gradient40_01_185.raw.xlsx	D:\Projects\Astral\00_worddoc_and_powerpoints\BioRxiv\naturecoms\SupplementalFile_S11\SupplementalFile_S11\DemoData\smallMGF_annotatorTest.mgf	280706	VC[+57.021]QDC[+57.021]PLLAPLN[GNO:G26500IJ]DTR	G26500IJ
7690	332863	1254827	K.TVLTPATNHMGN[+1540.529]VTFTIPANREFK.S	508901:4	4	HexNAc(2)Hex(7)	N[+1541]	1050.7308	4	4199.9012	4199.8946	0	1.6	74	Specific	730.37	655.15	655.15	12.43	240	&gt;ca|NX_P01024-1-CAN|CO3_HUMAN Complement C3 OS=Homo sapiens OX=9606 GN=C3 IF=1 CO=2.00E+11 pg/l CS=ms	198	2024-03-01_oamp56-di_io25_3th-defaultcs2_ast4ms_dia_enrichedplasma_nce27_gradient40_01_185.ScanId;v=1;d1=280746.280746.	controllerType=0 controllerNumber=1 scan=280746	33.9046	Ast4m...DIA_EnrichedPlasma_NCE27_Gradient40_01_185.raw.xlsx	Ast4m...EnrichedPlasma_NCE27_Gradient40	1	4	EnrichedPlasma	NCE27	40	./2024-03-01_OAMP56-DI_IO25_3Th-defaultcs2_Ast4m...DIA_EnrichedPlasma_NCE27_Gradient40_01_185.raw/2024-03-01_OAMP56-DI_IO25_3Th-defaultcs2_Ast4m...DIA_EnrichedPlasma_NCE27_Gradient40_01_185.raw.xlsx	D:\Projects\Astral\00_worddoc_and_powerpoints\BioRxiv\naturecoms\SupplementalFile_S11\SupplementalFile_S11\DemoData\smallMGF_annotatorTest.mgf	280746	TVLTPATNHMGN[GNO:G49513EB]VTFTIPANREFK	G49513EB
2577	124278	508076	K.ILRQQQHLFGSN[+1913.677]VTDC[+57.021]SGNFC[+57.021]LFRSETK.D	508903:5	1	HexNAc(4)Hex(5)NeuAc(1)	C[+57]*2, N[+1914]	1052.0647	5	5256.2944	5256.2877	0	1.3	619	Specific	496.81	236.22	236.22	5.7	310	&gt;ca|NX_P02787-1-CAN|TRFE_HUMAN Serotransferrin OS=Homo sapiens OX=9606 GN=TF IF=1 CO=9.80E+10 pg/l CS=ms	170	2024-03-01_oamp56-di_io25_3th-defaultcs2_ast4ms_dia_enrichedplasma_nce27_gradient40_01_185.ScanId;v=1;d1=280747.280747.	controllerType=0 controllerNumber=1 scan=280747	33.9047	Ast4m...DIA_EnrichedPlasma_NCE27_Gradient40_01_185.raw.xlsx	Ast4m...EnrichedPlasma_NCE27_Gradient40	1	4	EnrichedPlasma	NCE27	40	./2024-03-01_OAMP56-DI_IO25_3Th-defaultcs2_Ast4m...DIA_EnrichedPlasma_NCE27_Gradient40_01_185.raw/2024-03-01_OAMP56-DI_IO25_3Th-defaultcs2_Ast4m...DIA_EnrichedPlasma_NCE27_Gradient40_01_185.raw.xlsx	D:\Projects\Astral\00_worddoc_and_powerpoints\BioRxiv\naturecoms\SupplementalFile_S11\SupplementalFile_S11\DemoData\smallMGF_annotatorTest.mgf	280747	ILRQQQHLFGSN[GNO:G43728NL]VTDC[+57.021]SGNFC[+57.021]LFRSETK	G43728NL
7726	333510	1256763	K.TVLTPATNHMGN[+1702.581]VTFTIPANREFK.S	508914:4	4	HexNAc(2)Hex(8)	N[+1703]	1091.7467	4	4363.9652	4361.9474	2	2.5	74	Specific	213.97	213.97	213.97	2.2	240	&gt;ca|NX_P01024-1-CAN|CO3_HUMAN Complement C3 OS=Homo sapiens OX=9606 GN=C3 IF=1 CO=2.00E+11 pg/l CS=ms	198	2024-03-01_oamp56-di_io25_3th-defaultcs2_ast4ms_dia_enrichedplasma_nce27_gradient40_01_185.ScanId;v=1;d1=280753.280753.	controllerType=0 controllerNumber=1 scan=280753	33.9054	Ast4m...DIA_EnrichedPlasma_NCE27_Gradient40_01_185.raw.xlsx	Ast4m...EnrichedPlasma_NCE27_Gradient40	1	4	EnrichedPlasma	NCE27	40	./2024-03-01_OAMP56-DI_IO25_3Th-defaultcs2_Ast4m...DIA_EnrichedPlasma_NCE27_Gradient40_01_185.raw/2024-03-01_OAMP56-DI_IO25_3Th-defaultcs2_Ast4m...DIA_EnrichedPlasma_NCE27_Gradient40_01_185.raw.xlsx	D:\Projects\Astral\00_worddoc_and_powerpoints\BioRxiv\naturecoms\SupplementalFile_S11\SupplementalFile_S11\DemoData\smallMGF_annotatorTest.mgf	280753	TVLTPATNHMGN[GNO:G65843VZ]VTFTIPANREFK	G65843VZ
2311	111433	460532	K.GSN[+1913.677]RSQC[+57.021]LEDHTWAPPFPIC[+57.021]K.S	508917:4	49	HexNAc(4)Hex(5)NeuAc(1)	C[+57]*2, N[+1914]	1104.2156	4	4413.8406	4413.8266	0	3.2	115	Specific	285.33	285.33	253.72	4.54	32	&gt;ca|NX_P20851-1-CAN|C4BPB_HUMAN C4b-binding protein beta chain OS=Homo sapiens OX=9606 GN=C4BPB IF=1 CO=1.10E+09 pg/l CS=ms	2403	2024-03-01_oamp56-di_io25_3th-defaultcs2_ast4ms_dia_enrichedplasma_nce27_gradient40_01_185.ScanId;v=1;d1=280755.280755.	controllerType=0 controllerNumber=1 scan=280755	33.9056	Ast4m...DIA_EnrichedPlasma_NCE27_Gradient40_01_185.raw.xlsx	Ast4m...EnrichedPlasma_NCE27_Gradient40	1	4	EnrichedPlasma	NCE27	40	./2024-03-01_OAMP56-DI_IO25_3Th-defaultcs2_Ast4m...DIA_EnrichedPlasma_NCE27_Gradient40_01_185.raw/2024-03-01_OAMP56-DI_IO25_3Th-defaultcs2_Ast4m...DIA_EnrichedPlasma_NCE27_Gradient40_01_185.raw.xlsx	D:\Projects\Astral\00_worddoc_and_powerpoints\BioRxiv\naturecoms\SupplementalFile_S11\SupplementalFile_S11\DemoData\smallMGF_annotatorTest.mgf	280755	GSN[GNO:G43728NL]RSQC[+57.021]LEDHTWAPPFPIC[+57.021]K	G43728NL
7885	340042	1284470	K.VC[+57.021]QDC[+57.021]PLLAPLN[+1913.677]DTR.V	508962:3	5	HexNAc(4)Hex(5)NeuAc(1)	C[+57]*2, N[+1914]	1229.1815	3	3685.5298	3685.5236	0	1.7	145	Specific	640.98	624.87	624.87	10.81	148	&gt;ca|NX_P02765-1-CAN|FETUA_HUMAN Alpha-2-HS-glycoprotein OS=Homo sapiens OX=9606 GN=AHSG IF=1 CO=1.10E+11 pg/l CS=ms	2885	2024-03-01_oamp56-di_io25_3th-defaultcs2_ast4ms_dia_enrichedplasma_nce27_gradient40_01_185.ScanId;v=1;d1=280781.280781.	controllerType=0 controllerNumber=1 scan=280781	33.9089	Ast4m...DIA_EnrichedPlasma_NCE27_Gradient40_01_185.raw.xlsx	Ast4m...EnrichedPlasma_NCE27_Gradient40	1	4	EnrichedPlasma	NCE27	40	./2024-03-01_OAMP56-DI_IO25_3Th-defaultcs2_Ast4m...DIA_EnrichedPlasma_NCE27_Gradient40_01_185.raw/2024-03-01_OAMP56-DI_IO25_3Th-defaultcs2_Ast4m...DIA_EnrichedPlasma_NCE27_Gradient40_01_185.raw.xlsx	D:\Projects\Astral\00_worddoc_and_powerpoints\BioRxiv\naturecoms\SupplementalFile_S11\SupplementalFile_S11\DemoData\smallMGF_annotatorTest.mgf	280781	VC[+57.021]QDC[+57.021]PLLAPLN[GNO:G43728NL]DTR	G43728NL
7660	332213	1253332	K.TVLTPATNHMGN[+1540.529]VTFTIPANR.E	508980:3	4	HexNAc(2)Hex(7)	N[+1541]	1266.2311	3	3796.6789	3795.6886	1	-3.5	74	Specific	529.65	479.25	479.25	8.17	240	&gt;ca|NX_P01024-1-CAN|CO3_HUMAN Complement C3 OS=Homo sapiens OX=9606 GN=C3 IF=1 CO=2.00E+11 pg/l CS=ms	198	2024-03-01_oamp56-di_io25_3th-defaultcs2_ast4ms_dia_enrichedplasma_nce27_gradient40_01_185.ScanId;v=1;d1=280791.280791.	controllerType=0 controllerNumber=1 scan=280791	33.91	Ast4m...DIA_EnrichedPlasma_NCE27_Gradient40_01_185.raw.xlsx	Ast4m...EnrichedPlasma_NCE27_Gradient40	1	4	EnrichedPlasma	NCE27	40	./2024-03-01_OAMP56-DI_IO25_3Th-defaultcs2_Ast4m...DIA_EnrichedPlasma_NCE27_Gradient40_01_185.raw/2024-03-01_OAMP56-DI_IO25_3Th-defaultcs2_Ast4m...DIA_EnrichedPlasma_NCE27_Gradient40_01_185.raw.xlsx	D:\Projects\Astral\00_worddoc_and_powerpoints\BioRxiv\naturecoms\SupplementalFile_S11\SupplementalFile_S11\DemoData\smallMGF_annotatorTest.mgf	280791	TVLTPATNHMGN[GNO:G49513EB]VTFTIPANR	G49513EB
7837	339225	1282128	K.VC[+57.021]QDC[+57.021]PLLAPLN[+1095.397]DTR.V	509034:2	5	HexNAc(3)Hex(3)	C[+57]*2, N[+1095]	1434.133	2	2867.2587	2867.2432	0	5.4	145	Specific	263.53	250.07	250.07	3.84	148	&gt;ca|NX_P02765-1-CAN|FETUA_HUMAN Alpha-2-HS-glycoprotein OS=Homo sapiens OX=9606 GN=AHSG IF=1 CO=1.10E+11 pg/l CS=ms	2885	2024-03-01_oamp56-di_io25_3th-defaultcs2_ast4ms_dia_enrichedplasma_nce27_gradient40_01_185.ScanId;v=1;d1=280823.280823.	controllerType=0 controllerNumber=1 scan=280823	33.9138	Ast4m...DIA_EnrichedPlasma_NCE27_Gradient40_01_185.raw.xlsx	Ast4m...EnrichedPlasma_NCE27_Gradient40	1	4	EnrichedPlasma	NCE27	40	./2024-03-01_OAMP56-DI_IO25_3Th-defaultcs2_Ast4m...DIA_EnrichedPlasma_NCE27_Gradient40_01_185.raw/2024-03-01_OAMP56-DI_IO25_3Th-defaultcs2_Ast4m...DIA_EnrichedPlasma_NCE27_Gradient40_01_185.raw.xlsx	D:\Projects\Astral\00_worddoc_and_powerpoints\BioRxiv\naturecoms\SupplementalFile_S11\SupplementalFile_S11\DemoData\smallMGF_annotatorTest.mgf	280823	VC[+57.021]QDC[+57.021]PLLAPLN[GNO:G13899HQ]DTR	G13899HQ
13538	542079	1881966	R.KVC[+57.021]QDC[+57.021]PLLAPLN[+2861.000]DTRVVHAAK.A	509154:5	5	HexNAc(5)Hex(6)NeuAc(3)	C[+57]*2, N[+2861]	1074.0684	5	5366.3127	5366.3065	0	1.2	144	Specific	320.24	304.42	304.42	5.44	148	&gt;ca|NX_P02765-1-CAN|FETUA_HUMAN Alpha-2-HS-glycoprotein OS=Homo sapiens OX=9606 GN=AHSG IF=1 CO=1.10E+11 pg/l CS=ms	2885	2024-03-01_oamp56-di_io25_3th-defaultcs2_ast4ms_dia_enrichedplasma_nce27_gradient40_01_185.ScanId;v=1;d1=280885.280885.	controllerType=0 controllerNumber=1 scan=280885	33.9213	Ast4m...DIA_EnrichedPlasma_NCE27_Gradient40_01_185.raw.xlsx	Ast4m...EnrichedPlasma_NCE27_Gradient40	1	4	EnrichedPlasma	NCE27	40	./2024-03-01_OAMP56-DI_IO25_3Th-defaultcs2_Ast4m...DIA_EnrichedPlasma_NCE27_Gradient40_01_185.raw/2024-03-01_OAMP56-DI_IO25_3Th-defaultcs2_Ast4m...DIA_EnrichedPlasma_NCE27_Gradient40_01_185.raw.xlsx	D:\Projects\Astral\00_worddoc_and_powerpoints\BioRxiv\naturecoms\SupplementalFile_S11\SupplementalFile_S11\DemoData\smallMGF_annotatorTest.mgf	280885	KVC[+57.021]QDC[+57.021]PLLAPLN[GNO:G40135HT]DTRVVHAAK	G40135HT
13557	542363	1882686	R.KVC[+57.021]QDC[+57.021]PLLAPLN[+3007.058]DTRVVHAAK.A	509162:5	5	HexNAc(5)Hex(6)dHex(1)NeuAc(3)	C[+57]*2, N[+3007]	1103.2805	5	5512.3735	5512.3644	0	1.6	144	Specific	244.98	170.12	170.12	3.61	148	&gt;ca|NX_P02765-1-CAN|FETUA_HUMAN Alpha-2-HS-glycoprotein OS=Homo sapiens OX=9606 GN=AHSG IF=1 CO=1.10E+11 pg/l CS=ms	2885	2024-03-01_oamp56-di_io25_3th-defaultcs2_ast4ms_dia_enrichedplasma_nce27_gradient40_01_185.ScanId;v=1;d1=280890.280890.	controllerType=0 controllerNumber=1 scan=280890	33.9218	Ast4m...DIA_EnrichedPlasma_NCE27_Gradient40_01_185.raw.xlsx	Ast4m...EnrichedPlasma_NCE27_Gradient40	1	4	EnrichedPlasma	NCE27	40	./2024-03-01_OAMP56-DI_IO25_3Th-defaultcs2_Ast4m...DIA_EnrichedPlasma_NCE27_Gradient40_01_185.raw/2024-03-01_OAMP56-DI_IO25_3Th-defaultcs2_Ast4m...DIA_EnrichedPlasma_NCE27_Gradient40_01_185.raw.xlsx	D:\Projects\Astral\00_worddoc_and_powerpoints\BioRxiv\naturecoms\SupplementalFile_S11\SupplementalFile_S11\DemoData\smallMGF_annotatorTest.mgf	280890	KVC[+57.021]QDC[+57.021]PLLAPLN[GNO:G53972TI]DTRVVHAAK	G53972TI
7473	327956	1239156	K.TVLTPATNHMGN[+1216.423]VTFTIPANR.E	509172:3	4	HexNAc(2)Hex(5)	N[+1216]	1157.8648	3	3471.5799	3471.583	0	-0.9	74	Specific	225.3	225.3	225.3	3.76	240	&gt;ca|NX_P01024-1-CAN|CO3_HUMAN Complement C3 OS=Homo sapiens OX=9606 GN=C3 IF=1 CO=2.00E+11 pg/l CS=ms	198	2024-03-01_oamp56-di_io25_3th-defaultcs2_ast4ms_dia_enrichedplasma_nce27_gradient40_01_185.ScanId;v=1;d1=280895.280895.	controllerType=0 controllerNumber=1 scan=280895	33.9224	Ast4m...DIA_EnrichedPlasma_NCE27_Gradient40_01_185.raw.xlsx	Ast4m...EnrichedPlasma_NCE27_Gradient40	1	4	EnrichedPlasma	NCE27	40	./2024-03-01_OAMP56-DI_IO25_3Th-defaultcs2_Ast4m...DIA_EnrichedPlasma_NCE27_Gradient40_01_185.raw/2024-03-01_OAMP56-DI_IO25_3Th-defaultcs2_Ast4m...DIA_EnrichedPlasma_NCE27_Gradient40_01_185.raw.xlsx	D:\Projects\Astral\00_worddoc_and_powerpoints\BioRxiv\naturecoms\SupplementalFile_S11\SupplementalFile_S11\DemoData\smallMGF_annotatorTest.mgf	280895	TVLTPATNHMGN[GNO:G44147IO]VTFTIPANR	G44147IO
7544	329427	1244359	K.TVLTPATNHMGN[+1378.476]VTFTIPANR.E	509189:3	4	HexNAc(2)Hex(6)	N[+1378]	1211.8885	3	3633.6509	3633.6358	0	4.2	74	Specific	410.19	353.77	353.77	5.09	240	&gt;ca|NX_P01024-1-CAN|CO3_HUMAN Complement C3 OS=Homo sapiens OX=9606 GN=C3 IF=1 CO=2.00E+11 pg/l CS=ms	198	2024-03-01_oamp56-di_io25_3th-defaultcs2_ast4ms_dia_enrichedplasma_nce27_gradient40_01_185.ScanId;v=1;d1=280904.280904.	controllerType=0 controllerNumber=1 scan=280904	33.9235	Ast4m...DIA_EnrichedPlasma_NCE27_Gradient40_01_185.raw.xlsx	Ast4m...EnrichedPlasma_NCE27_Gradient40	1	4	EnrichedPlasma	NCE27	40	./2024-03-01_OAMP56-DI_IO25_3Th-defaultcs2_Ast4m...DIA_EnrichedPlasma_NCE27_Gradient40_01_185.raw/2024-03-01_OAMP56-DI_IO25_3Th-defaultcs2_Ast4m...DIA_EnrichedPlasma_NCE27_Gradient40_01_185.raw.xlsx	D:\Projects\Astral\00_worddoc_and_powerpoints\BioRxiv\naturecoms\SupplementalFile_S11\SupplementalFile_S11\DemoData\smallMGF_annotatorTest.mgf	280904	TVLTPATNHMGN[GNO:G74112GC]VTFTIPANR	G74112GC
7921	340078	1284506	K.VC[+57.021]QDC[+57.021]PLLAPLN[+1913.677]DTR.V	509193:3	5	HexNAc(4)Hex(5)NeuAc(1)	C[+57]*2, N[+1914]	1229.1815	3	3685.5298	3685.5236	0	1.7	145	Specific	354.62	354.62	354.62	6.8	148	&gt;ca|NX_P02765-1-CAN|FETUA_HUMAN Alpha-2-HS-glycoprotein OS=Homo sapiens OX=9606 GN=AHSG IF=1 CO=1.10E+11 pg/l CS=ms	2885	2024-03-01_oamp56-di_io25_3th-defaultcs2_ast4ms_dia_enrichedplasma_nce27_gradient40_01_185.ScanId;v=1;d1=280907.280907.	controllerType=0 controllerNumber=1 scan=280907	33.9238	Ast4m...DIA_EnrichedPlasma_NCE27_Gradient40_01_185.raw.xlsx	Ast4m...EnrichedPlasma_NCE27_Gradient40	1	4	EnrichedPlasma	NCE27	40	./2024-03-01_OAMP56-DI_IO25_3Th-defaultcs2_Ast4m...DIA_EnrichedPlasma_NCE27_Gradient40_01_185.raw/2024-03-01_OAMP56-DI_IO25_3Th-defaultcs2_Ast4m...DIA_EnrichedPlasma_NCE27_Gradient40_01_185.raw.xlsx	D:\Projects\Astral\00_worddoc_and_powerpoints\BioRxiv\naturecoms\SupplementalFile_S11\SupplementalFile_S11\DemoData\smallMGF_annotatorTest.mgf	280907	VC[+57.021]QDC[+57.021]PLLAPLN[GNO:G43728NL]DTR	G43728NL
5317	258344	1055573	K.STGKPTLYN[+1378.476]VSLVM[+15.995]SDTAGTC[+57.021]Y.-	509197:3	3	HexNAc(2)Hex(6)	C[+57], M[+16], N[+1378]	1253.8642	3	3759.578	3759.5756	0	0.6	432	CRagged	291.57	261.58	261.58	4.55	412	&gt;ca|NX_P01871-1-CAN|IGHM_HUMAN Immunoglobulin heavy constant mu OS=Homo sapiens OX=9606 GN=IGHM IF=1 CO=1.10E+11 pg/l CS=ms	3098	2024-03-01_oamp56-di_io25_3th-defaultcs2_ast4ms_dia_enrichedplasma_nce27_gradient40_01_185.ScanId;v=1;d1=280909.280909.	controllerType=0 controllerNumber=1 scan=280909	33.9241	Ast4m...DIA_EnrichedPlasma_NCE27_Gradient40_01_185.raw.xlsx	Ast4m...EnrichedPlasma_NCE27_Gradient40	1	4	EnrichedPlasma	NCE27	40	./2024-03-01_OAMP56-DI_IO25_3Th-defaultcs2_Ast4m...DIA_EnrichedPlasma_NCE27_Gradient40_01_185.raw/2024-03-01_OAMP56-DI_IO25_3Th-defaultcs2_Ast4m...DIA_EnrichedPlasma_NCE27_Gradient40_01_185.raw.xlsx	D:\Projects\Astral\00_worddoc_and_powerpoints\BioRxiv\naturecoms\SupplementalFile_S11\SupplementalFile_S11\DemoData\smallMGF_annotatorTest.mgf	280909	STGKPTLYN[GNO:G74112GC]VSLVM[+15.995]SDTAGTC[+57.021]Y	G74112GC
8355	371216	1406584	K.VTQVYAEN[+2861.000]GTVLQGSTVASVYK.G	509202:4	33	HexNAc(5)Hex(6)NeuAc(3)	N[+2861]	1294.5565	4	5175.2043	5175.1926	0	2.3	317	Specific	466.74	459.47	459.47	7.5	37	&gt;ca|NX_P27169-1-CAN|PON1_HUMAN Serum paraoxonase/arylesterase 1 OS=Homo sapiens OX=9606 GN=PON1 IF=1 CO=1.70E+10 pg/l CS=ms	636	2024-03-01_oamp56-di_io25_3th-defaultcs2_ast4ms_dia_enrichedplasma_nce27_gradient40_01_185.ScanId;v=1;d1=280914.280914.	controllerType=0 controllerNumber=1 scan=280914	33.9249	Ast4m...DIA_EnrichedPlasma_NCE27_Gradient40_01_185.raw.xlsx	Ast4m...EnrichedPlasma_NCE27_Gradient40	1	4	EnrichedPlasma	NCE27	40	./2024-03-01_OAMP56-DI_IO25_3Th-defaultcs2_Ast4m...DIA_EnrichedPlasma_NCE27_Gradient40_01_185.raw/2024-03-01_OAMP56-DI_IO25_3Th-defaultcs2_Ast4m...DIA_EnrichedPlasma_NCE27_Gradient40_01_185.raw.xlsx	D:\Projects\Astral\00_worddoc_and_powerpoints\BioRxiv\naturecoms\SupplementalFile_S11\SupplementalFile_S11\DemoData\smallMGF_annotatorTest.mgf	280914	VTQVYAEN[GNO:G40135HT]GTVLQGSTVASVYK	G40135HT
14398	593785	2014493	R.Q[-17.027]DQC[+57.021]IYN[+2204.772]TTYLNVQR.E	509221:3	20	HexNAc(4)Hex(5)NeuAc(2)	C[+57], N[+2205], Q[-17]	1369.2232	3	4105.6551	4103.6426	2	1.4	87	Specific	266.84	208.66	23.92	5.73	167	&gt;ca|NX_P02763-1-CAN|A1AG1_HUMAN Alpha-1-acid glycoprotein 1 OS=Homo sapiens OX=9606 GN=ORM1 IF=1 CO=6.10E+10 pg/l CS=ms	1306	2024-03-01_oamp56-di_io25_3th-defaultcs2_ast4ms_dia_enrichedplasma_nce27_gradient40_01_185.ScanId;v=1;d1=280925.280925.	controllerType=0 controllerNumber=1 scan=280925	33.9262	Ast4m...DIA_EnrichedPlasma_NCE27_Gradient40_01_185.raw.xlsx	Ast4m...EnrichedPlasma_NCE27_Gradient40	1	4	EnrichedPlasma	NCE27	40	./2024-03-01_OAMP56-DI_IO25_3Th-defaultcs2_Ast4m...DIA_EnrichedPlasma_NCE27_Gradient40_01_185.raw/2024-03-01_OAMP56-DI_IO25_3Th-defaultcs2_Ast4m...DIA_EnrichedPlasma_NCE27_Gradient40_01_185.raw.xlsx	D:\Projects\Astral\00_worddoc_and_powerpoints\BioRxiv\naturecoms\SupplementalFile_S11\SupplementalFile_S11\DemoData\smallMGF_annotatorTest.mgf	280925	Q[-17.027]DQC[+57.021]IYN[GNO:G43679GQ]TTYLNVQR	G43679GQ
7694	332867	1254831	K.TVLTPATNHMGN[+1540.529]VTFTIPANREFK.S	509224:3	4	HexNAc(2)Hex(7)	N[+1541]	1400.6389	3	4199.902	4199.8946	0	1.8	74	Specific	369.57	317.67	317.67	5.27	240	&gt;ca|NX_P01024-1-CAN|CO3_HUMAN Complement C3 OS=Homo sapiens OX=9606 GN=C3 IF=1 CO=2.00E+11 pg/l CS=ms	198	2024-03-01_oamp56-di_io25_3th-defaultcs2_ast4ms_dia_enrichedplasma_nce27_gradient40_01_185.ScanId;v=1;d1=280928.280928.	controllerType=0 controllerNumber=1 scan=280928	33.9267	Ast4m...DIA_EnrichedPlasma_NCE27_Gradient40_01_185.raw.xlsx	Ast4m...EnrichedPlasma_NCE27_Gradient40	1	4	EnrichedPlasma	NCE27	40	./2024-03-01_OAMP56-DI_IO25_3Th-defaultcs2_Ast4m...DIA_EnrichedPlasma_NCE27_Gradient40_01_185.raw/2024-03-01_OAMP56-DI_IO25_3Th-defaultcs2_Ast4m...DIA_EnrichedPlasma_NCE27_Gradient40_01_185.raw.xlsx	D:\Projects\Astral\00_worddoc_and_powerpoints\BioRxiv\naturecoms\SupplementalFile_S11\SupplementalFile_S11\DemoData\smallMGF_annotatorTest.mgf	280928	TVLTPATNHMGN[GNO:G49513EB]VTFTIPANREFK	G49513EB
7848	339303	1282246	K.VC[+57.021]QDC[+57.021]PLLAPLN[+1257.449]DTR.V	509252:2	5	HexNAc(3)Hex(4)	C[+57]*2, N[+1257]	1515.1531	2	3029.299	3029.296	0	1	145	Specific	349.64	300.57	300.57	6.66	148	&gt;ca|NX_P02765-1-CAN|FETUA_HUMAN Alpha-2-HS-glycoprotein OS=Homo sapiens OX=9606 GN=AHSG IF=1 CO=1.10E+11 pg/l CS=ms	2885	2024-03-01_oamp56-di_io25_3th-defaultcs2_ast4ms_dia_enrichedplasma_nce27_gradient40_01_185.ScanId;v=1;d1=280943.280943.	controllerType=0 controllerNumber=1 scan=280943	33.9285	Ast4m...DIA_EnrichedPlasma_NCE27_Gradient40_01_185.raw.xlsx	Ast4m...EnrichedPlasma_NCE27_Gradient40	1	4	EnrichedPlasma	NCE27	40	./2024-03-01_OAMP56-DI_IO25_3Th-defaultcs2_Ast4m...DIA_EnrichedPlasma_NCE27_Gradient40_01_185.raw/2024-03-01_OAMP56-DI_IO25_3Th-defaultcs2_Ast4m...DIA_EnrichedPlasma_NCE27_Gradient40_01_185.raw.xlsx	D:\Projects\Astral\00_worddoc_and_powerpoints\BioRxiv\naturecoms\SupplementalFile_S11\SupplementalFile_S11\DemoData\smallMGF_annotatorTest.mgf	280943	VC[+57.021]QDC[+57.021]PLLAPLN[GNO:G83155SV]DTR	G83155SV
7849	339304	1282246	K.VC[+57.021]QDC[+57.021]PLLAPLN[+1257.449]DTR.V	509252:2	5	HexNAc(3)Hex(4)	C[+57]*2, N[+1257]	1515.1531	2	3029.299	3029.296	0	1	145	Specific	349.64	300.57	300.57	6.66	148	&gt;ca|NX_P02765-1-CAN|FETUA_HUMAN Alpha-2-HS-glycoprotein OS=Homo sapiens OX=9606 GN=AHSG IF=1 CO=1.10E+11 pg/l CS=ms	2885	2024-03-01_oamp56-di_io25_3th-defaultcs2_ast4ms_dia_enrichedplasma_nce27_gradient40_01_185.ScanId;v=1;d1=280943.280943.	controllerType=0 controllerNumber=1 scan=280943	33.9285	Ast4m...DIA_EnrichedPlasma_NCE27_Gradient40_01_185.raw.xlsx	Ast4m...EnrichedPlasma_NCE27_Gradient40	1	4	EnrichedPlasma	NCE27	40	./2024-03-01_OAMP56-DI_IO25_3Th-defaultcs2_Ast4m...DIA_EnrichedPlasma_NCE27_Gradient40_01_185.raw/2024-03-01_OAMP56-DI_IO25_3Th-defaultcs2_Ast4m...DIA_EnrichedPlasma_NCE27_Gradient40_01_185.raw.xlsx	D:\Projects\Astral\00_worddoc_and_powerpoints\BioRxiv\naturecoms\SupplementalFile_S11\SupplementalFile_S11\DemoData\smallMGF_annotatorTest.mgf	280943	VC[+57.021]QDC[+57.021]PLLAPLN[GNO:G26500IJ]DTR	G26500IJ
7591	330653	1247283	K.TVLTPATNHMGN[+1378.476]VTFTIPANREFK.S	509310:4	4	HexNAc(2)Hex(6)	N[+1378]	1010.2186	4	4037.8526	4037.8418	0	2.7	74	Specific	432.08	429.57	429.57	6.74	240	&gt;ca|NX_P01024-1-CAN|CO3_HUMAN Complement C3 OS=Homo sapiens OX=9606 GN=C3 IF=1 CO=2.00E+11 pg/l CS=ms	198	2024-03-01_oamp56-di_io25_3th-defaultcs2_ast4ms_dia_enrichedplasma_nce27_gradient40_01_185.ScanId;v=1;d1=280973.280973.	controllerType=0 controllerNumber=1 scan=280973	33.9321	Ast4m...DIA_EnrichedPlasma_NCE27_Gradient40_01_185.raw.xlsx	Ast4m...EnrichedPlasma_NCE27_Gradient40	1	4	EnrichedPlasma	NCE27	40	./2024-03-01_OAMP56-DI_IO25_3Th-defaultcs2_Ast4m...DIA_EnrichedPlasma_NCE27_Gradient40_01_185.raw/2024-03-01_OAMP56-DI_IO25_3Th-defaultcs2_Ast4m...DIA_EnrichedPlasma_NCE27_Gradient40_01_185.raw.xlsx	D:\Projects\Astral\00_worddoc_and_powerpoints\BioRxiv\naturecoms\SupplementalFile_S11\SupplementalFile_S11\DemoData\smallMGF_annotatorTest.mgf	280973	TVLTPATNHMGN[GNO:G74112GC]VTFTIPANREFK	G74112GC
7599	330661	1247291	K.TVLTPATNHMGN[+1378.476]VTFTIPANREFK.S	509312:4	4	HexNAc(2)Hex(6)	N[+1378]	1010.2186	4	4037.8526	4037.8418	0	2.7	74	Specific	391.01	327.15	327.15	6.05	240	&gt;ca|NX_P01024-1-CAN|CO3_HUMAN Complement C3 OS=Homo sapiens OX=9606 GN=C3 IF=1 CO=2.00E+11 pg/l CS=ms	198	2024-03-01_oamp56-di_io25_3th-defaultcs2_ast4ms_dia_enrichedplasma_nce27_gradient40_01_185.ScanId;v=1;d1=280974.280974.	controllerType=0 controllerNumber=1 scan=280974	33.9322	Ast4m...DIA_EnrichedPlasma_NCE27_Gradient40_01_185.raw.xlsx	Ast4m...EnrichedPlasma_NCE27_Gradient40	1	4	EnrichedPlasma	NCE27	40	./2024-03-01_OAMP56-DI_IO25_3Th-defaultcs2_Ast4m...DIA_EnrichedPlasma_NCE27_Gradient40_01_185.raw/2024-03-01_OAMP56-DI_IO25_3Th-defaultcs2_Ast4m...DIA_EnrichedPlasma_NCE27_Gradient40_01_185.raw.xlsx	D:\Projects\Astral\00_worddoc_and_powerpoints\BioRxiv\naturecoms\SupplementalFile_S11\SupplementalFile_S11\DemoData\smallMGF_annotatorTest.mgf	280974	TVLTPATNHMGN[GNO:G74112GC]VTFTIPANREFK	G74112GC
7689	332862	1254826	K.TVLTPATNHMGN[+1540.529]VTFTIPANREFK.S	509327:4	4	HexNAc(2)Hex(7)	N[+1541]	1050.7311	4	4199.9027	4199.8946	0	1.9	74	Specific	783.24	663.36	663.36	13.05	240	&gt;ca|NX_P01024-1-CAN|CO3_HUMAN Complement C3 OS=Homo sapiens OX=9606 GN=C3 IF=1 CO=2.00E+11 pg/l CS=ms	198	2024-03-01_oamp56-di_io25_3th-defaultcs2_ast4ms_dia_enrichedplasma_nce27_gradient40_01_185.ScanId;v=1;d1=280983.280983.	controllerType=0 controllerNumber=1 scan=280983	33.9332	Ast4m...DIA_EnrichedPlasma_NCE27_Gradient40_01_185.raw.xlsx	Ast4m...EnrichedPlasma_NCE27_Gradient40	1	4	EnrichedPlasma	NCE27	40	./2024-03-01_OAMP56-DI_IO25_3Th-defaultcs2_Ast4m...DIA_EnrichedPlasma_NCE27_Gradient40_01_185.raw/2024-03-01_OAMP56-DI_IO25_3Th-defaultcs2_Ast4m...DIA_EnrichedPlasma_NCE27_Gradient40_01_185.raw.xlsx	D:\Projects\Astral\00_worddoc_and_powerpoints\BioRxiv\naturecoms\SupplementalFile_S11\SupplementalFile_S11\DemoData\smallMGF_annotatorTest.mgf	280983	TVLTPATNHMGN[GNO:G49513EB]VTFTIPANREFK	G49513EB
2605	124306	508104	K.ILRQQQHLFGSN[+1913.677]VTDC[+57.021]SGNFC[+57.021]LFRSETK.D	509329:5	1	HexNAc(4)Hex(5)NeuAc(1)	C[+57]*2, N[+1914]	1052.0642	5	5256.292	5256.2877	0	0.8	619	Specific	239.7	145.25	145.25	2.49	310	&gt;ca|NX_P02787-1-CAN|TRFE_HUMAN Serotransferrin OS=Homo sapiens OX=9606 GN=TF IF=1 CO=9.80E+10 pg/l CS=ms	170	2024-03-01_oamp56-di_io25_3th-defaultcs2_ast4ms_dia_enrichedplasma_nce27_gradient40_01_185.ScanId;v=1;d1=280984.280984.	controllerType=0 controllerNumber=1 scan=280984	33.9332	Ast4m...DIA_EnrichedPlasma_NCE27_Gradient40_01_185.raw.xlsx	Ast4m...EnrichedPlasma_NCE27_Gradient40	1	4	EnrichedPlasma	NCE27	40	./2024-03-01_OAMP56-DI_IO25_3Th-defaultcs2_Ast4m...DIA_EnrichedPlasma_NCE27_Gradient40_01_185.raw/2024-03-01_OAMP56-DI_IO25_3Th-defaultcs2_Ast4m...DIA_EnrichedPlasma_NCE27_Gradient40_01_185.raw.xlsx	D:\Projects\Astral\00_worddoc_and_powerpoints\BioRxiv\naturecoms\SupplementalFile_S11\SupplementalFile_S11\DemoData\smallMGF_annotatorTest.mgf	280984	ILRQQQHLFGSN[GNO:G43728NL]VTDC[+57.021]SGNFC[+57.021]LFRSETK	G43728NL
2312	111434	460533	K.GSN[+1913.677]RSQC[+57.021]LEDHTWAPPFPIC[+57.021]K.S	509344:4	49	HexNAc(4)Hex(5)NeuAc(1)	C[+57]*2, N[+1914]	1104.2139	4	4413.8338	4413.8266	0	1.6	115	Specific	261.3	261.3	237.05	5.14	32	&gt;ca|NX_P20851-1-CAN|C4BPB_HUMAN C4b-binding protein beta chain OS=Homo sapiens OX=9606 GN=C4BPB IF=1 CO=1.10E+09 pg/l CS=ms	2403	2024-03-01_oamp56-di_io25_3th-defaultcs2_ast4ms_dia_enrichedplasma_nce27_gradient40_01_185.ScanId;v=1;d1=280992.280992.	controllerType=0 controllerNumber=1 scan=280992	33.9341	Ast4m...DIA_EnrichedPlasma_NCE27_Gradient40_01_185.raw.xlsx	Ast4m...EnrichedPlasma_NCE27_Gradient40	1	4	EnrichedPlasma	NCE27	40	./2024-03-01_OAMP56-DI_IO25_3Th-defaultcs2_Ast4m...DIA_EnrichedPlasma_NCE27_Gradient40_01_185.raw/2024-03-01_OAMP56-DI_IO25_3Th-defaultcs2_Ast4m...DIA_EnrichedPlasma_NCE27_Gradient40_01_185.raw.xlsx	D:\Projects\Astral\00_worddoc_and_powerpoints\BioRxiv\naturecoms\SupplementalFile_S11\SupplementalFile_S11\DemoData\smallMGF_annotatorTest.mgf	280992	GSN[GNO:G43728NL]RSQC[+57.021]LEDHTWAPPFPIC[+57.021]K	G43728NL
14440	595518	2019296	R.Q[-17.027]NQC[+57.021]FYN[+2861.000]SSYLNVQR.E	509376:4	44	HexNAc(5)Hex(6)NeuAc(3)	C[+57], N[+2861], Q[-17]	1191.9667	4	4764.845	4764.8392	0	1.2	87	Specific	275.39	164.86	164.86	4.14	76	&gt;ca|NX_P19652-1-CAN|A1AG2_HUMAN Alpha-1-acid glycoprotein 2 OS=Homo sapiens OX=9606 GN=ORM2 IF=1 CO=4.10E+10 pg/l CS=ms	2835	2024-03-01_oamp56-di_io25_3th-defaultcs2_ast4ms_dia_enrichedplasma_nce27_gradient40_01_185.ScanId;v=1;d1=281011.281011.	controllerType=0 controllerNumber=1 scan=281011	33.9364	Ast4m...DIA_EnrichedPlasma_NCE27_Gradient40_01_185.raw.xlsx	Ast4m...EnrichedPlasma_NCE27_Gradient40	1	4	EnrichedPlasma	NCE27	40	./2024-03-01_OAMP56-DI_IO25_3Th-defaultcs2_Ast4m...DIA_EnrichedPlasma_NCE27_Gradient40_01_185.raw/2024-03-01_OAMP56-DI_IO25_3Th-defaultcs2_Ast4m...DIA_EnrichedPlasma_NCE27_Gradient40_01_185.raw.xlsx	D:\Projects\Astral\00_worddoc_and_powerpoints\BioRxiv\naturecoms\SupplementalFile_S11\SupplementalFile_S11\DemoData\smallMGF_annotatorTest.mgf	281011	Q[-17.027]NQC[+57.021]FYN[GNO:G40135HT]SSYLNVQR	G40135HT
7886	340043	1284471	K.VC[+57.021]QDC[+57.021]PLLAPLN[+1913.677]DTR.V	509386:3	5	HexNAc(4)Hex(5)NeuAc(1)	C[+57]*2, N[+1914]	1229.1816	3	3685.5302	3685.5236	0	1.8	145	Specific	630.62	602.55	602.55	10.81	148	&gt;ca|NX_P02765-1-CAN|FETUA_HUMAN Alpha-2-HS-glycoprotein OS=Homo sapiens OX=9606 GN=AHSG IF=1 CO=1.10E+11 pg/l CS=ms	2885	2024-03-01_oamp56-di_io25_3th-defaultcs2_ast4ms_dia_enrichedplasma_nce27_gradient40_01_185.ScanId;v=1;d1=281017.281017.	controllerType=0 controllerNumber=1 scan=281017	33.9371	Ast4m...DIA_EnrichedPlasma_NCE27_Gradient40_01_185.raw.xlsx	Ast4m...EnrichedPlasma_NCE27_Gradient40	1	4	EnrichedPlasma	NCE27	40	./2024-03-01_OAMP56-DI_IO25_3Th-defaultcs2_Ast4m...DIA_EnrichedPlasma_NCE27_Gradient40_01_185.raw/2024-03-01_OAMP56-DI_IO25_3Th-defaultcs2_Ast4m...DIA_EnrichedPlasma_NCE27_Gradient40_01_185.raw.xlsx	D:\Projects\Astral\00_worddoc_and_powerpoints\BioRxiv\naturecoms\SupplementalFile_S11\SupplementalFile_S11\DemoData\smallMGF_annotatorTest.mgf	281017	VC[+57.021]QDC[+57.021]PLLAPLN[GNO:G43728NL]DTR	G43728NL
7664	332217	1253336	K.TVLTPATNHMGN[+1540.529]VTFTIPANR.E	509404:3	4	HexNAc(2)Hex(7)	N[+1541]	1266.2317	3	3796.6807	3795.6886	1	-3	74	Specific	475.28	469.81	469.81	8.07	240	&gt;ca|NX_P01024-1-CAN|CO3_HUMAN Complement C3 OS=Homo sapiens OX=9606 GN=C3 IF=1 CO=2.00E+11 pg/l CS=ms	198	2024-03-01_oamp56-di_io25_3th-defaultcs2_ast4ms_dia_enrichedplasma_nce27_gradient40_01_185.ScanId;v=1;d1=281027.281027.	controllerType=0 controllerNumber=1 scan=281027	33.9382	Ast4m...DIA_EnrichedPlasma_NCE27_Gradient40_01_185.raw.xlsx	Ast4m...EnrichedPlasma_NCE27_Gradient40	1	4	EnrichedPlasma	NCE27	40	./2024-03-01_OAMP56-DI_IO25_3Th-defaultcs2_Ast4m...DIA_EnrichedPlasma_NCE27_Gradient40_01_185.raw/2024-03-01_OAMP56-DI_IO25_3Th-defaultcs2_Ast4m...DIA_EnrichedPlasma_NCE27_Gradient40_01_185.raw.xlsx	D:\Projects\Astral\00_worddoc_and_powerpoints\BioRxiv\naturecoms\SupplementalFile_S11\SupplementalFile_S11\DemoData\smallMGF_annotatorTest.mgf	281027	TVLTPATNHMGN[GNO:G49513EB]VTFTIPANR	G49513EB
13546	542087	1881974	R.KVC[+57.021]QDC[+57.021]PLLAPLN[+2861.000]DTRVVHAAK.A	509427:4	5	HexNAc(5)Hex(6)NeuAc(3)	C[+57]*2, N[+2861]	1342.3359	4	5366.3219	5366.3065	0	2.9	144	Specific	192.06	177.63	177.63	2.13	148	&gt;ca|NX_P02765-1-CAN|FETUA_HUMAN Alpha-2-HS-glycoprotein OS=Homo sapiens OX=9606 GN=AHSG IF=1 CO=1.10E+11 pg/l CS=ms	2885	2024-03-01_oamp56-di_io25_3th-defaultcs2_ast4ms_dia_enrichedplasma_nce27_gradient40_01_185.ScanId;v=1;d1=281040.281040.	controllerType=0 controllerNumber=1 scan=281040	33.9397	Ast4m...DIA_EnrichedPlasma_NCE27_Gradient40_01_185.raw.xlsx	Ast4m...EnrichedPlasma_NCE27_Gradient40	1	4	EnrichedPlasma	NCE27	40	./2024-03-01_OAMP56-DI_IO25_3Th-defaultcs2_Ast4m...DIA_EnrichedPlasma_NCE27_Gradient40_01_185.raw/2024-03-01_OAMP56-DI_IO25_3Th-defaultcs2_Ast4m...DIA_EnrichedPlasma_NCE27_Gradient40_01_185.raw.xlsx	D:\Projects\Astral\00_worddoc_and_powerpoints\BioRxiv\naturecoms\SupplementalFile_S11\SupplementalFile_S11\DemoData\smallMGF_annotatorTest.mgf	281040	KVC[+57.021]QDC[+57.021]PLLAPLN[GNO:G40135HT]DTRVVHAAK	G40135HT
7702	332875	1254839	K.TVLTPATNHMGN[+1540.529]VTFTIPANREFK.S	509448:3	4	HexNAc(2)Hex(7)	N[+1541]	1400.6382	3	4199.9002	4199.8946	0	1.3	74	Specific	181.65	144.71	144.71	2.11	240	&gt;ca|NX_P01024-1-CAN|CO3_HUMAN Complement C3 OS=Homo sapiens OX=9606 GN=C3 IF=1 CO=2.00E+11 pg/l CS=ms	198	2024-03-01_oamp56-di_io25_3th-defaultcs2_ast4ms_dia_enrichedplasma_nce27_gradient40_01_185.ScanId;v=1;d1=281055.281055.	controllerType=0 controllerNumber=1 scan=281055	33.9418	Ast4m...DIA_EnrichedPlasma_NCE27_Gradient40_01_185.raw.xlsx	Ast4m...EnrichedPlasma_NCE27_Gradient40	1	4	EnrichedPlasma	NCE27	40	./2024-03-01_OAMP56-DI_IO25_3Th-defaultcs2_Ast4m...DIA_EnrichedPlasma_NCE27_Gradient40_01_185.raw/2024-03-01_OAMP56-DI_IO25_3Th-defaultcs2_Ast4m...DIA_EnrichedPlasma_NCE27_Gradient40_01_185.raw.xlsx	D:\Projects\Astral\00_worddoc_and_powerpoints\BioRxiv\naturecoms\SupplementalFile_S11\SupplementalFile_S11\DemoData\smallMGF_annotatorTest.mgf	281055	TVLTPATNHMGN[GNO:G49513EB]VTFTIPANREFK	G49513EB
14439	595517	2019295	R.Q[-17.027]NQC[+57.021]FYN[+2861.000]SSYLNVQR.E	509520:3	44	HexNAc(5)Hex(6)NeuAc(3)	C[+57], N[+2861], Q[-17]	1588.9528	3	4764.8439	4764.8392	0	1	87	Specific	325.56	203.14	203.14	5.98	76	&gt;ca|NX_P19652-1-CAN|A1AG2_HUMAN Alpha-1-acid glycoprotein 2 OS=Homo sapiens OX=9606 GN=ORM2 IF=1 CO=4.10E+10 pg/l CS=ms	2835	2024-03-01_oamp56-di_io25_3th-defaultcs2_ast4ms_dia_enrichedplasma_nce27_gradient40_01_185.ScanId;v=1;d1=281091.281091.	controllerType=0 controllerNumber=1 scan=281091	33.9462	Ast4m...DIA_EnrichedPlasma_NCE27_Gradient40_01_185.raw.xlsx	Ast4m...EnrichedPlasma_NCE27_Gradient40	1	4	EnrichedPlasma	NCE27	40	./2024-03-01_OAMP56-DI_IO25_3Th-defaultcs2_Ast4m...DIA_EnrichedPlasma_NCE27_Gradient40_01_185.raw/2024-03-01_OAMP56-DI_IO25_3Th-defaultcs2_Ast4m...DIA_EnrichedPlasma_NCE27_Gradient40_01_185.raw.xlsx	D:\Projects\Astral\00_worddoc_and_powerpoints\BioRxiv\naturecoms\SupplementalFile_S11\SupplementalFile_S11\DemoData\smallMGF_annotatorTest.mgf	281091	Q[-17.027]NQC[+57.021]FYN[GNO:G40135HT]SSYLNVQR	G40135HT
7685	332238	1253357	K.TVLTPATNHMGN[+1540.529]VTFTIPANR.E	509550:4	4	HexNAc(2)Hex(7)	N[+1541]	950.1763	4	3797.6834	3795.6886	2	-3.1	74	Specific	233.19	221.09	221.09	3.53	240	&gt;ca|NX_P01024-1-CAN|CO3_HUMAN Complement C3 OS=Homo sapiens OX=9606 GN=C3 IF=1 CO=2.00E+11 pg/l CS=ms	198	2024-03-01_oamp56-di_io25_3th-defaultcs2_ast4ms_dia_enrichedplasma_nce27_gradient40_01_185.ScanId;v=1;d1=281105.281105.	controllerType=0 controllerNumber=1 scan=281105	33.9479	Ast4m...DIA_EnrichedPlasma_NCE27_Gradient40_01_185.raw.xlsx	Ast4m...EnrichedPlasma_NCE27_Gradient40	1	4	EnrichedPlasma	NCE27	40	./2024-03-01_OAMP56-DI_IO25_3Th-defaultcs2_Ast4m...DIA_EnrichedPlasma_NCE27_Gradient40_01_185.raw/2024-03-01_OAMP56-DI_IO25_3Th-defaultcs2_Ast4m...DIA_EnrichedPlasma_NCE27_Gradient40_01_185.raw.xlsx	D:\Projects\Astral\00_worddoc_and_powerpoints\BioRxiv\naturecoms\SupplementalFile_S11\SupplementalFile_S11\DemoData\smallMGF_annotatorTest.mgf	281105	TVLTPATNHMGN[GNO:G49513EB]VTFTIPANR	G49513EB
7497	328636	1241021	K.TVLTPATNHMGN[+1216.423]VTFTIPANREFK.S	509557:4	4	HexNAc(2)Hex(5)	N[+1216]	969.7031	4	3875.7906	3875.7889	0	0.4	74	Specific	236.94	180.83	180.83	3.05	240	&gt;ca|NX_P01024-1-CAN|CO3_HUMAN Complement C3 OS=Homo sapiens OX=9606 GN=C3 IF=1 CO=2.00E+11 pg/l CS=ms	198	2024-03-01_oamp56-di_io25_3th-defaultcs2_ast4ms_dia_enrichedplasma_nce27_gradient40_01_185.ScanId;v=1;d1=281108.281108.	controllerType=0 controllerNumber=1 scan=281108	33.9482	Ast4m...DIA_EnrichedPlasma_NCE27_Gradient40_01_185.raw.xlsx	Ast4m...EnrichedPlasma_NCE27_Gradient40	1	4	EnrichedPlasma	NCE27	40	./2024-03-01_OAMP56-DI_IO25_3Th-defaultcs2_Ast4m...DIA_EnrichedPlasma_NCE27_Gradient40_01_185.raw/2024-03-01_OAMP56-DI_IO25_3Th-defaultcs2_Ast4m...DIA_EnrichedPlasma_NCE27_Gradient40_01_185.raw.xlsx	D:\Projects\Astral\00_worddoc_and_powerpoints\BioRxiv\naturecoms\SupplementalFile_S11\SupplementalFile_S11\DemoData\smallMGF_annotatorTest.mgf	281108	TVLTPATNHMGN[GNO:G44147IO]VTFTIPANREFK	G44147IO
13542	542083	1881970	R.KVC[+57.021]QDC[+57.021]PLLAPLN[+2861.000]DTRVVHAAK.A	509584:5	5	HexNAc(5)Hex(6)NeuAc(3)	C[+57]*2, N[+2861]	1074.0681	5	5366.3115	5366.3065	0	0.9	144	Specific	279.47	279.47	279.47	4.57	148	&gt;ca|NX_P02765-1-CAN|FETUA_HUMAN Alpha-2-HS-glycoprotein OS=Homo sapiens OX=9606 GN=AHSG IF=1 CO=1.10E+11 pg/l CS=ms	2885	2024-03-01_oamp56-di_io25_3th-defaultcs2_ast4ms_dia_enrichedplasma_nce27_gradient40_01_185.ScanId;v=1;d1=281122.281122.	controllerType=0 controllerNumber=1 scan=281122	33.9497	Ast4m...DIA_EnrichedPlasma_NCE27_Gradient40_01_185.raw.xlsx	Ast4m...EnrichedPlasma_NCE27_Gradient40	1	4	EnrichedPlasma	NCE27	40	./2024-03-01_OAMP56-DI_IO25_3Th-defaultcs2_Ast4m...DIA_EnrichedPlasma_NCE27_Gradient40_01_185.raw/2024-03-01_OAMP56-DI_IO25_3Th-defaultcs2_Ast4m...DIA_EnrichedPlasma_NCE27_Gradient40_01_185.raw.xlsx	D:\Projects\Astral\00_worddoc_and_powerpoints\BioRxiv\naturecoms\SupplementalFile_S11\SupplementalFile_S11\DemoData\smallMGF_annotatorTest.mgf	281122	KVC[+57.021]QDC[+57.021]PLLAPLN[GNO:G40135HT]DTRVVHAAK	G40135HT
8690	376408	1420980	K.VVLHPN[+1622.582]YSQVDIGLIK.L	509601:3	2	HexNAc(4)Hex(5)	N[+1623]	1139.87	3	3417.5955	3417.5929	0	0.8	236	Specific	472.91	452.29	452.29	8.12	286	&gt;ca|NX_P00738-1-CAN|HPT_HUMAN Haptoglobin OS=Homo sapiens OX=9606 GN=HP IF=1 CO=1.00E+11 pg/l CS=ms	634	2024-03-01_oamp56-di_io25_3th-defaultcs2_ast4ms_dia_enrichedplasma_nce27_gradient40_01_185.ScanId;v=1;d1=281131.281131.	controllerType=0 controllerNumber=1 scan=281131	33.9507	Ast4m...DIA_EnrichedPlasma_NCE27_Gradient40_01_185.raw.xlsx	Ast4m...EnrichedPlasma_NCE27_Gradient40	1	4	EnrichedPlasma	NCE27	40	./2024-03-01_OAMP56-DI_IO25_3Th-defaultcs2_Ast4m...DIA_EnrichedPlasma_NCE27_Gradient40_01_185.raw/2024-03-01_OAMP56-DI_IO25_3Th-defaultcs2_Ast4m...DIA_EnrichedPlasma_NCE27_Gradient40_01_185.raw.xlsx	D:\Projects\Astral\00_worddoc_and_powerpoints\BioRxiv\naturecoms\SupplementalFile_S11\SupplementalFile_S11\DemoData\smallMGF_annotatorTest.mgf	281131	VVLHPN[GNO:G17434DR]YSQVDIGLIK	G17434DR
7475	327958	1239158	K.TVLTPATNHMGN[+1216.423]VTFTIPANR.E	509602:3	4	HexNAc(2)Hex(5)	N[+1216]	1157.8671	3	3471.5868	3471.583	0	1.1	74	Specific	215.24	187.68	187.68	2.41	240	&gt;ca|NX_P01024-1-CAN|CO3_HUMAN Complement C3 OS=Homo sapiens OX=9606 GN=C3 IF=1 CO=2.00E+11 pg/l CS=ms	198	2024-03-01_oamp56-di_io25_3th-defaultcs2_ast4ms_dia_enrichedplasma_nce27_gradient40_01_185.ScanId;v=1;d1=281132.281132.	controllerType=0 controllerNumber=1 scan=281132	33.9509	Ast4m...DIA_EnrichedPlasma_NCE27_Gradient40_01_185.raw.xlsx	Ast4m...EnrichedPlasma_NCE27_Gradient40	1	4	EnrichedPlasma	NCE27	40	./2024-03-01_OAMP56-DI_IO25_3Th-defaultcs2_Ast4m...DIA_EnrichedPlasma_NCE27_Gradient40_01_185.raw/2024-03-01_OAMP56-DI_IO25_3Th-defaultcs2_Ast4m...DIA_EnrichedPlasma_NCE27_Gradient40_01_185.raw.xlsx	D:\Projects\Astral\00_worddoc_and_powerpoints\BioRxiv\naturecoms\SupplementalFile_S11\SupplementalFile_S11\DemoData\smallMGF_annotatorTest.mgf	281132	TVLTPATNHMGN[GNO:G44147IO]VTFTIPANR	G44147IO
7535	329418	1244350	K.TVLTPATNHMGN[+1378.476]VTFTIPANR.E	509621:3	4	HexNAc(2)Hex(6)	N[+1378]	1211.8843	3	3633.6385	3633.6358	0	0.7	74	Specific	469.81	376.16	376.16	7.43	240	&gt;ca|NX_P01024-1-CAN|CO3_HUMAN Complement C3 OS=Homo sapiens OX=9606 GN=C3 IF=1 CO=2.00E+11 pg/l CS=ms	198	2024-03-01_oamp56-di_io25_3th-defaultcs2_ast4ms_dia_enrichedplasma_nce27_gradient40_01_185.ScanId;v=1;d1=281141.281141.	controllerType=0 controllerNumber=1 scan=281141	33.952	Ast4m...DIA_EnrichedPlasma_NCE27_Gradient40_01_185.raw.xlsx	Ast4m...EnrichedPlasma_NCE27_Gradient40	1	4	EnrichedPlasma	NCE27	40	./2024-03-01_OAMP56-DI_IO25_3Th-defaultcs2_Ast4m...DIA_EnrichedPlasma_NCE27_Gradient40_01_185.raw/2024-03-01_OAMP56-DI_IO25_3Th-defaultcs2_Ast4m...DIA_EnrichedPlasma_NCE27_Gradient40_01_185.raw.xlsx	D:\Projects\Astral\00_worddoc_and_powerpoints\BioRxiv\naturecoms\SupplementalFile_S11\SupplementalFile_S11\DemoData\smallMGF_annotatorTest.mgf	281141	TVLTPATNHMGN[GNO:G74112GC]VTFTIPANR	G74112GC
7923	340080	1284508	K.VC[+57.021]QDC[+57.021]PLLAPLN[+1913.677]DTR.V	509625:3	5	HexNAc(4)Hex(5)NeuAc(1)	C[+57]*2, N[+1914]	1229.1804	3	3685.5265	3685.5236	0	0.8	145	Specific	352.61	349.04	349.04	6.57	148	&gt;ca|NX_P02765-1-CAN|FETUA_HUMAN Alpha-2-HS-glycoprotein OS=Homo sapiens OX=9606 GN=AHSG IF=1 CO=1.10E+11 pg/l CS=ms	2885	2024-03-01_oamp56-di_io25_3th-defaultcs2_ast4ms_dia_enrichedplasma_nce27_gradient40_01_185.ScanId;v=1;d1=281144.281144.	controllerType=0 controllerNumber=1 scan=281144	33.9523	Ast4m...DIA_EnrichedPlasma_NCE27_Gradient40_01_185.raw.xlsx	Ast4m...EnrichedPlasma_NCE27_Gradient40	1	4	EnrichedPlasma	NCE27	40	./2024-03-01_OAMP56-DI_IO25_3Th-defaultcs2_Ast4m...DIA_EnrichedPlasma_NCE27_Gradient40_01_185.raw/2024-03-01_OAMP56-DI_IO25_3Th-defaultcs2_Ast4m...DIA_EnrichedPlasma_NCE27_Gradient40_01_185.raw.xlsx	D:\Projects\Astral\00_worddoc_and_powerpoints\BioRxiv\naturecoms\SupplementalFile_S11\SupplementalFile_S11\DemoData\smallMGF_annotatorTest.mgf	281144	VC[+57.021]QDC[+57.021]PLLAPLN[GNO:G43728NL]DTR	G43728NL
5323	258350	1055579	K.STGKPTLYN[+1378.476]VSLVM[+15.995]SDTAGTC[+57.021]Y.-	509629:3	3	HexNAc(2)Hex(6)	C[+57], M[+16], N[+1378]	1253.865	3	3759.5806	3759.5756	0	1.3	432	CRagged	183.44	170.4	170.4	2.27	412	&gt;ca|NX_P01871-1-CAN|IGHM_HUMAN Immunoglobulin heavy constant mu OS=Homo sapiens OX=9606 GN=IGHM IF=1 CO=1.10E+11 pg/l CS=ms	3098	2024-03-01_oamp56-di_io25_3th-defaultcs2_ast4ms_dia_enrichedplasma_nce27_gradient40_01_185.ScanId;v=1;d1=281146.281146.	controllerType=0 controllerNumber=1 scan=281146	33.9525	Ast4m...DIA_EnrichedPlasma_NCE27_Gradient40_01_185.raw.xlsx	Ast4m...EnrichedPlasma_NCE27_Gradient40	1	4	EnrichedPlasma	NCE27	40	./2024-03-01_OAMP56-DI_IO25_3Th-defaultcs2_Ast4m...DIA_EnrichedPlasma_NCE27_Gradient40_01_185.raw/2024-03-01_OAMP56-DI_IO25_3Th-defaultcs2_Ast4m...DIA_EnrichedPlasma_NCE27_Gradient40_01_185.raw.xlsx	D:\Projects\Astral\00_worddoc_and_powerpoints\BioRxiv\naturecoms\SupplementalFile_S11\SupplementalFile_S11\DemoData\smallMGF_annotatorTest.mgf	281146	STGKPTLYN[GNO:G74112GC]VSLVM[+15.995]SDTAGTC[+57.021]Y	G74112GC
8353	371214	1406582	K.VTQVYAEN[+2861.000]GTVLQGSTVASVYK.G	509636:4	33	HexNAc(5)Hex(6)NeuAc(3)	N[+2861]	1294.5551	4	5175.1984	5175.1926	0	1.1	317	Specific	658.57	653.25	653.25	11.36	37	&gt;ca|NX_P27169-1-CAN|PON1_HUMAN Serum paraoxonase/arylesterase 1 OS=Homo sapiens OX=9606 GN=PON1 IF=1 CO=1.70E+10 pg/l CS=ms	636	2024-03-01_oamp56-di_io25_3th-defaultcs2_ast4ms_dia_enrichedplasma_nce27_gradient40_01_185.ScanId;v=1;d1=281150.281150.	controllerType=0 controllerNumber=1 scan=281150	33.953	Ast4m...DIA_EnrichedPlasma_NCE27_Gradient40_01_185.raw.xlsx	Ast4m...EnrichedPlasma_NCE27_Gradient40	1	4	EnrichedPlasma	NCE27	40	./2024-03-01_OAMP56-DI_IO25_3Th-defaultcs2_Ast4m...DIA_EnrichedPlasma_NCE27_Gradient40_01_185.raw/2024-03-01_OAMP56-DI_IO25_3Th-defaultcs2_Ast4m...DIA_EnrichedPlasma_NCE27_Gradient40_01_185.raw.xlsx	D:\Projects\Astral\00_worddoc_and_powerpoints\BioRxiv\naturecoms\SupplementalFile_S11\SupplementalFile_S11\DemoData\smallMGF_annotatorTest.mgf	281150	VTQVYAEN[GNO:G40135HT]GTVLQGSTVASVYK	G40135HT
8365	371398	1407097	K.VTQVYAEN[+3007.058]GTVLQGSTVASVYK.G	509648:4	33	HexNAc(5)Hex(6)dHex(1)NeuAc(3)	N[+3007]	1331.071	4	5321.2624	5321.2505	0	2.2	317	Specific	598.09	595.76	595.76	8.99	37	&gt;ca|NX_P27169-1-CAN|PON1_HUMAN Serum paraoxonase/arylesterase 1 OS=Homo sapiens OX=9606 GN=PON1 IF=1 CO=1.70E+10 pg/l CS=ms	636	2024-03-01_oamp56-di_io25_3th-defaultcs2_ast4ms_dia_enrichedplasma_nce27_gradient40_01_185.ScanId;v=1;d1=281157.281157.	controllerType=0 controllerNumber=1 scan=281157	33.9538	Ast4m...DIA_EnrichedPlasma_NCE27_Gradient40_01_185.raw.xlsx	Ast4m...EnrichedPlasma_NCE27_Gradient40	1	4	EnrichedPlasma	NCE27	40	./2024-03-01_OAMP56-DI_IO25_3Th-defaultcs2_Ast4m...DIA_EnrichedPlasma_NCE27_Gradient40_01_185.raw/2024-03-01_OAMP56-DI_IO25_3Th-defaultcs2_Ast4m...DIA_EnrichedPlasma_NCE27_Gradient40_01_185.raw.xlsx	D:\Projects\Astral\00_worddoc_and_powerpoints\BioRxiv\naturecoms\SupplementalFile_S11\SupplementalFile_S11\DemoData\smallMGF_annotatorTest.mgf	281157	VTQVYAEN[GNO:G53972TI]GTVLQGSTVASVYK	G53972TI
7695	332868	1254832	K.TVLTPATNHMGN[+1540.529]VTFTIPANREFK.S	509657:3	4	HexNAc(2)Hex(7)	N[+1541]	1400.6382	3	4199.9002	4199.8946	0	1.3	74	Specific	343.46	309.35	309.35	6.18	240	&gt;ca|NX_P01024-1-CAN|CO3_HUMAN Complement C3 OS=Homo sapiens OX=9606 GN=C3 IF=1 CO=2.00E+11 pg/l CS=ms	198	2024-03-01_oamp56-di_io25_3th-defaultcs2_ast4ms_dia_enrichedplasma_nce27_gradient40_01_185.ScanId;v=1;d1=281164.281164.	controllerType=0 controllerNumber=1 scan=281164	33.9546	Ast4m...DIA_EnrichedPlasma_NCE27_Gradient40_01_185.raw.xlsx	Ast4m...EnrichedPlasma_NCE27_Gradient40	1	4	EnrichedPlasma	NCE27	40	./2024-03-01_OAMP56-DI_IO25_3Th-defaultcs2_Ast4m...DIA_EnrichedPlasma_NCE27_Gradient40_01_185.raw/2024-03-01_OAMP56-DI_IO25_3Th-defaultcs2_Ast4m...DIA_EnrichedPlasma_NCE27_Gradient40_01_185.raw.xlsx	D:\Projects\Astral\00_worddoc_and_powerpoints\BioRxiv\naturecoms\SupplementalFile_S11\SupplementalFile_S11\DemoData\smallMGF_annotatorTest.mgf	281164	TVLTPATNHMGN[GNO:G49513EB]VTFTIPANREFK	G49513EB
7852	339307	1282248	K.VC[+57.021]QDC[+57.021]PLLAPLN[+1257.449]DTR.V	509688:2	5	HexNAc(3)Hex(4)	C[+57]*2, N[+1257]	1515.1556	2	3029.3038	3029.296	0	2.6	145	Specific	289.53	267.48	267.48	5.86	148	&gt;ca|NX_P02765-1-CAN|FETUA_HUMAN Alpha-2-HS-glycoprotein OS=Homo sapiens OX=9606 GN=AHSG IF=1 CO=1.10E+11 pg/l CS=ms	2885	2024-03-01_oamp56-di_io25_3th-defaultcs2_ast4ms_dia_enrichedplasma_nce27_gradient40_01_185.ScanId;v=1;d1=281179.281179.	controllerType=0 controllerNumber=1 scan=281179	33.9566	Ast4m...DIA_EnrichedPlasma_NCE27_Gradient40_01_185.raw.xlsx	Ast4m...EnrichedPlasma_NCE27_Gradient40	1	4	EnrichedPlasma	NCE27	40	./2024-03-01_OAMP56-DI_IO25_3Th-defaultcs2_Ast4m...DIA_EnrichedPlasma_NCE27_Gradient40_01_185.raw/2024-03-01_OAMP56-DI_IO25_3Th-defaultcs2_Ast4m...DIA_EnrichedPlasma_NCE27_Gradient40_01_185.raw.xlsx	D:\Projects\Astral\00_worddoc_and_powerpoints\BioRxiv\naturecoms\SupplementalFile_S11\SupplementalFile_S11\DemoData\smallMGF_annotatorTest.mgf	281179	VC[+57.021]QDC[+57.021]PLLAPLN[GNO:G83155SV]DTR	G83155SV
7853	339308	1282248	K.VC[+57.021]QDC[+57.021]PLLAPLN[+1257.449]DTR.V	509688:2	5	HexNAc(3)Hex(4)	C[+57]*2, N[+1257]	1515.1556	2	3029.3038	3029.296	0	2.6	145	Specific	289.53	267.48	267.48	5.86	148	&gt;ca|NX_P02765-1-CAN|FETUA_HUMAN Alpha-2-HS-glycoprotein OS=Homo sapiens OX=9606 GN=AHSG IF=1 CO=1.10E+11 pg/l CS=ms	2885	2024-03-01_oamp56-di_io25_3th-defaultcs2_ast4ms_dia_enrichedplasma_nce27_gradient40_01_185.ScanId;v=1;d1=281179.281179.	controllerType=0 controllerNumber=1 scan=281179	33.9566	Ast4m...DIA_EnrichedPlasma_NCE27_Gradient40_01_185.raw.xlsx	Ast4m...EnrichedPlasma_NCE27_Gradient40	1	4	EnrichedPlasma	NCE27	40	./2024-03-01_OAMP56-DI_IO25_3Th-defaultcs2_Ast4m...DIA_EnrichedPlasma_NCE27_Gradient40_01_185.raw/2024-03-01_OAMP56-DI_IO25_3Th-defaultcs2_Ast4m...DIA_EnrichedPlasma_NCE27_Gradient40_01_185.raw.xlsx	D:\Projects\Astral\00_worddoc_and_powerpoints\BioRxiv\naturecoms\SupplementalFile_S11\SupplementalFile_S11\DemoData\smallMGF_annotatorTest.mgf	281179	VC[+57.021]QDC[+57.021]PLLAPLN[GNO:G26500IJ]DTR	G26500IJ
7566	330628	1247258	K.TVLTPATNHMGN[+1378.476]VTFTIPANREFK.S	509756:4	4	HexNAc(2)Hex(6)	N[+1378]	1010.2174	4	4037.8477	4037.8418	0	1.5	74	Specific	678.97	621.73	621.73	11.43	240	&gt;ca|NX_P01024-1-CAN|CO3_HUMAN Complement C3 OS=Homo sapiens OX=9606 GN=C3 IF=1 CO=2.00E+11 pg/l CS=ms	198	2024-03-01_oamp56-di_io25_3th-defaultcs2_ast4ms_dia_enrichedplasma_nce27_gradient40_01_185.ScanId;v=1;d1=281210.281210.	controllerType=0 controllerNumber=1 scan=281210	33.9605	Ast4m...DIA_EnrichedPlasma_NCE27_Gradient40_01_185.raw.xlsx	Ast4m...EnrichedPlasma_NCE27_Gradient40	1	4	EnrichedPlasma	NCE27	40	./2024-03-01_OAMP56-DI_IO25_3Th-defaultcs2_Ast4m...DIA_EnrichedPlasma_NCE27_Gradient40_01_185.raw/2024-03-01_OAMP56-DI_IO25_3Th-defaultcs2_Ast4m...DIA_EnrichedPlasma_NCE27_Gradient40_01_185.raw.xlsx	D:\Projects\Astral\00_worddoc_and_powerpoints\BioRxiv\naturecoms\SupplementalFile_S11\SupplementalFile_S11\DemoData\smallMGF_annotatorTest.mgf	281210	TVLTPATNHMGN[GNO:G74112GC]VTFTIPANREFK	G74112GC
7565	330627	1247257	K.TVLTPATNHMGN[+1378.476]VTFTIPANREFK.S	509757:4	4	HexNAc(2)Hex(6)	N[+1378]	1010.2174	4	4037.8477	4037.8418	0	1.5	74	Specific	683.18	629.55	629.55	11.43	240	&gt;ca|NX_P01024-1-CAN|CO3_HUMAN Complement C3 OS=Homo sapiens OX=9606 GN=C3 IF=1 CO=2.00E+11 pg/l CS=ms	198	2024-03-01_oamp56-di_io25_3th-defaultcs2_ast4ms_dia_enrichedplasma_nce27_gradient40_01_185.ScanId;v=1;d1=281211.281211.	controllerType=0 controllerNumber=1 scan=281211	33.9606	Ast4m...DIA_EnrichedPlasma_NCE27_Gradient40_01_185.raw.xlsx	Ast4m...EnrichedPlasma_NCE27_Gradient40	1	4	EnrichedPlasma	NCE27	40	./2024-03-01_OAMP56-DI_IO25_3Th-defaultcs2_Ast4m...DIA_EnrichedPlasma_NCE27_Gradient40_01_185.raw/2024-03-01_OAMP56-DI_IO25_3Th-defaultcs2_Ast4m...DIA_EnrichedPlasma_NCE27_Gradient40_01_185.raw.xlsx	D:\Projects\Astral\00_worddoc_and_powerpoints\BioRxiv\naturecoms\SupplementalFile_S11\SupplementalFile_S11\DemoData\smallMGF_annotatorTest.mgf	281211	TVLTPATNHMGN[GNO:G74112GC]VTFTIPANREFK	G74112GC
8535	372950	1412949	K.VVLHPN[+1257.449]YSQVDIGLIK.L	509758:3	2	HexNAc(3)Hex(4)	N[+1257]	1018.1621	3	3052.4717	3052.4607	0	3.6	236	Specific	180.3	180.3	180.3	2.15	286	&gt;ca|NX_P00738-1-CAN|HPT_HUMAN Haptoglobin OS=Homo sapiens OX=9606 GN=HP IF=1 CO=1.00E+11 pg/l CS=ms	634	2024-03-01_oamp56-di_io25_3th-defaultcs2_ast4ms_dia_enrichedplasma_nce27_gradient40_01_185.ScanId;v=1;d1=281212.281212.	controllerType=0 controllerNumber=1 scan=281212	33.9607	Ast4m...DIA_EnrichedPlasma_NCE27_Gradient40_01_185.raw.xlsx	Ast4m...EnrichedPlasma_NCE27_Gradient40	1	4	EnrichedPlasma	NCE27	40	./2024-03-01_OAMP56-DI_IO25_3Th-defaultcs2_Ast4m...DIA_EnrichedPlasma_NCE27_Gradient40_01_185.raw/2024-03-01_OAMP56-DI_IO25_3Th-defaultcs2_Ast4m...DIA_EnrichedPlasma_NCE27_Gradient40_01_185.raw.xlsx	D:\Projects\Astral\00_worddoc_and_powerpoints\BioRxiv\naturecoms\SupplementalFile_S11\SupplementalFile_S11\DemoData\smallMGF_annotatorTest.mgf	281212	VVLHPN[GNO:G83155SV]YSQVDIGLIK	G83155SV
8536	372951	1412949	K.VVLHPN[+1257.449]YSQVDIGLIK.L	509758:3	2	HexNAc(3)Hex(4)	N[+1257]	1018.1621	3	3052.4717	3052.4607	0	3.6	236	Specific	180.3	180.3	180.3	2.15	286	&gt;ca|NX_P00738-1-CAN|HPT_HUMAN Haptoglobin OS=Homo sapiens OX=9606 GN=HP IF=1 CO=1.00E+11 pg/l CS=ms	634	2024-03-01_oamp56-di_io25_3th-defaultcs2_ast4ms_dia_enrichedplasma_nce27_gradient40_01_185.ScanId;v=1;d1=281212.281212.	controllerType=0 controllerNumber=1 scan=281212	33.9607	Ast4m...DIA_EnrichedPlasma_NCE27_Gradient40_01_185.raw.xlsx	Ast4m...EnrichedPlasma_NCE27_Gradient40	1	4	EnrichedPlasma	NCE27	40	./2024-03-01_OAMP56-DI_IO25_3Th-defaultcs2_Ast4m...DIA_EnrichedPlasma_NCE27_Gradient40_01_185.raw/2024-03-01_OAMP56-DI_IO25_3Th-defaultcs2_Ast4m...DIA_EnrichedPlasma_NCE27_Gradient40_01_185.raw.xlsx	D:\Projects\Astral\00_worddoc_and_powerpoints\BioRxiv\naturecoms\SupplementalFile_S11\SupplementalFile_S11\DemoData\smallMGF_annotatorTest.mgf	281212	VVLHPN[GNO:G26500IJ]YSQVDIGLIK	G26500IJ
7691	332864	1254828	K.TVLTPATNHMGN[+1540.529]VTFTIPANREFK.S	509773:4	4	HexNAc(2)Hex(7)	N[+1541]	1050.7305	4	4199.9002	4199.8946	0	1.3	74	Specific	724.36	607.37	607.37	12.43	240	&gt;ca|NX_P01024-1-CAN|CO3_HUMAN Complement C3 OS=Homo sapiens OX=9606 GN=C3 IF=1 CO=2.00E+11 pg/l CS=ms	198	2024-03-01_oamp56-di_io25_3th-defaultcs2_ast4ms_dia_enrichedplasma_nce27_gradient40_01_185.ScanId;v=1;d1=281220.281220.	controllerType=0 controllerNumber=1 scan=281220	33.9616	Ast4m...DIA_EnrichedPlasma_NCE27_Gradient40_01_185.raw.xlsx	Ast4m...EnrichedPlasma_NCE27_Gradient40	1	4	EnrichedPlasma	NCE27	40	./2024-03-01_OAMP56-DI_IO25_3Th-defaultcs2_Ast4m...DIA_EnrichedPlasma_NCE27_Gradient40_01_185.raw/2024-03-01_OAMP56-DI_IO25_3Th-defaultcs2_Ast4m...DIA_EnrichedPlasma_NCE27_Gradient40_01_185.raw.xlsx	D:\Projects\Astral\00_worddoc_and_powerpoints\BioRxiv\naturecoms\SupplementalFile_S11\SupplementalFile_S11\DemoData\smallMGF_annotatorTest.mgf	281220	TVLTPATNHMGN[GNO:G49513EB]VTFTIPANREFK	G49513EB
2314	111436	460535	K.GSN[+1913.677]RSQC[+57.021]LEDHTWAPPFPIC[+57.021]K.S	509789:4	49	HexNAc(4)Hex(5)NeuAc(1)	C[+57]*2, N[+1914]	1104.2135	4	4413.8323	4413.8266	0	1.3	115	Specific	190.3	190.3	190.3	2.49	32	&gt;ca|NX_P20851-1-CAN|C4BPB_HUMAN C4b-binding protein beta chain OS=Homo sapiens OX=9606 GN=C4BPB IF=1 CO=1.10E+09 pg/l CS=ms	2403	2024-03-01_oamp56-di_io25_3th-defaultcs2_ast4ms_dia_enrichedplasma_nce27_gradient40_01_185.ScanId;v=1;d1=281229.281229.	controllerType=0 controllerNumber=1 scan=281229	33.9627	Ast4m...DIA_EnrichedPlasma_NCE27_Gradient40_01_185.raw.xlsx	Ast4m...EnrichedPlasma_NCE27_Gradient40	1	4	EnrichedPlasma	NCE27	40	./2024-03-01_OAMP56-DI_IO25_3Th-defaultcs2_Ast4m...DIA_EnrichedPlasma_NCE27_Gradient40_01_185.raw/2024-03-01_OAMP56-DI_IO25_3Th-defaultcs2_Ast4m...DIA_EnrichedPlasma_NCE27_Gradient40_01_185.raw.xlsx	D:\Projects\Astral\00_worddoc_and_powerpoints\BioRxiv\naturecoms\SupplementalFile_S11\SupplementalFile_S11\DemoData\smallMGF_annotatorTest.mgf	281229	GSN[GNO:G43728NL]RSQC[+57.021]LEDHTWAPPFPIC[+57.021]K	G43728NL
14441	595519	2019297	R.Q[-17.027]NQC[+57.021]FYN[+2861.000]SSYLNVQR.E	509818:4	44	HexNAc(5)Hex(6)NeuAc(3)	C[+57], N[+2861], Q[-17]	1191.9668	4	4764.8455	4764.8392	0	1.3	87	Specific	264.23	187.17	187.17	4.48	76	&gt;ca|NX_P19652-1-CAN|A1AG2_HUMAN Alpha-1-acid glycoprotein 2 OS=Homo sapiens OX=9606 GN=ORM2 IF=1 CO=4.10E+10 pg/l CS=ms	2835	2024-03-01_oamp56-di_io25_3th-defaultcs2_ast4ms_dia_enrichedplasma_nce27_gradient40_01_185.ScanId;v=1;d1=281248.281248.	controllerType=0 controllerNumber=1 scan=281248	33.9648	Ast4m...DIA_EnrichedPlasma_NCE27_Gradient40_01_185.raw.xlsx	Ast4m...EnrichedPlasma_NCE27_Gradient40	1	4	EnrichedPlasma	NCE27	40	./2024-03-01_OAMP56-DI_IO25_3Th-defaultcs2_Ast4m...DIA_EnrichedPlasma_NCE27_Gradient40_01_185.raw/2024-03-01_OAMP56-DI_IO25_3Th-defaultcs2_Ast4m...DIA_EnrichedPlasma_NCE27_Gradient40_01_185.raw.xlsx	D:\Projects\Astral\00_worddoc_and_powerpoints\BioRxiv\naturecoms\SupplementalFile_S11\SupplementalFile_S11\DemoData\smallMGF_annotatorTest.mgf	281248	Q[-17.027]NQC[+57.021]FYN[GNO:G40135HT]SSYLNVQR	G40135HT
7888	340045	1284473	K.VC[+57.021]QDC[+57.021]PLLAPLN[+1913.677]DTR.V	509829:3	5	HexNAc(4)Hex(5)NeuAc(1)	C[+57]*2, N[+1914]	1229.181	3	3685.5283	3685.5236	0	1.3	145	Specific	612.61	552.1	552.1	10.81	148	&gt;ca|NX_P02765-1-CAN|FETUA_HUMAN Alpha-2-HS-glycoprotein OS=Homo sapiens OX=9606 GN=AHSG IF=1 CO=1.10E+11 pg/l CS=ms	2885	2024-03-01_oamp56-di_io25_3th-defaultcs2_ast4ms_dia_enrichedplasma_nce27_gradient40_01_185.ScanId;v=1;d1=281254.281254.	controllerType=0 controllerNumber=1 scan=281254	33.9655	Ast4m...DIA_EnrichedPlasma_NCE27_Gradient40_01_185.raw.xlsx	Ast4m...EnrichedPlasma_NCE27_Gradient40	1	4	EnrichedPlasma	NCE27	40	./2024-03-01_OAMP56-DI_IO25_3Th-defaultcs2_Ast4m...DIA_EnrichedPlasma_NCE27_Gradient40_01_185.raw/2024-03-01_OAMP56-DI_IO25_3Th-defaultcs2_Ast4m...DIA_EnrichedPlasma_NCE27_Gradient40_01_185.raw.xlsx	D:\Projects\Astral\00_worddoc_and_powerpoints\BioRxiv\naturecoms\SupplementalFile_S11\SupplementalFile_S11\DemoData\smallMGF_annotatorTest.mgf	281254	VC[+57.021]QDC[+57.021]PLLAPLN[GNO:G43728NL]DTR	G43728NL
7668	332221	1253340	K.TVLTPATNHMGN[+1540.529]VTFTIPANR.E	509846:3	4	HexNAc(2)Hex(7)	N[+1541]	1266.2313	3	3796.6792	3795.6886	1	-3.4	74	Specific	428.42	409.24	409.24	8.03	240	&gt;ca|NX_P01024-1-CAN|CO3_HUMAN Complement C3 OS=Homo sapiens OX=9606 GN=C3 IF=1 CO=2.00E+11 pg/l CS=ms	198	2024-03-01_oamp56-di_io25_3th-defaultcs2_ast4ms_dia_enrichedplasma_nce27_gradient40_01_185.ScanId;v=1;d1=281264.281264.	controllerType=0 controllerNumber=1 scan=281264	33.9667	Ast4m...DIA_EnrichedPlasma_NCE27_Gradient40_01_185.raw.xlsx	Ast4m...EnrichedPlasma_NCE27_Gradient40	1	4	EnrichedPlasma	NCE27	40	./2024-03-01_OAMP56-DI_IO25_3Th-defaultcs2_Ast4m...DIA_EnrichedPlasma_NCE27_Gradient40_01_185.raw/2024-03-01_OAMP56-DI_IO25_3Th-defaultcs2_Ast4m...DIA_EnrichedPlasma_NCE27_Gradient40_01_185.raw.xlsx	D:\Projects\Astral\00_worddoc_and_powerpoints\BioRxiv\naturecoms\SupplementalFile_S11\SupplementalFile_S11\DemoData\smallMGF_annotatorTest.mgf	281264	TVLTPATNHMGN[GNO:G49513EB]VTFTIPANR	G49513EB
8366	371399	1407098	K.VTQVYAEN[+3007.058]GTVLQGSTVASVYK.G	509864:4	33	HexNAc(5)Hex(6)dHex(1)NeuAc(3)	N[+3007]	1331.071	4	5321.2624	5321.2505	0	2.2	317	Specific	492.52	492.52	492.52	7.58	37	&gt;ca|NX_P27169-1-CAN|PON1_HUMAN Serum paraoxonase/arylesterase 1 OS=Homo sapiens OX=9606 GN=PON1 IF=1 CO=1.70E+10 pg/l CS=ms	636	2024-03-01_oamp56-di_io25_3th-defaultcs2_ast4ms_dia_enrichedplasma_nce27_gradient40_01_185.ScanId;v=1;d1=281275.281275.	controllerType=0 controllerNumber=1 scan=281275	33.968	Ast4m...DIA_EnrichedPlasma_NCE27_Gradient40_01_185.raw.xlsx	Ast4m...EnrichedPlasma_NCE27_Gradient40	1	4	EnrichedPlasma	NCE27	40	./2024-03-01_OAMP56-DI_IO25_3Th-defaultcs2_Ast4m...DIA_EnrichedPlasma_NCE27_Gradient40_01_185.raw/2024-03-01_OAMP56-DI_IO25_3Th-defaultcs2_Ast4m...DIA_EnrichedPlasma_NCE27_Gradient40_01_185.raw.xlsx	D:\Projects\Astral\00_worddoc_and_powerpoints\BioRxiv\naturecoms\SupplementalFile_S11\SupplementalFile_S11\DemoData\smallMGF_annotatorTest.mgf	281275	VTQVYAEN[GNO:G53972TI]GTVLQGSTVASVYK	G53972TI
7607	330669	1247299	K.TVLTPATNHMGN[+1378.476]VTFTIPANREFK.S	509868:3	4	HexNAc(2)Hex(6)	N[+1378]	1346.6215	3	4037.85	4037.8418	0	2	74	Specific	339	304.2	304.2	4.98	240	&gt;ca|NX_P01024-1-CAN|CO3_HUMAN Complement C3 OS=Homo sapiens OX=9606 GN=C3 IF=1 CO=2.00E+11 pg/l CS=ms	198	2024-03-01_oamp56-di_io25_3th-defaultcs2_ast4ms_dia_enrichedplasma_nce27_gradient40_01_185.ScanId;v=1;d1=281278.281278.	controllerType=0 controllerNumber=1 scan=281278	33.9683	Ast4m...DIA_EnrichedPlasma_NCE27_Gradient40_01_185.raw.xlsx	Ast4m...EnrichedPlasma_NCE27_Gradient40	1	4	EnrichedPlasma	NCE27	40	./2024-03-01_OAMP56-DI_IO25_3Th-defaultcs2_Ast4m...DIA_EnrichedPlasma_NCE27_Gradient40_01_185.raw/2024-03-01_OAMP56-DI_IO25_3Th-defaultcs2_Ast4m...DIA_EnrichedPlasma_NCE27_Gradient40_01_185.raw.xlsx	D:\Projects\Astral\00_worddoc_and_powerpoints\BioRxiv\naturecoms\SupplementalFile_S11\SupplementalFile_S11\DemoData\smallMGF_annotatorTest.mgf	281278	TVLTPATNHMGN[GNO:G74112GC]VTFTIPANREFK	G74112GC
7714	333222	1256297	K.TVLTPATNHMGN[+1581.555]VTFTIPANR.E	509988:4	4	HexNAc(3)Hex(6)	N[+1582]	959.9324	4	3836.7078	3836.7152	0	-1.9	74	Specific	186.01	186.01	139.33	2.19	240	&gt;ca|NX_P01024-1-CAN|CO3_HUMAN Complement C3 OS=Homo sapiens OX=9606 GN=C3 IF=1 CO=2.00E+11 pg/l CS=ms	198	2024-03-01_oamp56-di_io25_3th-defaultcs2_ast4ms_dia_enrichedplasma_nce27_gradient40_01_185.ScanId;v=1;d1=281344.281344.	controllerType=0 controllerNumber=1 scan=281344	33.9765	Ast4m...DIA_EnrichedPlasma_NCE27_Gradient40_01_185.raw.xlsx	Ast4m...EnrichedPlasma_NCE27_Gradient40	1	4	EnrichedPlasma	NCE27	40	./2024-03-01_OAMP56-DI_IO25_3Th-defaultcs2_Ast4m...DIA_EnrichedPlasma_NCE27_Gradient40_01_185.raw/2024-03-01_OAMP56-DI_IO25_3Th-defaultcs2_Ast4m...DIA_EnrichedPlasma_NCE27_Gradient40_01_185.raw.xlsx	D:\Projects\Astral\00_worddoc_and_powerpoints\BioRxiv\naturecoms\SupplementalFile_S11\SupplementalFile_S11\DemoData\smallMGF_annotatorTest.mgf	281344	TVLTPATNHMGN[GNO:G03042JU]VTFTIPANR	G03042JU
7715	333223	1256297	K.TVLTPATNHMGN[+1581.555]VTFTIPANR.E	509988:4	4	HexNAc(3)Hex(6)	N[+1582]	959.9324	4	3836.7078	3836.7152	0	-1.9	74	Specific	186.01	186.01	139.33	2.19	240	&gt;ca|NX_P01024-1-CAN|CO3_HUMAN Complement C3 OS=Homo sapiens OX=9606 GN=C3 IF=1 CO=2.00E+11 pg/l CS=ms	198	2024-03-01_oamp56-di_io25_3th-defaultcs2_ast4ms_dia_enrichedplasma_nce27_gradient40_01_185.ScanId;v=1;d1=281344.281344.	controllerType=0 controllerNumber=1 scan=281344	33.9765	Ast4m...DIA_EnrichedPlasma_NCE27_Gradient40_01_185.raw.xlsx	Ast4m...EnrichedPlasma_NCE27_Gradient40	1	4	EnrichedPlasma	NCE27	40	./2024-03-01_OAMP56-DI_IO25_3Th-defaultcs2_Ast4m...DIA_EnrichedPlasma_NCE27_Gradient40_01_185.raw/2024-03-01_OAMP56-DI_IO25_3Th-defaultcs2_Ast4m...DIA_EnrichedPlasma_NCE27_Gradient40_01_185.raw.xlsx	D:\Projects\Astral\00_worddoc_and_powerpoints\BioRxiv\naturecoms\SupplementalFile_S11\SupplementalFile_S11\DemoData\smallMGF_annotatorTest.mgf	281344	TVLTPATNHMGN[GNO:G89326DO]VTFTIPANR	G89326DO
7486	328625	1241010	K.TVLTPATNHMGN[+1216.423]VTFTIPANREFK.S	509990:4	4	HexNAc(2)Hex(5)	N[+1216]	969.7039	4	3875.7938	3875.7889	0	1.2	74	Specific	537.16	496.87	496.87	8.08	240	&gt;ca|NX_P01024-1-CAN|CO3_HUMAN Complement C3 OS=Homo sapiens OX=9606 GN=C3 IF=1 CO=2.00E+11 pg/l CS=ms	198	2024-03-01_oamp56-di_io25_3th-defaultcs2_ast4ms_dia_enrichedplasma_nce27_gradient40_01_185.ScanId;v=1;d1=281345.281345.	controllerType=0 controllerNumber=1 scan=281345	33.9766	Ast4m...DIA_EnrichedPlasma_NCE27_Gradient40_01_185.raw.xlsx	Ast4m...EnrichedPlasma_NCE27_Gradient40	1	4	EnrichedPlasma	NCE27	40	./2024-03-01_OAMP56-DI_IO25_3Th-defaultcs2_Ast4m...DIA_EnrichedPlasma_NCE27_Gradient40_01_185.raw/2024-03-01_OAMP56-DI_IO25_3Th-defaultcs2_Ast4m...DIA_EnrichedPlasma_NCE27_Gradient40_01_185.raw.xlsx	D:\Projects\Astral\00_worddoc_and_powerpoints\BioRxiv\naturecoms\SupplementalFile_S11\SupplementalFile_S11\DemoData\smallMGF_annotatorTest.mgf	281345	TVLTPATNHMGN[GNO:G44147IO]VTFTIPANREFK	G44147IO
13537	542078	1881965	R.KVC[+57.021]QDC[+57.021]PLLAPLN[+2861.000]DTRVVHAAK.A	510013:5	5	HexNAc(5)Hex(6)NeuAc(3)	C[+57]*2, N[+2861]	1074.0686	5	5366.3139	5366.3065	0	1.4	144	Specific	339.91	339.91	339.91	6.34	148	&gt;ca|NX_P02765-1-CAN|FETUA_HUMAN Alpha-2-HS-glycoprotein OS=Homo sapiens OX=9606 GN=AHSG IF=1 CO=1.10E+11 pg/l CS=ms	2885	2024-03-01_oamp56-di_io25_3th-defaultcs2_ast4ms_dia_enrichedplasma_nce27_gradient40_01_185.ScanId;v=1;d1=281359.281359.	controllerType=0 controllerNumber=1 scan=281359	33.9783	Ast4m...DIA_EnrichedPlasma_NCE27_Gradient40_01_185.raw.xlsx	Ast4m...EnrichedPlasma_NCE27_Gradient40	1	4	EnrichedPlasma	NCE27	40	./2024-03-01_OAMP56-DI_IO25_3Th-defaultcs2_Ast4m...DIA_EnrichedPlasma_NCE27_Gradient40_01_185.raw/2024-03-01_OAMP56-DI_IO25_3Th-defaultcs2_Ast4m...DIA_EnrichedPlasma_NCE27_Gradient40_01_185.raw.xlsx	D:\Projects\Astral\00_worddoc_and_powerpoints\BioRxiv\naturecoms\SupplementalFile_S11\SupplementalFile_S11\DemoData\smallMGF_annotatorTest.mgf	281359	KVC[+57.021]QDC[+57.021]PLLAPLN[GNO:G40135HT]DTRVVHAAK	G40135HT
8684	376402	1420974	K.VVLHPN[+1622.582]YSQVDIGLIK.L	510028:3	2	HexNAc(4)Hex(5)	N[+1623]	1139.8701	3	3417.5959	3417.5929	0	0.9	236	Specific	564.97	564.97	564.97	8.74	286	&gt;ca|NX_P00738-1-CAN|HPT_HUMAN Haptoglobin OS=Homo sapiens OX=9606 GN=HP IF=1 CO=1.00E+11 pg/l CS=ms	634	2024-03-01_oamp56-di_io25_3th-defaultcs2_ast4ms_dia_enrichedplasma_nce27_gradient40_01_185.ScanId;v=1;d1=281368.281368.	controllerType=0 controllerNumber=1 scan=281368	33.9793	Ast4m...DIA_EnrichedPlasma_NCE27_Gradient40_01_185.raw.xlsx	Ast4m...EnrichedPlasma_NCE27_Gradient40	1	4	EnrichedPlasma	NCE27	40	./2024-03-01_OAMP56-DI_IO25_3Th-defaultcs2_Ast4m...DIA_EnrichedPlasma_NCE27_Gradient40_01_185.raw/2024-03-01_OAMP56-DI_IO25_3Th-defaultcs2_Ast4m...DIA_EnrichedPlasma_NCE27_Gradient40_01_185.raw.xlsx	D:\Projects\Astral\00_worddoc_and_powerpoints\BioRxiv\naturecoms\SupplementalFile_S11\SupplementalFile_S11\DemoData\smallMGF_annotatorTest.mgf	281368	VVLHPN[GNO:G17434DR]YSQVDIGLIK	G17434DR
7825	336454	1264473	K.TVLTPATNHMGN[+892.317]VTFTIPANREFK.S	510038:3	4	HexNAc(2)Hex(3)	N[+892]	1184.5659	3	3551.683	3551.6833	0	-0.1	74	Specific	326.22	326.22	213.03	4.5	240	&gt;ca|NX_P01024-1-CAN|CO3_HUMAN Complement C3 OS=Homo sapiens OX=9606 GN=C3 IF=1 CO=2.00E+11 pg/l CS=ms	198	2024-03-01_oamp56-di_io25_3th-defaultcs2_ast4ms_dia_enrichedplasma_nce27_gradient40_01_185.ScanId;v=1;d1=281373.281373.	controllerType=0 controllerNumber=1 scan=281373	33.9799	Ast4m...DIA_EnrichedPlasma_NCE27_Gradient40_01_185.raw.xlsx	Ast4m...EnrichedPlasma_NCE27_Gradient40	1	4	EnrichedPlasma	NCE27	40	./2024-03-01_OAMP56-DI_IO25_3Th-defaultcs2_Ast4m...DIA_EnrichedPlasma_NCE27_Gradient40_01_185.raw/2024-03-01_OAMP56-DI_IO25_3Th-defaultcs2_Ast4m...DIA_EnrichedPlasma_NCE27_Gradient40_01_185.raw.xlsx	D:\Projects\Astral\00_worddoc_and_powerpoints\BioRxiv\naturecoms\SupplementalFile_S11\SupplementalFile_S11\DemoData\smallMGF_annotatorTest.mgf	281373	TVLTPATNHMGN[GNO:G21458SP]VTFTIPANREFK	G21458SP
7526	329409	1244341	K.TVLTPATNHMGN[+1378.476]VTFTIPANR.E	510047:3	4	HexNAc(2)Hex(6)	N[+1378]	1212.2133	3	3634.6254	3633.6358	1	-3.8	74	Specific	524.76	494.62	494.62	8.17	240	&gt;ca|NX_P01024-1-CAN|CO3_HUMAN Complement C3 OS=Homo sapiens OX=9606 GN=C3 IF=1 CO=2.00E+11 pg/l CS=ms	198	2024-03-01_oamp56-di_io25_3th-defaultcs2_ast4ms_dia_enrichedplasma_nce27_gradient40_01_185.ScanId;v=1;d1=281378.281378.	controllerType=0 controllerNumber=1 scan=281378	33.9804	Ast4m...DIA_EnrichedPlasma_NCE27_Gradient40_01_185.raw.xlsx	Ast4m...EnrichedPlasma_NCE27_Gradient40	1	4	EnrichedPlasma	NCE27	40	./2024-03-01_OAMP56-DI_IO25_3Th-defaultcs2_Ast4m...DIA_EnrichedPlasma_NCE27_Gradient40_01_185.raw/2024-03-01_OAMP56-DI_IO25_3Th-defaultcs2_Ast4m...DIA_EnrichedPlasma_NCE27_Gradient40_01_185.raw.xlsx	D:\Projects\Astral\00_worddoc_and_powerpoints\BioRxiv\naturecoms\SupplementalFile_S11\SupplementalFile_S11\DemoData\smallMGF_annotatorTest.mgf	281378	TVLTPATNHMGN[GNO:G74112GC]VTFTIPANR	G74112GC
7912	340069	1284497	K.VC[+57.021]QDC[+57.021]PLLAPLN[+1913.677]DTR.V	510051:3	5	HexNAc(4)Hex(5)NeuAc(1)	C[+57]*2, N[+1914]	1229.1806	3	3685.5272	3685.5236	0	1	145	Specific	390.19	386.16	386.16	8.25	148	&gt;ca|NX_P02765-1-CAN|FETUA_HUMAN Alpha-2-HS-glycoprotein OS=Homo sapiens OX=9606 GN=AHSG IF=1 CO=1.10E+11 pg/l CS=ms	2885	2024-03-01_oamp56-di_io25_3th-defaultcs2_ast4ms_dia_enrichedplasma_nce27_gradient40_01_185.ScanId;v=1;d1=281381.281381.	controllerType=0 controllerNumber=1 scan=281381	33.9808	Ast4m...DIA_EnrichedPlasma_NCE27_Gradient40_01_185.raw.xlsx	Ast4m...EnrichedPlasma_NCE27_Gradient40	1	4	EnrichedPlasma	NCE27	40	./2024-03-01_OAMP56-DI_IO25_3Th-defaultcs2_Ast4m...DIA_EnrichedPlasma_NCE27_Gradient40_01_185.raw/2024-03-01_OAMP56-DI_IO25_3Th-defaultcs2_Ast4m...DIA_EnrichedPlasma_NCE27_Gradient40_01_185.raw.xlsx	D:\Projects\Astral\00_worddoc_and_powerpoints\BioRxiv\naturecoms\SupplementalFile_S11\SupplementalFile_S11\DemoData\smallMGF_annotatorTest.mgf	281381	VC[+57.021]QDC[+57.021]PLLAPLN[GNO:G43728NL]DTR	G43728NL
5325	258352	1055581	K.STGKPTLYN[+1378.476]VSLVM[+15.995]SDTAGTC[+57.021]Y.-	510055:3	3	HexNAc(2)Hex(6)	C[+57], M[+16], N[+1378]	1253.8639	3	3759.5773	3759.5756	0	0.4	432	CRagged	178.27	177.73	177.73	2.22	412	&gt;ca|NX_P01871-1-CAN|IGHM_HUMAN Immunoglobulin heavy constant mu OS=Homo sapiens OX=9606 GN=IGHM IF=1 CO=1.10E+11 pg/l CS=ms	3098	2024-03-01_oamp56-di_io25_3th-defaultcs2_ast4ms_dia_enrichedplasma_nce27_gradient40_01_185.ScanId;v=1;d1=281383.281383.	controllerType=0 controllerNumber=1 scan=281383	33.9811	Ast4m...DIA_EnrichedPlasma_NCE27_Gradient40_01_185.raw.xlsx	Ast4m...EnrichedPlasma_NCE27_Gradient40	1	4	EnrichedPlasma	NCE27	40	./2024-03-01_OAMP56-DI_IO25_3Th-defaultcs2_Ast4m...DIA_EnrichedPlasma_NCE27_Gradient40_01_185.raw/2024-03-01_OAMP56-DI_IO25_3Th-defaultcs2_Ast4m...DIA_EnrichedPlasma_NCE27_Gradient40_01_185.raw.xlsx	D:\Projects\Astral\00_worddoc_and_powerpoints\BioRxiv\naturecoms\SupplementalFile_S11\SupplementalFile_S11\DemoData\smallMGF_annotatorTest.mgf	281383	STGKPTLYN[GNO:G74112GC]VSLVM[+15.995]SDTAGTC[+57.021]Y	G74112GC
8354	371215	1406583	K.VTQVYAEN[+2861.000]GTVLQGSTVASVYK.G	510062:4	33	HexNAc(5)Hex(6)NeuAc(3)	N[+2861]	1294.5553	4	5175.1994	5175.1926	0	1.3	317	Specific	543.6	540.37	540.37	8.09	37	&gt;ca|NX_P27169-1-CAN|PON1_HUMAN Serum paraoxonase/arylesterase 1 OS=Homo sapiens OX=9606 GN=PON1 IF=1 CO=1.70E+10 pg/l CS=ms	636	2024-03-01_oamp56-di_io25_3th-defaultcs2_ast4ms_dia_enrichedplasma_nce27_gradient40_01_185.ScanId;v=1;d1=281387.281387.	controllerType=0 controllerNumber=1 scan=281387	33.9817	Ast4m...DIA_EnrichedPlasma_NCE27_Gradient40_01_185.raw.xlsx	Ast4m...EnrichedPlasma_NCE27_Gradient40	1	4	EnrichedPlasma	NCE27	40	./2024-03-01_OAMP56-DI_IO25_3Th-defaultcs2_Ast4m...DIA_EnrichedPlasma_NCE27_Gradient40_01_185.raw/2024-03-01_OAMP56-DI_IO25_3Th-defaultcs2_Ast4m...DIA_EnrichedPlasma_NCE27_Gradient40_01_185.raw.xlsx	D:\Projects\Astral\00_worddoc_and_powerpoints\BioRxiv\naturecoms\SupplementalFile_S11\SupplementalFile_S11\DemoData\smallMGF_annotatorTest.mgf	281387	VTQVYAEN[GNO:G40135HT]GTVLQGSTVASVYK	G40135HT
8086	342693	1292145	K.VC[+57.021]QDC[+57.021]PLLAPLN[+2204.772]DTR.V	510072:3	5	HexNAc(4)Hex(5)NeuAc(2)	C[+57]*2, N[+2205]	1326.2145	3	3976.6291	3976.619	0	2.5	145	Specific	310.85	235.65	235.65	4.59	148	&gt;ca|NX_P02765-1-CAN|FETUA_HUMAN Alpha-2-HS-glycoprotein OS=Homo sapiens OX=9606 GN=AHSG IF=1 CO=1.10E+11 pg/l CS=ms	2885	2024-03-01_oamp56-di_io25_3th-defaultcs2_ast4ms_dia_enrichedplasma_nce27_gradient40_01_185.ScanId;v=1;d1=281393.281393.	controllerType=0 controllerNumber=1 scan=281393	33.9824	Ast4m...DIA_EnrichedPlasma_NCE27_Gradient40_01_185.raw.xlsx	Ast4m...EnrichedPlasma_NCE27_Gradient40	1	4	EnrichedPlasma	NCE27	40	./2024-03-01_OAMP56-DI_IO25_3Th-defaultcs2_Ast4m...DIA_EnrichedPlasma_NCE27_Gradient40_01_185.raw/2024-03-01_OAMP56-DI_IO25_3Th-defaultcs2_Ast4m...DIA_EnrichedPlasma_NCE27_Gradient40_01_185.raw.xlsx	D:\Projects\Astral\00_worddoc_and_powerpoints\BioRxiv\naturecoms\SupplementalFile_S11\SupplementalFile_S11\DemoData\smallMGF_annotatorTest.mgf	281393	VC[+57.021]QDC[+57.021]PLLAPLN[GNO:G43679GQ]DTR	G43679GQ
8362	371395	1407094	K.VTQVYAEN[+3007.058]GTVLQGSTVASVYK.G	510074:4	33	HexNAc(5)Hex(6)dHex(1)NeuAc(3)	N[+3007]	1331.0698	4	5321.2575	5321.2505	0	1.3	317	Specific	758.33	758.33	758.33	13.36	37	&gt;ca|NX_P27169-1-CAN|PON1_HUMAN Serum paraoxonase/arylesterase 1 OS=Homo sapiens OX=9606 GN=PON1 IF=1 CO=1.70E+10 pg/l CS=ms	636	2024-03-01_oamp56-di_io25_3th-defaultcs2_ast4ms_dia_enrichedplasma_nce27_gradient40_01_185.ScanId;v=1;d1=281394.281394.	controllerType=0 controllerNumber=1 scan=281394	33.9825	Ast4m...DIA_EnrichedPlasma_NCE27_Gradient40_01_185.raw.xlsx	Ast4m...EnrichedPlasma_NCE27_Gradient40	1	4	EnrichedPlasma	NCE27	40	./2024-03-01_OAMP56-DI_IO25_3Th-defaultcs2_Ast4m...DIA_EnrichedPlasma_NCE27_Gradient40_01_185.raw/2024-03-01_OAMP56-DI_IO25_3Th-defaultcs2_Ast4m...DIA_EnrichedPlasma_NCE27_Gradient40_01_185.raw.xlsx	D:\Projects\Astral\00_worddoc_and_powerpoints\BioRxiv\naturecoms\SupplementalFile_S11\SupplementalFile_S11\DemoData\smallMGF_annotatorTest.mgf	281394	VTQVYAEN[GNO:G53972TI]GTVLQGSTVASVYK	G53972TI
7594	330656	1247286	K.TVLTPATNHMGN[+1378.476]VTFTIPANREFK.S	510077:3	4	HexNAc(2)Hex(6)	N[+1378]	1346.6202	3	4037.846	4037.8418	0	1	74	Specific	418.18	413.24	413.24	6.97	240	&gt;ca|NX_P01024-1-CAN|CO3_HUMAN Complement C3 OS=Homo sapiens OX=9606 GN=C3 IF=1 CO=2.00E+11 pg/l CS=ms	198	2024-03-01_oamp56-di_io25_3th-defaultcs2_ast4ms_dia_enrichedplasma_nce27_gradient40_01_185.ScanId;v=1;d1=281396.281396.	controllerType=0 controllerNumber=1 scan=281396	33.9827	Ast4m...DIA_EnrichedPlasma_NCE27_Gradient40_01_185.raw.xlsx	Ast4m...EnrichedPlasma_NCE27_Gradient40	1	4	EnrichedPlasma	NCE27	40	./2024-03-01_OAMP56-DI_IO25_3Th-defaultcs2_Ast4m...DIA_EnrichedPlasma_NCE27_Gradient40_01_185.raw/2024-03-01_OAMP56-DI_IO25_3Th-defaultcs2_Ast4m...DIA_EnrichedPlasma_NCE27_Gradient40_01_185.raw.xlsx	D:\Projects\Astral\00_worddoc_and_powerpoints\BioRxiv\naturecoms\SupplementalFile_S11\SupplementalFile_S11\DemoData\smallMGF_annotatorTest.mgf	281396	TVLTPATNHMGN[GNO:G74112GC]VTFTIPANREFK	G74112GC
7563	330625	1247255	K.TVLTPATNHMGN[+1378.476]VTFTIPANREFK.S	510180:4	4	HexNAc(2)Hex(6)	N[+1378]	1010.2169	4	4037.8458	4037.8418	0	1	74	Specific	734.24	690.62	690.62	12.43	240	&gt;ca|NX_P01024-1-CAN|CO3_HUMAN Complement C3 OS=Homo sapiens OX=9606 GN=C3 IF=1 CO=2.00E+11 pg/l CS=ms	198	2024-03-01_oamp56-di_io25_3th-defaultcs2_ast4ms_dia_enrichedplasma_nce27_gradient40_01_185.ScanId;v=1;d1=281446.281446.	controllerType=0 controllerNumber=1 scan=281446	33.9887	Ast4m...DIA_EnrichedPlasma_NCE27_Gradient40_01_185.raw.xlsx	Ast4m...EnrichedPlasma_NCE27_Gradient40	1	4	EnrichedPlasma	NCE27	40	./2024-03-01_OAMP56-DI_IO25_3Th-defaultcs2_Ast4m...DIA_EnrichedPlasma_NCE27_Gradient40_01_185.raw/2024-03-01_OAMP56-DI_IO25_3Th-defaultcs2_Ast4m...DIA_EnrichedPlasma_NCE27_Gradient40_01_185.raw.xlsx	D:\Projects\Astral\00_worddoc_and_powerpoints\BioRxiv\naturecoms\SupplementalFile_S11\SupplementalFile_S11\DemoData\smallMGF_annotatorTest.mgf	281446	TVLTPATNHMGN[GNO:G74112GC]VTFTIPANREFK	G74112GC
7564	330626	1247256	K.TVLTPATNHMGN[+1378.476]VTFTIPANREFK.S	510181:4	4	HexNAc(2)Hex(6)	N[+1378]	1010.2169	4	4037.8458	4037.8418	0	1	74	Specific	687.66	643.47	643.47	11.43	240	&gt;ca|NX_P01024-1-CAN|CO3_HUMAN Complement C3 OS=Homo sapiens OX=9606 GN=C3 IF=1 CO=2.00E+11 pg/l CS=ms	198	2024-03-01_oamp56-di_io25_3th-defaultcs2_ast4ms_dia_enrichedplasma_nce27_gradient40_01_185.ScanId;v=1;d1=281447.281447.	controllerType=0 controllerNumber=1 scan=281447	33.9888	Ast4m...DIA_EnrichedPlasma_NCE27_Gradient40_01_185.raw.xlsx	Ast4m...EnrichedPlasma_NCE27_Gradient40	1	4	EnrichedPlasma	NCE27	40	./2024-03-01_OAMP56-DI_IO25_3Th-defaultcs2_Ast4m...DIA_EnrichedPlasma_NCE27_Gradient40_01_185.raw/2024-03-01_OAMP56-DI_IO25_3Th-defaultcs2_Ast4m...DIA_EnrichedPlasma_NCE27_Gradient40_01_185.raw.xlsx	D:\Projects\Astral\00_worddoc_and_powerpoints\BioRxiv\naturecoms\SupplementalFile_S11\SupplementalFile_S11\DemoData\smallMGF_annotatorTest.mgf	281447	TVLTPATNHMGN[GNO:G74112GC]VTFTIPANREFK	G74112GC
8519	372934	1412941	K.VVLHPN[+1257.449]YSQVDIGLIK.L	510182:3	2	HexNAc(3)Hex(4)	N[+1257]	1018.1611	3	3052.4687	3052.4607	0	2.7	236	Specific	251.99	251.99	251.99	4.21	286	&gt;ca|NX_P00738-1-CAN|HPT_HUMAN Haptoglobin OS=Homo sapiens OX=9606 GN=HP IF=1 CO=1.00E+11 pg/l CS=ms	634	2024-03-01_oamp56-di_io25_3th-defaultcs2_ast4ms_dia_enrichedplasma_nce27_gradient40_01_185.ScanId;v=1;d1=281448.281448.	controllerType=0 controllerNumber=1 scan=281448	33.9889	Ast4m...DIA_EnrichedPlasma_NCE27_Gradient40_01_185.raw.xlsx	Ast4m...EnrichedPlasma_NCE27_Gradient40	1	4	EnrichedPlasma	NCE27	40	./2024-03-01_OAMP56-DI_IO25_3Th-defaultcs2_Ast4m...DIA_EnrichedPlasma_NCE27_Gradient40_01_185.raw/2024-03-01_OAMP56-DI_IO25_3Th-defaultcs2_Ast4m...DIA_EnrichedPlasma_NCE27_Gradient40_01_185.raw.xlsx	D:\Projects\Astral\00_worddoc_and_powerpoints\BioRxiv\naturecoms\SupplementalFile_S11\SupplementalFile_S11\DemoData\smallMGF_annotatorTest.mgf	281448	VVLHPN[GNO:G83155SV]YSQVDIGLIK	G83155SV
8520	372935	1412941	K.VVLHPN[+1257.449]YSQVDIGLIK.L	510182:3	2	HexNAc(3)Hex(4)	N[+1257]	1018.1611	3	3052.4687	3052.4607	0	2.7	236	Specific	251.99	251.99	251.99	4.21	286	&gt;ca|NX_P00738-1-CAN|HPT_HUMAN Haptoglobin OS=Homo sapiens OX=9606 GN=HP IF=1 CO=1.00E+11 pg/l CS=ms	634	2024-03-01_oamp56-di_io25_3th-defaultcs2_ast4ms_dia_enrichedplasma_nce27_gradient40_01_185.ScanId;v=1;d1=281448.281448.	controllerType=0 controllerNumber=1 scan=281448	33.9889	Ast4m...DIA_EnrichedPlasma_NCE27_Gradient40_01_185.raw.xlsx	Ast4m...EnrichedPlasma_NCE27_Gradient40	1	4	EnrichedPlasma	NCE27	40	./2024-03-01_OAMP56-DI_IO25_3Th-defaultcs2_Ast4m...DIA_EnrichedPlasma_NCE27_Gradient40_01_185.raw/2024-03-01_OAMP56-DI_IO25_3Th-defaultcs2_Ast4m...DIA_EnrichedPlasma_NCE27_Gradient40_01_185.raw.xlsx	D:\Projects\Astral\00_worddoc_and_powerpoints\BioRxiv\naturecoms\SupplementalFile_S11\SupplementalFile_S11\DemoData\smallMGF_annotatorTest.mgf	281448	VVLHPN[GNO:G26500IJ]YSQVDIGLIK	G26500IJ
9117	383916	1444170	K.VVLHPN[+2262.814]YSQVDIGLIK.L	510183:4	2	HexNAc(5)Hex(5)dHex(1)NeuAc(1)	N[+2263]	1015.7106	4	4059.8206	4057.8256	2	-2.9	236	Specific	262.92	259.92	48.55	3.74	286	&gt;ca|NX_P00738-1-CAN|HPT_HUMAN Haptoglobin OS=Homo sapiens OX=9606 GN=HP IF=1 CO=1.00E+11 pg/l CS=ms	634	2024-03-01_oamp56-di_io25_3th-defaultcs2_ast4ms_dia_enrichedplasma_nce27_gradient40_01_185.ScanId;v=1;d1=281448.281448.	controllerType=0 controllerNumber=1 scan=281448	33.9889	Ast4m...DIA_EnrichedPlasma_NCE27_Gradient40_01_185.raw.xlsx	Ast4m...EnrichedPlasma_NCE27_Gradient40	1	4	EnrichedPlasma	NCE27	40	./2024-03-01_OAMP56-DI_IO25_3Th-defaultcs2_Ast4m...DIA_EnrichedPlasma_NCE27_Gradient40_01_185.raw/2024-03-01_OAMP56-DI_IO25_3Th-defaultcs2_Ast4m...DIA_EnrichedPlasma_NCE27_Gradient40_01_185.raw.xlsx	D:\Projects\Astral\00_worddoc_and_powerpoints\BioRxiv\naturecoms\SupplementalFile_S11\SupplementalFile_S11\DemoData\smallMGF_annotatorTest.mgf	281448	VVLHPN[GNO:G13839OT]YSQVDIGLIK	G13839OT
9118	383917	1444170	K.VVLHPN[+2262.814]YSQVDIGLIK.L	510183:4	2	HexNAc(5)Hex(5)dHex(1)NeuAc(1)	N[+2263]	1015.7106	4	4059.8206	4057.8256	2	-2.9	236	Specific	262.92	259.92	48.55	3.74	286	&gt;ca|NX_P00738-1-CAN|HPT_HUMAN Haptoglobin OS=Homo sapiens OX=9606 GN=HP IF=1 CO=1.00E+11 pg/l CS=ms	634	2024-03-01_oamp56-di_io25_3th-defaultcs2_ast4ms_dia_enrichedplasma_nce27_gradient40_01_185.ScanId;v=1;d1=281448.281448.	controllerType=0 controllerNumber=1 scan=281448	33.9889	Ast4m...DIA_EnrichedPlasma_NCE27_Gradient40_01_185.raw.xlsx	Ast4m...EnrichedPlasma_NCE27_Gradient40	1	4	EnrichedPlasma	NCE27	40	./2024-03-01_OAMP56-DI_IO25_3Th-defaultcs2_Ast4m...DIA_EnrichedPlasma_NCE27_Gradient40_01_185.raw/2024-03-01_OAMP56-DI_IO25_3Th-defaultcs2_Ast4m...DIA_EnrichedPlasma_NCE27_Gradient40_01_185.raw.xlsx	D:\Projects\Astral\00_worddoc_and_powerpoints\BioRxiv\naturecoms\SupplementalFile_S11\SupplementalFile_S11\DemoData\smallMGF_annotatorTest.mgf	281448	VVLHPN[GNO:G13370NN]YSQVDIGLIK	G13370NN
7075	321319	1221635	K.TVLTPATNHM[+15.995]GN[+1419.502]VTFTIPANREFK.S	510187:4	4	HexNAc(3)Hex(5)	M[+16], N[+1420]	1024.474	4	4094.8743	4094.8632	0	2.7	74	Specific	177.21	155.64	155.64	1.53	240	&gt;ca|NX_P01024-1-CAN|CO3_HUMAN Complement C3 OS=Homo sapiens OX=9606 GN=C3 IF=1 CO=2.00E+11 pg/l CS=ms	198	2024-03-01_oamp56-di_io25_3th-defaultcs2_ast4ms_dia_enrichedplasma_nce27_gradient40_01_185.ScanId;v=1;d1=281450.281450.	controllerType=0 controllerNumber=1 scan=281450	33.9891	Ast4m...DIA_EnrichedPlasma_NCE27_Gradient40_01_185.raw.xlsx	Ast4m...EnrichedPlasma_NCE27_Gradient40	1	4	EnrichedPlasma	NCE27	40	./2024-03-01_OAMP56-DI_IO25_3Th-defaultcs2_Ast4m...DIA_EnrichedPlasma_NCE27_Gradient40_01_185.raw/2024-03-01_OAMP56-DI_IO25_3Th-defaultcs2_Ast4m...DIA_EnrichedPlasma_NCE27_Gradient40_01_185.raw.xlsx	D:\Projects\Astral\00_worddoc_and_powerpoints\BioRxiv\naturecoms\SupplementalFile_S11\SupplementalFile_S11\DemoData\smallMGF_annotatorTest.mgf	281450	TVLTPATNHM[+15.995]GN[GNO:G96175GI]VTFTIPANREFK	G96175GI
7076	321320	1221635	K.TVLTPATNHM[+15.995]GN[+1419.502]VTFTIPANREFK.S	510187:4	4	HexNAc(3)Hex(5)	M[+16], N[+1420]	1024.474	4	4094.8743	4094.8632	0	2.7	74	Specific	177.21	155.64	155.64	1.53	240	&gt;ca|NX_P01024-1-CAN|CO3_HUMAN Complement C3 OS=Homo sapiens OX=9606 GN=C3 IF=1 CO=2.00E+11 pg/l CS=ms	198	2024-03-01_oamp56-di_io25_3th-defaultcs2_ast4ms_dia_enrichedplasma_nce27_gradient40_01_185.ScanId;v=1;d1=281450.281450.	controllerType=0 controllerNumber=1 scan=281450	33.9891	Ast4m...DIA_EnrichedPlasma_NCE27_Gradient40_01_185.raw.xlsx	Ast4m...EnrichedPlasma_NCE27_Gradient40	1	4	EnrichedPlasma	NCE27	40	./2024-03-01_OAMP56-DI_IO25_3Th-defaultcs2_Ast4m...DIA_EnrichedPlasma_NCE27_Gradient40_01_185.raw/2024-03-01_OAMP56-DI_IO25_3Th-defaultcs2_Ast4m...DIA_EnrichedPlasma_NCE27_Gradient40_01_185.raw.xlsx	D:\Projects\Astral\00_worddoc_and_powerpoints\BioRxiv\naturecoms\SupplementalFile_S11\SupplementalFile_S11\DemoData\smallMGF_annotatorTest.mgf	281450	TVLTPATNHM[+15.995]GN[GNO:G95925JP]VTFTIPANREFK	G95925JP
7692	332865	1254829	K.TVLTPATNHMGN[+1540.529]VTFTIPANREFK.S	510198:4	4	HexNAc(2)Hex(7)	N[+1541]	1050.7301	4	4199.8988	4199.8946	0	1	74	Specific	567.95	477.77	477.77	8.33	240	&gt;ca|NX_P01024-1-CAN|CO3_HUMAN Complement C3 OS=Homo sapiens OX=9606 GN=C3 IF=1 CO=2.00E+11 pg/l CS=ms	198	2024-03-01_oamp56-di_io25_3th-defaultcs2_ast4ms_dia_enrichedplasma_nce27_gradient40_01_185.ScanId;v=1;d1=281456.281456.	controllerType=0 controllerNumber=1 scan=281456	33.9898	Ast4m...DIA_EnrichedPlasma_NCE27_Gradient40_01_185.raw.xlsx	Ast4m...EnrichedPlasma_NCE27_Gradient40	1	4	EnrichedPlasma	NCE27	40	./2024-03-01_OAMP56-DI_IO25_3Th-defaultcs2_Ast4m...DIA_EnrichedPlasma_NCE27_Gradient40_01_185.raw/2024-03-01_OAMP56-DI_IO25_3Th-defaultcs2_Ast4m...DIA_EnrichedPlasma_NCE27_Gradient40_01_185.raw.xlsx	D:\Projects\Astral\00_worddoc_and_powerpoints\BioRxiv\naturecoms\SupplementalFile_S11\SupplementalFile_S11\DemoData\smallMGF_annotatorTest.mgf	281456	TVLTPATNHMGN[GNO:G49513EB]VTFTIPANREFK	G49513EB
2313	111435	460534	K.GSN[+1913.677]RSQC[+57.021]LEDHTWAPPFPIC[+57.021]K.S	510212:4	49	HexNAc(4)Hex(5)NeuAc(1)	C[+57]*2, N[+1914]	1104.217	4	4413.846	4413.8266	0	4.4	115	Specific	198.04	196.54	196.54	2.16	32	&gt;ca|NX_P20851-1-CAN|C4BPB_HUMAN C4b-binding protein beta chain OS=Homo sapiens OX=9606 GN=C4BPB IF=1 CO=1.10E+09 pg/l CS=ms	2403	2024-03-01_oamp56-di_io25_3th-defaultcs2_ast4ms_dia_enrichedplasma_nce27_gradient40_01_185.ScanId;v=1;d1=281465.281465.	controllerType=0 controllerNumber=1 scan=281465	33.9907	Ast4m...DIA_EnrichedPlasma_NCE27_Gradient40_01_185.raw.xlsx	Ast4m...EnrichedPlasma_NCE27_Gradient40	1	4	EnrichedPlasma	NCE27	40	./2024-03-01_OAMP56-DI_IO25_3Th-defaultcs2_Ast4m...DIA_EnrichedPlasma_NCE27_Gradient40_01_185.raw/2024-03-01_OAMP56-DI_IO25_3Th-defaultcs2_Ast4m...DIA_EnrichedPlasma_NCE27_Gradient40_01_185.raw.xlsx	D:\Projects\Astral\00_worddoc_and_powerpoints\BioRxiv\naturecoms\SupplementalFile_S11\SupplementalFile_S11\DemoData\smallMGF_annotatorTest.mgf	281465	GSN[GNO:G43728NL]RSQC[+57.021]LEDHTWAPPFPIC[+57.021]K	G43728NL
15022	609810	2051596	R.QHYLDSIKELYGAFAFSAN[+1589.571]FTDSVTTGR.Q	510240:4	94	HexNAc(4)Hex(3)NeuAc(1)	N[+1590]	1183.0343	4	4729.1155	4728.0881	1	5.1	151	Specific	209.28	206.2	38.73	0.75	80	&gt;ca|NX_Q86U17-1-CAN|SPA11_HUMAN Serpin A11 OS=Homo sapiens OX=9606 GN=SERPINA11 IF=1 CO=2.30E+08 pg/l CS=ms	1760	2024-03-01_oamp56-di_io25_3th-defaultcs2_ast4ms_dia_enrichedplasma_nce27_gradient40_01_185.ScanId;v=1;d1=281484.281484.	controllerType=0 controllerNumber=1 scan=281484	33.9932	Ast4m...DIA_EnrichedPlasma_NCE27_Gradient40_01_185.raw.xlsx	Ast4m...EnrichedPlasma_NCE27_Gradient40	1	4	EnrichedPlasma	NCE27	40	./2024-03-01_OAMP56-DI_IO25_3Th-defaultcs2_Ast4m...DIA_EnrichedPlasma_NCE27_Gradient40_01_185.raw/2024-03-01_OAMP56-DI_IO25_3Th-defaultcs2_Ast4m...DIA_EnrichedPlasma_NCE27_Gradient40_01_185.raw.xlsx	D:\Projects\Astral\00_worddoc_and_powerpoints\BioRxiv\naturecoms\SupplementalFile_S11\SupplementalFile_S11\DemoData\smallMGF_annotatorTest.mgf	281484	QHYLDSIKELYGAFAFSAN[+1589.571]FTDSVTTGR
7887	340044	1284472	K.VC[+57.021]QDC[+57.021]PLLAPLN[+1913.677]DTR.V	510253:3	5	HexNAc(4)Hex(5)NeuAc(1)	C[+57]*2, N[+1914]	1229.1801	3	3685.5258	3685.5236	0	0.6	145	Specific	612.66	599.13	599.13	10.58	148	&gt;ca|NX_P02765-1-CAN|FETUA_HUMAN Alpha-2-HS-glycoprotein OS=Homo sapiens OX=9606 GN=AHSG IF=1 CO=1.10E+11 pg/l CS=ms	2885	2024-03-01_oamp56-di_io25_3th-defaultcs2_ast4ms_dia_enrichedplasma_nce27_gradient40_01_185.ScanId;v=1;d1=281491.281491.	controllerType=0 controllerNumber=1 scan=281491	33.994	Ast4m...DIA_EnrichedPlasma_NCE27_Gradient40_01_185.raw.xlsx	Ast4m...EnrichedPlasma_NCE27_Gradient40	1	4	EnrichedPlasma	NCE27	40	./2024-03-01_OAMP56-DI_IO25_3Th-defaultcs2_Ast4m...DIA_EnrichedPlasma_NCE27_Gradient40_01_185.raw/2024-03-01_OAMP56-DI_IO25_3Th-defaultcs2_Ast4m...DIA_EnrichedPlasma_NCE27_Gradient40_01_185.raw.xlsx	D:\Projects\Astral\00_worddoc_and_powerpoints\BioRxiv\naturecoms\SupplementalFile_S11\SupplementalFile_S11\DemoData\smallMGF_annotatorTest.mgf	281491	VC[+57.021]QDC[+57.021]PLLAPLN[GNO:G43728NL]DTR	G43728NL
7430	327613	1237776	K.TVLTPATNHMGN[+1054.370]VTFTIPANREFK.S	510257:3	4	HexNAc(2)Hex(4)	N[+1054]	1238.5881	3	3713.7497	3713.7361	0	3.6	74	Specific	369.61	299.24	172.46	4.04	240	&gt;ca|NX_P01024-1-CAN|CO3_HUMAN Complement C3 OS=Homo sapiens OX=9606 GN=C3 IF=1 CO=2.00E+11 pg/l CS=ms	198	2024-03-01_oamp56-di_io25_3th-defaultcs2_ast4ms_dia_enrichedplasma_nce27_gradient40_01_185.ScanId;v=1;d1=281494.281494.	controllerType=0 controllerNumber=1 scan=281494	33.9943	Ast4m...DIA_EnrichedPlasma_NCE27_Gradient40_01_185.raw.xlsx	Ast4m...EnrichedPlasma_NCE27_Gradient40	1	4	EnrichedPlasma	NCE27	40	./2024-03-01_OAMP56-DI_IO25_3Th-defaultcs2_Ast4m...DIA_EnrichedPlasma_NCE27_Gradient40_01_185.raw/2024-03-01_OAMP56-DI_IO25_3Th-defaultcs2_Ast4m...DIA_EnrichedPlasma_NCE27_Gradient40_01_185.raw.xlsx	D:\Projects\Astral\00_worddoc_and_powerpoints\BioRxiv\naturecoms\SupplementalFile_S11\SupplementalFile_S11\DemoData\smallMGF_annotatorTest.mgf	281494	TVLTPATNHMGN[GNO:G69449MU]VTFTIPANREFK	G69449MU
7672	332225	1253344	K.TVLTPATNHMGN[+1540.529]VTFTIPANR.E	510268:3	4	HexNAc(2)Hex(7)	N[+1541]	1266.2293	3	3796.6734	3795.6886	1	-4.9	74	Specific	346.31	334.18	334.18	5.08	240	&gt;ca|NX_P01024-1-CAN|CO3_HUMAN Complement C3 OS=Homo sapiens OX=9606 GN=C3 IF=1 CO=2.00E+11 pg/l CS=ms	198	2024-03-01_oamp56-di_io25_3th-defaultcs2_ast4ms_dia_enrichedplasma_nce27_gradient40_01_185.ScanId;v=1;d1=281501.281501.	controllerType=0 controllerNumber=1 scan=281501	33.9951	Ast4m...DIA_EnrichedPlasma_NCE27_Gradient40_01_185.raw.xlsx	Ast4m...EnrichedPlasma_NCE27_Gradient40	1	4	EnrichedPlasma	NCE27	40	./2024-03-01_OAMP56-DI_IO25_3Th-defaultcs2_Ast4m...DIA_EnrichedPlasma_NCE27_Gradient40_01_185.raw/2024-03-01_OAMP56-DI_IO25_3Th-defaultcs2_Ast4m...DIA_EnrichedPlasma_NCE27_Gradient40_01_185.raw.xlsx	D:\Projects\Astral\00_worddoc_and_powerpoints\BioRxiv\naturecoms\SupplementalFile_S11\SupplementalFile_S11\DemoData\smallMGF_annotatorTest.mgf	281501	TVLTPATNHMGN[GNO:G49513EB]VTFTIPANR	G49513EB
8364	371397	1407096	K.VTQVYAEN[+3007.058]GTVLQGSTVASVYK.G	510282:4	33	HexNAc(5)Hex(6)dHex(1)NeuAc(3)	N[+3007]	1331.0693	4	5321.2555	5321.2505	0	0.9	317	Specific	605.44	605.44	605.44	10.36	37	&gt;ca|NX_P27169-1-CAN|PON1_HUMAN Serum paraoxonase/arylesterase 1 OS=Homo sapiens OX=9606 GN=PON1 IF=1 CO=1.70E+10 pg/l CS=ms	636	2024-03-01_oamp56-di_io25_3th-defaultcs2_ast4ms_dia_enrichedplasma_nce27_gradient40_01_185.ScanId;v=1;d1=281512.281512.	controllerType=0 controllerNumber=1 scan=281512	33.9965	Ast4m...DIA_EnrichedPlasma_NCE27_Gradient40_01_185.raw.xlsx	Ast4m...EnrichedPlasma_NCE27_Gradient40	1	4	EnrichedPlasma	NCE27	40	./2024-03-01_OAMP56-DI_IO25_3Th-defaultcs2_Ast4m...DIA_EnrichedPlasma_NCE27_Gradient40_01_185.raw/2024-03-01_OAMP56-DI_IO25_3Th-defaultcs2_Ast4m...DIA_EnrichedPlasma_NCE27_Gradient40_01_185.raw.xlsx	D:\Projects\Astral\00_worddoc_and_powerpoints\BioRxiv\naturecoms\SupplementalFile_S11\SupplementalFile_S11\DemoData\smallMGF_annotatorTest.mgf	281512	VTQVYAEN[GNO:G53972TI]GTVLQGSTVASVYK	G53972TI
7572	330634	1247264	K.TVLTPATNHMGN[+1378.476]VTFTIPANREFK.S	510287:3	4	HexNAc(2)Hex(6)	N[+1378]	1346.6201	3	4037.8456	4037.8418	0	0.9	74	Specific	571.81	502.63	502.63	8.25	240	&gt;ca|NX_P01024-1-CAN|CO3_HUMAN Complement C3 OS=Homo sapiens OX=9606 GN=C3 IF=1 CO=2.00E+11 pg/l CS=ms	198	2024-03-01_oamp56-di_io25_3th-defaultcs2_ast4ms_dia_enrichedplasma_nce27_gradient40_01_185.ScanId;v=1;d1=281515.281515.	controllerType=0 controllerNumber=1 scan=281515	33.9968	Ast4m...DIA_EnrichedPlasma_NCE27_Gradient40_01_185.raw.xlsx	Ast4m...EnrichedPlasma_NCE27_Gradient40	1	4	EnrichedPlasma	NCE27	40	./2024-03-01_OAMP56-DI_IO25_3Th-defaultcs2_Ast4m...DIA_EnrichedPlasma_NCE27_Gradient40_01_185.raw/2024-03-01_OAMP56-DI_IO25_3Th-defaultcs2_Ast4m...DIA_EnrichedPlasma_NCE27_Gradient40_01_185.raw.xlsx	D:\Projects\Astral\00_worddoc_and_powerpoints\BioRxiv\naturecoms\SupplementalFile_S11\SupplementalFile_S11\DemoData\smallMGF_annotatorTest.mgf	281515	TVLTPATNHMGN[GNO:G74112GC]VTFTIPANREFK	G74112GC
7483	328622	1241007	K.TVLTPATNHMGN[+1216.423]VTFTIPANREFK.S	510427:4	4	HexNAc(2)Hex(5)	N[+1216]	969.7048	4	3875.7972	3875.7889	0	2.1	74	Specific	770.45	689.82	689.82	13.05	240	&gt;ca|NX_P01024-1-CAN|CO3_HUMAN Complement C3 OS=Homo sapiens OX=9606 GN=C3 IF=1 CO=2.00E+11 pg/l CS=ms	198	2024-03-01_oamp56-di_io25_3th-defaultcs2_ast4ms_dia_enrichedplasma_nce27_gradient40_01_185.ScanId;v=1;d1=281581.281581.	controllerType=0 controllerNumber=1 scan=281581	34.0047	Ast4m...DIA_EnrichedPlasma_NCE27_Gradient40_01_185.raw.xlsx	Ast4m...EnrichedPlasma_NCE27_Gradient40	1	4	EnrichedPlasma	NCE27	40	./2024-03-01_OAMP56-DI_IO25_3Th-defaultcs2_Ast4m...DIA_EnrichedPlasma_NCE27_Gradient40_01_185.raw/2024-03-01_OAMP56-DI_IO25_3Th-defaultcs2_Ast4m...DIA_EnrichedPlasma_NCE27_Gradient40_01_185.raw.xlsx	D:\Projects\Astral\00_worddoc_and_powerpoints\BioRxiv\naturecoms\SupplementalFile_S11\SupplementalFile_S11\DemoData\smallMGF_annotatorTest.mgf	281581	TVLTPATNHMGN[GNO:G44147IO]VTFTIPANREFK	G44147IO
5564	269384	1099715	K.TIDRLAGKPTHVN[+1216.423]VSVVMAEVDGTC[+57.021].Y	510428:4	10	HexNAc(2)Hex(5)	C[+57], N[+1216]	972.1963	4	3885.7635	3885.7614	0	0.5	328	CRagged	247.41	247.41	247.41	5.27	181	&gt;ca|NX_P01876-1-CAN|IGHA1_HUMAN Immunoglobulin heavy constant alpha 1 OS=Homo sapiens OX=9606 GN=IGHA1 IF=1 CO=1.30E+11 pg/l CS=ms	2172	2024-03-01_oamp56-di_io25_3th-defaultcs2_ast4ms_dia_enrichedplasma_nce27_gradient40_01_185.ScanId;v=1;d1=281582.281582.	controllerType=0 controllerNumber=1 scan=281582	34.0048	Ast4m...DIA_EnrichedPlasma_NCE27_Gradient40_01_185.raw.xlsx	Ast4m...EnrichedPlasma_NCE27_Gradient40	1	4	EnrichedPlasma	NCE27	40	./2024-03-01_OAMP56-DI_IO25_3Th-defaultcs2_Ast4m...DIA_EnrichedPlasma_NCE27_Gradient40_01_185.raw/2024-03-01_OAMP56-DI_IO25_3Th-defaultcs2_Ast4m...DIA_EnrichedPlasma_NCE27_Gradient40_01_185.raw.xlsx	D:\Projects\Astral\00_worddoc_and_powerpoints\BioRxiv\naturecoms\SupplementalFile_S11\SupplementalFile_S11\DemoData\smallMGF_annotatorTest.mgf	281582	TIDRLAGKPTHVN[GNO:G44147IO]VSVVMAEVDGTC[+57.021]	G44147IO
7716	333354	1256425	K.TVLTPATNHMGN[+1581.555]VTFTIPANREFK.S	510445:4	4	HexNAc(3)Hex(6)	N[+1582]	1060.987	4	4240.9261	4240.9211	0	1.2	74	Specific	311.75	311.75	196.39	4.37	240	&gt;ca|NX_P01024-1-CAN|CO3_HUMAN Complement C3 OS=Homo sapiens OX=9606 GN=C3 IF=1 CO=2.00E+11 pg/l CS=ms	198	2024-03-01_oamp56-di_io25_3th-defaultcs2_ast4ms_dia_enrichedplasma_nce27_gradient40_01_185.ScanId;v=1;d1=281592.281592.	controllerType=0 controllerNumber=1 scan=281592	34.006	Ast4m...DIA_EnrichedPlasma_NCE27_Gradient40_01_185.raw.xlsx	Ast4m...EnrichedPlasma_NCE27_Gradient40	1	4	EnrichedPlasma	NCE27	40	./2024-03-01_OAMP56-DI_IO25_3Th-defaultcs2_Ast4m...DIA_EnrichedPlasma_NCE27_Gradient40_01_185.raw/2024-03-01_OAMP56-DI_IO25_3Th-defaultcs2_Ast4m...DIA_EnrichedPlasma_NCE27_Gradient40_01_185.raw.xlsx	D:\Projects\Astral\00_worddoc_and_powerpoints\BioRxiv\naturecoms\SupplementalFile_S11\SupplementalFile_S11\DemoData\smallMGF_annotatorTest.mgf	281592	TVLTPATNHMGN[GNO:G03042JU]VTFTIPANREFK	G03042JU
7717	333355	1256425	K.TVLTPATNHMGN[+1581.555]VTFTIPANREFK.S	510445:4	4	HexNAc(3)Hex(6)	N[+1582]	1060.987	4	4240.9261	4240.9211	0	1.2	74	Specific	311.75	311.75	196.39	4.37	240	&gt;ca|NX_P01024-1-CAN|CO3_HUMAN Complement C3 OS=Homo sapiens OX=9606 GN=C3 IF=1 CO=2.00E+11 pg/l CS=ms	198	2024-03-01_oamp56-di_io25_3th-defaultcs2_ast4ms_dia_enrichedplasma_nce27_gradient40_01_185.ScanId;v=1;d1=281592.281592.	controllerType=0 controllerNumber=1 scan=281592	34.006	Ast4m...DIA_EnrichedPlasma_NCE27_Gradient40_01_185.raw.xlsx	Ast4m...EnrichedPlasma_NCE27_Gradient40	1	4	EnrichedPlasma	NCE27	40	./2024-03-01_OAMP56-DI_IO25_3Th-defaultcs2_Ast4m...DIA_EnrichedPlasma_NCE27_Gradient40_01_185.raw/2024-03-01_OAMP56-DI_IO25_3Th-defaultcs2_Ast4m...DIA_EnrichedPlasma_NCE27_Gradient40_01_185.raw.xlsx	D:\Projects\Astral\00_worddoc_and_powerpoints\BioRxiv\naturecoms\SupplementalFile_S11\SupplementalFile_S11\DemoData\smallMGF_annotatorTest.mgf	281592	TVLTPATNHMGN[GNO:G89326DO]VTFTIPANREFK	G89326DO
13541	542082	1881969	R.KVC[+57.021]QDC[+57.021]PLLAPLN[+2861.000]DTRVVHAAK.A	510450:5	5	HexNAc(5)Hex(6)NeuAc(3)	C[+57]*2, N[+2861]	1074.0687	5	5366.3145	5366.3065	0	1.5	144	Specific	290.08	290.08	290.08	4.83	148	&gt;ca|NX_P02765-1-CAN|FETUA_HUMAN Alpha-2-HS-glycoprotein OS=Homo sapiens OX=9606 GN=AHSG IF=1 CO=1.10E+11 pg/l CS=ms	2885	2024-03-01_oamp56-di_io25_3th-defaultcs2_ast4ms_dia_enrichedplasma_nce27_gradient40_01_185.ScanId;v=1;d1=281595.281595.	controllerType=0 controllerNumber=1 scan=281595	34.0063	Ast4m...DIA_EnrichedPlasma_NCE27_Gradient40_01_185.raw.xlsx	Ast4m...EnrichedPlasma_NCE27_Gradient40	1	4	EnrichedPlasma	NCE27	40	./2024-03-01_OAMP56-DI_IO25_3Th-defaultcs2_Ast4m...DIA_EnrichedPlasma_NCE27_Gradient40_01_185.raw/2024-03-01_OAMP56-DI_IO25_3Th-defaultcs2_Ast4m...DIA_EnrichedPlasma_NCE27_Gradient40_01_185.raw.xlsx	D:\Projects\Astral\00_worddoc_and_powerpoints\BioRxiv\naturecoms\SupplementalFile_S11\SupplementalFile_S11\DemoData\smallMGF_annotatorTest.mgf	281595	KVC[+57.021]QDC[+57.021]PLLAPLN[GNO:G40135HT]DTRVVHAAK	G40135HT
8685	376403	1420975	K.VVLHPN[+1622.582]YSQVDIGLIK.L	510463:3	2	HexNAc(4)Hex(5)	N[+1623]	1139.87	3	3417.5955	3417.5929	0	0.8	236	Specific	557.03	512.58	512.58	8.34	286	&gt;ca|NX_P00738-1-CAN|HPT_HUMAN Haptoglobin OS=Homo sapiens OX=9606 GN=HP IF=1 CO=1.00E+11 pg/l CS=ms	634	2024-03-01_oamp56-di_io25_3th-defaultcs2_ast4ms_dia_enrichedplasma_nce27_gradient40_01_185.ScanId;v=1;d1=281604.281604.	controllerType=0 controllerNumber=1 scan=281604	34.0074	Ast4m...DIA_EnrichedPlasma_NCE27_Gradient40_01_185.raw.xlsx	Ast4m...EnrichedPlasma_NCE27_Gradient40	1	4	EnrichedPlasma	NCE27	40	./2024-03-01_OAMP56-DI_IO25_3Th-defaultcs2_Ast4m...DIA_EnrichedPlasma_NCE27_Gradient40_01_185.raw/2024-03-01_OAMP56-DI_IO25_3Th-defaultcs2_Ast4m...DIA_EnrichedPlasma_NCE27_Gradient40_01_185.raw.xlsx	D:\Projects\Astral\00_worddoc_and_powerpoints\BioRxiv\naturecoms\SupplementalFile_S11\SupplementalFile_S11\DemoData\smallMGF_annotatorTest.mgf	281604	VVLHPN[GNO:G17434DR]YSQVDIGLIK	G17434DR
7469	327952	1239152	K.TVLTPATNHMGN[+1216.423]VTFTIPANR.E	510464:3	4	HexNAc(2)Hex(5)	N[+1216]	1158.194	3	3472.5675	3471.583	1	-5.4	74	Specific	272.28	272.28	272.28	3.79	240	&gt;ca|NX_P01024-1-CAN|CO3_HUMAN Complement C3 OS=Homo sapiens OX=9606 GN=C3 IF=1 CO=2.00E+11 pg/l CS=ms	198	2024-03-01_oamp56-di_io25_3th-defaultcs2_ast4ms_dia_enrichedplasma_nce27_gradient40_01_185.ScanId;v=1;d1=281605.281605.	controllerType=0 controllerNumber=1 scan=281605	34.0076	Ast4m...DIA_EnrichedPlasma_NCE27_Gradient40_01_185.raw.xlsx	Ast4m...EnrichedPlasma_NCE27_Gradient40	1	4	EnrichedPlasma	NCE27	40	./2024-03-01_OAMP56-DI_IO25_3Th-defaultcs2_Ast4m...DIA_EnrichedPlasma_NCE27_Gradient40_01_185.raw/2024-03-01_OAMP56-DI_IO25_3Th-defaultcs2_Ast4m...DIA_EnrichedPlasma_NCE27_Gradient40_01_185.raw.xlsx	D:\Projects\Astral\00_worddoc_and_powerpoints\BioRxiv\naturecoms\SupplementalFile_S11\SupplementalFile_S11\DemoData\smallMGF_annotatorTest.mgf	281605	TVLTPATNHMGN[GNO:G44147IO]VTFTIPANR	G44147IO
7770	334805	1260328	K.TVLTPATNHMGN[+2083.746]VTFTIPANREFK.S	510470:4	4	HexNAc(5)Hex(3)NeuAc(2)	N[+2084]	1187.0285	4	4745.0921	4743.1122	2	-5.7	74	Specific	477.71	383.29	22.52	6.88	240	&gt;ca|NX_P01024-1-CAN|CO3_HUMAN Complement C3 OS=Homo sapiens OX=9606 GN=C3 IF=1 CO=2.00E+11 pg/l CS=ms	198	2024-03-01_oamp56-di_io25_3th-defaultcs2_ast4ms_dia_enrichedplasma_nce27_gradient40_01_185.ScanId;v=1;d1=281609.281609.	controllerType=0 controllerNumber=1 scan=281609	34.0081	Ast4m...DIA_EnrichedPlasma_NCE27_Gradient40_01_185.raw.xlsx	Ast4m...EnrichedPlasma_NCE27_Gradient40	1	4	EnrichedPlasma	NCE27	40	./2024-03-01_OAMP56-DI_IO25_3Th-defaultcs2_Ast4m...DIA_EnrichedPlasma_NCE27_Gradient40_01_185.raw/2024-03-01_OAMP56-DI_IO25_3Th-defaultcs2_Ast4m...DIA_EnrichedPlasma_NCE27_Gradient40_01_185.raw.xlsx	D:\Projects\Astral\00_worddoc_and_powerpoints\BioRxiv\naturecoms\SupplementalFile_S11\SupplementalFile_S11\DemoData\smallMGF_annotatorTest.mgf	281609	TVLTPATNHMGN[+2083.746]VTFTIPANREFK
7824	336453	1264472	K.TVLTPATNHMGN[+892.317]VTFTIPANREFK.S	510469:3	4	HexNAc(2)Hex(3)	N[+892]	1184.9047	3	3552.6996	3551.6833	1	3.6	74	Specific	340.49	340.49	340.49	3.95	240	&gt;ca|NX_P01024-1-CAN|CO3_HUMAN Complement C3 OS=Homo sapiens OX=9606 GN=C3 IF=1 CO=2.00E+11 pg/l CS=ms	198	2024-03-01_oamp56-di_io25_3th-defaultcs2_ast4ms_dia_enrichedplasma_nce27_gradient40_01_185.ScanId;v=1;d1=281609.281609.	controllerType=0 controllerNumber=1 scan=281609	34.0081	Ast4m...DIA_EnrichedPlasma_NCE27_Gradient40_01_185.raw.xlsx	Ast4m...EnrichedPlasma_NCE27_Gradient40	1	4	EnrichedPlasma	NCE27	40	./2024-03-01_OAMP56-DI_IO25_3Th-defaultcs2_Ast4m...DIA_EnrichedPlasma_NCE27_Gradient40_01_185.raw/2024-03-01_OAMP56-DI_IO25_3Th-defaultcs2_Ast4m...DIA_EnrichedPlasma_NCE27_Gradient40_01_185.raw.xlsx	D:\Projects\Astral\00_worddoc_and_powerpoints\BioRxiv\naturecoms\SupplementalFile_S11\SupplementalFile_S11\DemoData\smallMGF_annotatorTest.mgf	281609	TVLTPATNHMGN[GNO:G21458SP]VTFTIPANREFK	G21458SP
7521	329404	1244336	K.TVLTPATNHMGN[+1378.476]VTFTIPANR.E	510477:3	4	HexNAc(2)Hex(6)	N[+1378]	1212.2123	3	3634.6225	3633.6358	1	-4.6	74	Specific	556.16	556.16	556.16	8.08	240	&gt;ca|NX_P01024-1-CAN|CO3_HUMAN Complement C3 OS=Homo sapiens OX=9606 GN=C3 IF=1 CO=2.00E+11 pg/l CS=ms	198	2024-03-01_oamp56-di_io25_3th-defaultcs2_ast4ms_dia_enrichedplasma_nce27_gradient40_01_185.ScanId;v=1;d1=281615.281615.	controllerType=0 controllerNumber=1 scan=281615	34.009	Ast4m...DIA_EnrichedPlasma_NCE27_Gradient40_01_185.raw.xlsx	Ast4m...EnrichedPlasma_NCE27_Gradient40	1	4	EnrichedPlasma	NCE27	40	./2024-03-01_OAMP56-DI_IO25_3Th-defaultcs2_Ast4m...DIA_EnrichedPlasma_NCE27_Gradient40_01_185.raw/2024-03-01_OAMP56-DI_IO25_3Th-defaultcs2_Ast4m...DIA_EnrichedPlasma_NCE27_Gradient40_01_185.raw.xlsx	D:\Projects\Astral\00_worddoc_and_powerpoints\BioRxiv\naturecoms\SupplementalFile_S11\SupplementalFile_S11\DemoData\smallMGF_annotatorTest.mgf	281615	TVLTPATNHMGN[GNO:G74112GC]VTFTIPANR	G74112GC
7913	340070	1284498	K.VC[+57.021]QDC[+57.021]PLLAPLN[+1913.677]DTR.V	510480:3	5	HexNAc(4)Hex(5)NeuAc(1)	C[+57]*2, N[+1914]	1229.1799	3	3685.525	3685.5236	0	0.4	145	Specific	389.28	384.19	384.19	8.01	148	&gt;ca|NX_P02765-1-CAN|FETUA_HUMAN Alpha-2-HS-glycoprotein OS=Homo sapiens OX=9606 GN=AHSG IF=1 CO=1.10E+11 pg/l CS=ms	2885	2024-03-01_oamp56-di_io25_3th-defaultcs2_ast4ms_dia_enrichedplasma_nce27_gradient40_01_185.ScanId;v=1;d1=281618.281618.	controllerType=0 controllerNumber=1 scan=281618	34.0094	Ast4m...DIA_EnrichedPlasma_NCE27_Gradient40_01_185.raw.xlsx	Ast4m...EnrichedPlasma_NCE27_Gradient40	1	4	EnrichedPlasma	NCE27	40	./2024-03-01_OAMP56-DI_IO25_3Th-defaultcs2_Ast4m...DIA_EnrichedPlasma_NCE27_Gradient40_01_185.raw/2024-03-01_OAMP56-DI_IO25_3Th-defaultcs2_Ast4m...DIA_EnrichedPlasma_NCE27_Gradient40_01_185.raw.xlsx	D:\Projects\Astral\00_worddoc_and_powerpoints\BioRxiv\naturecoms\SupplementalFile_S11\SupplementalFile_S11\DemoData\smallMGF_annotatorTest.mgf	281618	VC[+57.021]QDC[+57.021]PLLAPLN[GNO:G43728NL]DTR	G43728NL
10008	413929	1551521	R.ADGTVNQIEGEATPVN[+2424.867]LTEPAKLEVK.F	510489:4	24	HexNAc(5)Hex(6)dHex(1)NeuAc(1)	N[+2425]	1287.8259	4	5148.2819	5148.2769	0	1	83	Specific	431.85	431.85	431.85	7.9	86	&gt;ca|NX_P05090-1-CAN|APOD_HUMAN Apolipoprotein D OS=Homo sapiens OX=9606 GN=APOD IF=1 CO=9.00E+10 pg/l CS=ms	1888	2024-03-01_oamp56-di_io25_3th-defaultcs2_ast4ms_dia_enrichedplasma_nce27_gradient40_01_185.ScanId;v=1;d1=281623.281623.	controllerType=0 controllerNumber=1 scan=281623	34.01	Ast4m...DIA_EnrichedPlasma_NCE27_Gradient40_01_185.raw.xlsx	Ast4m...EnrichedPlasma_NCE27_Gradient40	1	4	EnrichedPlasma	NCE27	40	./2024-03-01_OAMP56-DI_IO25_3Th-defaultcs2_Ast4m...DIA_EnrichedPlasma_NCE27_Gradient40_01_185.raw/2024-03-01_OAMP56-DI_IO25_3Th-defaultcs2_Ast4m...DIA_EnrichedPlasma_NCE27_Gradient40_01_185.raw.xlsx	D:\Projects\Astral\00_worddoc_and_powerpoints\BioRxiv\naturecoms\SupplementalFile_S11\SupplementalFile_S11\DemoData\smallMGF_annotatorTest.mgf	281623	ADGTVNQIEGEATPVN[GNO:G19992GW]LTEPAKLEVK	G19992GW
8363	371396	1407095	K.VTQVYAEN[+3007.058]GTVLQGSTVASVYK.G	510503:4	33	HexNAc(5)Hex(6)dHex(1)NeuAc(3)	N[+3007]	1331.0706	4	5321.2604	5321.2505	0	1.9	317	Specific	732.27	709.84	709.84	12.36	37	&gt;ca|NX_P27169-1-CAN|PON1_HUMAN Serum paraoxonase/arylesterase 1 OS=Homo sapiens OX=9606 GN=PON1 IF=1 CO=1.70E+10 pg/l CS=ms	636	2024-03-01_oamp56-di_io25_3th-defaultcs2_ast4ms_dia_enrichedplasma_nce27_gradient40_01_185.ScanId;v=1;d1=281631.281631.	controllerType=0 controllerNumber=1 scan=281631	34.0109	Ast4m...DIA_EnrichedPlasma_NCE27_Gradient40_01_185.raw.xlsx	Ast4m...EnrichedPlasma_NCE27_Gradient40	1	4	EnrichedPlasma	NCE27	40	./2024-03-01_OAMP56-DI_IO25_3Th-defaultcs2_Ast4m...DIA_EnrichedPlasma_NCE27_Gradient40_01_185.raw/2024-03-01_OAMP56-DI_IO25_3Th-defaultcs2_Ast4m...DIA_EnrichedPlasma_NCE27_Gradient40_01_185.raw.xlsx	D:\Projects\Astral\00_worddoc_and_powerpoints\BioRxiv\naturecoms\SupplementalFile_S11\SupplementalFile_S11\DemoData\smallMGF_annotatorTest.mgf	281631	VTQVYAEN[GNO:G53972TI]GTVLQGSTVASVYK	G53972TI
7587	330649	1247279	K.TVLTPATNHMGN[+1378.476]VTFTIPANREFK.S	510506:3	4	HexNAc(2)Hex(6)	N[+1378]	1346.6194	3	4037.8438	4037.8418	0	0.5	74	Specific	456.17	441.48	441.48	6.73	240	&gt;ca|NX_P01024-1-CAN|CO3_HUMAN Complement C3 OS=Homo sapiens OX=9606 GN=C3 IF=1 CO=2.00E+11 pg/l CS=ms	198	2024-03-01_oamp56-di_io25_3th-defaultcs2_ast4ms_dia_enrichedplasma_nce27_gradient40_01_185.ScanId;v=1;d1=281633.281633.	controllerType=0 controllerNumber=1 scan=281633	34.0111	Ast4m...DIA_EnrichedPlasma_NCE27_Gradient40_01_185.raw.xlsx	Ast4m...EnrichedPlasma_NCE27_Gradient40	1	4	EnrichedPlasma	NCE27	40	./2024-03-01_OAMP56-DI_IO25_3Th-defaultcs2_Ast4m...DIA_EnrichedPlasma_NCE27_Gradient40_01_185.raw/2024-03-01_OAMP56-DI_IO25_3Th-defaultcs2_Ast4m...DIA_EnrichedPlasma_NCE27_Gradient40_01_185.raw.xlsx	D:\Projects\Astral\00_worddoc_and_powerpoints\BioRxiv\naturecoms\SupplementalFile_S11\SupplementalFile_S11\DemoData\smallMGF_annotatorTest.mgf	281633	TVLTPATNHMGN[GNO:G74112GC]VTFTIPANREFK	G74112GC
7560	330622	1247252	K.TVLTPATNHMGN[+1378.476]VTFTIPANREFK.S	510613:4	4	HexNAc(2)Hex(6)	N[+1378]	1010.2167	4	4037.8448	4037.8418	0	0.7	74	Specific	801.54	733.61	733.61	14.2	240	&gt;ca|NX_P01024-1-CAN|CO3_HUMAN Complement C3 OS=Homo sapiens OX=9606 GN=C3 IF=1 CO=2.00E+11 pg/l CS=ms	198	2024-03-01_oamp56-di_io25_3th-defaultcs2_ast4ms_dia_enrichedplasma_nce27_gradient40_01_185.ScanId;v=1;d1=281683.281683.	controllerType=0 controllerNumber=1 scan=281683	34.0173	Ast4m...DIA_EnrichedPlasma_NCE27_Gradient40_01_185.raw.xlsx	Ast4m...EnrichedPlasma_NCE27_Gradient40	1	4	EnrichedPlasma	NCE27	40	./2024-03-01_OAMP56-DI_IO25_3Th-defaultcs2_Ast4m...DIA_EnrichedPlasma_NCE27_Gradient40_01_185.raw/2024-03-01_OAMP56-DI_IO25_3Th-defaultcs2_Ast4m...DIA_EnrichedPlasma_NCE27_Gradient40_01_185.raw.xlsx	D:\Projects\Astral\00_worddoc_and_powerpoints\BioRxiv\naturecoms\SupplementalFile_S11\SupplementalFile_S11\DemoData\smallMGF_annotatorTest.mgf	281683	TVLTPATNHMGN[GNO:G74112GC]VTFTIPANREFK	G74112GC
7568	330630	1247260	K.TVLTPATNHMGN[+1378.476]VTFTIPANREFK.S	510614:4	4	HexNAc(2)Hex(6)	N[+1378]	1010.2167	4	4037.8448	4037.8418	0	0.7	74	Specific	656.91	616.87	616.87	11.2	240	&gt;ca|NX_P01024-1-CAN|CO3_HUMAN Complement C3 OS=Homo sapiens OX=9606 GN=C3 IF=1 CO=2.00E+11 pg/l CS=ms	198	2024-03-01_oamp56-di_io25_3th-defaultcs2_ast4ms_dia_enrichedplasma_nce27_gradient40_01_185.ScanId;v=1;d1=281684.281684.	controllerType=0 controllerNumber=1 scan=281684	34.0174	Ast4m...DIA_EnrichedPlasma_NCE27_Gradient40_01_185.raw.xlsx	Ast4m...EnrichedPlasma_NCE27_Gradient40	1	4	EnrichedPlasma	NCE27	40	./2024-03-01_OAMP56-DI_IO25_3Th-defaultcs2_Ast4m...DIA_EnrichedPlasma_NCE27_Gradient40_01_185.raw/2024-03-01_OAMP56-DI_IO25_3Th-defaultcs2_Ast4m...DIA_EnrichedPlasma_NCE27_Gradient40_01_185.raw.xlsx	D:\Projects\Astral\00_worddoc_and_powerpoints\BioRxiv\naturecoms\SupplementalFile_S11\SupplementalFile_S11\DemoData\smallMGF_annotatorTest.mgf	281684	TVLTPATNHMGN[GNO:G74112GC]VTFTIPANREFK	G74112GC
7042	320488	1220219	K.TVLTPATNHM[+15.995]GN[+1386.492]VTFTIPANREFK.S	510615:4	4	HexNAc(3)Hex(3)NeuAc(1)	M[+16], N[+1386]	1016.2118	4	4061.8255	4061.853	0	-6.8	74	Specific	222.46	162.81	162.81	2.43	240	&gt;ca|NX_P01024-1-CAN|CO3_HUMAN Complement C3 OS=Homo sapiens OX=9606 GN=C3 IF=1 CO=2.00E+11 pg/l CS=ms	198	2024-03-01_oamp56-di_io25_3th-defaultcs2_ast4ms_dia_enrichedplasma_nce27_gradient40_01_185.ScanId;v=1;d1=281685.281685.	controllerType=0 controllerNumber=1 scan=281685	34.0175	Ast4m...DIA_EnrichedPlasma_NCE27_Gradient40_01_185.raw.xlsx	Ast4m...EnrichedPlasma_NCE27_Gradient40	1	4	EnrichedPlasma	NCE27	40	./2024-03-01_OAMP56-DI_IO25_3Th-defaultcs2_Ast4m...DIA_EnrichedPlasma_NCE27_Gradient40_01_185.raw/2024-03-01_OAMP56-DI_IO25_3Th-defaultcs2_Ast4m...DIA_EnrichedPlasma_NCE27_Gradient40_01_185.raw.xlsx	D:\Projects\Astral\00_worddoc_and_powerpoints\BioRxiv\naturecoms\SupplementalFile_S11\SupplementalFile_S11\DemoData\smallMGF_annotatorTest.mgf	281685	TVLTPATNHM[+15.995]GN[GNO:G21753KL]VTFTIPANREFK	G21753KL
2600	124301	508099	K.ILRQQQHLFGSN[+1913.677]VTDC[+57.021]SGNFC[+57.021]LFRSETK.D	510632:5	1	HexNAc(4)Hex(5)NeuAc(1)	C[+57]*2, N[+1914]	1052.0658	5	5256.2999	5256.2877	0	2.3	619	Specific	289.61	144.82	144.82	2.63	310	&gt;ca|NX_P02787-1-CAN|TRFE_HUMAN Serotransferrin OS=Homo sapiens OX=9606 GN=TF IF=1 CO=9.80E+10 pg/l CS=ms	170	2024-03-01_oamp56-di_io25_3th-defaultcs2_ast4ms_dia_enrichedplasma_nce27_gradient40_01_185.ScanId;v=1;d1=281693.281693.	controllerType=0 controllerNumber=1 scan=281693	34.0184	Ast4m...DIA_EnrichedPlasma_NCE27_Gradient40_01_185.raw.xlsx	Ast4m...EnrichedPlasma_NCE27_Gradient40	1	4	EnrichedPlasma	NCE27	40	./2024-03-01_OAMP56-DI_IO25_3Th-defaultcs2_Ast4m...DIA_EnrichedPlasma_NCE27_Gradient40_01_185.raw/2024-03-01_OAMP56-DI_IO25_3Th-defaultcs2_Ast4m...DIA_EnrichedPlasma_NCE27_Gradient40_01_185.raw.xlsx	D:\Projects\Astral\00_worddoc_and_powerpoints\BioRxiv\naturecoms\SupplementalFile_S11\SupplementalFile_S11\DemoData\smallMGF_annotatorTest.mgf	281693	ILRQQQHLFGSN[GNO:G43728NL]VTDC[+57.021]SGNFC[+57.021]LFRSETK	G43728NL
7425	327139	1236728	K.TVLTPATNHMGN[+1054.370]VTFTIPANR.E	510646:3	4	HexNAc(2)Hex(4)	N[+1054]	1104.18	3	3310.5253	3309.5302	1	-2.5	74	Specific	261.71	261.71	122.42	3.88	240	&gt;ca|NX_P01024-1-CAN|CO3_HUMAN Complement C3 OS=Homo sapiens OX=9606 GN=C3 IF=1 CO=2.00E+11 pg/l CS=ms	198	2024-03-01_oamp56-di_io25_3th-defaultcs2_ast4ms_dia_enrichedplasma_nce27_gradient40_01_185.ScanId;v=1;d1=281702.281702.	controllerType=0 controllerNumber=1 scan=281702	34.0194	Ast4m...DIA_EnrichedPlasma_NCE27_Gradient40_01_185.raw.xlsx	Ast4m...EnrichedPlasma_NCE27_Gradient40	1	4	EnrichedPlasma	NCE27	40	./2024-03-01_OAMP56-DI_IO25_3Th-defaultcs2_Ast4m...DIA_EnrichedPlasma_NCE27_Gradient40_01_185.raw/2024-03-01_OAMP56-DI_IO25_3Th-defaultcs2_Ast4m...DIA_EnrichedPlasma_NCE27_Gradient40_01_185.raw.xlsx	D:\Projects\Astral\00_worddoc_and_powerpoints\BioRxiv\naturecoms\SupplementalFile_S11\SupplementalFile_S11\DemoData\smallMGF_annotatorTest.mgf	281702	TVLTPATNHMGN[GNO:G69449MU]VTFTIPANR	G69449MU
7826	336455	1264474	K.TVLTPATNHMGN[+892.317]VTFTIPANREFK.S	510674:3	4	HexNAc(2)Hex(3)	N[+892]	1184.566	3	3551.6834	3551.6833	0	0	74	Specific	246.41	206.51	129.75	3.47	240	&gt;ca|NX_P01024-1-CAN|CO3_HUMAN Complement C3 OS=Homo sapiens OX=9606 GN=C3 IF=1 CO=2.00E+11 pg/l CS=ms	198	2024-03-01_oamp56-di_io25_3th-defaultcs2_ast4ms_dia_enrichedplasma_nce27_gradient40_01_185.ScanId;v=1;d1=281720.281720.	controllerType=0 controllerNumber=1 scan=281720	34.0215	Ast4m...DIA_EnrichedPlasma_NCE27_Gradient40_01_185.raw.xlsx	Ast4m...EnrichedPlasma_NCE27_Gradient40	1	4	EnrichedPlasma	NCE27	40	./2024-03-01_OAMP56-DI_IO25_3Th-defaultcs2_Ast4m...DIA_EnrichedPlasma_NCE27_Gradient40_01_185.raw/2024-03-01_OAMP56-DI_IO25_3Th-defaultcs2_Ast4m...DIA_EnrichedPlasma_NCE27_Gradient40_01_185.raw.xlsx	D:\Projects\Astral\00_worddoc_and_powerpoints\BioRxiv\naturecoms\SupplementalFile_S11\SupplementalFile_S11\DemoData\smallMGF_annotatorTest.mgf	281720	TVLTPATNHMGN[GNO:G21458SP]VTFTIPANREFK	G21458SP
11783	487452	1742931	R.GLTFQQN[+2553.910]ASSMC[+57.021]VPDQDTAIR.V	510683:4	3	HexNAc(5)Hex(5)dHex(1)NeuAc(2)	C[+57], N[+2554]	1223.9996	4	4892.9764	4892.9852	0	-1.8	203	Specific	176.53	176.53	123.89	2.18	412	&gt;ca|NX_P01871-1-CAN|IGHM_HUMAN Immunoglobulin heavy constant mu OS=Homo sapiens OX=9606 GN=IGHM IF=1 CO=1.10E+11 pg/l CS=ms	3098	2024-03-01_oamp56-di_io25_3th-defaultcs2_ast4ms_dia_enrichedplasma_nce27_gradient40_01_185.ScanId;v=1;d1=281726.281726.	controllerType=0 controllerNumber=1 scan=281726	34.0222	Ast4m...DIA_EnrichedPlasma_NCE27_Gradient40_01_185.raw.xlsx	Ast4m...EnrichedPlasma_NCE27_Gradient40	1	4	EnrichedPlasma	NCE27	40	./2024-03-01_OAMP56-DI_IO25_3Th-defaultcs2_Ast4m...DIA_EnrichedPlasma_NCE27_Gradient40_01_185.raw/2024-03-01_OAMP56-DI_IO25_3Th-defaultcs2_Ast4m...DIA_EnrichedPlasma_NCE27_Gradient40_01_185.raw.xlsx	D:\Projects\Astral\00_worddoc_and_powerpoints\BioRxiv\naturecoms\SupplementalFile_S11\SupplementalFile_S11\DemoData\smallMGF_annotatorTest.mgf	281726	GLTFQQN[GNO:G75079FY]ASSMC[+57.021]VPDQDTAIR	G75079FY
11784	487453	1742931	R.GLTFQQN[+2553.910]ASSMC[+57.021]VPDQDTAIR.V	510683:4	3	HexNAc(5)Hex(5)dHex(1)NeuAc(2)	C[+57], N[+2554]	1223.9996	4	4892.9764	4892.9852	0	-1.8	203	Specific	176.53	176.53	123.89	2.18	412	&gt;ca|NX_P01871-1-CAN|IGHM_HUMAN Immunoglobulin heavy constant mu OS=Homo sapiens OX=9606 GN=IGHM IF=1 CO=1.10E+11 pg/l CS=ms	3098	2024-03-01_oamp56-di_io25_3th-defaultcs2_ast4ms_dia_enrichedplasma_nce27_gradient40_01_185.ScanId;v=1;d1=281726.281726.	controllerType=0 controllerNumber=1 scan=281726	34.0222	Ast4m...DIA_EnrichedPlasma_NCE27_Gradient40_01_185.raw.xlsx	Ast4m...EnrichedPlasma_NCE27_Gradient40	1	4	EnrichedPlasma	NCE27	40	./2024-03-01_OAMP56-DI_IO25_3Th-defaultcs2_Ast4m...DIA_EnrichedPlasma_NCE27_Gradient40_01_185.raw/2024-03-01_OAMP56-DI_IO25_3Th-defaultcs2_Ast4m...DIA_EnrichedPlasma_NCE27_Gradient40_01_185.raw.xlsx	D:\Projects\Astral\00_worddoc_and_powerpoints\BioRxiv\naturecoms\SupplementalFile_S11\SupplementalFile_S11\DemoData\smallMGF_annotatorTest.mgf	281726	GLTFQQN[GNO:G28536BG]ASSMC[+57.021]VPDQDTAIR	G28536BG
7890	340047	1284475	K.VC[+57.021]QDC[+57.021]PLLAPLN[+1913.677]DTR.V	510684:3	5	HexNAc(4)Hex(5)NeuAc(1)	C[+57]*2, N[+1914]	1229.1799	3	3685.525	3685.5236	0	0.4	145	Specific	570.41	528.23	528.23	8.47	148	&gt;ca|NX_P02765-1-CAN|FETUA_HUMAN Alpha-2-HS-glycoprotein OS=Homo sapiens OX=9606 GN=AHSG IF=1 CO=1.10E+11 pg/l CS=ms	2885	2024-03-01_oamp56-di_io25_3th-defaultcs2_ast4ms_dia_enrichedplasma_nce27_gradient40_01_185.ScanId;v=1;d1=281727.281727.	controllerType=0 controllerNumber=1 scan=281727	34.0223	Ast4m...DIA_EnrichedPlasma_NCE27_Gradient40_01_185.raw.xlsx	Ast4m...EnrichedPlasma_NCE27_Gradient40	1	4	EnrichedPlasma	NCE27	40	./2024-03-01_OAMP56-DI_IO25_3Th-defaultcs2_Ast4m...DIA_EnrichedPlasma_NCE27_Gradient40_01_185.raw/2024-03-01_OAMP56-DI_IO25_3Th-defaultcs2_Ast4m...DIA_EnrichedPlasma_NCE27_Gradient40_01_185.raw.xlsx	D:\Projects\Astral\00_worddoc_and_powerpoints\BioRxiv\naturecoms\SupplementalFile_S11\SupplementalFile_S11\DemoData\smallMGF_annotatorTest.mgf	281727	VC[+57.021]QDC[+57.021]PLLAPLN[GNO:G43728NL]DTR	G43728NL
7429	327612	1237775	K.TVLTPATNHMGN[+1054.370]VTFTIPANREFK.S	510689:3	4	HexNAc(2)Hex(4)	N[+1054]	1238.5878	3	3713.7489	3713.7361	0	3.4	74	Specific	401.75	401.75	223.06	5.76	240	&gt;ca|NX_P01024-1-CAN|CO3_HUMAN Complement C3 OS=Homo sapiens OX=9606 GN=C3 IF=1 CO=2.00E+11 pg/l CS=ms	198	2024-03-01_oamp56-di_io25_3th-defaultcs2_ast4ms_dia_enrichedplasma_nce27_gradient40_01_185.ScanId;v=1;d1=281730.281730.	controllerType=0 controllerNumber=1 scan=281730	34.0226	Ast4m...DIA_EnrichedPlasma_NCE27_Gradient40_01_185.raw.xlsx	Ast4m...EnrichedPlasma_NCE27_Gradient40	1	4	EnrichedPlasma	NCE27	40	./2024-03-01_OAMP56-DI_IO25_3Th-defaultcs2_Ast4m...DIA_EnrichedPlasma_NCE27_Gradient40_01_185.raw/2024-03-01_OAMP56-DI_IO25_3Th-defaultcs2_Ast4m...DIA_EnrichedPlasma_NCE27_Gradient40_01_185.raw.xlsx	D:\Projects\Astral\00_worddoc_and_powerpoints\BioRxiv\naturecoms\SupplementalFile_S11\SupplementalFile_S11\DemoData\smallMGF_annotatorTest.mgf	281730	TVLTPATNHMGN[GNO:G69449MU]VTFTIPANREFK	G69449MU
9665	392470	1468235	K.VVLHPN[+730.264]YSQVDIGLIK.L	510697:2	2	HexNAc(2)Hex(2)	N[+730]	1263.1423	2	2525.2772	2525.2756	0	0.6	236	Specific	255.61	237.43	237.43	3.94	286	&gt;ca|NX_P00738-1-CAN|HPT_HUMAN Haptoglobin OS=Homo sapiens OX=9606 GN=HP IF=1 CO=1.00E+11 pg/l CS=ms	634	2024-03-01_oamp56-di_io25_3th-defaultcs2_ast4ms_dia_enrichedplasma_nce27_gradient40_01_185.ScanId;v=1;d1=281736.281736.	controllerType=0 controllerNumber=1 scan=281736	34.0233	Ast4m...DIA_EnrichedPlasma_NCE27_Gradient40_01_185.raw.xlsx	Ast4m...EnrichedPlasma_NCE27_Gradient40	1	4	EnrichedPlasma	NCE27	40	./2024-03-01_OAMP56-DI_IO25_3Th-defaultcs2_Ast4m...DIA_EnrichedPlasma_NCE27_Gradient40_01_185.raw/2024-03-01_OAMP56-DI_IO25_3Th-defaultcs2_Ast4m...DIA_EnrichedPlasma_NCE27_Gradient40_01_185.raw.xlsx	D:\Projects\Astral\00_worddoc_and_powerpoints\BioRxiv\naturecoms\SupplementalFile_S11\SupplementalFile_S11\DemoData\smallMGF_annotatorTest.mgf	281736	VVLHPN[GNO:G54203BM]YSQVDIGLIK	G54203BM
7681	332234	1253353	K.TVLTPATNHMGN[+1540.529]VTFTIPANR.E	510699:3	4	HexNAc(2)Hex(7)	N[+1541]	1266.2288	3	3796.6719	3795.6886	1	-5.3	74	Specific	260.75	203.28	203.28	3.69	240	&gt;ca|NX_P01024-1-CAN|CO3_HUMAN Complement C3 OS=Homo sapiens OX=9606 GN=C3 IF=1 CO=2.00E+11 pg/l CS=ms	198	2024-03-01_oamp56-di_io25_3th-defaultcs2_ast4ms_dia_enrichedplasma_nce27_gradient40_01_185.ScanId;v=1;d1=281737.281737.	controllerType=0 controllerNumber=1 scan=281737	34.0234	Ast4m...DIA_EnrichedPlasma_NCE27_Gradient40_01_185.raw.xlsx	Ast4m...EnrichedPlasma_NCE27_Gradient40	1	4	EnrichedPlasma	NCE27	40	./2024-03-01_OAMP56-DI_IO25_3Th-defaultcs2_Ast4m...DIA_EnrichedPlasma_NCE27_Gradient40_01_185.raw/2024-03-01_OAMP56-DI_IO25_3Th-defaultcs2_Ast4m...DIA_EnrichedPlasma_NCE27_Gradient40_01_185.raw.xlsx	D:\Projects\Astral\00_worddoc_and_powerpoints\BioRxiv\naturecoms\SupplementalFile_S11\SupplementalFile_S11\DemoData\smallMGF_annotatorTest.mgf	281737	TVLTPATNHMGN[GNO:G49513EB]VTFTIPANR	G49513EB
8368	371401	1407100	K.VTQVYAEN[+3007.058]GTVLQGSTVASVYK.G	510717:4	33	HexNAc(5)Hex(6)dHex(1)NeuAc(3)	N[+3007]	1331.0703	4	5321.2594	5321.2505	0	1.7	317	Specific	305.22	296.37	296.37	6.02	37	&gt;ca|NX_P27169-1-CAN|PON1_HUMAN Serum paraoxonase/arylesterase 1 OS=Homo sapiens OX=9606 GN=PON1 IF=1 CO=1.70E+10 pg/l CS=ms	636	2024-03-01_oamp56-di_io25_3th-defaultcs2_ast4ms_dia_enrichedplasma_nce27_gradient40_01_185.ScanId;v=1;d1=281749.281749.	controllerType=0 controllerNumber=1 scan=281749	34.0251	Ast4m...DIA_EnrichedPlasma_NCE27_Gradient40_01_185.raw.xlsx	Ast4m...EnrichedPlasma_NCE27_Gradient40	1	4	EnrichedPlasma	NCE27	40	./2024-03-01_OAMP56-DI_IO25_3Th-defaultcs2_Ast4m...DIA_EnrichedPlasma_NCE27_Gradient40_01_185.raw/2024-03-01_OAMP56-DI_IO25_3Th-defaultcs2_Ast4m...DIA_EnrichedPlasma_NCE27_Gradient40_01_185.raw.xlsx	D:\Projects\Astral\00_worddoc_and_powerpoints\BioRxiv\naturecoms\SupplementalFile_S11\SupplementalFile_S11\DemoData\smallMGF_annotatorTest.mgf	281749	VTQVYAEN[GNO:G53972TI]GTVLQGSTVASVYK	G53972TI
13543	542084	1881971	R.KVC[+57.021]QDC[+57.021]PLLAPLN[+2861.000]DTRVVHAAK.A	510719:4	5	HexNAc(5)Hex(6)NeuAc(3)	C[+57]*2, N[+2861]	1342.3344	4	5366.3156	5366.3065	0	1.7	144	Specific	249.53	249.53	249.53	4.1	148	&gt;ca|NX_P02765-1-CAN|FETUA_HUMAN Alpha-2-HS-glycoprotein OS=Homo sapiens OX=9606 GN=AHSG IF=1 CO=1.10E+11 pg/l CS=ms	2885	2024-03-01_oamp56-di_io25_3th-defaultcs2_ast4ms_dia_enrichedplasma_nce27_gradient40_01_185.ScanId;v=1;d1=281751.281751.	controllerType=0 controllerNumber=1 scan=281751	34.0253	Ast4m...DIA_EnrichedPlasma_NCE27_Gradient40_01_185.raw.xlsx	Ast4m...EnrichedPlasma_NCE27_Gradient40	1	4	EnrichedPlasma	NCE27	40	./2024-03-01_OAMP56-DI_IO25_3Th-defaultcs2_Ast4m...DIA_EnrichedPlasma_NCE27_Gradient40_01_185.raw/2024-03-01_OAMP56-DI_IO25_3Th-defaultcs2_Ast4m...DIA_EnrichedPlasma_NCE27_Gradient40_01_185.raw.xlsx	D:\Projects\Astral\00_worddoc_and_powerpoints\BioRxiv\naturecoms\SupplementalFile_S11\SupplementalFile_S11\DemoData\smallMGF_annotatorTest.mgf	281751	KVC[+57.021]QDC[+57.021]PLLAPLN[GNO:G40135HT]DTRVVHAAK	G40135HT
7577	330639	1247269	K.TVLTPATNHMGN[+1378.476]VTFTIPANREFK.S	510720:3	4	HexNAc(2)Hex(6)	N[+1378]	1346.6198	3	4037.8449	4037.8418	0	0.8	74	Specific	517.25	448.68	448.68	7.75	240	&gt;ca|NX_P01024-1-CAN|CO3_HUMAN Complement C3 OS=Homo sapiens OX=9606 GN=C3 IF=1 CO=2.00E+11 pg/l CS=ms	198	2024-03-01_oamp56-di_io25_3th-defaultcs2_ast4ms_dia_enrichedplasma_nce27_gradient40_01_185.ScanId;v=1;d1=281752.281752.	controllerType=0 controllerNumber=1 scan=281752	34.0254	Ast4m...DIA_EnrichedPlasma_NCE27_Gradient40_01_185.raw.xlsx	Ast4m...EnrichedPlasma_NCE27_Gradient40	1	4	EnrichedPlasma	NCE27	40	./2024-03-01_OAMP56-DI_IO25_3Th-defaultcs2_Ast4m...DIA_EnrichedPlasma_NCE27_Gradient40_01_185.raw/2024-03-01_OAMP56-DI_IO25_3Th-defaultcs2_Ast4m...DIA_EnrichedPlasma_NCE27_Gradient40_01_185.raw.xlsx	D:\Projects\Astral\00_worddoc_and_powerpoints\BioRxiv\naturecoms\SupplementalFile_S11\SupplementalFile_S11\DemoData\smallMGF_annotatorTest.mgf	281752	TVLTPATNHMGN[GNO:G74112GC]VTFTIPANREFK	G74112GC
7485	328624	1241009	K.TVLTPATNHMGN[+1216.423]VTFTIPANREFK.S	510865:4	4	HexNAc(2)Hex(5)	N[+1216]	969.7038	4	3875.7935	3875.7889	0	1.2	74	Specific	691.55	636.5	636.5	11.43	240	&gt;ca|NX_P01024-1-CAN|CO3_HUMAN Complement C3 OS=Homo sapiens OX=9606 GN=C3 IF=1 CO=2.00E+11 pg/l CS=ms	198	2024-03-01_oamp56-di_io25_3th-defaultcs2_ast4ms_dia_enrichedplasma_nce27_gradient40_01_185.ScanId;v=1;d1=281818.281818.	controllerType=0 controllerNumber=1 scan=281818	34.0333	Ast4m...DIA_EnrichedPlasma_NCE27_Gradient40_01_185.raw.xlsx	Ast4m...EnrichedPlasma_NCE27_Gradient40	1	4	EnrichedPlasma	NCE27	40	./2024-03-01_OAMP56-DI_IO25_3Th-defaultcs2_Ast4m...DIA_EnrichedPlasma_NCE27_Gradient40_01_185.raw/2024-03-01_OAMP56-DI_IO25_3Th-defaultcs2_Ast4m...DIA_EnrichedPlasma_NCE27_Gradient40_01_185.raw.xlsx	D:\Projects\Astral\00_worddoc_and_powerpoints\BioRxiv\naturecoms\SupplementalFile_S11\SupplementalFile_S11\DemoData\smallMGF_annotatorTest.mgf	281818	TVLTPATNHMGN[GNO:G44147IO]VTFTIPANREFK	G44147IO
6580	312986	1197144	K.TVLTPATNHM[+15.995]GN[+1257.449]VTFTIPANREFK.S	510869:4	4	HexNAc(3)Hex(4)	M[+16], N[+1257]	983.9557	4	3932.8009	3932.8104	0	-2.4	74	Specific	222.35	214.94	214.94	2.68	240	&gt;ca|NX_P01024-1-CAN|CO3_HUMAN Complement C3 OS=Homo sapiens OX=9606 GN=C3 IF=1 CO=2.00E+11 pg/l CS=ms	198	2024-03-01_oamp56-di_io25_3th-defaultcs2_ast4ms_dia_enrichedplasma_nce27_gradient40_01_185.ScanId;v=1;d1=281821.281821.	controllerType=0 controllerNumber=1 scan=281821	34.0336	Ast4m...DIA_EnrichedPlasma_NCE27_Gradient40_01_185.raw.xlsx	Ast4m...EnrichedPlasma_NCE27_Gradient40	1	4	EnrichedPlasma	NCE27	40	./2024-03-01_OAMP56-DI_IO25_3Th-defaultcs2_Ast4m...DIA_EnrichedPlasma_NCE27_Gradient40_01_185.raw/2024-03-01_OAMP56-DI_IO25_3Th-defaultcs2_Ast4m...DIA_EnrichedPlasma_NCE27_Gradient40_01_185.raw.xlsx	D:\Projects\Astral\00_worddoc_and_powerpoints\BioRxiv\naturecoms\SupplementalFile_S11\SupplementalFile_S11\DemoData\smallMGF_annotatorTest.mgf	281821	TVLTPATNHM[+15.995]GN[GNO:G83155SV]VTFTIPANREFK	G83155SV
6581	312987	1197144	K.TVLTPATNHM[+15.995]GN[+1257.449]VTFTIPANREFK.S	510869:4	4	HexNAc(3)Hex(4)	M[+16], N[+1257]	983.9557	4	3932.8009	3932.8104	0	-2.4	74	Specific	222.35	214.94	214.94	2.68	240	&gt;ca|NX_P01024-1-CAN|CO3_HUMAN Complement C3 OS=Homo sapiens OX=9606 GN=C3 IF=1 CO=2.00E+11 pg/l CS=ms	198	2024-03-01_oamp56-di_io25_3th-defaultcs2_ast4ms_dia_enrichedplasma_nce27_gradient40_01_185.ScanId;v=1;d1=281821.281821.	controllerType=0 controllerNumber=1 scan=281821	34.0336	Ast4m...DIA_EnrichedPlasma_NCE27_Gradient40_01_185.raw.xlsx	Ast4m...EnrichedPlasma_NCE27_Gradient40	1	4	EnrichedPlasma	NCE27	40	./2024-03-01_OAMP56-DI_IO25_3Th-defaultcs2_Ast4m...DIA_EnrichedPlasma_NCE27_Gradient40_01_185.raw/2024-03-01_OAMP56-DI_IO25_3Th-defaultcs2_Ast4m...DIA_EnrichedPlasma_NCE27_Gradient40_01_185.raw.xlsx	D:\Projects\Astral\00_worddoc_and_powerpoints\BioRxiv\naturecoms\SupplementalFile_S11\SupplementalFile_S11\DemoData\smallMGF_annotatorTest.mgf	281821	TVLTPATNHM[+15.995]GN[GNO:G26500IJ]VTFTIPANREFK	G26500IJ
6990	318680	1212346	K.TVLTPATNHM[+15.995]GN[+1378.476]VTFTIPANREFK.S	510876:4	4	HexNAc(2)Hex(6)	M[+16], N[+1378]	1014.2157	4	4053.8409	4053.8367	0	1	74	Specific	296.07	266.19	266.19	3.84	240	&gt;ca|NX_P01024-1-CAN|CO3_HUMAN Complement C3 OS=Homo sapiens OX=9606 GN=C3 IF=1 CO=2.00E+11 pg/l CS=ms	198	2024-03-01_oamp56-di_io25_3th-defaultcs2_ast4ms_dia_enrichedplasma_nce27_gradient40_01_185.ScanId;v=1;d1=281825.281825.	controllerType=0 controllerNumber=1 scan=281825	34.0341	Ast4m...DIA_EnrichedPlasma_NCE27_Gradient40_01_185.raw.xlsx	Ast4m...EnrichedPlasma_NCE27_Gradient40	1	4	EnrichedPlasma	NCE27	40	./2024-03-01_OAMP56-DI_IO25_3Th-defaultcs2_Ast4m...DIA_EnrichedPlasma_NCE27_Gradient40_01_185.raw/2024-03-01_OAMP56-DI_IO25_3Th-defaultcs2_Ast4m...DIA_EnrichedPlasma_NCE27_Gradient40_01_185.raw.xlsx	D:\Projects\Astral\00_worddoc_and_powerpoints\BioRxiv\naturecoms\SupplementalFile_S11\SupplementalFile_S11\DemoData\smallMGF_annotatorTest.mgf	281825	TVLTPATNHM[+15.995]GN[GNO:G74112GC]VTFTIPANREFK	G74112GC
13540	542081	1881968	R.KVC[+57.021]QDC[+57.021]PLLAPLN[+2861.000]DTRVVHAAK.A	510888:5	5	HexNAc(5)Hex(6)NeuAc(3)	C[+57]*2, N[+2861]	1074.0689	5	5366.3151	5366.3065	0	1.6	144	Specific	298.27	298.27	298.27	5.18	148	&gt;ca|NX_P02765-1-CAN|FETUA_HUMAN Alpha-2-HS-glycoprotein OS=Homo sapiens OX=9606 GN=AHSG IF=1 CO=1.10E+11 pg/l CS=ms	2885	2024-03-01_oamp56-di_io25_3th-defaultcs2_ast4ms_dia_enrichedplasma_nce27_gradient40_01_185.ScanId;v=1;d1=281832.281832.	controllerType=0 controllerNumber=1 scan=281832	34.0349	Ast4m...DIA_EnrichedPlasma_NCE27_Gradient40_01_185.raw.xlsx	Ast4m...EnrichedPlasma_NCE27_Gradient40	1	4	EnrichedPlasma	NCE27	40	./2024-03-01_OAMP56-DI_IO25_3Th-defaultcs2_Ast4m...DIA_EnrichedPlasma_NCE27_Gradient40_01_185.raw/2024-03-01_OAMP56-DI_IO25_3Th-defaultcs2_Ast4m...DIA_EnrichedPlasma_NCE27_Gradient40_01_185.raw.xlsx	D:\Projects\Astral\00_worddoc_and_powerpoints\BioRxiv\naturecoms\SupplementalFile_S11\SupplementalFile_S11\DemoData\smallMGF_annotatorTest.mgf	281832	KVC[+57.021]QDC[+57.021]PLLAPLN[GNO:G40135HT]DTRVVHAAK	G40135HT
8695	376413	1420985	K.VVLHPN[+1622.582]YSQVDIGLIK.L	510902:3	2	HexNAc(4)Hex(5)	N[+1623]	1139.8695	3	3417.5941	3417.5929	0	0.4	236	Specific	440.5	418.73	418.73	8.12	286	&gt;ca|NX_P00738-1-CAN|HPT_HUMAN Haptoglobin OS=Homo sapiens OX=9606 GN=HP IF=1 CO=1.00E+11 pg/l CS=ms	634	2024-03-01_oamp56-di_io25_3th-defaultcs2_ast4ms_dia_enrichedplasma_nce27_gradient40_01_185.ScanId;v=1;d1=281841.281841.	controllerType=0 controllerNumber=1 scan=281841	34.0359	Ast4m...DIA_EnrichedPlasma_NCE27_Gradient40_01_185.raw.xlsx	Ast4m...EnrichedPlasma_NCE27_Gradient40	1	4	EnrichedPlasma	NCE27	40	./2024-03-01_OAMP56-DI_IO25_3Th-defaultcs2_Ast4m...DIA_EnrichedPlasma_NCE27_Gradient40_01_185.raw/2024-03-01_OAMP56-DI_IO25_3Th-defaultcs2_Ast4m...DIA_EnrichedPlasma_NCE27_Gradient40_01_185.raw.xlsx	D:\Projects\Astral\00_worddoc_and_powerpoints\BioRxiv\naturecoms\SupplementalFile_S11\SupplementalFile_S11\DemoData\smallMGF_annotatorTest.mgf	281841	VVLHPN[GNO:G17434DR]YSQVDIGLIK	G17434DR
7472	327955	1239155	K.TVLTPATNHMGN[+1216.423]VTFTIPANR.E	510903:3	4	HexNAc(2)Hex(5)	N[+1216]	1158.5283	3	3473.5702	3471.583	2	-5.6	74	Specific	235.97	210.8	210.8	3.1	240	&gt;ca|NX_P01024-1-CAN|CO3_HUMAN Complement C3 OS=Homo sapiens OX=9606 GN=C3 IF=1 CO=2.00E+11 pg/l CS=ms	198	2024-03-01_oamp56-di_io25_3th-defaultcs2_ast4ms_dia_enrichedplasma_nce27_gradient40_01_185.ScanId;v=1;d1=281842.281842.	controllerType=0 controllerNumber=1 scan=281842	34.036	Ast4m...DIA_EnrichedPlasma_NCE27_Gradient40_01_185.raw.xlsx	Ast4m...EnrichedPlasma_NCE27_Gradient40	1	4	EnrichedPlasma	NCE27	40	./2024-03-01_OAMP56-DI_IO25_3Th-defaultcs2_Ast4m...DIA_EnrichedPlasma_NCE27_Gradient40_01_185.raw/2024-03-01_OAMP56-DI_IO25_3Th-defaultcs2_Ast4m...DIA_EnrichedPlasma_NCE27_Gradient40_01_185.raw.xlsx	D:\Projects\Astral\00_worddoc_and_powerpoints\BioRxiv\naturecoms\SupplementalFile_S11\SupplementalFile_S11\DemoData\smallMGF_annotatorTest.mgf	281842	TVLTPATNHMGN[GNO:G44147IO]VTFTIPANR	G44147IO
7520	329403	1244335	K.TVLTPATNHMGN[+1378.476]VTFTIPANR.E	510918:3	4	HexNAc(2)Hex(6)	N[+1378]	1212.2123	3	3634.6225	3633.6358	1	-4.6	74	Specific	563.12	551.1	551.1	8.25	240	&gt;ca|NX_P01024-1-CAN|CO3_HUMAN Complement C3 OS=Homo sapiens OX=9606 GN=C3 IF=1 CO=2.00E+11 pg/l CS=ms	198	2024-03-01_oamp56-di_io25_3th-defaultcs2_ast4ms_dia_enrichedplasma_nce27_gradient40_01_185.ScanId;v=1;d1=281851.281851.	controllerType=0 controllerNumber=1 scan=281851	34.0372	Ast4m...DIA_EnrichedPlasma_NCE27_Gradient40_01_185.raw.xlsx	Ast4m...EnrichedPlasma_NCE27_Gradient40	1	4	EnrichedPlasma	NCE27	40	./2024-03-01_OAMP56-DI_IO25_3Th-defaultcs2_Ast4m...DIA_EnrichedPlasma_NCE27_Gradient40_01_185.raw/2024-03-01_OAMP56-DI_IO25_3Th-defaultcs2_Ast4m...DIA_EnrichedPlasma_NCE27_Gradient40_01_185.raw.xlsx	D:\Projects\Astral\00_worddoc_and_powerpoints\BioRxiv\naturecoms\SupplementalFile_S11\SupplementalFile_S11\DemoData\smallMGF_annotatorTest.mgf	281851	TVLTPATNHMGN[GNO:G74112GC]VTFTIPANR	G74112GC
7910	340067	1284495	K.VC[+57.021]QDC[+57.021]PLLAPLN[+1913.677]DTR.V	510922:3	5	HexNAc(4)Hex(5)NeuAc(1)	C[+57]*2, N[+1914]	1229.1801	3	3685.5258	3685.5236	0	0.6	145	Specific	396.81	391.85	391.85	8.01	148	&gt;ca|NX_P02765-1-CAN|FETUA_HUMAN Alpha-2-HS-glycoprotein OS=Homo sapiens OX=9606 GN=AHSG IF=1 CO=1.10E+11 pg/l CS=ms	2885	2024-03-01_oamp56-di_io25_3th-defaultcs2_ast4ms_dia_enrichedplasma_nce27_gradient40_01_185.ScanId;v=1;d1=281854.281854.	controllerType=0 controllerNumber=1 scan=281854	34.0375	Ast4m...DIA_EnrichedPlasma_NCE27_Gradient40_01_185.raw.xlsx	Ast4m...EnrichedPlasma_NCE27_Gradient40	1	4	EnrichedPlasma	NCE27	40	./2024-03-01_OAMP56-DI_IO25_3Th-defaultcs2_Ast4m...DIA_EnrichedPlasma_NCE27_Gradient40_01_185.raw/2024-03-01_OAMP56-DI_IO25_3Th-defaultcs2_Ast4m...DIA_EnrichedPlasma_NCE27_Gradient40_01_185.raw.xlsx	D:\Projects\Astral\00_worddoc_and_powerpoints\BioRxiv\naturecoms\SupplementalFile_S11\SupplementalFile_S11\DemoData\smallMGF_annotatorTest.mgf	281854	VC[+57.021]QDC[+57.021]PLLAPLN[GNO:G43728NL]DTR	G43728NL
2602	124303	508101	K.ILRQQQHLFGSN[+1913.677]VTDC[+57.021]SGNFC[+57.021]LFRSETK.D	510938:4	1	HexNAc(4)Hex(5)NeuAc(1)	C[+57]*2, N[+1914]	1314.8298	4	5256.2975	5256.2877	0	1.9	619	Specific	246.97	246.97	246.97	3.67	310	&gt;ca|NX_P02787-1-CAN|TRFE_HUMAN Serotransferrin OS=Homo sapiens OX=9606 GN=TF IF=1 CO=9.80E+10 pg/l CS=ms	170	2024-03-01_oamp56-di_io25_3th-defaultcs2_ast4ms_dia_enrichedplasma_nce27_gradient40_01_185.ScanId;v=1;d1=281864.281864.	controllerType=0 controllerNumber=1 scan=281864	34.0387	Ast4m...DIA_EnrichedPlasma_NCE27_Gradient40_01_185.raw.xlsx	Ast4m...EnrichedPlasma_NCE27_Gradient40	1	4	EnrichedPlasma	NCE27	40	./2024-03-01_OAMP56-DI_IO25_3Th-defaultcs2_Ast4m...DIA_EnrichedPlasma_NCE27_Gradient40_01_185.raw/2024-03-01_OAMP56-DI_IO25_3Th-defaultcs2_Ast4m...DIA_EnrichedPlasma_NCE27_Gradient40_01_185.raw.xlsx	D:\Projects\Astral\00_worddoc_and_powerpoints\BioRxiv\naturecoms\SupplementalFile_S11\SupplementalFile_S11\DemoData\smallMGF_annotatorTest.mgf	281864	ILRQQQHLFGSN[GNO:G43728NL]VTDC[+57.021]SGNFC[+57.021]LFRSETK	G43728NL
8367	371400	1407099	K.VTQVYAEN[+3007.058]GTVLQGSTVASVYK.G	510941:4	33	HexNAc(5)Hex(6)dHex(1)NeuAc(3)	N[+3007]	1331.0703	4	5321.2594	5321.2505	0	1.7	317	Specific	445.32	445.32	445.32	7.87	37	&gt;ca|NX_P27169-1-CAN|PON1_HUMAN Serum paraoxonase/arylesterase 1 OS=Homo sapiens OX=9606 GN=PON1 IF=1 CO=1.70E+10 pg/l CS=ms	636	2024-03-01_oamp56-di_io25_3th-defaultcs2_ast4ms_dia_enrichedplasma_nce27_gradient40_01_185.ScanId;v=1;d1=281867.281867.	controllerType=0 controllerNumber=1 scan=281867	34.039	Ast4m...DIA_EnrichedPlasma_NCE27_Gradient40_01_185.raw.xlsx	Ast4m...EnrichedPlasma_NCE27_Gradient40	1	4	EnrichedPlasma	NCE27	40	./2024-03-01_OAMP56-DI_IO25_3Th-defaultcs2_Ast4m...DIA_EnrichedPlasma_NCE27_Gradient40_01_185.raw/2024-03-01_OAMP56-DI_IO25_3Th-defaultcs2_Ast4m...DIA_EnrichedPlasma_NCE27_Gradient40_01_185.raw.xlsx	D:\Projects\Astral\00_worddoc_and_powerpoints\BioRxiv\naturecoms\SupplementalFile_S11\SupplementalFile_S11\DemoData\smallMGF_annotatorTest.mgf	281867	VTQVYAEN[GNO:G53972TI]GTVLQGSTVASVYK	G53972TI
7586	330648	1247278	K.TVLTPATNHMGN[+1378.476]VTFTIPANREFK.S	510944:3	4	HexNAc(2)Hex(6)	N[+1378]	1346.6198	3	4037.8449	4037.8418	0	0.8	74	Specific	459.29	459.29	459.29	7.63	240	&gt;ca|NX_P01024-1-CAN|CO3_HUMAN Complement C3 OS=Homo sapiens OX=9606 GN=C3 IF=1 CO=2.00E+11 pg/l CS=ms	198	2024-03-01_oamp56-di_io25_3th-defaultcs2_ast4ms_dia_enrichedplasma_nce27_gradient40_01_185.ScanId;v=1;d1=281869.281869.	controllerType=0 controllerNumber=1 scan=281869	34.0393	Ast4m...DIA_EnrichedPlasma_NCE27_Gradient40_01_185.raw.xlsx	Ast4m...EnrichedPlasma_NCE27_Gradient40	1	4	EnrichedPlasma	NCE27	40	./2024-03-01_OAMP56-DI_IO25_3Th-defaultcs2_Ast4m...DIA_EnrichedPlasma_NCE27_Gradient40_01_185.raw/2024-03-01_OAMP56-DI_IO25_3Th-defaultcs2_Ast4m...DIA_EnrichedPlasma_NCE27_Gradient40_01_185.raw.xlsx	D:\Projects\Astral\00_worddoc_and_powerpoints\BioRxiv\naturecoms\SupplementalFile_S11\SupplementalFile_S11\DemoData\smallMGF_annotatorTest.mgf	281869	TVLTPATNHMGN[GNO:G74112GC]VTFTIPANREFK	G74112GC
7561	330623	1247253	K.TVLTPATNHMGN[+1378.476]VTFTIPANREFK.S	511055:4	4	HexNAc(2)Hex(6)	N[+1378]	1010.2169	4	4037.8458	4037.8418	0	1	74	Specific	763.19	726.78	726.78	13.43	240	&gt;ca|NX_P01024-1-CAN|CO3_HUMAN Complement C3 OS=Homo sapiens OX=9606 GN=C3 IF=1 CO=2.00E+11 pg/l CS=ms	198	2024-03-01_oamp56-di_io25_3th-defaultcs2_ast4ms_dia_enrichedplasma_nce27_gradient40_01_185.ScanId;v=1;d1=281920.281920.	controllerType=0 controllerNumber=1 scan=281920	34.0457	Ast4m...DIA_EnrichedPlasma_NCE27_Gradient40_01_185.raw.xlsx	Ast4m...EnrichedPlasma_NCE27_Gradient40	1	4	EnrichedPlasma	NCE27	40	./2024-03-01_OAMP56-DI_IO25_3Th-defaultcs2_Ast4m...DIA_EnrichedPlasma_NCE27_Gradient40_01_185.raw/2024-03-01_OAMP56-DI_IO25_3Th-defaultcs2_Ast4m...DIA_EnrichedPlasma_NCE27_Gradient40_01_185.raw.xlsx	D:\Projects\Astral\00_worddoc_and_powerpoints\BioRxiv\naturecoms\SupplementalFile_S11\SupplementalFile_S11\DemoData\smallMGF_annotatorTest.mgf	281920	TVLTPATNHMGN[GNO:G74112GC]VTFTIPANREFK	G74112GC
7567	330629	1247259	K.TVLTPATNHMGN[+1378.476]VTFTIPANREFK.S	511056:4	4	HexNAc(2)Hex(6)	N[+1378]	1010.2169	4	4037.8458	4037.8418	0	1	74	Specific	657.13	623.68	623.68	11.43	240	&gt;ca|NX_P01024-1-CAN|CO3_HUMAN Complement C3 OS=Homo sapiens OX=9606 GN=C3 IF=1 CO=2.00E+11 pg/l CS=ms	198	2024-03-01_oamp56-di_io25_3th-defaultcs2_ast4ms_dia_enrichedplasma_nce27_gradient40_01_185.ScanId;v=1;d1=281921.281921.	controllerType=0 controllerNumber=1 scan=281921	34.0458	Ast4m...DIA_EnrichedPlasma_NCE27_Gradient40_01_185.raw.xlsx	Ast4m...EnrichedPlasma_NCE27_Gradient40	1	4	EnrichedPlasma	NCE27	40	./2024-03-01_OAMP56-DI_IO25_3Th-defaultcs2_Ast4m...DIA_EnrichedPlasma_NCE27_Gradient40_01_185.raw/2024-03-01_OAMP56-DI_IO25_3Th-defaultcs2_Ast4m...DIA_EnrichedPlasma_NCE27_Gradient40_01_185.raw.xlsx	D:\Projects\Astral\00_worddoc_and_powerpoints\BioRxiv\naturecoms\SupplementalFile_S11\SupplementalFile_S11\DemoData\smallMGF_annotatorTest.mgf	281921	TVLTPATNHMGN[GNO:G74112GC]VTFTIPANREFK	G74112GC
7418	327132	1236721	K.TVLTPATNHMGN[+1054.370]VTFTIPANR.E	511090:3	4	HexNAc(2)Hex(4)	N[+1054]	1104.1806	3	3310.5272	3309.5302	1	-1.9	74	Specific	360.18	284.07	138.44	4.58	240	&gt;ca|NX_P01024-1-CAN|CO3_HUMAN Complement C3 OS=Homo sapiens OX=9606 GN=C3 IF=1 CO=2.00E+11 pg/l CS=ms	198	2024-03-01_oamp56-di_io25_3th-defaultcs2_ast4ms_dia_enrichedplasma_nce27_gradient40_01_185.ScanId;v=1;d1=281939.281939.	controllerType=0 controllerNumber=1 scan=281939	34.0479	Ast4m...DIA_EnrichedPlasma_NCE27_Gradient40_01_185.raw.xlsx	Ast4m...EnrichedPlasma_NCE27_Gradient40	1	4	EnrichedPlasma	NCE27	40	./2024-03-01_OAMP56-DI_IO25_3Th-defaultcs2_Ast4m...DIA_EnrichedPlasma_NCE27_Gradient40_01_185.raw/2024-03-01_OAMP56-DI_IO25_3Th-defaultcs2_Ast4m...DIA_EnrichedPlasma_NCE27_Gradient40_01_185.raw.xlsx	D:\Projects\Astral\00_worddoc_and_powerpoints\BioRxiv\naturecoms\SupplementalFile_S11\SupplementalFile_S11\DemoData\smallMGF_annotatorTest.mgf	281939	TVLTPATNHMGN[GNO:G69449MU]VTFTIPANR	G69449MU
1204	47466	182359	K.C[+57.021]GLVPVLAENYN[+1913.677]K.S	511101:3	1	HexNAc(4)Hex(5)NeuAc(1)	C[+57], N[+1914]	1130.8151	3	3390.4307	3390.4286	0	0.6	421	Specific	386.81	357.2	357.2	6.66	310	&gt;ca|NX_P02787-1-CAN|TRFE_HUMAN Serotransferrin OS=Homo sapiens OX=9606 GN=TF IF=1 CO=9.80E+10 pg/l CS=ms	170	2024-03-01_oamp56-di_io25_3th-defaultcs2_ast4ms_dia_enrichedplasma_nce27_gradient40_01_185.ScanId;v=1;d1=281945.281945.	controllerType=0 controllerNumber=1 scan=281945	34.0485	Ast4m...DIA_EnrichedPlasma_NCE27_Gradient40_01_185.raw.xlsx	Ast4m...EnrichedPlasma_NCE27_Gradient40	1	4	EnrichedPlasma	NCE27	40	./2024-03-01_OAMP56-DI_IO25_3Th-defaultcs2_Ast4m...DIA_EnrichedPlasma_NCE27_Gradient40_01_185.raw/2024-03-01_OAMP56-DI_IO25_3Th-defaultcs2_Ast4m...DIA_EnrichedPlasma_NCE27_Gradient40_01_185.raw.xlsx	D:\Projects\Astral\00_worddoc_and_powerpoints\BioRxiv\naturecoms\SupplementalFile_S11\SupplementalFile_S11\DemoData\smallMGF_annotatorTest.mgf	281945	C[+57.021]GLVPVLAENYN[GNO:G43728NL]K	G43728NL
7892	340049	1284477	K.VC[+57.021]QDC[+57.021]PLLAPLN[+1913.677]DTR.V	511132:3	5	HexNAc(4)Hex(5)NeuAc(1)	C[+57]*2, N[+1914]	1229.1805	3	3685.5269	3685.5236	0	0.9	145	Specific	539.88	385.46	385.46	8.23	148	&gt;ca|NX_P02765-1-CAN|FETUA_HUMAN Alpha-2-HS-glycoprotein OS=Homo sapiens OX=9606 GN=AHSG IF=1 CO=1.10E+11 pg/l CS=ms	2885	2024-03-01_oamp56-di_io25_3th-defaultcs2_ast4ms_dia_enrichedplasma_nce27_gradient40_01_185.ScanId;v=1;d1=281964.281964.	controllerType=0 controllerNumber=1 scan=281964	34.0507	Ast4m...DIA_EnrichedPlasma_NCE27_Gradient40_01_185.raw.xlsx	Ast4m...EnrichedPlasma_NCE27_Gradient40	1	4	EnrichedPlasma	NCE27	40	./2024-03-01_OAMP56-DI_IO25_3Th-defaultcs2_Ast4m...DIA_EnrichedPlasma_NCE27_Gradient40_01_185.raw/2024-03-01_OAMP56-DI_IO25_3Th-defaultcs2_Ast4m...DIA_EnrichedPlasma_NCE27_Gradient40_01_185.raw.xlsx	D:\Projects\Astral\00_worddoc_and_powerpoints\BioRxiv\naturecoms\SupplementalFile_S11\SupplementalFile_S11\DemoData\smallMGF_annotatorTest.mgf	281964	VC[+57.021]QDC[+57.021]PLLAPLN[GNO:G43728NL]DTR	G43728NL
7431	327614	1237777	K.TVLTPATNHMGN[+1054.370]VTFTIPANREFK.S	511137:3	4	HexNAc(2)Hex(4)	N[+1054]	1238.5881	3	3713.7497	3713.7361	0	3.6	74	Specific	348.48	276.56	182.29	3.3	240	&gt;ca|NX_P01024-1-CAN|CO3_HUMAN Complement C3 OS=Homo sapiens OX=9606 GN=C3 IF=1 CO=2.00E+11 pg/l CS=ms	198	2024-03-01_oamp56-di_io25_3th-defaultcs2_ast4ms_dia_enrichedplasma_nce27_gradient40_01_185.ScanId;v=1;d1=281967.281967.	controllerType=0 controllerNumber=1 scan=281967	34.051	Ast4m...DIA_EnrichedPlasma_NCE27_Gradient40_01_185.raw.xlsx	Ast4m...EnrichedPlasma_NCE27_Gradient40	1	4	EnrichedPlasma	NCE27	40	./2024-03-01_OAMP56-DI_IO25_3Th-defaultcs2_Ast4m...DIA_EnrichedPlasma_NCE27_Gradient40_01_185.raw/2024-03-01_OAMP56-DI_IO25_3Th-defaultcs2_Ast4m...DIA_EnrichedPlasma_NCE27_Gradient40_01_185.raw.xlsx	D:\Projects\Astral\00_worddoc_and_powerpoints\BioRxiv\naturecoms\SupplementalFile_S11\SupplementalFile_S11\DemoData\smallMGF_annotatorTest.mgf	281967	TVLTPATNHMGN[GNO:G69449MU]VTFTIPANREFK	G69449MU
13544	542085	1881972	R.KVC[+57.021]QDC[+57.021]PLLAPLN[+2861.000]DTRVVHAAK.A	511164:4	5	HexNAc(5)Hex(6)NeuAc(3)	C[+57]*2, N[+2861]	1342.3348	4	5366.3175	5366.3065	0	2.1	144	Specific	211.63	79.17	79.17	1.42	148	&gt;ca|NX_P02765-1-CAN|FETUA_HUMAN Alpha-2-HS-glycoprotein OS=Homo sapiens OX=9606 GN=AHSG IF=1 CO=1.10E+11 pg/l CS=ms	2885	2024-03-01_oamp56-di_io25_3th-defaultcs2_ast4ms_dia_enrichedplasma_nce27_gradient40_01_185.ScanId;v=1;d1=281987.281987.	controllerType=0 controllerNumber=1 scan=281987	34.0534	Ast4m...DIA_EnrichedPlasma_NCE27_Gradient40_01_185.raw.xlsx	Ast4m...EnrichedPlasma_NCE27_Gradient40	1	4	EnrichedPlasma	NCE27	40	./2024-03-01_OAMP56-DI_IO25_3Th-defaultcs2_Ast4m...DIA_EnrichedPlasma_NCE27_Gradient40_01_185.raw/2024-03-01_OAMP56-DI_IO25_3Th-defaultcs2_Ast4m...DIA_EnrichedPlasma_NCE27_Gradient40_01_185.raw.xlsx	D:\Projects\Astral\00_worddoc_and_powerpoints\BioRxiv\naturecoms\SupplementalFile_S11\SupplementalFile_S11\DemoData\smallMGF_annotatorTest.mgf	281987	KVC[+57.021]QDC[+57.021]PLLAPLN[GNO:G40135HT]DTRVVHAAK	G40135HT
7592	330654	1247284	K.TVLTPATNHMGN[+1378.476]VTFTIPANREFK.S	511165:3	4	HexNAc(2)Hex(6)	N[+1378]	1346.6201	3	4037.8456	4037.8418	0	0.9	74	Specific	423.64	373.37	373.37	5.76	240	&gt;ca|NX_P01024-1-CAN|CO3_HUMAN Complement C3 OS=Homo sapiens OX=9606 GN=C3 IF=1 CO=2.00E+11 pg/l CS=ms	198	2024-03-01_oamp56-di_io25_3th-defaultcs2_ast4ms_dia_enrichedplasma_nce27_gradient40_01_185.ScanId;v=1;d1=281988.281988.	controllerType=0 controllerNumber=1 scan=281988	34.0535	Ast4m...DIA_EnrichedPlasma_NCE27_Gradient40_01_185.raw.xlsx	Ast4m...EnrichedPlasma_NCE27_Gradient40	1	4	EnrichedPlasma	NCE27	40	./2024-03-01_OAMP56-DI_IO25_3Th-defaultcs2_Ast4m...DIA_EnrichedPlasma_NCE27_Gradient40_01_185.raw/2024-03-01_OAMP56-DI_IO25_3Th-defaultcs2_Ast4m...DIA_EnrichedPlasma_NCE27_Gradient40_01_185.raw.xlsx	D:\Projects\Astral\00_worddoc_and_powerpoints\BioRxiv\naturecoms\SupplementalFile_S11\SupplementalFile_S11\DemoData\smallMGF_annotatorTest.mgf	281988	TVLTPATNHMGN[GNO:G74112GC]VTFTIPANREFK	G74112GC
7482	328621	1241006	K.TVLTPATNHMGN[+1216.423]VTFTIPANREFK.S	511306:4	4	HexNAc(2)Hex(5)	N[+1216]	969.7033	4	3875.7913	3875.7889	0	0.6	74	Specific	880.84	829.54	829.54	15.2	240	&gt;ca|NX_P01024-1-CAN|CO3_HUMAN Complement C3 OS=Homo sapiens OX=9606 GN=C3 IF=1 CO=2.00E+11 pg/l CS=ms	198	2024-03-01_oamp56-di_io25_3th-defaultcs2_ast4ms_dia_enrichedplasma_nce27_gradient40_01_185.ScanId;v=1;d1=282055.282055.	controllerType=0 controllerNumber=1 scan=282055	34.0618	Ast4m...DIA_EnrichedPlasma_NCE27_Gradient40_01_185.raw.xlsx	Ast4m...EnrichedPlasma_NCE27_Gradient40	1	4	EnrichedPlasma	NCE27	40	./2024-03-01_OAMP56-DI_IO25_3Th-defaultcs2_Ast4m...DIA_EnrichedPlasma_NCE27_Gradient40_01_185.raw/2024-03-01_OAMP56-DI_IO25_3Th-defaultcs2_Ast4m...DIA_EnrichedPlasma_NCE27_Gradient40_01_185.raw.xlsx	D:\Projects\Astral\00_worddoc_and_powerpoints\BioRxiv\naturecoms\SupplementalFile_S11\SupplementalFile_S11\DemoData\smallMGF_annotatorTest.mgf	282055	TVLTPATNHMGN[GNO:G44147IO]VTFTIPANREFK	G44147IO
6987	318677	1212343	K.TVLTPATNHM[+15.995]GN[+1378.476]VTFTIPANREFK.S	511318:4	4	HexNAc(2)Hex(6)	M[+16], N[+1378]	1014.4582	4	4054.8109	4053.8367	1	-7.2	74	Specific	325.18	308.96	308.96	4.02	240	&gt;ca|NX_P01024-1-CAN|CO3_HUMAN Complement C3 OS=Homo sapiens OX=9606 GN=C3 IF=1 CO=2.00E+11 pg/l CS=ms	198	2024-03-01_oamp56-di_io25_3th-defaultcs2_ast4ms_dia_enrichedplasma_nce27_gradient40_01_185.ScanId;v=1;d1=282062.282062.	controllerType=0 controllerNumber=1 scan=282062	34.0626	Ast4m...DIA_EnrichedPlasma_NCE27_Gradient40_01_185.raw.xlsx	Ast4m...EnrichedPlasma_NCE27_Gradient40	1	4	EnrichedPlasma	NCE27	40	./2024-03-01_OAMP56-DI_IO25_3Th-defaultcs2_Ast4m...DIA_EnrichedPlasma_NCE27_Gradient40_01_185.raw/2024-03-01_OAMP56-DI_IO25_3Th-defaultcs2_Ast4m...DIA_EnrichedPlasma_NCE27_Gradient40_01_185.raw.xlsx	D:\Projects\Astral\00_worddoc_and_powerpoints\BioRxiv\naturecoms\SupplementalFile_S11\SupplementalFile_S11\DemoData\smallMGF_annotatorTest.mgf	282062	TVLTPATNHM[+15.995]GN[GNO:G74112GC]VTFTIPANREFK	G74112GC
13539	542080	1881967	R.KVC[+57.021]QDC[+57.021]PLLAPLN[+2861.000]DTRVVHAAK.A	511332:5	5	HexNAc(5)Hex(6)NeuAc(3)	C[+57]*2, N[+2861]	1074.068	5	5366.3109	5366.3065	0	0.8	144	Specific	307.06	307.06	307.06	5.05	148	&gt;ca|NX_P02765-1-CAN|FETUA_HUMAN Alpha-2-HS-glycoprotein OS=Homo sapiens OX=9606 GN=AHSG IF=1 CO=1.10E+11 pg/l CS=ms	2885	2024-03-01_oamp56-di_io25_3th-defaultcs2_ast4ms_dia_enrichedplasma_nce27_gradient40_01_185.ScanId;v=1;d1=282069.282069.	controllerType=0 controllerNumber=1 scan=282069	34.0635	Ast4m...DIA_EnrichedPlasma_NCE27_Gradient40_01_185.raw.xlsx	Ast4m...EnrichedPlasma_NCE27_Gradient40	1	4	EnrichedPlasma	NCE27	40	./2024-03-01_OAMP56-DI_IO25_3Th-defaultcs2_Ast4m...DIA_EnrichedPlasma_NCE27_Gradient40_01_185.raw/2024-03-01_OAMP56-DI_IO25_3Th-defaultcs2_Ast4m...DIA_EnrichedPlasma_NCE27_Gradient40_01_185.raw.xlsx	D:\Projects\Astral\00_worddoc_and_powerpoints\BioRxiv\naturecoms\SupplementalFile_S11\SupplementalFile_S11\DemoData\smallMGF_annotatorTest.mgf	282069	KVC[+57.021]QDC[+57.021]PLLAPLN[GNO:G40135HT]DTRVVHAAK	G40135HT
8701	376419	1420991	K.VVLHPN[+1622.582]YSQVDIGLIK.L	511346:3	2	HexNAc(4)Hex(5)	N[+1623]	1139.8682	3	3417.59	3417.5929	0	-0.8	236	Specific	394.98	309.03	309.03	5.35	286	&gt;ca|NX_P00738-1-CAN|HPT_HUMAN Haptoglobin OS=Homo sapiens OX=9606 GN=HP IF=1 CO=1.00E+11 pg/l CS=ms	634	2024-03-01_oamp56-di_io25_3th-defaultcs2_ast4ms_dia_enrichedplasma_nce27_gradient40_01_185.ScanId;v=1;d1=282078.282078.	controllerType=0 controllerNumber=1 scan=282078	34.0645	Ast4m...DIA_EnrichedPlasma_NCE27_Gradient40_01_185.raw.xlsx	Ast4m...EnrichedPlasma_NCE27_Gradient40	1	4	EnrichedPlasma	NCE27	40	./2024-03-01_OAMP56-DI_IO25_3Th-defaultcs2_Ast4m...DIA_EnrichedPlasma_NCE27_Gradient40_01_185.raw/2024-03-01_OAMP56-DI_IO25_3Th-defaultcs2_Ast4m...DIA_EnrichedPlasma_NCE27_Gradient40_01_185.raw.xlsx	D:\Projects\Astral\00_worddoc_and_powerpoints\BioRxiv\naturecoms\SupplementalFile_S11\SupplementalFile_S11\DemoData\smallMGF_annotatorTest.mgf	282078	VVLHPN[GNO:G17434DR]YSQVDIGLIK	G17434DR
7468	327951	1239151	K.TVLTPATNHMGN[+1216.423]VTFTIPANR.E	511347:3	4	HexNAc(2)Hex(5)	N[+1216]	1158.197	3	3472.5763	3471.583	1	-2.9	74	Specific	273.26	273.26	273.26	4.21	240	&gt;ca|NX_P01024-1-CAN|CO3_HUMAN Complement C3 OS=Homo sapiens OX=9606 GN=C3 IF=1 CO=2.00E+11 pg/l CS=ms	198	2024-03-01_oamp56-di_io25_3th-defaultcs2_ast4ms_dia_enrichedplasma_nce27_gradient40_01_185.ScanId;v=1;d1=282079.282079.	controllerType=0 controllerNumber=1 scan=282079	34.0646	Ast4m...DIA_EnrichedPlasma_NCE27_Gradient40_01_185.raw.xlsx	Ast4m...EnrichedPlasma_NCE27_Gradient40	1	4	EnrichedPlasma	NCE27	40	./2024-03-01_OAMP56-DI_IO25_3Th-defaultcs2_Ast4m...DIA_EnrichedPlasma_NCE27_Gradient40_01_185.raw/2024-03-01_OAMP56-DI_IO25_3Th-defaultcs2_Ast4m...DIA_EnrichedPlasma_NCE27_Gradient40_01_185.raw.xlsx	D:\Projects\Astral\00_worddoc_and_powerpoints\BioRxiv\naturecoms\SupplementalFile_S11\SupplementalFile_S11\DemoData\smallMGF_annotatorTest.mgf	282079	TVLTPATNHMGN[GNO:G44147IO]VTFTIPANR	G44147IO
7827	336456	1264475	K.TVLTPATNHMGN[+892.317]VTFTIPANREFK.S	511354:3	4	HexNAc(2)Hex(3)	N[+892]	1184.5717	3	3551.7006	3551.6833	0	4.9	74	Specific	193.19	193.19	193.19	1.46	240	&gt;ca|NX_P01024-1-CAN|CO3_HUMAN Complement C3 OS=Homo sapiens OX=9606 GN=C3 IF=1 CO=2.00E+11 pg/l CS=ms	198	2024-03-01_oamp56-di_io25_3th-defaultcs2_ast4ms_dia_enrichedplasma_nce27_gradient40_01_185.ScanId;v=1;d1=282083.282083.	controllerType=0 controllerNumber=1 scan=282083	34.0651	Ast4m...DIA_EnrichedPlasma_NCE27_Gradient40_01_185.raw.xlsx	Ast4m...EnrichedPlasma_NCE27_Gradient40	1	4	EnrichedPlasma	NCE27	40	./2024-03-01_OAMP56-DI_IO25_3Th-defaultcs2_Ast4m...DIA_EnrichedPlasma_NCE27_Gradient40_01_185.raw/2024-03-01_OAMP56-DI_IO25_3Th-defaultcs2_Ast4m...DIA_EnrichedPlasma_NCE27_Gradient40_01_185.raw.xlsx	D:\Projects\Astral\00_worddoc_and_powerpoints\BioRxiv\naturecoms\SupplementalFile_S11\SupplementalFile_S11\DemoData\smallMGF_annotatorTest.mgf	282083	TVLTPATNHMGN[GNO:G21458SP]VTFTIPANREFK	G21458SP
7525	329408	1244340	K.TVLTPATNHMGN[+1378.476]VTFTIPANR.E	511362:3	4	HexNAc(2)Hex(6)	N[+1378]	1212.2121	3	3634.6217	3633.6358	1	-4.8	74	Specific	532.26	532.26	532.26	8	240	&gt;ca|NX_P01024-1-CAN|CO3_HUMAN Complement C3 OS=Homo sapiens OX=9606 GN=C3 IF=1 CO=2.00E+11 pg/l CS=ms	198	2024-03-01_oamp56-di_io25_3th-defaultcs2_ast4ms_dia_enrichedplasma_nce27_gradient40_01_185.ScanId;v=1;d1=282088.282088.	controllerType=0 controllerNumber=1 scan=282088	34.0657	Ast4m...DIA_EnrichedPlasma_NCE27_Gradient40_01_185.raw.xlsx	Ast4m...EnrichedPlasma_NCE27_Gradient40	1	4	EnrichedPlasma	NCE27	40	./2024-03-01_OAMP56-DI_IO25_3Th-defaultcs2_Ast4m...DIA_EnrichedPlasma_NCE27_Gradient40_01_185.raw/2024-03-01_OAMP56-DI_IO25_3Th-defaultcs2_Ast4m...DIA_EnrichedPlasma_NCE27_Gradient40_01_185.raw.xlsx	D:\Projects\Astral\00_worddoc_and_powerpoints\BioRxiv\naturecoms\SupplementalFile_S11\SupplementalFile_S11\DemoData\smallMGF_annotatorTest.mgf	282088	TVLTPATNHMGN[GNO:G74112GC]VTFTIPANR	G74112GC
10009	413930	1551522	R.ADGTVNQIEGEATPVN[+2424.867]LTEPAKLEVK.F	511371:4	24	HexNAc(5)Hex(6)dHex(1)NeuAc(1)	N[+2425]	1287.8251	4	5148.2785	5148.2769	0	0.3	83	Specific	419.89	397.59	397.59	7.61	86	&gt;ca|NX_P05090-1-CAN|APOD_HUMAN Apolipoprotein D OS=Homo sapiens OX=9606 GN=APOD IF=1 CO=9.00E+10 pg/l CS=ms	1888	2024-03-01_oamp56-di_io25_3th-defaultcs2_ast4ms_dia_enrichedplasma_nce27_gradient40_01_185.ScanId;v=1;d1=282096.282096.	controllerType=0 controllerNumber=1 scan=282096	34.0666	Ast4m...DIA_EnrichedPlasma_NCE27_Gradient40_01_185.raw.xlsx	Ast4m...EnrichedPlasma_NCE27_Gradient40	1	4	EnrichedPlasma	NCE27	40	./2024-03-01_OAMP56-DI_IO25_3Th-defaultcs2_Ast4m...DIA_EnrichedPlasma_NCE27_Gradient40_01_185.raw/2024-03-01_OAMP56-DI_IO25_3Th-defaultcs2_Ast4m...DIA_EnrichedPlasma_NCE27_Gradient40_01_185.raw.xlsx	D:\Projects\Astral\00_worddoc_and_powerpoints\BioRxiv\naturecoms\SupplementalFile_S11\SupplementalFile_S11\DemoData\smallMGF_annotatorTest.mgf	282096	ADGTVNQIEGEATPVN[GNO:G19992GW]LTEPAKLEVK	G19992GW
8351	371212	1406580	K.VTQVYAEN[+2861.000]GTVLQGSTVASVYK.G	511372:4	33	HexNAc(5)Hex(6)NeuAc(3)	N[+2861]	1294.5544	4	5175.196	5175.1926	0	0.7	317	Specific	773.05	773.05	773.05	13.13	37	&gt;ca|NX_P27169-1-CAN|PON1_HUMAN Serum paraoxonase/arylesterase 1 OS=Homo sapiens OX=9606 GN=PON1 IF=1 CO=1.70E+10 pg/l CS=ms	636	2024-03-01_oamp56-di_io25_3th-defaultcs2_ast4ms_dia_enrichedplasma_nce27_gradient40_01_185.ScanId;v=1;d1=282097.282097.	controllerType=0 controllerNumber=1 scan=282097	34.0667	Ast4m...DIA_EnrichedPlasma_NCE27_Gradient40_01_185.raw.xlsx	Ast4m...EnrichedPlasma_NCE27_Gradient40	1	4	EnrichedPlasma	NCE27	40	./2024-03-01_OAMP56-DI_IO25_3Th-defaultcs2_Ast4m...DIA_EnrichedPlasma_NCE27_Gradient40_01_185.raw/2024-03-01_OAMP56-DI_IO25_3Th-defaultcs2_Ast4m...DIA_EnrichedPlasma_NCE27_Gradient40_01_185.raw.xlsx	D:\Projects\Astral\00_worddoc_and_powerpoints\BioRxiv\naturecoms\SupplementalFile_S11\SupplementalFile_S11\DemoData\smallMGF_annotatorTest.mgf	282097	VTQVYAEN[GNO:G40135HT]GTVLQGSTVASVYK	G40135HT
14300	557967	1915866	R.LIQPWN[+2059.735]RTHLYVC[+57.021]GTGAYNPMC[+57.021]TYVNR.G	511385:4	191	HexNAc(4)Hex(5)dHex(1)NeuAc(1)	C[+57]*2, N[+2060]	1337.0846	4	5345.3166	5344.29	1	4.3	121	Specific	306.88	218.06	59.11	1.57	34	&gt;ca|NX_Q13275-1-CAN|SEM3F_HUMAN Semaphorin-3F OS=Homo sapiens OX=9606 GN=SEMA3F IF=1 CO=7.90E+06 pg/l CS=ms	2452	2024-03-01_oamp56-di_io25_3th-defaultcs2_ast4ms_dia_enrichedplasma_nce27_gradient40_01_185.ScanId;v=1;d1=282105.282105.	controllerType=0 controllerNumber=1 scan=282105	34.0677	Ast4m...DIA_EnrichedPlasma_NCE27_Gradient40_01_185.raw.xlsx	Ast4m...EnrichedPlasma_NCE27_Gradient40	1	4	EnrichedPlasma	NCE27	40	./2024-03-01_OAMP56-DI_IO25_3Th-defaultcs2_Ast4m...DIA_EnrichedPlasma_NCE27_Gradient40_01_185.raw/2024-03-01_OAMP56-DI_IO25_3Th-defaultcs2_Ast4m...DIA_EnrichedPlasma_NCE27_Gradient40_01_185.raw.xlsx	D:\Projects\Astral\00_worddoc_and_powerpoints\BioRxiv\naturecoms\SupplementalFile_S11\SupplementalFile_S11\DemoData\smallMGF_annotatorTest.mgf	282105	LIQPWN[GNO:G53156IG]RTHLYVC[+57.021]GTGAYNPMC[+57.021]TYVNR	G53156IG
7610	330672	1247302	K.TVLTPATNHMGN[+1378.476]VTFTIPANREFK.S	511386:3	4	HexNAc(2)Hex(6)	N[+1378]	1346.6196	3	4037.8441	4037.8418	0	0.6	74	Specific	327.01	311.26	311.26	4.42	240	&gt;ca|NX_P01024-1-CAN|CO3_HUMAN Complement C3 OS=Homo sapiens OX=9606 GN=C3 IF=1 CO=2.00E+11 pg/l CS=ms	198	2024-03-01_oamp56-di_io25_3th-defaultcs2_ast4ms_dia_enrichedplasma_nce27_gradient40_01_185.ScanId;v=1;d1=282106.282106.	controllerType=0 controllerNumber=1 scan=282106	34.0678	Ast4m...DIA_EnrichedPlasma_NCE27_Gradient40_01_185.raw.xlsx	Ast4m...EnrichedPlasma_NCE27_Gradient40	1	4	EnrichedPlasma	NCE27	40	./2024-03-01_OAMP56-DI_IO25_3Th-defaultcs2_Ast4m...DIA_EnrichedPlasma_NCE27_Gradient40_01_185.raw/2024-03-01_OAMP56-DI_IO25_3Th-defaultcs2_Ast4m...DIA_EnrichedPlasma_NCE27_Gradient40_01_185.raw.xlsx	D:\Projects\Astral\00_worddoc_and_powerpoints\BioRxiv\naturecoms\SupplementalFile_S11\SupplementalFile_S11\DemoData\smallMGF_annotatorTest.mgf	282106	TVLTPATNHMGN[GNO:G74112GC]VTFTIPANREFK	G74112GC
7559	330621	1247251	K.TVLTPATNHMGN[+1378.476]VTFTIPANREFK.S	511493:4	4	HexNAc(2)Hex(6)	N[+1378]	1010.2165	4	4037.8441	4037.8418	0	0.6	74	Specific	804.51	776.67	776.67	14.2	240	&gt;ca|NX_P01024-1-CAN|CO3_HUMAN Complement C3 OS=Homo sapiens OX=9606 GN=C3 IF=1 CO=2.00E+11 pg/l CS=ms	198	2024-03-01_oamp56-di_io25_3th-defaultcs2_ast4ms_dia_enrichedplasma_nce27_gradient40_01_185.ScanId;v=1;d1=282156.282156.	controllerType=0 controllerNumber=1 scan=282156	34.0738	Ast4m...DIA_EnrichedPlasma_NCE27_Gradient40_01_185.raw.xlsx	Ast4m...EnrichedPlasma_NCE27_Gradient40	1	4	EnrichedPlasma	NCE27	40	./2024-03-01_OAMP56-DI_IO25_3Th-defaultcs2_Ast4m...DIA_EnrichedPlasma_NCE27_Gradient40_01_185.raw/2024-03-01_OAMP56-DI_IO25_3Th-defaultcs2_Ast4m...DIA_EnrichedPlasma_NCE27_Gradient40_01_185.raw.xlsx	D:\Projects\Astral\00_worddoc_and_powerpoints\BioRxiv\naturecoms\SupplementalFile_S11\SupplementalFile_S11\DemoData\smallMGF_annotatorTest.mgf	282156	TVLTPATNHMGN[GNO:G74112GC]VTFTIPANREFK	G74112GC
7570	330632	1247262	K.TVLTPATNHMGN[+1378.476]VTFTIPANREFK.S	511494:4	4	HexNAc(2)Hex(6)	N[+1378]	1010.2165	4	4037.8441	4037.8418	0	0.6	74	Specific	620.9	577.12	577.12	10.2	240	&gt;ca|NX_P01024-1-CAN|CO3_HUMAN Complement C3 OS=Homo sapiens OX=9606 GN=C3 IF=1 CO=2.00E+11 pg/l CS=ms	198	2024-03-01_oamp56-di_io25_3th-defaultcs2_ast4ms_dia_enrichedplasma_nce27_gradient40_01_185.ScanId;v=1;d1=282157.282157.	controllerType=0 controllerNumber=1 scan=282157	34.074	Ast4m...DIA_EnrichedPlasma_NCE27_Gradient40_01_185.raw.xlsx	Ast4m...EnrichedPlasma_NCE27_Gradient40	1	4	EnrichedPlasma	NCE27	40	./2024-03-01_OAMP56-DI_IO25_3Th-defaultcs2_Ast4m...DIA_EnrichedPlasma_NCE27_Gradient40_01_185.raw/2024-03-01_OAMP56-DI_IO25_3Th-defaultcs2_Ast4m...DIA_EnrichedPlasma_NCE27_Gradient40_01_185.raw.xlsx	D:\Projects\Astral\00_worddoc_and_powerpoints\BioRxiv\naturecoms\SupplementalFile_S11\SupplementalFile_S11\DemoData\smallMGF_annotatorTest.mgf	282157	TVLTPATNHMGN[GNO:G74112GC]VTFTIPANREFK	G74112GC
7818	336177	1263909	K.TVLTPATNHMGN[+892.317]VTFTIPANR.E	511510:3	4	HexNAc(2)Hex(3)	N[+892]	1050.1596	3	3148.4642	3147.4773	1	-5.2	74	Specific	349.02	349.02	146.76	4.79	240	&gt;ca|NX_P01024-1-CAN|CO3_HUMAN Complement C3 OS=Homo sapiens OX=9606 GN=C3 IF=1 CO=2.00E+11 pg/l CS=ms	198	2024-03-01_oamp56-di_io25_3th-defaultcs2_ast4ms_dia_enrichedplasma_nce27_gradient40_01_185.ScanId;v=1;d1=282166.282166.	controllerType=0 controllerNumber=1 scan=282166	34.0749	Ast4m...DIA_EnrichedPlasma_NCE27_Gradient40_01_185.raw.xlsx	Ast4m...EnrichedPlasma_NCE27_Gradient40	1	4	EnrichedPlasma	NCE27	40	./2024-03-01_OAMP56-DI_IO25_3Th-defaultcs2_Ast4m...DIA_EnrichedPlasma_NCE27_Gradient40_01_185.raw/2024-03-01_OAMP56-DI_IO25_3Th-defaultcs2_Ast4m...DIA_EnrichedPlasma_NCE27_Gradient40_01_185.raw.xlsx	D:\Projects\Astral\00_worddoc_and_powerpoints\BioRxiv\naturecoms\SupplementalFile_S11\SupplementalFile_S11\DemoData\smallMGF_annotatorTest.mgf	282166	TVLTPATNHMGN[GNO:G21458SP]VTFTIPANR	G21458SP
15025	609871	2051749	R.QHYLDSIKELYGAFAFSAN[+2116.756]FTDSVTTGR.Q	511511:5	94	HexNAc(5)Hex(5)NeuAc(1)	N[+2117]	1051.863	5	5255.2861	5255.2731	0	2.5	151	Specific	336.71	236.06	236.06	2.95	80	&gt;ca|NX_Q86U17-1-CAN|SPA11_HUMAN Serpin A11 OS=Homo sapiens OX=9606 GN=SERPINA11 IF=1 CO=2.30E+08 pg/l CS=ms	1760	2024-03-01_oamp56-di_io25_3th-defaultcs2_ast4ms_dia_enrichedplasma_nce27_gradient40_01_185.ScanId;v=1;d1=282166.282166.	controllerType=0 controllerNumber=1 scan=282166	34.0749	Ast4m...DIA_EnrichedPlasma_NCE27_Gradient40_01_185.raw.xlsx	Ast4m...EnrichedPlasma_NCE27_Gradient40	1	4	EnrichedPlasma	NCE27	40	./2024-03-01_OAMP56-DI_IO25_3Th-defaultcs2_Ast4m...DIA_EnrichedPlasma_NCE27_Gradient40_01_185.raw/2024-03-01_OAMP56-DI_IO25_3Th-defaultcs2_Ast4m...DIA_EnrichedPlasma_NCE27_Gradient40_01_185.raw.xlsx	D:\Projects\Astral\00_worddoc_and_powerpoints\BioRxiv\naturecoms\SupplementalFile_S11\SupplementalFile_S11\DemoData\smallMGF_annotatorTest.mgf	282166	QHYLDSIKELYGAFAFSAN[GNO:G09237BA]FTDSVTTGR	G09237BA
15026	609872	2051749	R.QHYLDSIKELYGAFAFSAN[+2116.756]FTDSVTTGR.Q	511511:5	94	HexNAc(5)Hex(5)NeuAc(1)	N[+2117]	1051.863	5	5255.2861	5255.2731	0	2.5	151	Specific	336.71	236.06	236.06	2.95	80	&gt;ca|NX_Q86U17-1-CAN|SPA11_HUMAN Serpin A11 OS=Homo sapiens OX=9606 GN=SERPINA11 IF=1 CO=2.30E+08 pg/l CS=ms	1760	2024-03-01_oamp56-di_io25_3th-defaultcs2_ast4ms_dia_enrichedplasma_nce27_gradient40_01_185.ScanId;v=1;d1=282166.282166.	controllerType=0 controllerNumber=1 scan=282166	34.0749	Ast4m...DIA_EnrichedPlasma_NCE27_Gradient40_01_185.raw.xlsx	Ast4m...EnrichedPlasma_NCE27_Gradient40	1	4	EnrichedPlasma	NCE27	40	./2024-03-01_OAMP56-DI_IO25_3Th-defaultcs2_Ast4m...DIA_EnrichedPlasma_NCE27_Gradient40_01_185.raw/2024-03-01_OAMP56-DI_IO25_3Th-defaultcs2_Ast4m...DIA_EnrichedPlasma_NCE27_Gradient40_01_185.raw.xlsx	D:\Projects\Astral\00_worddoc_and_powerpoints\BioRxiv\naturecoms\SupplementalFile_S11\SupplementalFile_S11\DemoData\smallMGF_annotatorTest.mgf	282166	QHYLDSIKELYGAFAFSAN[GNO:G09934VN]FTDSVTTGR	G09934VN
7424	327138	1236727	K.TVLTPATNHMGN[+1054.370]VTFTIPANR.E	511525:3	4	HexNAc(2)Hex(4)	N[+1054]	1104.179	3	3310.5224	3309.5302	1	-3.4	74	Specific	288.96	288.96	131.31	4.1	240	&gt;ca|NX_P01024-1-CAN|CO3_HUMAN Complement C3 OS=Homo sapiens OX=9606 GN=C3 IF=1 CO=2.00E+11 pg/l CS=ms	198	2024-03-01_oamp56-di_io25_3th-defaultcs2_ast4ms_dia_enrichedplasma_nce27_gradient40_01_185.ScanId;v=1;d1=282176.282176.	controllerType=0 controllerNumber=1 scan=282176	34.0763	Ast4m...DIA_EnrichedPlasma_NCE27_Gradient40_01_185.raw.xlsx	Ast4m...EnrichedPlasma_NCE27_Gradient40	1	4	EnrichedPlasma	NCE27	40	./2024-03-01_OAMP56-DI_IO25_3Th-defaultcs2_Ast4m...DIA_EnrichedPlasma_NCE27_Gradient40_01_185.raw/2024-03-01_OAMP56-DI_IO25_3Th-defaultcs2_Ast4m...DIA_EnrichedPlasma_NCE27_Gradient40_01_185.raw.xlsx	D:\Projects\Astral\00_worddoc_and_powerpoints\BioRxiv\naturecoms\SupplementalFile_S11\SupplementalFile_S11\DemoData\smallMGF_annotatorTest.mgf	282176	TVLTPATNHMGN[GNO:G69449MU]VTFTIPANR	G69449MU
1203	47465	182358	K.C[+57.021]GLVPVLAENYN[+1913.677]K.S	511537:3	1	HexNAc(4)Hex(5)NeuAc(1)	C[+57], N[+1914]	1130.8163	3	3390.4344	3390.4286	0	1.7	421	Specific	387.84	327.67	327.67	6.81	310	&gt;ca|NX_P02787-1-CAN|TRFE_HUMAN Serotransferrin OS=Homo sapiens OX=9606 GN=TF IF=1 CO=9.80E+10 pg/l CS=ms	170	2024-03-01_oamp56-di_io25_3th-defaultcs2_ast4ms_dia_enrichedplasma_nce27_gradient40_01_185.ScanId;v=1;d1=282182.282182.	controllerType=0 controllerNumber=1 scan=282182	34.0772	Ast4m...DIA_EnrichedPlasma_NCE27_Gradient40_01_185.raw.xlsx	Ast4m...EnrichedPlasma_NCE27_Gradient40	1	4	EnrichedPlasma	NCE27	40	./2024-03-01_OAMP56-DI_IO25_3Th-defaultcs2_Ast4m...DIA_EnrichedPlasma_NCE27_Gradient40_01_185.raw/2024-03-01_OAMP56-DI_IO25_3Th-defaultcs2_Ast4m...DIA_EnrichedPlasma_NCE27_Gradient40_01_185.raw.xlsx	D:\Projects\Astral\00_worddoc_and_powerpoints\BioRxiv\naturecoms\SupplementalFile_S11\SupplementalFile_S11\DemoData\smallMGF_annotatorTest.mgf	282182	C[+57.021]GLVPVLAENYN[GNO:G43728NL]K	G43728NL
7897	340054	1284482	K.VC[+57.021]QDC[+57.021]PLLAPLN[+1913.677]DTR.V	511569:3	5	HexNAc(4)Hex(5)NeuAc(1)	C[+57]*2, N[+1914]	1229.1804	3	3685.5265	3685.5236	0	0.8	145	Specific	485.1	457.64	457.64	8.18	148	&gt;ca|NX_P02765-1-CAN|FETUA_HUMAN Alpha-2-HS-glycoprotein OS=Homo sapiens OX=9606 GN=AHSG IF=1 CO=1.10E+11 pg/l CS=ms	2885	2024-03-01_oamp56-di_io25_3th-defaultcs2_ast4ms_dia_enrichedplasma_nce27_gradient40_01_185.ScanId;v=1;d1=282201.282201.	controllerType=0 controllerNumber=1 scan=282201	34.0793	Ast4m...DIA_EnrichedPlasma_NCE27_Gradient40_01_185.raw.xlsx	Ast4m...EnrichedPlasma_NCE27_Gradient40	1	4	EnrichedPlasma	NCE27	40	./2024-03-01_OAMP56-DI_IO25_3Th-defaultcs2_Ast4m...DIA_EnrichedPlasma_NCE27_Gradient40_01_185.raw/2024-03-01_OAMP56-DI_IO25_3Th-defaultcs2_Ast4m...DIA_EnrichedPlasma_NCE27_Gradient40_01_185.raw.xlsx	D:\Projects\Astral\00_worddoc_and_powerpoints\BioRxiv\naturecoms\SupplementalFile_S11\SupplementalFile_S11\DemoData\smallMGF_annotatorTest.mgf	282201	VC[+57.021]QDC[+57.021]PLLAPLN[GNO:G43728NL]DTR	G43728NL
8357	371218	1406586	K.VTQVYAEN[+2861.000]GTVLQGSTVASVYK.G	511596:4	33	HexNAc(5)Hex(6)NeuAc(3)	N[+2861]	1294.5552	4	5175.1989	5175.1926	0	1.2	317	Specific	405.73	405.73	405.73	7.8	37	&gt;ca|NX_P27169-1-CAN|PON1_HUMAN Serum paraoxonase/arylesterase 1 OS=Homo sapiens OX=9606 GN=PON1 IF=1 CO=1.70E+10 pg/l CS=ms	636	2024-03-01_oamp56-di_io25_3th-defaultcs2_ast4ms_dia_enrichedplasma_nce27_gradient40_01_185.ScanId;v=1;d1=282217.282217.	controllerType=0 controllerNumber=1 scan=282217	34.0811	Ast4m...DIA_EnrichedPlasma_NCE27_Gradient40_01_185.raw.xlsx	Ast4m...EnrichedPlasma_NCE27_Gradient40	1	4	EnrichedPlasma	NCE27	40	./2024-03-01_OAMP56-DI_IO25_3Th-defaultcs2_Ast4m...DIA_EnrichedPlasma_NCE27_Gradient40_01_185.raw/2024-03-01_OAMP56-DI_IO25_3Th-defaultcs2_Ast4m...DIA_EnrichedPlasma_NCE27_Gradient40_01_185.raw.xlsx	D:\Projects\Astral\00_worddoc_and_powerpoints\BioRxiv\naturecoms\SupplementalFile_S11\SupplementalFile_S11\DemoData\smallMGF_annotatorTest.mgf	282217	VTQVYAEN[GNO:G40135HT]GTVLQGSTVASVYK	G40135HT
13545	542086	1881973	R.KVC[+57.021]QDC[+57.021]PLLAPLN[+2861.000]DTRVVHAAK.A	511608:4	5	HexNAc(5)Hex(6)NeuAc(3)	C[+57]*2, N[+2861]	1342.3357	4	5366.321	5366.3065	0	2.7	144	Specific	196.82	156.88	156.88	2.1	148	&gt;ca|NX_P02765-1-CAN|FETUA_HUMAN Alpha-2-HS-glycoprotein OS=Homo sapiens OX=9606 GN=AHSG IF=1 CO=1.10E+11 pg/l CS=ms	2885	2024-03-01_oamp56-di_io25_3th-defaultcs2_ast4ms_dia_enrichedplasma_nce27_gradient40_01_185.ScanId;v=1;d1=282224.282224.	controllerType=0 controllerNumber=1 scan=282224	34.0821	Ast4m...DIA_EnrichedPlasma_NCE27_Gradient40_01_185.raw.xlsx	Ast4m...EnrichedPlasma_NCE27_Gradient40	1	4	EnrichedPlasma	NCE27	40	./2024-03-01_OAMP56-DI_IO25_3Th-defaultcs2_Ast4m...DIA_EnrichedPlasma_NCE27_Gradient40_01_185.raw/2024-03-01_OAMP56-DI_IO25_3Th-defaultcs2_Ast4m...DIA_EnrichedPlasma_NCE27_Gradient40_01_185.raw.xlsx	D:\Projects\Astral\00_worddoc_and_powerpoints\BioRxiv\naturecoms\SupplementalFile_S11\SupplementalFile_S11\DemoData\smallMGF_annotatorTest.mgf	282224	KVC[+57.021]QDC[+57.021]PLLAPLN[GNO:G40135HT]DTRVVHAAK	G40135HT
7606	330668	1247298	K.TVLTPATNHMGN[+1378.476]VTFTIPANREFK.S	511609:3	4	HexNAc(2)Hex(6)	N[+1378]	1346.6204	3	4037.8467	4037.8418	0	1.2	74	Specific	341.68	291.3	291.3	4.56	240	&gt;ca|NX_P01024-1-CAN|CO3_HUMAN Complement C3 OS=Homo sapiens OX=9606 GN=C3 IF=1 CO=2.00E+11 pg/l CS=ms	198	2024-03-01_oamp56-di_io25_3th-defaultcs2_ast4ms_dia_enrichedplasma_nce27_gradient40_01_185.ScanId;v=1;d1=282225.282225.	controllerType=0 controllerNumber=1 scan=282225	34.0822	Ast4m...DIA_EnrichedPlasma_NCE27_Gradient40_01_185.raw.xlsx	Ast4m...EnrichedPlasma_NCE27_Gradient40	1	4	EnrichedPlasma	NCE27	40	./2024-03-01_OAMP56-DI_IO25_3Th-defaultcs2_Ast4m...DIA_EnrichedPlasma_NCE27_Gradient40_01_185.raw/2024-03-01_OAMP56-DI_IO25_3Th-defaultcs2_Ast4m...DIA_EnrichedPlasma_NCE27_Gradient40_01_185.raw.xlsx	D:\Projects\Astral\00_worddoc_and_powerpoints\BioRxiv\naturecoms\SupplementalFile_S11\SupplementalFile_S11\DemoData\smallMGF_annotatorTest.mgf	282225	TVLTPATNHMGN[GNO:G74112GC]VTFTIPANREFK	G74112GC
8335	370882	1405699	K.VTQVYAEN[+2204.772]GTVLQGSTVASVYK.G	511658:3	33	HexNAc(4)Hex(5)NeuAc(2)	N[+2205]	1506.9941	3	4518.9677	4518.965	0	0.6	317	Specific	227.38	184.19	184.19	3.44	37	&gt;ca|NX_P27169-1-CAN|PON1_HUMAN Serum paraoxonase/arylesterase 1 OS=Homo sapiens OX=9606 GN=PON1 IF=1 CO=1.70E+10 pg/l CS=ms	636	2024-03-01_oamp56-di_io25_3th-defaultcs2_ast4ms_dia_enrichedplasma_nce27_gradient40_01_185.ScanId;v=1;d1=282259.282259.	controllerType=0 controllerNumber=1 scan=282259	34.0862	Ast4m...DIA_EnrichedPlasma_NCE27_Gradient40_01_185.raw.xlsx	Ast4m...EnrichedPlasma_NCE27_Gradient40	1	4	EnrichedPlasma	NCE27	40	./2024-03-01_OAMP56-DI_IO25_3Th-defaultcs2_Ast4m...DIA_EnrichedPlasma_NCE27_Gradient40_01_185.raw/2024-03-01_OAMP56-DI_IO25_3Th-defaultcs2_Ast4m...DIA_EnrichedPlasma_NCE27_Gradient40_01_185.raw.xlsx	D:\Projects\Astral\00_worddoc_and_powerpoints\BioRxiv\naturecoms\SupplementalFile_S11\SupplementalFile_S11\DemoData\smallMGF_annotatorTest.mgf	282259	VTQVYAEN[GNO:G43679GQ]GTVLQGSTVASVYK	G43679GQ
7481	328620	1241005	K.TVLTPATNHMGN[+1216.423]VTFTIPANREFK.S	511723:4	4	HexNAc(2)Hex(5)	N[+1216]	969.7039	4	3875.7938	3875.7889	0	1.2	74	Specific	895.74	846.38	846.38	15.43	240	&gt;ca|NX_P01024-1-CAN|CO3_HUMAN Complement C3 OS=Homo sapiens OX=9606 GN=C3 IF=1 CO=2.00E+11 pg/l CS=ms	198	2024-03-01_oamp56-di_io25_3th-defaultcs2_ast4ms_dia_enrichedplasma_nce27_gradient40_01_185.ScanId;v=1;d1=282291.282291.	controllerType=0 controllerNumber=1 scan=282291	34.0901	Ast4m...DIA_EnrichedPlasma_NCE27_Gradient40_01_185.raw.xlsx	Ast4m...EnrichedPlasma_NCE27_Gradient40	1	4	EnrichedPlasma	NCE27	40	./2024-03-01_OAMP56-DI_IO25_3Th-defaultcs2_Ast4m...DIA_EnrichedPlasma_NCE27_Gradient40_01_185.raw/2024-03-01_OAMP56-DI_IO25_3Th-defaultcs2_Ast4m...DIA_EnrichedPlasma_NCE27_Gradient40_01_185.raw.xlsx	D:\Projects\Astral\00_worddoc_and_powerpoints\BioRxiv\naturecoms\SupplementalFile_S11\SupplementalFile_S11\DemoData\smallMGF_annotatorTest.mgf	282291	TVLTPATNHMGN[GNO:G44147IO]VTFTIPANREFK	G44147IO
13548	542089	1881976	R.KVC[+57.021]QDC[+57.021]PLLAPLN[+2861.000]DTRVVHAAK.A	511750:5	5	HexNAc(5)Hex(6)NeuAc(3)	C[+57]*2, N[+2861]	1074.0684	5	5366.3127	5366.3065	0	1.2	144	Specific	185.15	185.15	185.15	2.25	148	&gt;ca|NX_P02765-1-CAN|FETUA_HUMAN Alpha-2-HS-glycoprotein OS=Homo sapiens OX=9606 GN=AHSG IF=1 CO=1.10E+11 pg/l CS=ms	2885	2024-03-01_oamp56-di_io25_3th-defaultcs2_ast4ms_dia_enrichedplasma_nce27_gradient40_01_185.ScanId;v=1;d1=282305.282305.	controllerType=0 controllerNumber=1 scan=282305	34.0917	Ast4m...DIA_EnrichedPlasma_NCE27_Gradient40_01_185.raw.xlsx	Ast4m...EnrichedPlasma_NCE27_Gradient40	1	4	EnrichedPlasma	NCE27	40	./2024-03-01_OAMP56-DI_IO25_3Th-defaultcs2_Ast4m...DIA_EnrichedPlasma_NCE27_Gradient40_01_185.raw/2024-03-01_OAMP56-DI_IO25_3Th-defaultcs2_Ast4m...DIA_EnrichedPlasma_NCE27_Gradient40_01_185.raw.xlsx	D:\Projects\Astral\00_worddoc_and_powerpoints\BioRxiv\naturecoms\SupplementalFile_S11\SupplementalFile_S11\DemoData\smallMGF_annotatorTest.mgf	282305	KVC[+57.021]QDC[+57.021]PLLAPLN[GNO:G40135HT]DTRVVHAAK	G40135HT
7467	327950	1239150	K.TVLTPATNHMGN[+1216.423]VTFTIPANR.E	511767:3	4	HexNAc(2)Hex(5)	N[+1216]	1158.1967	3	3472.5756	3471.583	1	-3.1	74	Specific	290.76	290.76	290.76	4.47	240	&gt;ca|NX_P01024-1-CAN|CO3_HUMAN Complement C3 OS=Homo sapiens OX=9606 GN=C3 IF=1 CO=2.00E+11 pg/l CS=ms	198	2024-03-01_oamp56-di_io25_3th-defaultcs2_ast4ms_dia_enrichedplasma_nce27_gradient40_01_185.ScanId;v=1;d1=282316.282316.	controllerType=0 controllerNumber=1 scan=282316	34.0934	Ast4m...DIA_EnrichedPlasma_NCE27_Gradient40_01_185.raw.xlsx	Ast4m...EnrichedPlasma_NCE27_Gradient40	1	4	EnrichedPlasma	NCE27	40	./2024-03-01_OAMP56-DI_IO25_3Th-defaultcs2_Ast4m...DIA_EnrichedPlasma_NCE27_Gradient40_01_185.raw/2024-03-01_OAMP56-DI_IO25_3Th-defaultcs2_Ast4m...DIA_EnrichedPlasma_NCE27_Gradient40_01_185.raw.xlsx	D:\Projects\Astral\00_worddoc_and_powerpoints\BioRxiv\naturecoms\SupplementalFile_S11\SupplementalFile_S11\DemoData\smallMGF_annotatorTest.mgf	282316	TVLTPATNHMGN[GNO:G44147IO]VTFTIPANR	G44147IO
7524	329407	1244339	K.TVLTPATNHMGN[+1378.476]VTFTIPANR.E	511783:3	4	HexNAc(2)Hex(6)	N[+1378]	1212.2133	3	3634.6254	3633.6358	1	-3.8	74	Specific	533.14	533.14	533.14	8.17	240	&gt;ca|NX_P01024-1-CAN|CO3_HUMAN Complement C3 OS=Homo sapiens OX=9606 GN=C3 IF=1 CO=2.00E+11 pg/l CS=ms	198	2024-03-01_oamp56-di_io25_3th-defaultcs2_ast4ms_dia_enrichedplasma_nce27_gradient40_01_185.ScanId;v=1;d1=282325.282325.	controllerType=0 controllerNumber=1 scan=282325	34.0944	Ast4m...DIA_EnrichedPlasma_NCE27_Gradient40_01_185.raw.xlsx	Ast4m...EnrichedPlasma_NCE27_Gradient40	1	4	EnrichedPlasma	NCE27	40	./2024-03-01_OAMP56-DI_IO25_3Th-defaultcs2_Ast4m...DIA_EnrichedPlasma_NCE27_Gradient40_01_185.raw/2024-03-01_OAMP56-DI_IO25_3Th-defaultcs2_Ast4m...DIA_EnrichedPlasma_NCE27_Gradient40_01_185.raw.xlsx	D:\Projects\Astral\00_worddoc_and_powerpoints\BioRxiv\naturecoms\SupplementalFile_S11\SupplementalFile_S11\DemoData\smallMGF_annotatorTest.mgf	282325	TVLTPATNHMGN[GNO:G74112GC]VTFTIPANR	G74112GC
8345	371050	1406116	K.VTQVYAEN[+2569.905]GTVLQGSTVASVYK.G	511787:4	33	HexNAc(5)Hex(6)NeuAc(2)	N[+2570]	1221.7814	4	4884.1038	4884.0972	0	1.4	317	Specific	306.39	306.39	306.39	4.76	37	&gt;ca|NX_P27169-1-CAN|PON1_HUMAN Serum paraoxonase/arylesterase 1 OS=Homo sapiens OX=9606 GN=PON1 IF=1 CO=1.70E+10 pg/l CS=ms	636	2024-03-01_oamp56-di_io25_3th-defaultcs2_ast4ms_dia_enrichedplasma_nce27_gradient40_01_185.ScanId;v=1;d1=282327.282327.	controllerType=0 controllerNumber=1 scan=282327	34.0946	Ast4m...DIA_EnrichedPlasma_NCE27_Gradient40_01_185.raw.xlsx	Ast4m...EnrichedPlasma_NCE27_Gradient40	1	4	EnrichedPlasma	NCE27	40	./2024-03-01_OAMP56-DI_IO25_3Th-defaultcs2_Ast4m...DIA_EnrichedPlasma_NCE27_Gradient40_01_185.raw/2024-03-01_OAMP56-DI_IO25_3Th-defaultcs2_Ast4m...DIA_EnrichedPlasma_NCE27_Gradient40_01_185.raw.xlsx	D:\Projects\Astral\00_worddoc_and_powerpoints\BioRxiv\naturecoms\SupplementalFile_S11\SupplementalFile_S11\DemoData\smallMGF_annotatorTest.mgf	282327	VTQVYAEN[GNO:G87840XY]GTVLQGSTVASVYK	G87840XY
8350	371211	1406579	K.VTQVYAEN[+2861.000]GTVLQGSTVASVYK.G	511798:4	33	HexNAc(5)Hex(6)NeuAc(3)	N[+2861]	1294.5557	4	5175.2008	5175.1926	0	1.6	317	Specific	855.64	805.88	805.88	15.36	37	&gt;ca|NX_P27169-1-CAN|PON1_HUMAN Serum paraoxonase/arylesterase 1 OS=Homo sapiens OX=9606 GN=PON1 IF=1 CO=1.70E+10 pg/l CS=ms	636	2024-03-01_oamp56-di_io25_3th-defaultcs2_ast4ms_dia_enrichedplasma_nce27_gradient40_01_185.ScanId;v=1;d1=282334.282334.	controllerType=0 controllerNumber=1 scan=282334	34.0955	Ast4m...DIA_EnrichedPlasma_NCE27_Gradient40_01_185.raw.xlsx	Ast4m...EnrichedPlasma_NCE27_Gradient40	1	4	EnrichedPlasma	NCE27	40	./2024-03-01_OAMP56-DI_IO25_3Th-defaultcs2_Ast4m...DIA_EnrichedPlasma_NCE27_Gradient40_01_185.raw/2024-03-01_OAMP56-DI_IO25_3Th-defaultcs2_Ast4m...DIA_EnrichedPlasma_NCE27_Gradient40_01_185.raw.xlsx	D:\Projects\Astral\00_worddoc_and_powerpoints\BioRxiv\naturecoms\SupplementalFile_S11\SupplementalFile_S11\DemoData\smallMGF_annotatorTest.mgf	282334	VTQVYAEN[GNO:G40135HT]GTVLQGSTVASVYK	G40135HT
7562	330624	1247254	K.TVLTPATNHMGN[+1378.476]VTFTIPANREFK.S	511911:4	4	HexNAc(2)Hex(6)	N[+1378]	1010.2173	4	4037.8475	4037.8418	0	1.4	74	Specific	743.23	705.15	705.15	12.43	240	&gt;ca|NX_P01024-1-CAN|CO3_HUMAN Complement C3 OS=Homo sapiens OX=9606 GN=C3 IF=1 CO=2.00E+11 pg/l CS=ms	198	2024-03-01_oamp56-di_io25_3th-defaultcs2_ast4ms_dia_enrichedplasma_nce27_gradient40_01_185.ScanId;v=1;d1=282393.282393.	controllerType=0 controllerNumber=1 scan=282393	34.1027	Ast4m...DIA_EnrichedPlasma_NCE27_Gradient40_01_185.raw.xlsx	Ast4m...EnrichedPlasma_NCE27_Gradient40	1	4	EnrichedPlasma	NCE27	40	./2024-03-01_OAMP56-DI_IO25_3Th-defaultcs2_Ast4m...DIA_EnrichedPlasma_NCE27_Gradient40_01_185.raw/2024-03-01_OAMP56-DI_IO25_3Th-defaultcs2_Ast4m...DIA_EnrichedPlasma_NCE27_Gradient40_01_185.raw.xlsx	D:\Projects\Astral\00_worddoc_and_powerpoints\BioRxiv\naturecoms\SupplementalFile_S11\SupplementalFile_S11\DemoData\smallMGF_annotatorTest.mgf	282393	TVLTPATNHMGN[GNO:G74112GC]VTFTIPANREFK	G74112GC
7569	330631	1247261	K.TVLTPATNHMGN[+1378.476]VTFTIPANREFK.S	511912:4	4	HexNAc(2)Hex(6)	N[+1378]	1010.2173	4	4037.8475	4037.8418	0	1.4	74	Specific	642.85	630.62	630.62	10.43	240	&gt;ca|NX_P01024-1-CAN|CO3_HUMAN Complement C3 OS=Homo sapiens OX=9606 GN=C3 IF=1 CO=2.00E+11 pg/l CS=ms	198	2024-03-01_oamp56-di_io25_3th-defaultcs2_ast4ms_dia_enrichedplasma_nce27_gradient40_01_185.ScanId;v=1;d1=282394.282394.	controllerType=0 controllerNumber=1 scan=282394	34.1028	Ast4m...DIA_EnrichedPlasma_NCE27_Gradient40_01_185.raw.xlsx	Ast4m...EnrichedPlasma_NCE27_Gradient40	1	4	EnrichedPlasma	NCE27	40	./2024-03-01_OAMP56-DI_IO25_3Th-defaultcs2_Ast4m...DIA_EnrichedPlasma_NCE27_Gradient40_01_185.raw/2024-03-01_OAMP56-DI_IO25_3Th-defaultcs2_Ast4m...DIA_EnrichedPlasma_NCE27_Gradient40_01_185.raw.xlsx	D:\Projects\Astral\00_worddoc_and_powerpoints\BioRxiv\naturecoms\SupplementalFile_S11\SupplementalFile_S11\DemoData\smallMGF_annotatorTest.mgf	282394	TVLTPATNHMGN[GNO:G74112GC]VTFTIPANREFK	G74112GC
7701	332874	1254838	K.TVLTPATNHMGN[+1540.529]VTFTIPANREFK.S	511928:4	4	HexNAc(2)Hex(7)	N[+1541]	1050.7319	4	4199.9056	4199.8946	0	2.6	74	Specific	198.31	198.31	198.31	2.06	240	&gt;ca|NX_P01024-1-CAN|CO3_HUMAN Complement C3 OS=Homo sapiens OX=9606 GN=C3 IF=1 CO=2.00E+11 pg/l CS=ms	198	2024-03-01_oamp56-di_io25_3th-defaultcs2_ast4ms_dia_enrichedplasma_nce27_gradient40_01_185.ScanId;v=1;d1=282403.282403.	controllerType=0 controllerNumber=1 scan=282403	34.1038	Ast4m...DIA_EnrichedPlasma_NCE27_Gradient40_01_185.raw.xlsx	Ast4m...EnrichedPlasma_NCE27_Gradient40	1	4	EnrichedPlasma	NCE27	40	./2024-03-01_OAMP56-DI_IO25_3Th-defaultcs2_Ast4m...DIA_EnrichedPlasma_NCE27_Gradient40_01_185.raw/2024-03-01_OAMP56-DI_IO25_3Th-defaultcs2_Ast4m...DIA_EnrichedPlasma_NCE27_Gradient40_01_185.raw.xlsx	D:\Projects\Astral\00_worddoc_and_powerpoints\BioRxiv\naturecoms\SupplementalFile_S11\SupplementalFile_S11\DemoData\smallMGF_annotatorTest.mgf	282403	TVLTPATNHMGN[GNO:G49513EB]VTFTIPANREFK	G49513EB
15027	609873	2051750	R.QHYLDSIKELYGAFAFSAN[+2116.756]FTDSVTTGR.Q	511929:5	94	HexNAc(5)Hex(5)NeuAc(1)	N[+2117]	1052.0653	5	5256.2974	5255.2731	1	4	151	Specific	248.53	230.66	41.33	1.75	80	&gt;ca|NX_Q86U17-1-CAN|SPA11_HUMAN Serpin A11 OS=Homo sapiens OX=9606 GN=SERPINA11 IF=1 CO=2.30E+08 pg/l CS=ms	1760	2024-03-01_oamp56-di_io25_3th-defaultcs2_ast4ms_dia_enrichedplasma_nce27_gradient40_01_185.ScanId;v=1;d1=282403.282403.	controllerType=0 controllerNumber=1 scan=282403	34.1038	Ast4m...DIA_EnrichedPlasma_NCE27_Gradient40_01_185.raw.xlsx	Ast4m...EnrichedPlasma_NCE27_Gradient40	1	4	EnrichedPlasma	NCE27	40	./2024-03-01_OAMP56-DI_IO25_3Th-defaultcs2_Ast4m...DIA_EnrichedPlasma_NCE27_Gradient40_01_185.raw/2024-03-01_OAMP56-DI_IO25_3Th-defaultcs2_Ast4m...DIA_EnrichedPlasma_NCE27_Gradient40_01_185.raw.xlsx	D:\Projects\Astral\00_worddoc_and_powerpoints\BioRxiv\naturecoms\SupplementalFile_S11\SupplementalFile_S11\DemoData\smallMGF_annotatorTest.mgf	282403	QHYLDSIKELYGAFAFSAN[GNO:G09237BA]FTDSVTTGR	G09237BA
15028	609874	2051750	R.QHYLDSIKELYGAFAFSAN[+2116.756]FTDSVTTGR.Q	511929:5	94	HexNAc(5)Hex(5)NeuAc(1)	N[+2117]	1052.0653	5	5256.2974	5255.2731	1	4	151	Specific	248.53	230.66	41.33	1.75	80	&gt;ca|NX_Q86U17-1-CAN|SPA11_HUMAN Serpin A11 OS=Homo sapiens OX=9606 GN=SERPINA11 IF=1 CO=2.30E+08 pg/l CS=ms	1760	2024-03-01_oamp56-di_io25_3th-defaultcs2_ast4ms_dia_enrichedplasma_nce27_gradient40_01_185.ScanId;v=1;d1=282403.282403.	controllerType=0 controllerNumber=1 scan=282403	34.1038	Ast4m...DIA_EnrichedPlasma_NCE27_Gradient40_01_185.raw.xlsx	Ast4m...EnrichedPlasma_NCE27_Gradient40	1	4	EnrichedPlasma	NCE27	40	./2024-03-01_OAMP56-DI_IO25_3Th-defaultcs2_Ast4m...DIA_EnrichedPlasma_NCE27_Gradient40_01_185.raw/2024-03-01_OAMP56-DI_IO25_3Th-defaultcs2_Ast4m...DIA_EnrichedPlasma_NCE27_Gradient40_01_185.raw.xlsx	D:\Projects\Astral\00_worddoc_and_powerpoints\BioRxiv\naturecoms\SupplementalFile_S11\SupplementalFile_S11\DemoData\smallMGF_annotatorTest.mgf	282403	QHYLDSIKELYGAFAFSAN[GNO:G09934VN]FTDSVTTGR	G09934VN
7427	327141	1236730	K.TVLTPATNHMGN[+1054.370]VTFTIPANR.E	511942:3	4	HexNAc(2)Hex(4)	N[+1054]	1104.1751	3	3310.5107	3309.5302	1	-6.9	74	Specific	201.78	201.78	131.92	2.19	240	&gt;ca|NX_P01024-1-CAN|CO3_HUMAN Complement C3 OS=Homo sapiens OX=9606 GN=C3 IF=1 CO=2.00E+11 pg/l CS=ms	198	2024-03-01_oamp56-di_io25_3th-defaultcs2_ast4ms_dia_enrichedplasma_nce27_gradient40_01_185.ScanId;v=1;d1=282412.282412.	controllerType=0 controllerNumber=1 scan=282412	34.1048	Ast4m...DIA_EnrichedPlasma_NCE27_Gradient40_01_185.raw.xlsx	Ast4m...EnrichedPlasma_NCE27_Gradient40	1	4	EnrichedPlasma	NCE27	40	./2024-03-01_OAMP56-DI_IO25_3Th-defaultcs2_Ast4m...DIA_EnrichedPlasma_NCE27_Gradient40_01_185.raw/2024-03-01_OAMP56-DI_IO25_3Th-defaultcs2_Ast4m...DIA_EnrichedPlasma_NCE27_Gradient40_01_185.raw.xlsx	D:\Projects\Astral\00_worddoc_and_powerpoints\BioRxiv\naturecoms\SupplementalFile_S11\SupplementalFile_S11\DemoData\smallMGF_annotatorTest.mgf	282412	TVLTPATNHMGN[GNO:G69449MU]VTFTIPANR	G69449MU
7918	340075	1284503	K.VC[+57.021]QDC[+57.021]PLLAPLN[+1913.677]DTR.V	511984:3	5	HexNAc(4)Hex(5)NeuAc(1)	C[+57]*2, N[+1914]	1229.1805	3	3685.5269	3685.5236	0	0.9	145	Specific	370.94	302.56	302.56	6.39	148	&gt;ca|NX_P02765-1-CAN|FETUA_HUMAN Alpha-2-HS-glycoprotein OS=Homo sapiens OX=9606 GN=AHSG IF=1 CO=1.10E+11 pg/l CS=ms	2885	2024-03-01_oamp56-di_io25_3th-defaultcs2_ast4ms_dia_enrichedplasma_nce27_gradient40_01_185.ScanId;v=1;d1=282437.282437.	controllerType=0 controllerNumber=1 scan=282437	34.1077	Ast4m...DIA_EnrichedPlasma_NCE27_Gradient40_01_185.raw.xlsx	Ast4m...EnrichedPlasma_NCE27_Gradient40	1	4	EnrichedPlasma	NCE27	40	./2024-03-01_OAMP56-DI_IO25_3Th-defaultcs2_Ast4m...DIA_EnrichedPlasma_NCE27_Gradient40_01_185.raw/2024-03-01_OAMP56-DI_IO25_3Th-defaultcs2_Ast4m...DIA_EnrichedPlasma_NCE27_Gradient40_01_185.raw.xlsx	D:\Projects\Astral\00_worddoc_and_powerpoints\BioRxiv\naturecoms\SupplementalFile_S11\SupplementalFile_S11\DemoData\smallMGF_annotatorTest.mgf	282437	VC[+57.021]QDC[+57.021]PLLAPLN[GNO:G43728NL]DTR	G43728NL
7499	328638	1241023	K.TVLTPATNHMGN[+1216.423]VTFTIPANREFK.S	512010:3	4	HexNAc(2)Hex(5)	N[+1216]	1292.6036	3	3875.7962	3875.7889	0	1.9	74	Specific	176.95	160.27	160.27	2.21	240	&gt;ca|NX_P01024-1-CAN|CO3_HUMAN Complement C3 OS=Homo sapiens OX=9606 GN=C3 IF=1 CO=2.00E+11 pg/l CS=ms	198	2024-03-01_oamp56-di_io25_3th-defaultcs2_ast4ms_dia_enrichedplasma_nce27_gradient40_01_185.ScanId;v=1;d1=282453.282453.	controllerType=0 controllerNumber=1 scan=282453	34.1098	Ast4m...DIA_EnrichedPlasma_NCE27_Gradient40_01_185.raw.xlsx	Ast4m...EnrichedPlasma_NCE27_Gradient40	1	4	EnrichedPlasma	NCE27	40	./2024-03-01_OAMP56-DI_IO25_3Th-defaultcs2_Ast4m...DIA_EnrichedPlasma_NCE27_Gradient40_01_185.raw/2024-03-01_OAMP56-DI_IO25_3Th-defaultcs2_Ast4m...DIA_EnrichedPlasma_NCE27_Gradient40_01_185.raw.xlsx	D:\Projects\Astral\00_worddoc_and_powerpoints\BioRxiv\naturecoms\SupplementalFile_S11\SupplementalFile_S11\DemoData\smallMGF_annotatorTest.mgf	282453	TVLTPATNHMGN[GNO:G44147IO]VTFTIPANREFK	G44147IO
8360	371221	1406589	K.VTQVYAEN[+2861.000]GTVLQGSTVASVYK.G	512011:4	33	HexNAc(5)Hex(6)NeuAc(3)	N[+2861]	1294.5558	4	5175.2013	5175.1926	0	1.7	317	Specific	254.1	254.1	254.1	4.69	37	&gt;ca|NX_P27169-1-CAN|PON1_HUMAN Serum paraoxonase/arylesterase 1 OS=Homo sapiens OX=9606 GN=PON1 IF=1 CO=1.70E+10 pg/l CS=ms	636	2024-03-01_oamp56-di_io25_3th-defaultcs2_ast4ms_dia_enrichedplasma_nce27_gradient40_01_185.ScanId;v=1;d1=282454.282454.	controllerType=0 controllerNumber=1 scan=282454	34.1099	Ast4m...DIA_EnrichedPlasma_NCE27_Gradient40_01_185.raw.xlsx	Ast4m...EnrichedPlasma_NCE27_Gradient40	1	4	EnrichedPlasma	NCE27	40	./2024-03-01_OAMP56-DI_IO25_3Th-defaultcs2_Ast4m...DIA_EnrichedPlasma_NCE27_Gradient40_01_185.raw/2024-03-01_OAMP56-DI_IO25_3Th-defaultcs2_Ast4m...DIA_EnrichedPlasma_NCE27_Gradient40_01_185.raw.xlsx	D:\Projects\Astral\00_worddoc_and_powerpoints\BioRxiv\naturecoms\SupplementalFile_S11\SupplementalFile_S11\DemoData\smallMGF_annotatorTest.mgf	282454	VTQVYAEN[GNO:G40135HT]GTVLQGSTVASVYK	G40135HT
13547	542088	1881975	R.KVC[+57.021]QDC[+57.021]PLLAPLN[+2861.000]DTRVVHAAK.A	512022:4	5	HexNAc(5)Hex(6)NeuAc(3)	C[+57]*2, N[+2861]	1342.3368	4	5366.3254	5366.3065	0	3.5	144	Specific	190.39	110.5	110.5	1.05	148	&gt;ca|NX_P02765-1-CAN|FETUA_HUMAN Alpha-2-HS-glycoprotein OS=Homo sapiens OX=9606 GN=AHSG IF=1 CO=1.10E+11 pg/l CS=ms	2885	2024-03-01_oamp56-di_io25_3th-defaultcs2_ast4ms_dia_enrichedplasma_nce27_gradient40_01_185.ScanId;v=1;d1=282461.282461.	controllerType=0 controllerNumber=1 scan=282461	34.1107	Ast4m...DIA_EnrichedPlasma_NCE27_Gradient40_01_185.raw.xlsx	Ast4m...EnrichedPlasma_NCE27_Gradient40	1	4	EnrichedPlasma	NCE27	40	./2024-03-01_OAMP56-DI_IO25_3Th-defaultcs2_Ast4m...DIA_EnrichedPlasma_NCE27_Gradient40_01_185.raw/2024-03-01_OAMP56-DI_IO25_3Th-defaultcs2_Ast4m...DIA_EnrichedPlasma_NCE27_Gradient40_01_185.raw.xlsx	D:\Projects\Astral\00_worddoc_and_powerpoints\BioRxiv\naturecoms\SupplementalFile_S11\SupplementalFile_S11\DemoData\smallMGF_annotatorTest.mgf	282461	KVC[+57.021]QDC[+57.021]PLLAPLN[GNO:G40135HT]DTRVVHAAK	G40135HT
7620	330682	1247312	K.TVLTPATNHMGN[+1378.476]VTFTIPANREFK.S	512023:3	4	HexNAc(2)Hex(6)	N[+1378]	1346.6231	3	4037.8548	4037.8418	0	3.2	74	Specific	242.92	242.92	242.92	2.81	240	&gt;ca|NX_P01024-1-CAN|CO3_HUMAN Complement C3 OS=Homo sapiens OX=9606 GN=C3 IF=1 CO=2.00E+11 pg/l CS=ms	198	2024-03-01_oamp56-di_io25_3th-defaultcs2_ast4ms_dia_enrichedplasma_nce27_gradient40_01_185.ScanId;v=1;d1=282462.282462.	controllerType=0 controllerNumber=1 scan=282462	34.1108	Ast4m...DIA_EnrichedPlasma_NCE27_Gradient40_01_185.raw.xlsx	Ast4m...EnrichedPlasma_NCE27_Gradient40	1	4	EnrichedPlasma	NCE27	40	./2024-03-01_OAMP56-DI_IO25_3Th-defaultcs2_Ast4m...DIA_EnrichedPlasma_NCE27_Gradient40_01_185.raw/2024-03-01_OAMP56-DI_IO25_3Th-defaultcs2_Ast4m...DIA_EnrichedPlasma_NCE27_Gradient40_01_185.raw.xlsx	D:\Projects\Astral\00_worddoc_and_powerpoints\BioRxiv\naturecoms\SupplementalFile_S11\SupplementalFile_S11\DemoData\smallMGF_annotatorTest.mgf	282462	TVLTPATNHMGN[GNO:G74112GC]VTFTIPANREFK	G74112GC
8333	370880	1405697	K.VTQVYAEN[+2204.772]GTVLQGSTVASVYK.G	512082:3	33	HexNAc(4)Hex(5)NeuAc(2)	N[+2205]	1506.9964	3	4518.9746	4518.965	0	2.1	317	Specific	339.72	339.72	339.72	6.09	37	&gt;ca|NX_P27169-1-CAN|PON1_HUMAN Serum paraoxonase/arylesterase 1 OS=Homo sapiens OX=9606 GN=PON1 IF=1 CO=1.70E+10 pg/l CS=ms	636	2024-03-01_oamp56-di_io25_3th-defaultcs2_ast4ms_dia_enrichedplasma_nce27_gradient40_01_185.ScanId;v=1;d1=282496.282496.	controllerType=0 controllerNumber=1 scan=282496	34.1149	Ast4m...DIA_EnrichedPlasma_NCE27_Gradient40_01_185.raw.xlsx	Ast4m...EnrichedPlasma_NCE27_Gradient40	1	4	EnrichedPlasma	NCE27	40	./2024-03-01_OAMP56-DI_IO25_3Th-defaultcs2_Ast4m...DIA_EnrichedPlasma_NCE27_Gradient40_01_185.raw/2024-03-01_OAMP56-DI_IO25_3Th-defaultcs2_Ast4m...DIA_EnrichedPlasma_NCE27_Gradient40_01_185.raw.xlsx	D:\Projects\Astral\00_worddoc_and_powerpoints\BioRxiv\naturecoms\SupplementalFile_S11\SupplementalFile_S11\DemoData\smallMGF_annotatorTest.mgf	282496	VTQVYAEN[GNO:G43679GQ]GTVLQGSTVASVYK	G43679GQ
7479	328618	1241003	K.TVLTPATNHMGN[+1216.423]VTFTIPANREFK.S	512158:4	4	HexNAc(2)Hex(5)	N[+1216]	969.7042	4	3875.795	3875.7889	0	1.6	74	Specific	949.02	858.44	858.44	16.43	240	&gt;ca|NX_P01024-1-CAN|CO3_HUMAN Complement C3 OS=Homo sapiens OX=9606 GN=C3 IF=1 CO=2.00E+11 pg/l CS=ms	198	2024-03-01_oamp56-di_io25_3th-defaultcs2_ast4ms_dia_enrichedplasma_nce27_gradient40_01_185.ScanId;v=1;d1=282528.282528.	controllerType=0 controllerNumber=1 scan=282528	34.1188	Ast4m...DIA_EnrichedPlasma_NCE27_Gradient40_01_185.raw.xlsx	Ast4m...EnrichedPlasma_NCE27_Gradient40	1	4	EnrichedPlasma	NCE27	40	./2024-03-01_OAMP56-DI_IO25_3Th-defaultcs2_Ast4m...DIA_EnrichedPlasma_NCE27_Gradient40_01_185.raw/2024-03-01_OAMP56-DI_IO25_3Th-defaultcs2_Ast4m...DIA_EnrichedPlasma_NCE27_Gradient40_01_185.raw.xlsx	D:\Projects\Astral\00_worddoc_and_powerpoints\BioRxiv\naturecoms\SupplementalFile_S11\SupplementalFile_S11\DemoData\smallMGF_annotatorTest.mgf	282528	TVLTPATNHMGN[GNO:G44147IO]VTFTIPANREFK	G44147IO
8721	376439	1421011	K.VVLHPN[+1622.582]YSQVDIGLIK.L	512202:3	2	HexNAc(4)Hex(5)	N[+1623]	1139.8697	3	3417.5944	3417.5929	0	0.5	236	Specific	277.71	225.85	225.85	4.23	286	&gt;ca|NX_P00738-1-CAN|HPT_HUMAN Haptoglobin OS=Homo sapiens OX=9606 GN=HP IF=1 CO=1.00E+11 pg/l CS=ms	634	2024-03-01_oamp56-di_io25_3th-defaultcs2_ast4ms_dia_enrichedplasma_nce27_gradient40_01_185.ScanId;v=1;d1=282551.282551.	controllerType=0 controllerNumber=1 scan=282551	34.1214	Ast4m...DIA_EnrichedPlasma_NCE27_Gradient40_01_185.raw.xlsx	Ast4m...EnrichedPlasma_NCE27_Gradient40	1	4	EnrichedPlasma	NCE27	40	./2024-03-01_OAMP56-DI_IO25_3Th-defaultcs2_Ast4m...DIA_EnrichedPlasma_NCE27_Gradient40_01_185.raw/2024-03-01_OAMP56-DI_IO25_3Th-defaultcs2_Ast4m...DIA_EnrichedPlasma_NCE27_Gradient40_01_185.raw.xlsx	D:\Projects\Astral\00_worddoc_and_powerpoints\BioRxiv\naturecoms\SupplementalFile_S11\SupplementalFile_S11\DemoData\smallMGF_annotatorTest.mgf	282551	VVLHPN[GNO:G17434DR]YSQVDIGLIK	G17434DR
7460	327943	1239143	K.TVLTPATNHMGN[+1216.423]VTFTIPANR.E	512203:3	4	HexNAc(2)Hex(5)	N[+1216]	1158.1957	3	3472.5727	3471.583	1	-3.9	74	Specific	392.56	392.56	392.56	7.96	240	&gt;ca|NX_P01024-1-CAN|CO3_HUMAN Complement C3 OS=Homo sapiens OX=9606 GN=C3 IF=1 CO=2.00E+11 pg/l CS=ms	198	2024-03-01_oamp56-di_io25_3th-defaultcs2_ast4ms_dia_enrichedplasma_nce27_gradient40_01_185.ScanId;v=1;d1=282552.282552.	controllerType=0 controllerNumber=1 scan=282552	34.1215	Ast4m...DIA_EnrichedPlasma_NCE27_Gradient40_01_185.raw.xlsx	Ast4m...EnrichedPlasma_NCE27_Gradient40	1	4	EnrichedPlasma	NCE27	40	./2024-03-01_OAMP56-DI_IO25_3Th-defaultcs2_Ast4m...DIA_EnrichedPlasma_NCE27_Gradient40_01_185.raw/2024-03-01_OAMP56-DI_IO25_3Th-defaultcs2_Ast4m...DIA_EnrichedPlasma_NCE27_Gradient40_01_185.raw.xlsx	D:\Projects\Astral\00_worddoc_and_powerpoints\BioRxiv\naturecoms\SupplementalFile_S11\SupplementalFile_S11\DemoData\smallMGF_annotatorTest.mgf	282552	TVLTPATNHMGN[GNO:G44147IO]VTFTIPANR	G44147IO
7522	329405	1244337	K.TVLTPATNHMGN[+1378.476]VTFTIPANR.E	512217:3	4	HexNAc(2)Hex(6)	N[+1378]	1212.2133	3	3634.6254	3633.6358	1	-3.8	74	Specific	554.16	539.17	539.17	8.25	240	&gt;ca|NX_P01024-1-CAN|CO3_HUMAN Complement C3 OS=Homo sapiens OX=9606 GN=C3 IF=1 CO=2.00E+11 pg/l CS=ms	198	2024-03-01_oamp56-di_io25_3th-defaultcs2_ast4ms_dia_enrichedplasma_nce27_gradient40_01_185.ScanId;v=1;d1=282561.282561.	controllerType=0 controllerNumber=1 scan=282561	34.1226	Ast4m...DIA_EnrichedPlasma_NCE27_Gradient40_01_185.raw.xlsx	Ast4m...EnrichedPlasma_NCE27_Gradient40	1	4	EnrichedPlasma	NCE27	40	./2024-03-01_OAMP56-DI_IO25_3Th-defaultcs2_Ast4m...DIA_EnrichedPlasma_NCE27_Gradient40_01_185.raw/2024-03-01_OAMP56-DI_IO25_3Th-defaultcs2_Ast4m...DIA_EnrichedPlasma_NCE27_Gradient40_01_185.raw.xlsx	D:\Projects\Astral\00_worddoc_and_powerpoints\BioRxiv\naturecoms\SupplementalFile_S11\SupplementalFile_S11\DemoData\smallMGF_annotatorTest.mgf	282561	TVLTPATNHMGN[GNO:G74112GC]VTFTIPANR	G74112GC
7946	340103	1284531	K.VC[+57.021]QDC[+57.021]PLLAPLN[+1913.677]DTR.V	512221:3	5	HexNAc(4)Hex(5)NeuAc(1)	C[+57]*2, N[+1914]	1229.1806	3	3685.5272	3685.5236	0	1	145	Specific	190.18	165.91	165.91	2.34	148	&gt;ca|NX_P02765-1-CAN|FETUA_HUMAN Alpha-2-HS-glycoprotein OS=Homo sapiens OX=9606 GN=AHSG IF=1 CO=1.10E+11 pg/l CS=ms	2885	2024-03-01_oamp56-di_io25_3th-defaultcs2_ast4ms_dia_enrichedplasma_nce27_gradient40_01_185.ScanId;v=1;d1=282564.282564.	controllerType=0 controllerNumber=1 scan=282564	34.123	Ast4m...DIA_EnrichedPlasma_NCE27_Gradient40_01_185.raw.xlsx	Ast4m...EnrichedPlasma_NCE27_Gradient40	1	4	EnrichedPlasma	NCE27	40	./2024-03-01_OAMP56-DI_IO25_3Th-defaultcs2_Ast4m...DIA_EnrichedPlasma_NCE27_Gradient40_01_185.raw/2024-03-01_OAMP56-DI_IO25_3Th-defaultcs2_Ast4m...DIA_EnrichedPlasma_NCE27_Gradient40_01_185.raw.xlsx	D:\Projects\Astral\00_worddoc_and_powerpoints\BioRxiv\naturecoms\SupplementalFile_S11\SupplementalFile_S11\DemoData\smallMGF_annotatorTest.mgf	282564	VC[+57.021]QDC[+57.021]PLLAPLN[GNO:G43728NL]DTR	G43728NL
8352	371213	1406581	K.VTQVYAEN[+2861.000]GTVLQGSTVASVYK.G	512232:4	33	HexNAc(5)Hex(6)NeuAc(3)	N[+2861]	1294.5558	4	5175.2013	5175.1926	0	1.7	317	Specific	733.99	728.25	728.25	12.36	37	&gt;ca|NX_P27169-1-CAN|PON1_HUMAN Serum paraoxonase/arylesterase 1 OS=Homo sapiens OX=9606 GN=PON1 IF=1 CO=1.70E+10 pg/l CS=ms	636	2024-03-01_oamp56-di_io25_3th-defaultcs2_ast4ms_dia_enrichedplasma_nce27_gradient40_01_185.ScanId;v=1;d1=282570.282570.	controllerType=0 controllerNumber=1 scan=282570	34.1237	Ast4m...DIA_EnrichedPlasma_NCE27_Gradient40_01_185.raw.xlsx	Ast4m...EnrichedPlasma_NCE27_Gradient40	1	4	EnrichedPlasma	NCE27	40	./2024-03-01_OAMP56-DI_IO25_3Th-defaultcs2_Ast4m...DIA_EnrichedPlasma_NCE27_Gradient40_01_185.raw/2024-03-01_OAMP56-DI_IO25_3Th-defaultcs2_Ast4m...DIA_EnrichedPlasma_NCE27_Gradient40_01_185.raw.xlsx	D:\Projects\Astral\00_worddoc_and_powerpoints\BioRxiv\naturecoms\SupplementalFile_S11\SupplementalFile_S11\DemoData\smallMGF_annotatorTest.mgf	282570	VTQVYAEN[GNO:G40135HT]GTVLQGSTVASVYK	G40135HT
15670	626295	2088446	R.RNPPM[+15.995]GGNVVIFDTVITNQEEPYQN[+2059.735]HSGR.F	512245:4	85	HexNAc(4)Hex(5)dHex(1)NeuAc(1)	M[+16], N[+2060]	1337.0845	4	5345.3161	5345.3055	0	2	122	Specific	318.45	40.39	40.39	2.19	5	&gt;ca|NX_P02745-1-CAN|C1QA_HUMAN Complement C1q subcomponent subunit A OS=Homo sapiens OX=9606 GN=C1QA IF=1 CO=2.70E+09 pg/l CS=ms	888	2024-03-01_oamp56-di_io25_3th-defaultcs2_ast4ms_dia_enrichedplasma_nce27_gradient40_01_185.ScanId;v=1;d1=282578.282578.	controllerType=0 controllerNumber=1 scan=282578	34.1247	Ast4m...DIA_EnrichedPlasma_NCE27_Gradient40_01_185.raw.xlsx	Ast4m...EnrichedPlasma_NCE27_Gradient40	1	4	EnrichedPlasma	NCE27	40	./2024-03-01_OAMP56-DI_IO25_3Th-defaultcs2_Ast4m...DIA_EnrichedPlasma_NCE27_Gradient40_01_185.raw/2024-03-01_OAMP56-DI_IO25_3Th-defaultcs2_Ast4m...DIA_EnrichedPlasma_NCE27_Gradient40_01_185.raw.xlsx	D:\Projects\Astral\00_worddoc_and_powerpoints\BioRxiv\naturecoms\SupplementalFile_S11\SupplementalFile_S11\DemoData\smallMGF_annotatorTest.mgf	282578	RNPPM[+15.995]GGNVVIFDTVITNQEEPYQN[GNO:G53156IG]HSGR	G53156IG
7571	330633	1247263	K.TVLTPATNHMGN[+1378.476]VTFTIPANREFK.S	512345:4	4	HexNAc(2)Hex(6)	N[+1378]	1010.2174	4	4037.848	4037.8418	0	1.5	74	Specific	601.25	577.18	577.18	10.43	240	&gt;ca|NX_P01024-1-CAN|CO3_HUMAN Complement C3 OS=Homo sapiens OX=9606 GN=C3 IF=1 CO=2.00E+11 pg/l CS=ms	198	2024-03-01_oamp56-di_io25_3th-defaultcs2_ast4ms_dia_enrichedplasma_nce27_gradient40_01_185.ScanId;v=1;d1=282630.282630.	controllerType=0 controllerNumber=1 scan=282630	34.1312	Ast4m...DIA_EnrichedPlasma_NCE27_Gradient40_01_185.raw.xlsx	Ast4m...EnrichedPlasma_NCE27_Gradient40	1	4	EnrichedPlasma	NCE27	40	./2024-03-01_OAMP56-DI_IO25_3Th-defaultcs2_Ast4m...DIA_EnrichedPlasma_NCE27_Gradient40_01_185.raw/2024-03-01_OAMP56-DI_IO25_3Th-defaultcs2_Ast4m...DIA_EnrichedPlasma_NCE27_Gradient40_01_185.raw.xlsx	D:\Projects\Astral\00_worddoc_and_powerpoints\BioRxiv\naturecoms\SupplementalFile_S11\SupplementalFile_S11\DemoData\smallMGF_annotatorTest.mgf	282630	TVLTPATNHMGN[GNO:G74112GC]VTFTIPANREFK	G74112GC
7573	330635	1247265	K.TVLTPATNHMGN[+1378.476]VTFTIPANREFK.S	512346:4	4	HexNAc(2)Hex(6)	N[+1378]	1010.2174	4	4037.848	4037.8418	0	1.5	74	Specific	567.74	521.7	521.7	8.33	240	&gt;ca|NX_P01024-1-CAN|CO3_HUMAN Complement C3 OS=Homo sapiens OX=9606 GN=C3 IF=1 CO=2.00E+11 pg/l CS=ms	198	2024-03-01_oamp56-di_io25_3th-defaultcs2_ast4ms_dia_enrichedplasma_nce27_gradient40_01_185.ScanId;v=1;d1=282631.282631.	controllerType=0 controllerNumber=1 scan=282631	34.1313	Ast4m...DIA_EnrichedPlasma_NCE27_Gradient40_01_185.raw.xlsx	Ast4m...EnrichedPlasma_NCE27_Gradient40	1	4	EnrichedPlasma	NCE27	40	./2024-03-01_OAMP56-DI_IO25_3Th-defaultcs2_Ast4m...DIA_EnrichedPlasma_NCE27_Gradient40_01_185.raw/2024-03-01_OAMP56-DI_IO25_3Th-defaultcs2_Ast4m...DIA_EnrichedPlasma_NCE27_Gradient40_01_185.raw.xlsx	D:\Projects\Astral\00_worddoc_and_powerpoints\BioRxiv\naturecoms\SupplementalFile_S11\SupplementalFile_S11\DemoData\smallMGF_annotatorTest.mgf	282631	TVLTPATNHMGN[GNO:G74112GC]VTFTIPANREFK	G74112GC
2606	124307	508105	K.ILRQQQHLFGSN[+1913.677]VTDC[+57.021]SGNFC[+57.021]LFRSETK.D	512363:5	1	HexNAc(4)Hex(5)NeuAc(1)	C[+57]*2, N[+1914]	1052.0643	5	5256.2926	5256.2877	0	0.9	619	Specific	236.88	152.69	152.69	2.5	310	&gt;ca|NX_P02787-1-CAN|TRFE_HUMAN Serotransferrin OS=Homo sapiens OX=9606 GN=TF IF=1 CO=9.80E+10 pg/l CS=ms	170	2024-03-01_oamp56-di_io25_3th-defaultcs2_ast4ms_dia_enrichedplasma_nce27_gradient40_01_185.ScanId;v=1;d1=282640.282640.	controllerType=0 controllerNumber=1 scan=282640	34.1324	Ast4m...DIA_EnrichedPlasma_NCE27_Gradient40_01_185.raw.xlsx	Ast4m...EnrichedPlasma_NCE27_Gradient40	1	4	EnrichedPlasma	NCE27	40	./2024-03-01_OAMP56-DI_IO25_3Th-defaultcs2_Ast4m...DIA_EnrichedPlasma_NCE27_Gradient40_01_185.raw/2024-03-01_OAMP56-DI_IO25_3Th-defaultcs2_Ast4m...DIA_EnrichedPlasma_NCE27_Gradient40_01_185.raw.xlsx	D:\Projects\Astral\00_worddoc_and_powerpoints\BioRxiv\naturecoms\SupplementalFile_S11\SupplementalFile_S11\DemoData\smallMGF_annotatorTest.mgf	282640	ILRQQQHLFGSN[GNO:G43728NL]VTDC[+57.021]SGNFC[+57.021]LFRSETK	G43728NL
2603	124304	508102	K.ILRQQQHLFGSN[+1913.677]VTDC[+57.021]SGNFC[+57.021]LFRSETK.D	512364:5	1	HexNAc(4)Hex(5)NeuAc(1)	C[+57]*2, N[+1914]	1052.0643	5	5256.2926	5256.2877	0	0.9	619	Specific	243.09	222.21	222.21	3.48	310	&gt;ca|NX_P02787-1-CAN|TRFE_HUMAN Serotransferrin OS=Homo sapiens OX=9606 GN=TF IF=1 CO=9.80E+10 pg/l CS=ms	170	2024-03-01_oamp56-di_io25_3th-defaultcs2_ast4ms_dia_enrichedplasma_nce27_gradient40_01_185.ScanId;v=1;d1=282641.282641.	controllerType=0 controllerNumber=1 scan=282641	34.1326	Ast4m...DIA_EnrichedPlasma_NCE27_Gradient40_01_185.raw.xlsx	Ast4m...EnrichedPlasma_NCE27_Gradient40	1	4	EnrichedPlasma	NCE27	40	./2024-03-01_OAMP56-DI_IO25_3Th-defaultcs2_Ast4m...DIA_EnrichedPlasma_NCE27_Gradient40_01_185.raw/2024-03-01_OAMP56-DI_IO25_3Th-defaultcs2_Ast4m...DIA_EnrichedPlasma_NCE27_Gradient40_01_185.raw.xlsx	D:\Projects\Astral\00_worddoc_and_powerpoints\BioRxiv\naturecoms\SupplementalFile_S11\SupplementalFile_S11\DemoData\smallMGF_annotatorTest.mgf	282641	ILRQQQHLFGSN[GNO:G43728NL]VTDC[+57.021]SGNFC[+57.021]LFRSETK	G43728NL
7428	327142	1236731	K.TVLTPATNHMGN[+1054.370]VTFTIPANR.E	512378:3	4	HexNAc(2)Hex(4)	N[+1054]	1104.1804	3	3310.5268	3309.5302	1	-2	74	Specific	186.65	186.65	116.82	2.18	240	&gt;ca|NX_P01024-1-CAN|CO3_HUMAN Complement C3 OS=Homo sapiens OX=9606 GN=C3 IF=1 CO=2.00E+11 pg/l CS=ms	198	2024-03-01_oamp56-di_io25_3th-defaultcs2_ast4ms_dia_enrichedplasma_nce27_gradient40_01_185.ScanId;v=1;d1=282649.282649.	controllerType=0 controllerNumber=1 scan=282649	34.1335	Ast4m...DIA_EnrichedPlasma_NCE27_Gradient40_01_185.raw.xlsx	Ast4m...EnrichedPlasma_NCE27_Gradient40	1	4	EnrichedPlasma	NCE27	40	./2024-03-01_OAMP56-DI_IO25_3Th-defaultcs2_Ast4m...DIA_EnrichedPlasma_NCE27_Gradient40_01_185.raw/2024-03-01_OAMP56-DI_IO25_3Th-defaultcs2_Ast4m...DIA_EnrichedPlasma_NCE27_Gradient40_01_185.raw.xlsx	D:\Projects\Astral\00_worddoc_and_powerpoints\BioRxiv\naturecoms\SupplementalFile_S11\SupplementalFile_S11\DemoData\smallMGF_annotatorTest.mgf	282649	TVLTPATNHMGN[GNO:G69449MU]VTFTIPANR	G69449MU
7916	340073	1284501	K.VC[+57.021]QDC[+57.021]PLLAPLN[+1913.677]DTR.V	512424:3	5	HexNAc(4)Hex(5)NeuAc(1)	C[+57]*2, N[+1914]	1229.1805	3	3685.5269	3685.5236	0	0.9	145	Specific	375.34	336.3	336.3	6.47	148	&gt;ca|NX_P02765-1-CAN|FETUA_HUMAN Alpha-2-HS-glycoprotein OS=Homo sapiens OX=9606 GN=AHSG IF=1 CO=1.10E+11 pg/l CS=ms	2885	2024-03-01_oamp56-di_io25_3th-defaultcs2_ast4ms_dia_enrichedplasma_nce27_gradient40_01_185.ScanId;v=1;d1=282674.282674.	controllerType=0 controllerNumber=1 scan=282674	34.1363	Ast4m...DIA_EnrichedPlasma_NCE27_Gradient40_01_185.raw.xlsx	Ast4m...EnrichedPlasma_NCE27_Gradient40	1	4	EnrichedPlasma	NCE27	40	./2024-03-01_OAMP56-DI_IO25_3Th-defaultcs2_Ast4m...DIA_EnrichedPlasma_NCE27_Gradient40_01_185.raw/2024-03-01_OAMP56-DI_IO25_3Th-defaultcs2_Ast4m...DIA_EnrichedPlasma_NCE27_Gradient40_01_185.raw.xlsx	D:\Projects\Astral\00_worddoc_and_powerpoints\BioRxiv\naturecoms\SupplementalFile_S11\SupplementalFile_S11\DemoData\smallMGF_annotatorTest.mgf	282674	VC[+57.021]QDC[+57.021]PLLAPLN[GNO:G43728NL]DTR	G43728NL
8361	371222	1406590	K.VTQVYAEN[+2861.000]GTVLQGSTVASVYK.G	512448:4	33	HexNAc(5)Hex(6)NeuAc(3)	N[+2861]	1294.5554	4	5175.1999	5175.1926	0	1.4	317	Specific	241.32	241.32	241.32	4.24	37	&gt;ca|NX_P27169-1-CAN|PON1_HUMAN Serum paraoxonase/arylesterase 1 OS=Homo sapiens OX=9606 GN=PON1 IF=1 CO=1.70E+10 pg/l CS=ms	636	2024-03-01_oamp56-di_io25_3th-defaultcs2_ast4ms_dia_enrichedplasma_nce27_gradient40_01_185.ScanId;v=1;d1=282690.282690.	controllerType=0 controllerNumber=1 scan=282690	34.1382	Ast4m...DIA_EnrichedPlasma_NCE27_Gradient40_01_185.raw.xlsx	Ast4m...EnrichedPlasma_NCE27_Gradient40	1	4	EnrichedPlasma	NCE27	40	./2024-03-01_OAMP56-DI_IO25_3Th-defaultcs2_Ast4m...DIA_EnrichedPlasma_NCE27_Gradient40_01_185.raw/2024-03-01_OAMP56-DI_IO25_3Th-defaultcs2_Ast4m...DIA_EnrichedPlasma_NCE27_Gradient40_01_185.raw.xlsx	D:\Projects\Astral\00_worddoc_and_powerpoints\BioRxiv\naturecoms\SupplementalFile_S11\SupplementalFile_S11\DemoData\smallMGF_annotatorTest.mgf	282690	VTQVYAEN[GNO:G40135HT]GTVLQGSTVASVYK	G40135HT
12547	510109	1796530	R.GTAGNALMDGASQLM[+15.995]GEN[+2204.772]R.T	512473:3	7	HexNAc(4)Hex(5)NeuAc(2)	M[+16], N[+2205]	1371.8808	3	4113.6278	4113.6263	0	0.4	377	Specific	201.74	94.48	94.48	2.25	196	&gt;ca|NX_P02675-1-CAN|FIBB_HUMAN Fibrinogen beta chain OS=Homo sapiens OX=9606 GN=FGB IF=1 CO=1.10E+11 pg/l CS=ms	2805	2024-03-01_oamp56-di_io25_3th-defaultcs2_ast4ms_dia_enrichedplasma_nce27_gradient40_01_185.ScanId;v=1;d1=282704.282704.	controllerType=0 controllerNumber=1 scan=282704	34.1398	Ast4m...DIA_EnrichedPlasma_NCE27_Gradient40_01_185.raw.xlsx	Ast4m...EnrichedPlasma_NCE27_Gradient40	1	4	EnrichedPlasma	NCE27	40	./2024-03-01_OAMP56-DI_IO25_3Th-defaultcs2_Ast4m...DIA_EnrichedPlasma_NCE27_Gradient40_01_185.raw/2024-03-01_OAMP56-DI_IO25_3Th-defaultcs2_Ast4m...DIA_EnrichedPlasma_NCE27_Gradient40_01_185.raw.xlsx	D:\Projects\Astral\00_worddoc_and_powerpoints\BioRxiv\naturecoms\SupplementalFile_S11\SupplementalFile_S11\DemoData\smallMGF_annotatorTest.mgf	282704	GTAGNALMDGASQLM[+15.995]GEN[GNO:G43679GQ]R	G43679GQ
7478	328617	1241002	K.TVLTPATNHMGN[+1216.423]VTFTIPANREFK.S	512587:4	4	HexNAc(2)Hex(5)	N[+1216]	969.7041	4	3875.7945	3875.7889	0	1.4	74	Specific	992.43	899.13	899.13	17.43	240	&gt;ca|NX_P01024-1-CAN|CO3_HUMAN Complement C3 OS=Homo sapiens OX=9606 GN=C3 IF=1 CO=2.00E+11 pg/l CS=ms	198	2024-03-01_oamp56-di_io25_3th-defaultcs2_ast4ms_dia_enrichedplasma_nce27_gradient40_01_185.ScanId;v=1;d1=282765.282765.	controllerType=0 controllerNumber=1 scan=282765	34.1473	Ast4m...DIA_EnrichedPlasma_NCE27_Gradient40_01_185.raw.xlsx	Ast4m...EnrichedPlasma_NCE27_Gradient40	1	4	EnrichedPlasma	NCE27	40	./2024-03-01_OAMP56-DI_IO25_3Th-defaultcs2_Ast4m...DIA_EnrichedPlasma_NCE27_Gradient40_01_185.raw/2024-03-01_OAMP56-DI_IO25_3Th-defaultcs2_Ast4m...DIA_EnrichedPlasma_NCE27_Gradient40_01_185.raw.xlsx	D:\Projects\Astral\00_worddoc_and_powerpoints\BioRxiv\naturecoms\SupplementalFile_S11\SupplementalFile_S11\DemoData\smallMGF_annotatorTest.mgf	282765	TVLTPATNHMGN[GNO:G44147IO]VTFTIPANREFK	G44147IO
8705	376423	1420995	K.VVLHPN[+1622.582]YSQVDIGLIK.L	512629:3	2	HexNAc(4)Hex(5)	N[+1623]	1139.8697	3	3417.5944	3417.5929	0	0.5	236	Specific	354.55	257.84	257.84	6.17	286	&gt;ca|NX_P00738-1-CAN|HPT_HUMAN Haptoglobin OS=Homo sapiens OX=9606 GN=HP IF=1 CO=1.00E+11 pg/l CS=ms	634	2024-03-01_oamp56-di_io25_3th-defaultcs2_ast4ms_dia_enrichedplasma_nce27_gradient40_01_185.ScanId;v=1;d1=282788.282788.	controllerType=0 controllerNumber=1 scan=282788	34.1501	Ast4m...DIA_EnrichedPlasma_NCE27_Gradient40_01_185.raw.xlsx	Ast4m...EnrichedPlasma_NCE27_Gradient40	1	4	EnrichedPlasma	NCE27	40	./2024-03-01_OAMP56-DI_IO25_3Th-defaultcs2_Ast4m...DIA_EnrichedPlasma_NCE27_Gradient40_01_185.raw/2024-03-01_OAMP56-DI_IO25_3Th-defaultcs2_Ast4m...DIA_EnrichedPlasma_NCE27_Gradient40_01_185.raw.xlsx	D:\Projects\Astral\00_worddoc_and_powerpoints\BioRxiv\naturecoms\SupplementalFile_S11\SupplementalFile_S11\DemoData\smallMGF_annotatorTest.mgf	282788	VVLHPN[GNO:G17434DR]YSQVDIGLIK	G17434DR
7455	327938	1239138	K.TVLTPATNHMGN[+1216.423]VTFTIPANR.E	512630:3	4	HexNAc(2)Hex(5)	N[+1216]	1158.1956	3	3472.5723	3471.583	1	-4	74	Specific	473.09	473.09	473.09	8.04	240	&gt;ca|NX_P01024-1-CAN|CO3_HUMAN Complement C3 OS=Homo sapiens OX=9606 GN=C3 IF=1 CO=2.00E+11 pg/l CS=ms	198	2024-03-01_oamp56-di_io25_3th-defaultcs2_ast4ms_dia_enrichedplasma_nce27_gradient40_01_185.ScanId;v=1;d1=282789.282789.	controllerType=0 controllerNumber=1 scan=282789	34.1502	Ast4m...DIA_EnrichedPlasma_NCE27_Gradient40_01_185.raw.xlsx	Ast4m...EnrichedPlasma_NCE27_Gradient40	1	4	EnrichedPlasma	NCE27	40	./2024-03-01_OAMP56-DI_IO25_3Th-defaultcs2_Ast4m...DIA_EnrichedPlasma_NCE27_Gradient40_01_185.raw/2024-03-01_OAMP56-DI_IO25_3Th-defaultcs2_Ast4m...DIA_EnrichedPlasma_NCE27_Gradient40_01_185.raw.xlsx	D:\Projects\Astral\00_worddoc_and_powerpoints\BioRxiv\naturecoms\SupplementalFile_S11\SupplementalFile_S11\DemoData\smallMGF_annotatorTest.mgf	282789	TVLTPATNHMGN[GNO:G44147IO]VTFTIPANR	G44147IO
7532	329415	1244347	K.TVLTPATNHMGN[+1378.476]VTFTIPANR.E	512645:3	4	HexNAc(2)Hex(6)	N[+1378]	1212.2136	3	3634.6261	3633.6358	1	-3.6	74	Specific	481.96	481.96	481.96	8.12	240	&gt;ca|NX_P01024-1-CAN|CO3_HUMAN Complement C3 OS=Homo sapiens OX=9606 GN=C3 IF=1 CO=2.00E+11 pg/l CS=ms	198	2024-03-01_oamp56-di_io25_3th-defaultcs2_ast4ms_dia_enrichedplasma_nce27_gradient40_01_185.ScanId;v=1;d1=282798.282798.	controllerType=0 controllerNumber=1 scan=282798	34.1512	Ast4m...DIA_EnrichedPlasma_NCE27_Gradient40_01_185.raw.xlsx	Ast4m...EnrichedPlasma_NCE27_Gradient40	1	4	EnrichedPlasma	NCE27	40	./2024-03-01_OAMP56-DI_IO25_3Th-defaultcs2_Ast4m...DIA_EnrichedPlasma_NCE27_Gradient40_01_185.raw/2024-03-01_OAMP56-DI_IO25_3Th-defaultcs2_Ast4m...DIA_EnrichedPlasma_NCE27_Gradient40_01_185.raw.xlsx	D:\Projects\Astral\00_worddoc_and_powerpoints\BioRxiv\naturecoms\SupplementalFile_S11\SupplementalFile_S11\DemoData\smallMGF_annotatorTest.mgf	282798	TVLTPATNHMGN[GNO:G74112GC]VTFTIPANR	G74112GC
7935	340092	1284520	K.VC[+57.021]QDC[+57.021]PLLAPLN[+1913.677]DTR.V	512649:3	5	HexNAc(4)Hex(5)NeuAc(1)	C[+57]*2, N[+1914]	1229.1805	3	3685.5269	3685.5236	0	0.9	145	Specific	272.15	271.9	271.9	4.71	148	&gt;ca|NX_P02765-1-CAN|FETUA_HUMAN Alpha-2-HS-glycoprotein OS=Homo sapiens OX=9606 GN=AHSG IF=1 CO=1.10E+11 pg/l CS=ms	2885	2024-03-01_oamp56-di_io25_3th-defaultcs2_ast4ms_dia_enrichedplasma_nce27_gradient40_01_185.ScanId;v=1;d1=282801.282801.	controllerType=0 controllerNumber=1 scan=282801	34.1516	Ast4m...DIA_EnrichedPlasma_NCE27_Gradient40_01_185.raw.xlsx	Ast4m...EnrichedPlasma_NCE27_Gradient40	1	4	EnrichedPlasma	NCE27	40	./2024-03-01_OAMP56-DI_IO25_3Th-defaultcs2_Ast4m...DIA_EnrichedPlasma_NCE27_Gradient40_01_185.raw/2024-03-01_OAMP56-DI_IO25_3Th-defaultcs2_Ast4m...DIA_EnrichedPlasma_NCE27_Gradient40_01_185.raw.xlsx	D:\Projects\Astral\00_worddoc_and_powerpoints\BioRxiv\naturecoms\SupplementalFile_S11\SupplementalFile_S11\DemoData\smallMGF_annotatorTest.mgf	282801	VC[+57.021]QDC[+57.021]PLLAPLN[GNO:G43728NL]DTR	G43728NL
7496	328635	1241020	K.TVLTPATNHMGN[+1216.423]VTFTIPANREFK.S	512659:3	4	HexNAc(2)Hex(5)	N[+1216]	1292.6042	3	3875.798	3875.7889	0	2.3	74	Specific	263.03	263.03	263.03	3.81	240	&gt;ca|NX_P01024-1-CAN|CO3_HUMAN Complement C3 OS=Homo sapiens OX=9606 GN=C3 IF=1 CO=2.00E+11 pg/l CS=ms	198	2024-03-01_oamp56-di_io25_3th-defaultcs2_ast4ms_dia_enrichedplasma_nce27_gradient40_01_185.ScanId;v=1;d1=282807.282807.	controllerType=0 controllerNumber=1 scan=282807	34.1523	Ast4m...DIA_EnrichedPlasma_NCE27_Gradient40_01_185.raw.xlsx	Ast4m...EnrichedPlasma_NCE27_Gradient40	1	4	EnrichedPlasma	NCE27	40	./2024-03-01_OAMP56-DI_IO25_3Th-defaultcs2_Ast4m...DIA_EnrichedPlasma_NCE27_Gradient40_01_185.raw/2024-03-01_OAMP56-DI_IO25_3Th-defaultcs2_Ast4m...DIA_EnrichedPlasma_NCE27_Gradient40_01_185.raw.xlsx	D:\Projects\Astral\00_worddoc_and_powerpoints\BioRxiv\naturecoms\SupplementalFile_S11\SupplementalFile_S11\DemoData\smallMGF_annotatorTest.mgf	282807	TVLTPATNHMGN[GNO:G44147IO]VTFTIPANREFK	G44147IO
8356	371217	1406585	K.VTQVYAEN[+2861.000]GTVLQGSTVASVYK.G	512660:4	33	HexNAc(5)Hex(6)NeuAc(3)	N[+2861]	1294.5544	4	5175.196	5175.1926	0	0.7	317	Specific	450.19	450.19	450.19	7.64	37	&gt;ca|NX_P27169-1-CAN|PON1_HUMAN Serum paraoxonase/arylesterase 1 OS=Homo sapiens OX=9606 GN=PON1 IF=1 CO=1.70E+10 pg/l CS=ms	636	2024-03-01_oamp56-di_io25_3th-defaultcs2_ast4ms_dia_enrichedplasma_nce27_gradient40_01_185.ScanId;v=1;d1=282807.282807.	controllerType=0 controllerNumber=1 scan=282807	34.1523	Ast4m...DIA_EnrichedPlasma_NCE27_Gradient40_01_185.raw.xlsx	Ast4m...EnrichedPlasma_NCE27_Gradient40	1	4	EnrichedPlasma	NCE27	40	./2024-03-01_OAMP56-DI_IO25_3Th-defaultcs2_Ast4m...DIA_EnrichedPlasma_NCE27_Gradient40_01_185.raw/2024-03-01_OAMP56-DI_IO25_3Th-defaultcs2_Ast4m...DIA_EnrichedPlasma_NCE27_Gradient40_01_185.raw.xlsx	D:\Projects\Astral\00_worddoc_and_powerpoints\BioRxiv\naturecoms\SupplementalFile_S11\SupplementalFile_S11\DemoData\smallMGF_annotatorTest.mgf	282807	VTQVYAEN[GNO:G40135HT]GTVLQGSTVASVYK	G40135HT
14301	557968	1915867	R.LIQPWN[+2059.735]RTHLYVC[+57.021]GTGAYNPMC[+57.021]TYVNR.G	512673:4	191	HexNAc(4)Hex(5)dHex(1)NeuAc(1)	C[+57]*2, N[+2060]	1337.0845	4	5345.3161	5344.29	1	4.3	121	Specific	257.5	173.44	37.61	1.37	34	&gt;ca|NX_Q13275-1-CAN|SEM3F_HUMAN Semaphorin-3F OS=Homo sapiens OX=9606 GN=SEMA3F IF=1 CO=7.90E+06 pg/l CS=ms	2452	2024-03-01_oamp56-di_io25_3th-defaultcs2_ast4ms_dia_enrichedplasma_nce27_gradient40_01_185.ScanId;v=1;d1=282815.282815.	controllerType=0 controllerNumber=1 scan=282815	34.1533	Ast4m...DIA_EnrichedPlasma_NCE27_Gradient40_01_185.raw.xlsx	Ast4m...EnrichedPlasma_NCE27_Gradient40	1	4	EnrichedPlasma	NCE27	40	./2024-03-01_OAMP56-DI_IO25_3Th-defaultcs2_Ast4m...DIA_EnrichedPlasma_NCE27_Gradient40_01_185.raw/2024-03-01_OAMP56-DI_IO25_3Th-defaultcs2_Ast4m...DIA_EnrichedPlasma_NCE27_Gradient40_01_185.raw.xlsx	D:\Projects\Astral\00_worddoc_and_powerpoints\BioRxiv\naturecoms\SupplementalFile_S11\SupplementalFile_S11\DemoData\smallMGF_annotatorTest.mgf	282815	LIQPWN[GNO:G53156IG]RTHLYVC[+57.021]GTGAYNPMC[+57.021]TYVNR	G53156IG
14296	557482	1913910	R.LGHC[+57.021]PDPVLVNGEFSSSGPVN[+2861.000]VSDK.I	512677:4	49	HexNAc(5)Hex(6)NeuAc(3)	C[+57], N[+2861]	1368.8202	4	5472.2589	5472.2457	0	2.4	78	Specific	179.86	179.86	179.86	2.3	32	&gt;ca|NX_P20851-1-CAN|C4BPB_HUMAN C4b-binding protein beta chain OS=Homo sapiens OX=9606 GN=C4BPB IF=1 CO=1.10E+09 pg/l CS=ms	2403	2024-03-01_oamp56-di_io25_3th-defaultcs2_ast4ms_dia_enrichedplasma_nce27_gradient40_01_185.ScanId;v=1;d1=282818.282818.	controllerType=0 controllerNumber=1 scan=282818	34.1537	Ast4m...DIA_EnrichedPlasma_NCE27_Gradient40_01_185.raw.xlsx	Ast4m...EnrichedPlasma_NCE27_Gradient40	1	4	EnrichedPlasma	NCE27	40	./2024-03-01_OAMP56-DI_IO25_3Th-defaultcs2_Ast4m...DIA_EnrichedPlasma_NCE27_Gradient40_01_185.raw/2024-03-01_OAMP56-DI_IO25_3Th-defaultcs2_Ast4m...DIA_EnrichedPlasma_NCE27_Gradient40_01_185.raw.xlsx	D:\Projects\Astral\00_worddoc_and_powerpoints\BioRxiv\naturecoms\SupplementalFile_S11\SupplementalFile_S11\DemoData\smallMGF_annotatorTest.mgf	282818	LGHC[+57.021]PDPVLVNGEFSSSGPVN[GNO:G40135HT]VSDK	G40135HT
7576	330638	1247268	K.TVLTPATNHMGN[+1378.476]VTFTIPANREFK.S	512768:4	4	HexNAc(2)Hex(6)	N[+1378]	1010.2176	4	4037.8487	4037.8418	0	1.7	74	Specific	523.52	373.58	373.58	6.89	240	&gt;ca|NX_P01024-1-CAN|CO3_HUMAN Complement C3 OS=Homo sapiens OX=9606 GN=C3 IF=1 CO=2.00E+11 pg/l CS=ms	198	2024-03-01_oamp56-di_io25_3th-defaultcs2_ast4ms_dia_enrichedplasma_nce27_gradient40_01_185.ScanId;v=1;d1=282867.282867.	controllerType=0 controllerNumber=1 scan=282867	34.1598	Ast4m...DIA_EnrichedPlasma_NCE27_Gradient40_01_185.raw.xlsx	Ast4m...EnrichedPlasma_NCE27_Gradient40	1	4	EnrichedPlasma	NCE27	40	./2024-03-01_OAMP56-DI_IO25_3Th-defaultcs2_Ast4m...DIA_EnrichedPlasma_NCE27_Gradient40_01_185.raw/2024-03-01_OAMP56-DI_IO25_3Th-defaultcs2_Ast4m...DIA_EnrichedPlasma_NCE27_Gradient40_01_185.raw.xlsx	D:\Projects\Astral\00_worddoc_and_powerpoints\BioRxiv\naturecoms\SupplementalFile_S11\SupplementalFile_S11\DemoData\smallMGF_annotatorTest.mgf	282867	TVLTPATNHMGN[GNO:G74112GC]VTFTIPANREFK	G74112GC
7578	330640	1247270	K.TVLTPATNHMGN[+1378.476]VTFTIPANREFK.S	512769:4	4	HexNAc(2)Hex(6)	N[+1378]	1010.2176	4	4037.8487	4037.8418	0	1.7	74	Specific	517.11	517.11	517.11	8.06	240	&gt;ca|NX_P01024-1-CAN|CO3_HUMAN Complement C3 OS=Homo sapiens OX=9606 GN=C3 IF=1 CO=2.00E+11 pg/l CS=ms	198	2024-03-01_oamp56-di_io25_3th-defaultcs2_ast4ms_dia_enrichedplasma_nce27_gradient40_01_185.ScanId;v=1;d1=282868.282868.	controllerType=0 controllerNumber=1 scan=282868	34.16	Ast4m...DIA_EnrichedPlasma_NCE27_Gradient40_01_185.raw.xlsx	Ast4m...EnrichedPlasma_NCE27_Gradient40	1	4	EnrichedPlasma	NCE27	40	./2024-03-01_OAMP56-DI_IO25_3Th-defaultcs2_Ast4m...DIA_EnrichedPlasma_NCE27_Gradient40_01_185.raw/2024-03-01_OAMP56-DI_IO25_3Th-defaultcs2_Ast4m...DIA_EnrichedPlasma_NCE27_Gradient40_01_185.raw.xlsx	D:\Projects\Astral\00_worddoc_and_powerpoints\BioRxiv\naturecoms\SupplementalFile_S11\SupplementalFile_S11\DemoData\smallMGF_annotatorTest.mgf	282868	TVLTPATNHMGN[GNO:G74112GC]VTFTIPANREFK	G74112GC
13731	546032	1890946	R.LAGKPTHVN[+2059.735]VSVVMAEVDGTC[+57.021].Y	512790:4	10	HexNAc(4)Hex(5)dHex(1)NeuAc(1)	C[+57], N[+2060]	1061.7105	4	4243.8201	4243.8137	0	1.5	332	CRagged	303.51	134.51	134.51	5.7	181	&gt;ca|NX_P01876-1-CAN|IGHA1_HUMAN Immunoglobulin heavy constant alpha 1 OS=Homo sapiens OX=9606 GN=IGHA1 IF=1 CO=1.30E+11 pg/l CS=ms	2172	2024-03-01_oamp56-di_io25_3th-defaultcs2_ast4ms_dia_enrichedplasma_nce27_gradient40_01_185.ScanId;v=1;d1=282880.282880.	controllerType=0 controllerNumber=1 scan=282880	34.1613	Ast4m...DIA_EnrichedPlasma_NCE27_Gradient40_01_185.raw.xlsx	Ast4m...EnrichedPlasma_NCE27_Gradient40	1	4	EnrichedPlasma	NCE27	40	./2024-03-01_OAMP56-DI_IO25_3Th-defaultcs2_Ast4m...DIA_EnrichedPlasma_NCE27_Gradient40_01_185.raw/2024-03-01_OAMP56-DI_IO25_3Th-defaultcs2_Ast4m...DIA_EnrichedPlasma_NCE27_Gradient40_01_185.raw.xlsx	D:\Projects\Astral\00_worddoc_and_powerpoints\BioRxiv\naturecoms\SupplementalFile_S11\SupplementalFile_S11\DemoData\smallMGF_annotatorTest.mgf	282880	LAGKPTHVN[GNO:G53156IG]VSVVMAEVDGTC[+57.021]	G53156IG
14294	557480	1913908	R.LGHC[+57.021]PDPVLVNGEFSSSGPVN[+2861.000]VSDK.I	512798:5	49	HexNAc(5)Hex(6)NeuAc(3)	C[+57], N[+2861]	1095.2568	5	5472.2551	5472.2457	0	1.7	78	Specific	213.17	213.17	213.17	2.28	32	&gt;ca|NX_P20851-1-CAN|C4BPB_HUMAN C4b-binding protein beta chain OS=Homo sapiens OX=9606 GN=C4BPB IF=1 CO=1.10E+09 pg/l CS=ms	2403	2024-03-01_oamp56-di_io25_3th-defaultcs2_ast4ms_dia_enrichedplasma_nce27_gradient40_01_185.ScanId;v=1;d1=282885.282885.	controllerType=0 controllerNumber=1 scan=282885	34.1619	Ast4m...DIA_EnrichedPlasma_NCE27_Gradient40_01_185.raw.xlsx	Ast4m...EnrichedPlasma_NCE27_Gradient40	1	4	EnrichedPlasma	NCE27	40	./2024-03-01_OAMP56-DI_IO25_3Th-defaultcs2_Ast4m...DIA_EnrichedPlasma_NCE27_Gradient40_01_185.raw/2024-03-01_OAMP56-DI_IO25_3Th-defaultcs2_Ast4m...DIA_EnrichedPlasma_NCE27_Gradient40_01_185.raw.xlsx	D:\Projects\Astral\00_worddoc_and_powerpoints\BioRxiv\naturecoms\SupplementalFile_S11\SupplementalFile_S11\DemoData\smallMGF_annotatorTest.mgf	282885	LGHC[+57.021]PDPVLVNGEFSSSGPVN[GNO:G40135HT]VSDK	G40135HT
15346	615822	2065795	R.QQQHLFGSN[+1913.677]VTDC[+57.021]SGNFC[+57.021]LFRSETK.D	512836:4	1	HexNAc(4)Hex(5)NeuAc(1)	C[+57]*2, N[+1914]	1219.2622	4	4874.0272	4874.0184	0	1.8	622	Specific	413.41	395.25	395.25	6.69	310	&gt;ca|NX_P02787-1-CAN|TRFE_HUMAN Serotransferrin OS=Homo sapiens OX=9606 GN=TF IF=1 CO=9.80E+10 pg/l CS=ms	170	2024-03-01_oamp56-di_io25_3th-defaultcs2_ast4ms_dia_enrichedplasma_nce27_gradient40_01_185.ScanId;v=1;d1=282909.282909.	controllerType=0 controllerNumber=1 scan=282909	34.1647	Ast4m...DIA_EnrichedPlasma_NCE27_Gradient40_01_185.raw.xlsx	Ast4m...EnrichedPlasma_NCE27_Gradient40	1	4	EnrichedPlasma	NCE27	40	./2024-03-01_OAMP56-DI_IO25_3Th-defaultcs2_Ast4m...DIA_EnrichedPlasma_NCE27_Gradient40_01_185.raw/2024-03-01_OAMP56-DI_IO25_3Th-defaultcs2_Ast4m...DIA_EnrichedPlasma_NCE27_Gradient40_01_185.raw.xlsx	D:\Projects\Astral\00_worddoc_and_powerpoints\BioRxiv\naturecoms\SupplementalFile_S11\SupplementalFile_S11\DemoData\smallMGF_annotatorTest.mgf	282909	QQQHLFGSN[GNO:G43728NL]VTDC[+57.021]SGNFC[+57.021]LFRSETK	G43728NL
7896	340053	1284481	K.VC[+57.021]QDC[+57.021]PLLAPLN[+1913.677]DTR.V	512839:3	5	HexNAc(4)Hex(5)NeuAc(1)	C[+57]*2, N[+1914]	1229.1815	3	3685.5298	3685.5236	0	1.7	145	Specific	487.38	379.87	379.87	7.21	148	&gt;ca|NX_P02765-1-CAN|FETUA_HUMAN Alpha-2-HS-glycoprotein OS=Homo sapiens OX=9606 GN=AHSG IF=1 CO=1.10E+11 pg/l CS=ms	2885	2024-03-01_oamp56-di_io25_3th-defaultcs2_ast4ms_dia_enrichedplasma_nce27_gradient40_01_185.ScanId;v=1;d1=282911.282911.	controllerType=0 controllerNumber=1 scan=282911	34.1649	Ast4m...DIA_EnrichedPlasma_NCE27_Gradient40_01_185.raw.xlsx	Ast4m...EnrichedPlasma_NCE27_Gradient40	1	4	EnrichedPlasma	NCE27	40	./2024-03-01_OAMP56-DI_IO25_3Th-defaultcs2_Ast4m...DIA_EnrichedPlasma_NCE27_Gradient40_01_185.raw/2024-03-01_OAMP56-DI_IO25_3Th-defaultcs2_Ast4m...DIA_EnrichedPlasma_NCE27_Gradient40_01_185.raw.xlsx	D:\Projects\Astral\00_worddoc_and_powerpoints\BioRxiv\naturecoms\SupplementalFile_S11\SupplementalFile_S11\DemoData\smallMGF_annotatorTest.mgf	282911	VC[+57.021]QDC[+57.021]PLLAPLN[GNO:G43728NL]DTR	G43728NL
7480	328619	1241004	K.TVLTPATNHMGN[+1216.423]VTFTIPANREFK.S	513000:4	4	HexNAc(2)Hex(5)	N[+1216]	969.7047	4	3875.7969	3875.7889	0	2.1	74	Specific	913.45	840.14	840.14	16.05	240	&gt;ca|NX_P01024-1-CAN|CO3_HUMAN Complement C3 OS=Homo sapiens OX=9606 GN=C3 IF=1 CO=2.00E+11 pg/l CS=ms	198	2024-03-01_oamp56-di_io25_3th-defaultcs2_ast4ms_dia_enrichedplasma_nce27_gradient40_01_185.ScanId;v=1;d1=283001.283001.	controllerType=0 controllerNumber=1 scan=283001	34.1758	Ast4m...DIA_EnrichedPlasma_NCE27_Gradient40_01_185.raw.xlsx	Ast4m...EnrichedPlasma_NCE27_Gradient40	1	4	EnrichedPlasma	NCE27	40	./2024-03-01_OAMP56-DI_IO25_3Th-defaultcs2_Ast4m...DIA_EnrichedPlasma_NCE27_Gradient40_01_185.raw/2024-03-01_OAMP56-DI_IO25_3Th-defaultcs2_Ast4m...DIA_EnrichedPlasma_NCE27_Gradient40_01_185.raw.xlsx	D:\Projects\Astral\00_worddoc_and_powerpoints\BioRxiv\naturecoms\SupplementalFile_S11\SupplementalFile_S11\DemoData\smallMGF_annotatorTest.mgf	283001	TVLTPATNHMGN[GNO:G44147IO]VTFTIPANREFK	G44147IO
13735	546036	1890950	R.LAGKPTHVN[+2059.735]VSVVMAEVDGTC[+57.021].Y	513020:4	10	HexNAc(4)Hex(5)dHex(1)NeuAc(1)	C[+57], N[+2060]	1061.71	4	4243.8182	4243.8137	0	1.1	332	CRagged	287.02	196	196	6.72	181	&gt;ca|NX_P01876-1-CAN|IGHA1_HUMAN Immunoglobulin heavy constant alpha 1 OS=Homo sapiens OX=9606 GN=IGHA1 IF=1 CO=1.30E+11 pg/l CS=ms	2172	2024-03-01_oamp56-di_io25_3th-defaultcs2_ast4ms_dia_enrichedplasma_nce27_gradient40_01_185.ScanId;v=1;d1=283013.283013.	controllerType=0 controllerNumber=1 scan=283013	34.1775	Ast4m...DIA_EnrichedPlasma_NCE27_Gradient40_01_185.raw.xlsx	Ast4m...EnrichedPlasma_NCE27_Gradient40	1	4	EnrichedPlasma	NCE27	40	./2024-03-01_OAMP56-DI_IO25_3Th-defaultcs2_Ast4m...DIA_EnrichedPlasma_NCE27_Gradient40_01_185.raw/2024-03-01_OAMP56-DI_IO25_3Th-defaultcs2_Ast4m...DIA_EnrichedPlasma_NCE27_Gradient40_01_185.raw.xlsx	D:\Projects\Astral\00_worddoc_and_powerpoints\BioRxiv\naturecoms\SupplementalFile_S11\SupplementalFile_S11\DemoData\smallMGF_annotatorTest.mgf	283013	LAGKPTHVN[GNO:G53156IG]VSVVMAEVDGTC[+57.021]	G53156IG
7451	327934	1239134	K.TVLTPATNHMGN[+1216.423]VTFTIPANR.E	513044:3	4	HexNAc(2)Hex(5)	N[+1216]	1158.1956	3	3472.5723	3471.583	1	-4	74	Specific	535.76	535.76	535.76	8.17	240	&gt;ca|NX_P01024-1-CAN|CO3_HUMAN Complement C3 OS=Homo sapiens OX=9606 GN=C3 IF=1 CO=2.00E+11 pg/l CS=ms	198	2024-03-01_oamp56-di_io25_3th-defaultcs2_ast4ms_dia_enrichedplasma_nce27_gradient40_01_185.ScanId;v=1;d1=283026.283026.	controllerType=0 controllerNumber=1 scan=283026	34.179	Ast4m...DIA_EnrichedPlasma_NCE27_Gradient40_01_185.raw.xlsx	Ast4m...EnrichedPlasma_NCE27_Gradient40	1	4	EnrichedPlasma	NCE27	40	./2024-03-01_OAMP56-DI_IO25_3Th-defaultcs2_Ast4m...DIA_EnrichedPlasma_NCE27_Gradient40_01_185.raw/2024-03-01_OAMP56-DI_IO25_3Th-defaultcs2_Ast4m...DIA_EnrichedPlasma_NCE27_Gradient40_01_185.raw.xlsx	D:\Projects\Astral\00_worddoc_and_powerpoints\BioRxiv\naturecoms\SupplementalFile_S11\SupplementalFile_S11\DemoData\smallMGF_annotatorTest.mgf	283026	TVLTPATNHMGN[GNO:G44147IO]VTFTIPANR	G44147IO
7539	329422	1244354	K.TVLTPATNHMGN[+1378.476]VTFTIPANR.E	513058:3	4	HexNAc(2)Hex(6)	N[+1378]	1212.2138	3	3634.6269	3633.6358	1	-3.4	74	Specific	443.12	443.12	443.12	8.03	240	&gt;ca|NX_P01024-1-CAN|CO3_HUMAN Complement C3 OS=Homo sapiens OX=9606 GN=C3 IF=1 CO=2.00E+11 pg/l CS=ms	198	2024-03-01_oamp56-di_io25_3th-defaultcs2_ast4ms_dia_enrichedplasma_nce27_gradient40_01_185.ScanId;v=1;d1=283035.283035.	controllerType=0 controllerNumber=1 scan=283035	34.1801	Ast4m...DIA_EnrichedPlasma_NCE27_Gradient40_01_185.raw.xlsx	Ast4m...EnrichedPlasma_NCE27_Gradient40	1	4	EnrichedPlasma	NCE27	40	./2024-03-01_OAMP56-DI_IO25_3Th-defaultcs2_Ast4m...DIA_EnrichedPlasma_NCE27_Gradient40_01_185.raw/2024-03-01_OAMP56-DI_IO25_3Th-defaultcs2_Ast4m...DIA_EnrichedPlasma_NCE27_Gradient40_01_185.raw.xlsx	D:\Projects\Astral\00_worddoc_and_powerpoints\BioRxiv\naturecoms\SupplementalFile_S11\SupplementalFile_S11\DemoData\smallMGF_annotatorTest.mgf	283035	TVLTPATNHMGN[GNO:G74112GC]VTFTIPANR	G74112GC
7931	340088	1284516	K.VC[+57.021]QDC[+57.021]PLLAPLN[+1913.677]DTR.V	513061:3	5	HexNAc(4)Hex(5)NeuAc(1)	C[+57]*2, N[+1914]	1229.1806	3	3685.5272	3685.5236	0	1	145	Specific	285.28	285.28	285.28	6.38	148	&gt;ca|NX_P02765-1-CAN|FETUA_HUMAN Alpha-2-HS-glycoprotein OS=Homo sapiens OX=9606 GN=AHSG IF=1 CO=1.10E+11 pg/l CS=ms	2885	2024-03-01_oamp56-di_io25_3th-defaultcs2_ast4ms_dia_enrichedplasma_nce27_gradient40_01_185.ScanId;v=1;d1=283038.283038.	controllerType=0 controllerNumber=1 scan=283038	34.1804	Ast4m...DIA_EnrichedPlasma_NCE27_Gradient40_01_185.raw.xlsx	Ast4m...EnrichedPlasma_NCE27_Gradient40	1	4	EnrichedPlasma	NCE27	40	./2024-03-01_OAMP56-DI_IO25_3Th-defaultcs2_Ast4m...DIA_EnrichedPlasma_NCE27_Gradient40_01_185.raw/2024-03-01_OAMP56-DI_IO25_3Th-defaultcs2_Ast4m...DIA_EnrichedPlasma_NCE27_Gradient40_01_185.raw.xlsx	D:\Projects\Astral\00_worddoc_and_powerpoints\BioRxiv\naturecoms\SupplementalFile_S11\SupplementalFile_S11\DemoData\smallMGF_annotatorTest.mgf	283038	VC[+57.021]QDC[+57.021]PLLAPLN[GNO:G43728NL]DTR	G43728NL
10014	413935	1551527	R.ADGTVNQIEGEATPVN[+2424.867]LTEPAKLEVK.F	513072:4	24	HexNAc(5)Hex(6)dHex(1)NeuAc(1)	N[+2425]	1287.8254	4	5148.2799	5148.2769	0	0.6	83	Specific	211.03	196.85	196.85	2.16	86	&gt;ca|NX_P05090-1-CAN|APOD_HUMAN Apolipoprotein D OS=Homo sapiens OX=9606 GN=APOD IF=1 CO=9.00E+10 pg/l CS=ms	1888	2024-03-01_oamp56-di_io25_3th-defaultcs2_ast4ms_dia_enrichedplasma_nce27_gradient40_01_185.ScanId;v=1;d1=283043.283043.	controllerType=0 controllerNumber=1 scan=283043	34.181	Ast4m...DIA_EnrichedPlasma_NCE27_Gradient40_01_185.raw.xlsx	Ast4m...EnrichedPlasma_NCE27_Gradient40	1	4	EnrichedPlasma	NCE27	40	./2024-03-01_OAMP56-DI_IO25_3Th-defaultcs2_Ast4m...DIA_EnrichedPlasma_NCE27_Gradient40_01_185.raw/2024-03-01_OAMP56-DI_IO25_3Th-defaultcs2_Ast4m...DIA_EnrichedPlasma_NCE27_Gradient40_01_185.raw.xlsx	D:\Projects\Astral\00_worddoc_and_powerpoints\BioRxiv\naturecoms\SupplementalFile_S11\SupplementalFile_S11\DemoData\smallMGF_annotatorTest.mgf	283043	ADGTVNQIEGEATPVN[GNO:G19992GW]LTEPAKLEVK	G19992GW
16353	659837	2178644	R.VQLLQEETARN[+2715.963]LTQC[+57.021]QLEC[+57.021]EK.Y	513083:4	130	HexNAc(5)Hex(6)dHex(1)NeuAc(2)	C[+57]*2, N[+2716]	1327.8101	4	5308.2184	5306.2225	2	-2	470	Specific	180.5	180.5	12.14	1.4	65	&gt;ca|NX_Q8WXW3-1-CAN|PIBF1_HUMAN Progesterone-induced-blocking factor 1 OS=Homo sapiens OX=9606 GN=PIBF1 IF=1	2376	2024-03-01_oamp56-di_io25_3th-defaultcs2_ast4ms_dia_enrichedplasma_nce27_gradient40_01_185.ScanId;v=1;d1=283050.283050.	controllerType=0 controllerNumber=1 scan=283050	34.1818	Ast4m...DIA_EnrichedPlasma_NCE27_Gradient40_01_185.raw.xlsx	Ast4m...EnrichedPlasma_NCE27_Gradient40	1	4	EnrichedPlasma	NCE27	40	./2024-03-01_OAMP56-DI_IO25_3Th-defaultcs2_Ast4m...DIA_EnrichedPlasma_NCE27_Gradient40_01_185.raw/2024-03-01_OAMP56-DI_IO25_3Th-defaultcs2_Ast4m...DIA_EnrichedPlasma_NCE27_Gradient40_01_185.raw.xlsx	D:\Projects\Astral\00_worddoc_and_powerpoints\BioRxiv\naturecoms\SupplementalFile_S11\SupplementalFile_S11\DemoData\smallMGF_annotatorTest.mgf	283050	VQLLQEETARN[GNO:G81604RU]LTQC[+57.021]QLEC[+57.021]EK	G81604RU
13726	546027	1890941	R.LAGKPTHVN[+2059.735]VSVVMAEVDGTC[+57.021].Y	513099:3	10	HexNAc(4)Hex(5)dHex(1)NeuAc(1)	C[+57], N[+2060]	1415.2776	3	4243.8184	4243.8137	0	1.1	332	CRagged	328.51	191.57	191.57	7.74	181	&gt;ca|NX_P01876-1-CAN|IGHA1_HUMAN Immunoglobulin heavy constant alpha 1 OS=Homo sapiens OX=9606 GN=IGHA1 IF=1 CO=1.30E+11 pg/l CS=ms	2172	2024-03-01_oamp56-di_io25_3th-defaultcs2_ast4ms_dia_enrichedplasma_nce27_gradient40_01_185.ScanId;v=1;d1=283060.283060.	controllerType=0 controllerNumber=1 scan=283060	34.183	Ast4m...DIA_EnrichedPlasma_NCE27_Gradient40_01_185.raw.xlsx	Ast4m...EnrichedPlasma_NCE27_Gradient40	1	4	EnrichedPlasma	NCE27	40	./2024-03-01_OAMP56-DI_IO25_3Th-defaultcs2_Ast4m...DIA_EnrichedPlasma_NCE27_Gradient40_01_185.raw/2024-03-01_OAMP56-DI_IO25_3Th-defaultcs2_Ast4m...DIA_EnrichedPlasma_NCE27_Gradient40_01_185.raw.xlsx	D:\Projects\Astral\00_worddoc_and_powerpoints\BioRxiv\naturecoms\SupplementalFile_S11\SupplementalFile_S11\DemoData\smallMGF_annotatorTest.mgf	283060	LAGKPTHVN[GNO:G53156IG]VSVVMAEVDGTC[+57.021]	G53156IG
13743	546044	1890958	R.LAGKPTHVN[+2059.735]VSVVMAEVDGTC[+57.021].Y	513100:3	10	HexNAc(4)Hex(5)dHex(1)NeuAc(1)	C[+57], N[+2060]	1415.2776	3	4243.8184	4243.8137	0	1.1	332	CRagged	230.09	195.39	195.39	5.96	181	&gt;ca|NX_P01876-1-CAN|IGHA1_HUMAN Immunoglobulin heavy constant alpha 1 OS=Homo sapiens OX=9606 GN=IGHA1 IF=1 CO=1.30E+11 pg/l CS=ms	2172	2024-03-01_oamp56-di_io25_3th-defaultcs2_ast4ms_dia_enrichedplasma_nce27_gradient40_01_185.ScanId;v=1;d1=283061.283061.	controllerType=0 controllerNumber=1 scan=283061	34.1831	Ast4m...DIA_EnrichedPlasma_NCE27_Gradient40_01_185.raw.xlsx	Ast4m...EnrichedPlasma_NCE27_Gradient40	1	4	EnrichedPlasma	NCE27	40	./2024-03-01_OAMP56-DI_IO25_3Th-defaultcs2_Ast4m...DIA_EnrichedPlasma_NCE27_Gradient40_01_185.raw/2024-03-01_OAMP56-DI_IO25_3Th-defaultcs2_Ast4m...DIA_EnrichedPlasma_NCE27_Gradient40_01_185.raw.xlsx	D:\Projects\Astral\00_worddoc_and_powerpoints\BioRxiv\naturecoms\SupplementalFile_S11\SupplementalFile_S11\DemoData\smallMGF_annotatorTest.mgf	283061	LAGKPTHVN[GNO:G53156IG]VSVVMAEVDGTC[+57.021]	G53156IG
7585	330647	1247277	K.TVLTPATNHMGN[+1378.476]VTFTIPANREFK.S	513188:4	4	HexNAc(2)Hex(6)	N[+1378]	1010.2176	4	4037.8487	4037.8418	0	1.7	74	Specific	481.34	400.24	400.24	6.85	240	&gt;ca|NX_P01024-1-CAN|CO3_HUMAN Complement C3 OS=Homo sapiens OX=9606 GN=C3 IF=1 CO=2.00E+11 pg/l CS=ms	198	2024-03-01_oamp56-di_io25_3th-defaultcs2_ast4ms_dia_enrichedplasma_nce27_gradient40_01_185.ScanId;v=1;d1=283103.283103.	controllerType=0 controllerNumber=1 scan=283103	34.1882	Ast4m...DIA_EnrichedPlasma_NCE27_Gradient40_01_185.raw.xlsx	Ast4m...EnrichedPlasma_NCE27_Gradient40	1	4	EnrichedPlasma	NCE27	40	./2024-03-01_OAMP56-DI_IO25_3Th-defaultcs2_Ast4m...DIA_EnrichedPlasma_NCE27_Gradient40_01_185.raw/2024-03-01_OAMP56-DI_IO25_3Th-defaultcs2_Ast4m...DIA_EnrichedPlasma_NCE27_Gradient40_01_185.raw.xlsx	D:\Projects\Astral\00_worddoc_and_powerpoints\BioRxiv\naturecoms\SupplementalFile_S11\SupplementalFile_S11\DemoData\smallMGF_annotatorTest.mgf	283103	TVLTPATNHMGN[GNO:G74112GC]VTFTIPANREFK	G74112GC
7588	330650	1247280	K.TVLTPATNHMGN[+1378.476]VTFTIPANREFK.S	513189:4	4	HexNAc(2)Hex(6)	N[+1378]	1010.2176	4	4037.8487	4037.8418	0	1.7	74	Specific	455.69	396.7	396.7	6.59	240	&gt;ca|NX_P01024-1-CAN|CO3_HUMAN Complement C3 OS=Homo sapiens OX=9606 GN=C3 IF=1 CO=2.00E+11 pg/l CS=ms	198	2024-03-01_oamp56-di_io25_3th-defaultcs2_ast4ms_dia_enrichedplasma_nce27_gradient40_01_185.ScanId;v=1;d1=283104.283104.	controllerType=0 controllerNumber=1 scan=283104	34.1883	Ast4m...DIA_EnrichedPlasma_NCE27_Gradient40_01_185.raw.xlsx	Ast4m...EnrichedPlasma_NCE27_Gradient40	1	4	EnrichedPlasma	NCE27	40	./2024-03-01_OAMP56-DI_IO25_3Th-defaultcs2_Ast4m...DIA_EnrichedPlasma_NCE27_Gradient40_01_185.raw/2024-03-01_OAMP56-DI_IO25_3Th-defaultcs2_Ast4m...DIA_EnrichedPlasma_NCE27_Gradient40_01_185.raw.xlsx	D:\Projects\Astral\00_worddoc_and_powerpoints\BioRxiv\naturecoms\SupplementalFile_S11\SupplementalFile_S11\DemoData\smallMGF_annotatorTest.mgf	283104	TVLTPATNHMGN[GNO:G74112GC]VTFTIPANREFK	G74112GC
2571	124272	508070	K.ILRQQQHLFGSN[+1913.677]VTDC[+57.021]SGNFC[+57.021]LFRSETK.D	513203:5	1	HexNAc(4)Hex(5)NeuAc(1)	C[+57]*2, N[+1914]	1052.0641	5	5256.2913	5256.2877	0	0.7	619	Specific	533.85	464.02	464.02	7.44	310	&gt;ca|NX_P02787-1-CAN|TRFE_HUMAN Serotransferrin OS=Homo sapiens OX=9606 GN=TF IF=1 CO=9.80E+10 pg/l CS=ms	170	2024-03-01_oamp56-di_io25_3th-defaultcs2_ast4ms_dia_enrichedplasma_nce27_gradient40_01_185.ScanId;v=1;d1=283113.283113.	controllerType=0 controllerNumber=1 scan=283113	34.1894	Ast4m...DIA_EnrichedPlasma_NCE27_Gradient40_01_185.raw.xlsx	Ast4m...EnrichedPlasma_NCE27_Gradient40	1	4	EnrichedPlasma	NCE27	40	./2024-03-01_OAMP56-DI_IO25_3Th-defaultcs2_Ast4m...DIA_EnrichedPlasma_NCE27_Gradient40_01_185.raw/2024-03-01_OAMP56-DI_IO25_3Th-defaultcs2_Ast4m...DIA_EnrichedPlasma_NCE27_Gradient40_01_185.raw.xlsx	D:\Projects\Astral\00_worddoc_and_powerpoints\BioRxiv\naturecoms\SupplementalFile_S11\SupplementalFile_S11\DemoData\smallMGF_annotatorTest.mgf	283113	ILRQQQHLFGSN[GNO:G43728NL]VTDC[+57.021]SGNFC[+57.021]LFRSETK	G43728NL
13702	546003	1890917	R.LAGKPTHVN[+2059.735]VSVVMAEVDGTC[+57.021].Y	513208:4	10	HexNAc(4)Hex(5)dHex(1)NeuAc(1)	C[+57], N[+2060]	1061.71	4	4243.8182	4243.8137	0	1.1	332	CRagged	439.45	374.44	357.83	8.99	181	&gt;ca|NX_P01876-1-CAN|IGHA1_HUMAN Immunoglobulin heavy constant alpha 1 OS=Homo sapiens OX=9606 GN=IGHA1 IF=1 CO=1.30E+11 pg/l CS=ms	2172	2024-03-01_oamp56-di_io25_3th-defaultcs2_ast4ms_dia_enrichedplasma_nce27_gradient40_01_185.ScanId;v=1;d1=283116.283116.	controllerType=0 controllerNumber=1 scan=283116	34.1897	Ast4m...DIA_EnrichedPlasma_NCE27_Gradient40_01_185.raw.xlsx	Ast4m...EnrichedPlasma_NCE27_Gradient40	1	4	EnrichedPlasma	NCE27	40	./2024-03-01_OAMP56-DI_IO25_3Th-defaultcs2_Ast4m...DIA_EnrichedPlasma_NCE27_Gradient40_01_185.raw/2024-03-01_OAMP56-DI_IO25_3Th-defaultcs2_Ast4m...DIA_EnrichedPlasma_NCE27_Gradient40_01_185.raw.xlsx	D:\Projects\Astral\00_worddoc_and_powerpoints\BioRxiv\naturecoms\SupplementalFile_S11\SupplementalFile_S11\DemoData\smallMGF_annotatorTest.mgf	283116	LAGKPTHVN[GNO:G53156IG]VSVVMAEVDGTC[+57.021]	G53156IG
14295	557481	1913909	R.LGHC[+57.021]PDPVLVNGEFSSSGPVN[+2861.000]VSDK.I	513217:5	49	HexNAc(5)Hex(6)NeuAc(3)	C[+57], N[+2861]	1095.2561	5	5472.2514	5472.2457	0	1	78	Specific	210.39	210.39	210.39	2.23	32	&gt;ca|NX_P20851-1-CAN|C4BPB_HUMAN C4b-binding protein beta chain OS=Homo sapiens OX=9606 GN=C4BPB IF=1 CO=1.10E+09 pg/l CS=ms	2403	2024-03-01_oamp56-di_io25_3th-defaultcs2_ast4ms_dia_enrichedplasma_nce27_gradient40_01_185.ScanId;v=1;d1=283121.283121.	controllerType=0 controllerNumber=1 scan=283121	34.1903	Ast4m...DIA_EnrichedPlasma_NCE27_Gradient40_01_185.raw.xlsx	Ast4m...EnrichedPlasma_NCE27_Gradient40	1	4	EnrichedPlasma	NCE27	40	./2024-03-01_OAMP56-DI_IO25_3Th-defaultcs2_Ast4m...DIA_EnrichedPlasma_NCE27_Gradient40_01_185.raw/2024-03-01_OAMP56-DI_IO25_3Th-defaultcs2_Ast4m...DIA_EnrichedPlasma_NCE27_Gradient40_01_185.raw.xlsx	D:\Projects\Astral\00_worddoc_and_powerpoints\BioRxiv\naturecoms\SupplementalFile_S11\SupplementalFile_S11\DemoData\smallMGF_annotatorTest.mgf	283121	LGHC[+57.021]PDPVLVNGEFSSSGPVN[GNO:G40135HT]VSDK	G40135HT
13955	549948	1898520	R.LAGKPTHVN[+2350.830]VSVVMAEVDGTC[+57.021].Y	513231:4	10	HexNAc(4)Hex(5)dHex(1)NeuAc(2)	C[+57], N[+2351]	1134.4864	4	4534.9237	4534.9091	0	3.2	332	CRagged	196.26	196.26	196.26	3.06	181	&gt;ca|NX_P01876-1-CAN|IGHA1_HUMAN Immunoglobulin heavy constant alpha 1 OS=Homo sapiens OX=9606 GN=IGHA1 IF=1 CO=1.30E+11 pg/l CS=ms	2172	2024-03-01_oamp56-di_io25_3th-defaultcs2_ast4ms_dia_enrichedplasma_nce27_gradient40_01_185.ScanId;v=1;d1=283129.283129.	controllerType=0 controllerNumber=1 scan=283129	34.1912	Ast4m...DIA_EnrichedPlasma_NCE27_Gradient40_01_185.raw.xlsx	Ast4m...EnrichedPlasma_NCE27_Gradient40	1	4	EnrichedPlasma	NCE27	40	./2024-03-01_OAMP56-DI_IO25_3Th-defaultcs2_Ast4m...DIA_EnrichedPlasma_NCE27_Gradient40_01_185.raw/2024-03-01_OAMP56-DI_IO25_3Th-defaultcs2_Ast4m...DIA_EnrichedPlasma_NCE27_Gradient40_01_185.raw.xlsx	D:\Projects\Astral\00_worddoc_and_powerpoints\BioRxiv\naturecoms\SupplementalFile_S11\SupplementalFile_S11\DemoData\smallMGF_annotatorTest.mgf	283129	LAGKPTHVN[GNO:G53916LT]VSVVMAEVDGTC[+57.021]	G53916LT
15341	615817	2065790	R.QQQHLFGSN[+1913.677]VTDC[+57.021]SGNFC[+57.021]LFRSETK.D	513256:4	1	HexNAc(4)Hex(5)NeuAc(1)	C[+57]*2, N[+1914]	1219.262	4	4874.0262	4874.0184	0	1.6	622	Specific	470.55	402.7	402.7	7.95	310	&gt;ca|NX_P02787-1-CAN|TRFE_HUMAN Serotransferrin OS=Homo sapiens OX=9606 GN=TF IF=1 CO=9.80E+10 pg/l CS=ms	170	2024-03-01_oamp56-di_io25_3th-defaultcs2_ast4ms_dia_enrichedplasma_nce27_gradient40_01_185.ScanId;v=1;d1=283146.283146.	controllerType=0 controllerNumber=1 scan=283146	34.1934	Ast4m...DIA_EnrichedPlasma_NCE27_Gradient40_01_185.raw.xlsx	Ast4m...EnrichedPlasma_NCE27_Gradient40	1	4	EnrichedPlasma	NCE27	40	./2024-03-01_OAMP56-DI_IO25_3Th-defaultcs2_Ast4m...DIA_EnrichedPlasma_NCE27_Gradient40_01_185.raw/2024-03-01_OAMP56-DI_IO25_3Th-defaultcs2_Ast4m...DIA_EnrichedPlasma_NCE27_Gradient40_01_185.raw.xlsx	D:\Projects\Astral\00_worddoc_and_powerpoints\BioRxiv\naturecoms\SupplementalFile_S11\SupplementalFile_S11\DemoData\smallMGF_annotatorTest.mgf	283146	QQQHLFGSN[GNO:G43728NL]VTDC[+57.021]SGNFC[+57.021]LFRSETK	G43728NL
7900	340057	1284485	K.VC[+57.021]QDC[+57.021]PLLAPLN[+1913.677]DTR.V	513259:3	5	HexNAc(4)Hex(5)NeuAc(1)	C[+57]*2, N[+1914]	1229.1812	3	3685.5291	3685.5236	0	1.5	145	Specific	450.42	446.72	446.72	8.32	148	&gt;ca|NX_P02765-1-CAN|FETUA_HUMAN Alpha-2-HS-glycoprotein OS=Homo sapiens OX=9606 GN=AHSG IF=1 CO=1.10E+11 pg/l CS=ms	2885	2024-03-01_oamp56-di_io25_3th-defaultcs2_ast4ms_dia_enrichedplasma_nce27_gradient40_01_185.ScanId;v=1;d1=283148.283148.	controllerType=0 controllerNumber=1 scan=283148	34.1936	Ast4m...DIA_EnrichedPlasma_NCE27_Gradient40_01_185.raw.xlsx	Ast4m...EnrichedPlasma_NCE27_Gradient40	1	4	EnrichedPlasma	NCE27	40	./2024-03-01_OAMP56-DI_IO25_3Th-defaultcs2_Ast4m...DIA_EnrichedPlasma_NCE27_Gradient40_01_185.raw/2024-03-01_OAMP56-DI_IO25_3Th-defaultcs2_Ast4m...DIA_EnrichedPlasma_NCE27_Gradient40_01_185.raw.xlsx	D:\Projects\Astral\00_worddoc_and_powerpoints\BioRxiv\naturecoms\SupplementalFile_S11\SupplementalFile_S11\DemoData\smallMGF_annotatorTest.mgf	283148	VC[+57.021]QDC[+57.021]PLLAPLN[GNO:G43728NL]DTR	G43728NL
12529	510091	1796512	R.GTAGNALMDGASQLM[+15.995]GEN[+2204.772]R.T	513312:3	7	HexNAc(4)Hex(5)NeuAc(2)	M[+16], N[+2205]	1371.8821	3	4113.6319	4113.6263	0	1.4	377	Specific	255.92	92.13	92.13	3.37	196	&gt;ca|NX_P02675-1-CAN|FIBB_HUMAN Fibrinogen beta chain OS=Homo sapiens OX=9606 GN=FGB IF=1 CO=1.10E+11 pg/l CS=ms	2805	2024-03-01_oamp56-di_io25_3th-defaultcs2_ast4ms_dia_enrichedplasma_nce27_gradient40_01_185.ScanId;v=1;d1=283178.283178.	controllerType=0 controllerNumber=1 scan=283178	34.1972	Ast4m...DIA_EnrichedPlasma_NCE27_Gradient40_01_185.raw.xlsx	Ast4m...EnrichedPlasma_NCE27_Gradient40	1	4	EnrichedPlasma	NCE27	40	./2024-03-01_OAMP56-DI_IO25_3Th-defaultcs2_Ast4m...DIA_EnrichedPlasma_NCE27_Gradient40_01_185.raw/2024-03-01_OAMP56-DI_IO25_3Th-defaultcs2_Ast4m...DIA_EnrichedPlasma_NCE27_Gradient40_01_185.raw.xlsx	D:\Projects\Astral\00_worddoc_and_powerpoints\BioRxiv\naturecoms\SupplementalFile_S11\SupplementalFile_S11\DemoData\smallMGF_annotatorTest.mgf	283178	GTAGNALMDGASQLM[+15.995]GEN[GNO:G43679GQ]R	G43679GQ
7484	328623	1241008	K.TVLTPATNHMGN[+1216.423]VTFTIPANREFK.S	513417:4	4	HexNAc(2)Hex(5)	N[+1216]	969.7048	4	3875.7974	3875.7889	0	2.2	74	Specific	692.23	614.87	614.87	11.05	240	&gt;ca|NX_P01024-1-CAN|CO3_HUMAN Complement C3 OS=Homo sapiens OX=9606 GN=C3 IF=1 CO=2.00E+11 pg/l CS=ms	198	2024-03-01_oamp56-di_io25_3th-defaultcs2_ast4ms_dia_enrichedplasma_nce27_gradient40_01_185.ScanId;v=1;d1=283238.283238.	controllerType=0 controllerNumber=1 scan=283238	34.2045	Ast4m...DIA_EnrichedPlasma_NCE27_Gradient40_01_185.raw.xlsx	Ast4m...EnrichedPlasma_NCE27_Gradient40	1	4	EnrichedPlasma	NCE27	40	./2024-03-01_OAMP56-DI_IO25_3Th-defaultcs2_Ast4m...DIA_EnrichedPlasma_NCE27_Gradient40_01_185.raw/2024-03-01_OAMP56-DI_IO25_3Th-defaultcs2_Ast4m...DIA_EnrichedPlasma_NCE27_Gradient40_01_185.raw.xlsx	D:\Projects\Astral\00_worddoc_and_powerpoints\BioRxiv\naturecoms\SupplementalFile_S11\SupplementalFile_S11\DemoData\smallMGF_annotatorTest.mgf	283238	TVLTPATNHMGN[GNO:G44147IO]VTFTIPANREFK	G44147IO
15350	615826	2065799	R.QQQHLFGSN[+1913.677]VTDC[+57.021]SGNFC[+57.021]LFRSETK.D	513421:5	1	HexNAc(4)Hex(5)NeuAc(1)	C[+57]*2, N[+1914]	975.6131	5	4874.0365	4874.0184	0	3.7	622	Specific	240.07	45.3	45.3	1.98	310	&gt;ca|NX_P02787-1-CAN|TRFE_HUMAN Serotransferrin OS=Homo sapiens OX=9606 GN=TF IF=1 CO=9.80E+10 pg/l CS=ms	170	2024-03-01_oamp56-di_io25_3th-defaultcs2_ast4ms_dia_enrichedplasma_nce27_gradient40_01_185.ScanId;v=1;d1=283240.283240.	controllerType=0 controllerNumber=1 scan=283240	34.2047	Ast4m...DIA_EnrichedPlasma_NCE27_Gradient40_01_185.raw.xlsx	Ast4m...EnrichedPlasma_NCE27_Gradient40	1	4	EnrichedPlasma	NCE27	40	./2024-03-01_OAMP56-DI_IO25_3Th-defaultcs2_Ast4m...DIA_EnrichedPlasma_NCE27_Gradient40_01_185.raw/2024-03-01_OAMP56-DI_IO25_3Th-defaultcs2_Ast4m...DIA_EnrichedPlasma_NCE27_Gradient40_01_185.raw.xlsx	D:\Projects\Astral\00_worddoc_and_powerpoints\BioRxiv\naturecoms\SupplementalFile_S11\SupplementalFile_S11\DemoData\smallMGF_annotatorTest.mgf	283240	QQQHLFGSN[GNO:G43728NL]VTDC[+57.021]SGNFC[+57.021]LFRSETK	G43728NL
13714	546015	1890929	R.LAGKPTHVN[+2059.735]VSVVMAEVDGTC[+57.021].Y	513439:4	10	HexNAc(4)Hex(5)dHex(1)NeuAc(1)	C[+57], N[+2060]	1061.7106	4	4243.8206	4243.8137	0	1.6	332	CRagged	362.42	298.22	298.22	8.41	181	&gt;ca|NX_P01876-1-CAN|IGHA1_HUMAN Immunoglobulin heavy constant alpha 1 OS=Homo sapiens OX=9606 GN=IGHA1 IF=1 CO=1.30E+11 pg/l CS=ms	2172	2024-03-01_oamp56-di_io25_3th-defaultcs2_ast4ms_dia_enrichedplasma_nce27_gradient40_01_185.ScanId;v=1;d1=283249.283249.	controllerType=0 controllerNumber=1 scan=283249	34.2058	Ast4m...DIA_EnrichedPlasma_NCE27_Gradient40_01_185.raw.xlsx	Ast4m...EnrichedPlasma_NCE27_Gradient40	1	4	EnrichedPlasma	NCE27	40	./2024-03-01_OAMP56-DI_IO25_3Th-defaultcs2_Ast4m...DIA_EnrichedPlasma_NCE27_Gradient40_01_185.raw/2024-03-01_OAMP56-DI_IO25_3Th-defaultcs2_Ast4m...DIA_EnrichedPlasma_NCE27_Gradient40_01_185.raw.xlsx	D:\Projects\Astral\00_worddoc_and_powerpoints\BioRxiv\naturecoms\SupplementalFile_S11\SupplementalFile_S11\DemoData\smallMGF_annotatorTest.mgf	283249	LAGKPTHVN[GNO:G53156IG]VSVVMAEVDGTC[+57.021]	G53156IG
7457	327940	1239140	K.TVLTPATNHMGN[+1216.423]VTFTIPANR.E	513462:3	4	HexNAc(2)Hex(5)	N[+1216]	1158.1957	3	3472.5727	3471.583	1	-3.9	74	Specific	443.07	439.01	439.01	8.03	240	&gt;ca|NX_P01024-1-CAN|CO3_HUMAN Complement C3 OS=Homo sapiens OX=9606 GN=C3 IF=1 CO=2.00E+11 pg/l CS=ms	198	2024-03-01_oamp56-di_io25_3th-defaultcs2_ast4ms_dia_enrichedplasma_nce27_gradient40_01_185.ScanId;v=1;d1=283262.283262.	controllerType=0 controllerNumber=1 scan=283262	34.2073	Ast4m...DIA_EnrichedPlasma_NCE27_Gradient40_01_185.raw.xlsx	Ast4m...EnrichedPlasma_NCE27_Gradient40	1	4	EnrichedPlasma	NCE27	40	./2024-03-01_OAMP56-DI_IO25_3Th-defaultcs2_Ast4m...DIA_EnrichedPlasma_NCE27_Gradient40_01_185.raw/2024-03-01_OAMP56-DI_IO25_3Th-defaultcs2_Ast4m...DIA_EnrichedPlasma_NCE27_Gradient40_01_185.raw.xlsx	D:\Projects\Astral\00_worddoc_and_powerpoints\BioRxiv\naturecoms\SupplementalFile_S11\SupplementalFile_S11\DemoData\smallMGF_annotatorTest.mgf	283262	TVLTPATNHMGN[GNO:G44147IO]VTFTIPANR	G44147IO
14288	557251	1913373	R.LGHC[+57.021]PDPVLVNGEFSSSGPVN[+2204.772]VSDK.I	513478:4	49	HexNAc(4)Hex(5)NeuAc(2)	C[+57], N[+2205]	1205.0097	4	4817.0169	4816.0181	1	-0.9	78	Specific	187.48	161.24	17.71	2.02	32	&gt;ca|NX_P20851-1-CAN|C4BPB_HUMAN C4b-binding protein beta chain OS=Homo sapiens OX=9606 GN=C4BPB IF=1 CO=1.10E+09 pg/l CS=ms	2403	2024-03-01_oamp56-di_io25_3th-defaultcs2_ast4ms_dia_enrichedplasma_nce27_gradient40_01_185.ScanId;v=1;d1=283270.283270.	controllerType=0 controllerNumber=1 scan=283270	34.2082	Ast4m...DIA_EnrichedPlasma_NCE27_Gradient40_01_185.raw.xlsx	Ast4m...EnrichedPlasma_NCE27_Gradient40	1	4	EnrichedPlasma	NCE27	40	./2024-03-01_OAMP56-DI_IO25_3Th-defaultcs2_Ast4m...DIA_EnrichedPlasma_NCE27_Gradient40_01_185.raw/2024-03-01_OAMP56-DI_IO25_3Th-defaultcs2_Ast4m...DIA_EnrichedPlasma_NCE27_Gradient40_01_185.raw.xlsx	D:\Projects\Astral\00_worddoc_and_powerpoints\BioRxiv\naturecoms\SupplementalFile_S11\SupplementalFile_S11\DemoData\smallMGF_annotatorTest.mgf	283270	LGHC[+57.021]PDPVLVNGEFSSSGPVN[GNO:G43679GQ]VSDK	G43679GQ
7549	329432	1244364	K.TVLTPATNHMGN[+1378.476]VTFTIPANR.E	513479:3	4	HexNAc(2)Hex(6)	N[+1378]	1212.2134	3	3634.6258	3633.6358	1	-3.7	74	Specific	345.72	345.72	345.72	5.04	240	&gt;ca|NX_P01024-1-CAN|CO3_HUMAN Complement C3 OS=Homo sapiens OX=9606 GN=C3 IF=1 CO=2.00E+11 pg/l CS=ms	198	2024-03-01_oamp56-di_io25_3th-defaultcs2_ast4ms_dia_enrichedplasma_nce27_gradient40_01_185.ScanId;v=1;d1=283271.283271.	controllerType=0 controllerNumber=1 scan=283271	34.2083	Ast4m...DIA_EnrichedPlasma_NCE27_Gradient40_01_185.raw.xlsx	Ast4m...EnrichedPlasma_NCE27_Gradient40	1	4	EnrichedPlasma	NCE27	40	./2024-03-01_OAMP56-DI_IO25_3Th-defaultcs2_Ast4m...DIA_EnrichedPlasma_NCE27_Gradient40_01_185.raw/2024-03-01_OAMP56-DI_IO25_3Th-defaultcs2_Ast4m...DIA_EnrichedPlasma_NCE27_Gradient40_01_185.raw.xlsx	D:\Projects\Astral\00_worddoc_and_powerpoints\BioRxiv\naturecoms\SupplementalFile_S11\SupplementalFile_S11\DemoData\smallMGF_annotatorTest.mgf	283271	TVLTPATNHMGN[GNO:G74112GC]VTFTIPANR	G74112GC
7938	340095	1284523	K.VC[+57.021]QDC[+57.021]PLLAPLN[+1913.677]DTR.V	513484:3	5	HexNAc(4)Hex(5)NeuAc(1)	C[+57]*2, N[+1914]	1229.1812	3	3685.5291	3685.5236	0	1.5	145	Specific	252.29	251.48	251.48	4.43	148	&gt;ca|NX_P02765-1-CAN|FETUA_HUMAN Alpha-2-HS-glycoprotein OS=Homo sapiens OX=9606 GN=AHSG IF=1 CO=1.10E+11 pg/l CS=ms	2885	2024-03-01_oamp56-di_io25_3th-defaultcs2_ast4ms_dia_enrichedplasma_nce27_gradient40_01_185.ScanId;v=1;d1=283274.283274.	controllerType=0 controllerNumber=1 scan=283274	34.2087	Ast4m...DIA_EnrichedPlasma_NCE27_Gradient40_01_185.raw.xlsx	Ast4m...EnrichedPlasma_NCE27_Gradient40	1	4	EnrichedPlasma	NCE27	40	./2024-03-01_OAMP56-DI_IO25_3Th-defaultcs2_Ast4m...DIA_EnrichedPlasma_NCE27_Gradient40_01_185.raw/2024-03-01_OAMP56-DI_IO25_3Th-defaultcs2_Ast4m...DIA_EnrichedPlasma_NCE27_Gradient40_01_185.raw.xlsx	D:\Projects\Astral\00_worddoc_and_powerpoints\BioRxiv\naturecoms\SupplementalFile_S11\SupplementalFile_S11\DemoData\smallMGF_annotatorTest.mgf	283274	VC[+57.021]QDC[+57.021]PLLAPLN[GNO:G43728NL]DTR	G43728NL
13608	544171	1887069	R.LAGKPTHVN[+1694.603]VSVVMAEVDGTC[+57.021].Y	513496:3	10	HexNAc(3)Hex(4)dHex(1)NeuAc(1)	C[+57], N[+1695]	1293.5659	3	3878.683	3878.6815	0	0.4	332	CRagged	281.79	281.79	277.98	6.88	181	&gt;ca|NX_P01876-1-CAN|IGHA1_HUMAN Immunoglobulin heavy constant alpha 1 OS=Homo sapiens OX=9606 GN=IGHA1 IF=1 CO=1.30E+11 pg/l CS=ms	2172	2024-03-01_oamp56-di_io25_3th-defaultcs2_ast4ms_dia_enrichedplasma_nce27_gradient40_01_185.ScanId;v=1;d1=283280.283280.	controllerType=0 controllerNumber=1 scan=283280	34.2095	Ast4m...DIA_EnrichedPlasma_NCE27_Gradient40_01_185.raw.xlsx	Ast4m...EnrichedPlasma_NCE27_Gradient40	1	4	EnrichedPlasma	NCE27	40	./2024-03-01_OAMP56-DI_IO25_3Th-defaultcs2_Ast4m...DIA_EnrichedPlasma_NCE27_Gradient40_01_185.raw/2024-03-01_OAMP56-DI_IO25_3Th-defaultcs2_Ast4m...DIA_EnrichedPlasma_NCE27_Gradient40_01_185.raw.xlsx	D:\Projects\Astral\00_worddoc_and_powerpoints\BioRxiv\naturecoms\SupplementalFile_S11\SupplementalFile_S11\DemoData\smallMGF_annotatorTest.mgf	283280	LAGKPTHVN[GNO:G15921HT]VSVVMAEVDGTC[+57.021]	G15921HT
13609	544172	1887069	R.LAGKPTHVN[+1694.603]VSVVMAEVDGTC[+57.021].Y	513496:3	10	HexNAc(3)Hex(4)dHex(1)NeuAc(1)	C[+57], N[+1695]	1293.5659	3	3878.683	3878.6815	0	0.4	332	CRagged	281.79	281.79	277.98	6.88	181	&gt;ca|NX_P01876-1-CAN|IGHA1_HUMAN Immunoglobulin heavy constant alpha 1 OS=Homo sapiens OX=9606 GN=IGHA1 IF=1 CO=1.30E+11 pg/l CS=ms	2172	2024-03-01_oamp56-di_io25_3th-defaultcs2_ast4ms_dia_enrichedplasma_nce27_gradient40_01_185.ScanId;v=1;d1=283280.283280.	controllerType=0 controllerNumber=1 scan=283280	34.2095	Ast4m...DIA_EnrichedPlasma_NCE27_Gradient40_01_185.raw.xlsx	Ast4m...EnrichedPlasma_NCE27_Gradient40	1	4	EnrichedPlasma	NCE27	40	./2024-03-01_OAMP56-DI_IO25_3Th-defaultcs2_Ast4m...DIA_EnrichedPlasma_NCE27_Gradient40_01_185.raw/2024-03-01_OAMP56-DI_IO25_3Th-defaultcs2_Ast4m...DIA_EnrichedPlasma_NCE27_Gradient40_01_185.raw.xlsx	D:\Projects\Astral\00_worddoc_and_powerpoints\BioRxiv\naturecoms\SupplementalFile_S11\SupplementalFile_S11\DemoData\smallMGF_annotatorTest.mgf	283280	LAGKPTHVN[GNO:G09723NO]VSVVMAEVDGTC[+57.021]	G09723NO
12929	519219	1819314	R.HGIQYFNN[+2715.963]NTQHSSLFTLNEVK.R	513508:4	22	HexNAc(5)Hex(6)dHex(1)NeuAc(2)	N[+2716]	1327.5626	4	5307.2287	5307.2263	0	0.5	162	Specific	322.16	243.7	243.7	5.1	112	&gt;cv|NX_P01042-1-M178T|KNG1_HUMAN Kininogen-1 OS=Homo sapiens OX=9606 GN=KNG1 IF=1 CO=4.70E+10 pg/l CS=ms VA=M178T VF=0.536951	675	2024-03-01_oamp56-di_io25_3th-defaultcs2_ast4ms_dia_enrichedplasma_nce27_gradient40_01_185.ScanId;v=1;d1=283287.283287.	controllerType=0 controllerNumber=1 scan=283287	34.2106	Ast4m...DIA_EnrichedPlasma_NCE27_Gradient40_01_185.raw.xlsx	Ast4m...EnrichedPlasma_NCE27_Gradient40	1	4	EnrichedPlasma	NCE27	40	./2024-03-01_OAMP56-DI_IO25_3Th-defaultcs2_Ast4m...DIA_EnrichedPlasma_NCE27_Gradient40_01_185.raw/2024-03-01_OAMP56-DI_IO25_3Th-defaultcs2_Ast4m...DIA_EnrichedPlasma_NCE27_Gradient40_01_185.raw.xlsx	D:\Projects\Astral\00_worddoc_and_powerpoints\BioRxiv\naturecoms\SupplementalFile_S11\SupplementalFile_S11\DemoData\smallMGF_annotatorTest.mgf	283287	HGIQYFNN[GNO:G81604RU]NTQHSSLFTLNEVK	G81604RU
13711	546012	1890926	R.LAGKPTHVN[+2059.735]VSVVMAEVDGTC[+57.021].Y	513526:3	10	HexNAc(4)Hex(5)dHex(1)NeuAc(1)	C[+57], N[+2060]	1415.2789	3	4243.822	4243.8137	0	2	332	CRagged	379.02	306.91	276	8.15	181	&gt;ca|NX_P01876-1-CAN|IGHA1_HUMAN Immunoglobulin heavy constant alpha 1 OS=Homo sapiens OX=9606 GN=IGHA1 IF=1 CO=1.30E+11 pg/l CS=ms	2172	2024-03-01_oamp56-di_io25_3th-defaultcs2_ast4ms_dia_enrichedplasma_nce27_gradient40_01_185.ScanId;v=1;d1=283297.283297.	controllerType=0 controllerNumber=1 scan=283297	34.2118	Ast4m...DIA_EnrichedPlasma_NCE27_Gradient40_01_185.raw.xlsx	Ast4m...EnrichedPlasma_NCE27_Gradient40	1	4	EnrichedPlasma	NCE27	40	./2024-03-01_OAMP56-DI_IO25_3Th-defaultcs2_Ast4m...DIA_EnrichedPlasma_NCE27_Gradient40_01_185.raw/2024-03-01_OAMP56-DI_IO25_3Th-defaultcs2_Ast4m...DIA_EnrichedPlasma_NCE27_Gradient40_01_185.raw.xlsx	D:\Projects\Astral\00_worddoc_and_powerpoints\BioRxiv\naturecoms\SupplementalFile_S11\SupplementalFile_S11\DemoData\smallMGF_annotatorTest.mgf	283297	LAGKPTHVN[GNO:G53156IG]VSVVMAEVDGTC[+57.021]	G53156IG
13747	546048	1890962	R.LAGKPTHVN[+2059.735]VSVVMAEVDGTC[+57.021].Y	513527:3	10	HexNAc(4)Hex(5)dHex(1)NeuAc(1)	C[+57], N[+2060]	1415.2789	3	4243.822	4243.8137	0	2	332	CRagged	213.32	136.24	136.24	2.69	181	&gt;ca|NX_P01876-1-CAN|IGHA1_HUMAN Immunoglobulin heavy constant alpha 1 OS=Homo sapiens OX=9606 GN=IGHA1 IF=1 CO=1.30E+11 pg/l CS=ms	2172	2024-03-01_oamp56-di_io25_3th-defaultcs2_ast4ms_dia_enrichedplasma_nce27_gradient40_01_185.ScanId;v=1;d1=283298.283298.	controllerType=0 controllerNumber=1 scan=283298	34.2119	Ast4m...DIA_EnrichedPlasma_NCE27_Gradient40_01_185.raw.xlsx	Ast4m...EnrichedPlasma_NCE27_Gradient40	1	4	EnrichedPlasma	NCE27	40	./2024-03-01_OAMP56-DI_IO25_3Th-defaultcs2_Ast4m...DIA_EnrichedPlasma_NCE27_Gradient40_01_185.raw/2024-03-01_OAMP56-DI_IO25_3Th-defaultcs2_Ast4m...DIA_EnrichedPlasma_NCE27_Gradient40_01_185.raw.xlsx	D:\Projects\Astral\00_worddoc_and_powerpoints\BioRxiv\naturecoms\SupplementalFile_S11\SupplementalFile_S11\DemoData\smallMGF_annotatorTest.mgf	283298	LAGKPTHVN[GNO:G53156IG]VSVVMAEVDGTC[+57.021]	G53156IG
7590	330652	1247282	K.TVLTPATNHMGN[+1378.476]VTFTIPANREFK.S	513603:4	4	HexNAc(2)Hex(6)	N[+1378]	1010.2171	4	4037.8467	4037.8418	0	1.2	74	Specific	449.47	328.67	328.67	5.61	240	&gt;ca|NX_P01024-1-CAN|CO3_HUMAN Complement C3 OS=Homo sapiens OX=9606 GN=C3 IF=1 CO=2.00E+11 pg/l CS=ms	198	2024-03-01_oamp56-di_io25_3th-defaultcs2_ast4ms_dia_enrichedplasma_nce27_gradient40_01_185.ScanId;v=1;d1=283340.283340.	controllerType=0 controllerNumber=1 scan=283340	34.2169	Ast4m...DIA_EnrichedPlasma_NCE27_Gradient40_01_185.raw.xlsx	Ast4m...EnrichedPlasma_NCE27_Gradient40	1	4	EnrichedPlasma	NCE27	40	./2024-03-01_OAMP56-DI_IO25_3Th-defaultcs2_Ast4m...DIA_EnrichedPlasma_NCE27_Gradient40_01_185.raw/2024-03-01_OAMP56-DI_IO25_3Th-defaultcs2_Ast4m...DIA_EnrichedPlasma_NCE27_Gradient40_01_185.raw.xlsx	D:\Projects\Astral\00_worddoc_and_powerpoints\BioRxiv\naturecoms\SupplementalFile_S11\SupplementalFile_S11\DemoData\smallMGF_annotatorTest.mgf	283340	TVLTPATNHMGN[GNO:G74112GC]VTFTIPANREFK	G74112GC
7601	330663	1247293	K.TVLTPATNHMGN[+1378.476]VTFTIPANREFK.S	513604:4	4	HexNAc(2)Hex(6)	N[+1378]	1010.2171	4	4037.8467	4037.8418	0	1.2	74	Specific	372.19	364.99	364.99	5.75	240	&gt;ca|NX_P01024-1-CAN|CO3_HUMAN Complement C3 OS=Homo sapiens OX=9606 GN=C3 IF=1 CO=2.00E+11 pg/l CS=ms	198	2024-03-01_oamp56-di_io25_3th-defaultcs2_ast4ms_dia_enrichedplasma_nce27_gradient40_01_185.ScanId;v=1;d1=283341.283341.	controllerType=0 controllerNumber=1 scan=283341	34.217	Ast4m...DIA_EnrichedPlasma_NCE27_Gradient40_01_185.raw.xlsx	Ast4m...EnrichedPlasma_NCE27_Gradient40	1	4	EnrichedPlasma	NCE27	40	./2024-03-01_OAMP56-DI_IO25_3Th-defaultcs2_Ast4m...DIA_EnrichedPlasma_NCE27_Gradient40_01_185.raw/2024-03-01_OAMP56-DI_IO25_3Th-defaultcs2_Ast4m...DIA_EnrichedPlasma_NCE27_Gradient40_01_185.raw.xlsx	D:\Projects\Astral\00_worddoc_and_powerpoints\BioRxiv\naturecoms\SupplementalFile_S11\SupplementalFile_S11\DemoData\smallMGF_annotatorTest.mgf	283341	TVLTPATNHMGN[GNO:G74112GC]VTFTIPANREFK	G74112GC
5264	252709	1025677	K.SNFQQPYITN[+1913.677]RTFMLAKEASLADNNTDVR.L	513623:5	187	HexNAc(4)Hex(5)NeuAc(1)	N[+1914]	1052.6646	5	5259.2937	5258.3098	1	-3.7	45	Specific	209.5	5.81	5.81	0.07	37	&gt;ca|NX_Q9GZX6-1-CAN|IL22_HUMAN Interleukin-22 OS=Homo sapiens OX=9606 GN=IL22 IF=1 CO=8.69E+04 pg/l CS=im	162	2024-03-01_oamp56-di_io25_3th-defaultcs2_ast4ms_dia_enrichedplasma_nce27_gradient40_01_185.ScanId;v=1;d1=283351.283351.	controllerType=0 controllerNumber=1 scan=283351	34.2182	Ast4m...DIA_EnrichedPlasma_NCE27_Gradient40_01_185.raw.xlsx	Ast4m...EnrichedPlasma_NCE27_Gradient40	1	4	EnrichedPlasma	NCE27	40	./2024-03-01_OAMP56-DI_IO25_3Th-defaultcs2_Ast4m...DIA_EnrichedPlasma_NCE27_Gradient40_01_185.raw/2024-03-01_OAMP56-DI_IO25_3Th-defaultcs2_Ast4m...DIA_EnrichedPlasma_NCE27_Gradient40_01_185.raw.xlsx	D:\Projects\Astral\00_worddoc_and_powerpoints\BioRxiv\naturecoms\SupplementalFile_S11\SupplementalFile_S11\DemoData\smallMGF_annotatorTest.mgf	283351	SNFQQPYITN[GNO:G43728NL]RTFMLAKEASLADNNTDVR	G43728NL
13718	546019	1890933	R.LAGKPTHVN[+2059.735]VSVVMAEVDGTC[+57.021].Y	513626:4	10	HexNAc(4)Hex(5)dHex(1)NeuAc(1)	C[+57], N[+2060]	1061.7105	4	4243.8201	4243.8137	0	1.5	332	CRagged	354.8	302.68	302.68	7.34	181	&gt;ca|NX_P01876-1-CAN|IGHA1_HUMAN Immunoglobulin heavy constant alpha 1 OS=Homo sapiens OX=9606 GN=IGHA1 IF=1 CO=1.30E+11 pg/l CS=ms	2172	2024-03-01_oamp56-di_io25_3th-defaultcs2_ast4ms_dia_enrichedplasma_nce27_gradient40_01_185.ScanId;v=1;d1=283353.283353.	controllerType=0 controllerNumber=1 scan=283353	34.2184	Ast4m...DIA_EnrichedPlasma_NCE27_Gradient40_01_185.raw.xlsx	Ast4m...EnrichedPlasma_NCE27_Gradient40	1	4	EnrichedPlasma	NCE27	40	./2024-03-01_OAMP56-DI_IO25_3Th-defaultcs2_Ast4m...DIA_EnrichedPlasma_NCE27_Gradient40_01_185.raw/2024-03-01_OAMP56-DI_IO25_3Th-defaultcs2_Ast4m...DIA_EnrichedPlasma_NCE27_Gradient40_01_185.raw.xlsx	D:\Projects\Astral\00_worddoc_and_powerpoints\BioRxiv\naturecoms\SupplementalFile_S11\SupplementalFile_S11\DemoData\smallMGF_annotatorTest.mgf	283353	LAGKPTHVN[GNO:G53156IG]VSVVMAEVDGTC[+57.021]	G53156IG
13958	549951	1898523	R.LAGKPTHVN[+2350.830]VSVVMAEVDGTC[+57.021].Y	513647:4	10	HexNAc(4)Hex(5)dHex(1)NeuAc(2)	C[+57], N[+2351]	1134.4861	4	4534.9227	4534.9091	0	3	332	CRagged	186.95	186.95	186.95	2.67	181	&gt;ca|NX_P01876-1-CAN|IGHA1_HUMAN Immunoglobulin heavy constant alpha 1 OS=Homo sapiens OX=9606 GN=IGHA1 IF=1 CO=1.30E+11 pg/l CS=ms	2172	2024-03-01_oamp56-di_io25_3th-defaultcs2_ast4ms_dia_enrichedplasma_nce27_gradient40_01_185.ScanId;v=1;d1=283366.283366.	controllerType=0 controllerNumber=1 scan=283366	34.22	Ast4m...DIA_EnrichedPlasma_NCE27_Gradient40_01_185.raw.xlsx	Ast4m...EnrichedPlasma_NCE27_Gradient40	1	4	EnrichedPlasma	NCE27	40	./2024-03-01_OAMP56-DI_IO25_3Th-defaultcs2_Ast4m...DIA_EnrichedPlasma_NCE27_Gradient40_01_185.raw/2024-03-01_OAMP56-DI_IO25_3Th-defaultcs2_Ast4m...DIA_EnrichedPlasma_NCE27_Gradient40_01_185.raw.xlsx	D:\Projects\Astral\00_worddoc_and_powerpoints\BioRxiv\naturecoms\SupplementalFile_S11\SupplementalFile_S11\DemoData\smallMGF_annotatorTest.mgf	283366	LAGKPTHVN[GNO:G53916LT]VSVVMAEVDGTC[+57.021]	G53916LT
15340	615816	2065789	R.QQQHLFGSN[+1913.677]VTDC[+57.021]SGNFC[+57.021]LFRSETK.D	513676:4	1	HexNAc(4)Hex(5)NeuAc(1)	C[+57]*2, N[+1914]	1219.262	4	4874.0262	4874.0184	0	1.6	622	Specific	482.24	453.72	453.72	8.03	310	&gt;ca|NX_P02787-1-CAN|TRFE_HUMAN Serotransferrin OS=Homo sapiens OX=9606 GN=TF IF=1 CO=9.80E+10 pg/l CS=ms	170	2024-03-01_oamp56-di_io25_3th-defaultcs2_ast4ms_dia_enrichedplasma_nce27_gradient40_01_185.ScanId;v=1;d1=283382.283382.	controllerType=0 controllerNumber=1 scan=283382	34.2218	Ast4m...DIA_EnrichedPlasma_NCE27_Gradient40_01_185.raw.xlsx	Ast4m...EnrichedPlasma_NCE27_Gradient40	1	4	EnrichedPlasma	NCE27	40	./2024-03-01_OAMP56-DI_IO25_3Th-defaultcs2_Ast4m...DIA_EnrichedPlasma_NCE27_Gradient40_01_185.raw/2024-03-01_OAMP56-DI_IO25_3Th-defaultcs2_Ast4m...DIA_EnrichedPlasma_NCE27_Gradient40_01_185.raw.xlsx	D:\Projects\Astral\00_worddoc_and_powerpoints\BioRxiv\naturecoms\SupplementalFile_S11\SupplementalFile_S11\DemoData\smallMGF_annotatorTest.mgf	283382	QQQHLFGSN[GNO:G43728NL]VTDC[+57.021]SGNFC[+57.021]LFRSETK	G43728NL
7919	340076	1284504	K.VC[+57.021]QDC[+57.021]PLLAPLN[+1913.677]DTR.V	513679:3	5	HexNAc(4)Hex(5)NeuAc(1)	C[+57]*2, N[+1914]	1229.1817	3	3685.5305	3685.5236	0	1.9	145	Specific	369.81	332.28	332.28	6.7	148	&gt;ca|NX_P02765-1-CAN|FETUA_HUMAN Alpha-2-HS-glycoprotein OS=Homo sapiens OX=9606 GN=AHSG IF=1 CO=1.10E+11 pg/l CS=ms	2885	2024-03-01_oamp56-di_io25_3th-defaultcs2_ast4ms_dia_enrichedplasma_nce27_gradient40_01_185.ScanId;v=1;d1=283384.283384.	controllerType=0 controllerNumber=1 scan=283384	34.222	Ast4m...DIA_EnrichedPlasma_NCE27_Gradient40_01_185.raw.xlsx	Ast4m...EnrichedPlasma_NCE27_Gradient40	1	4	EnrichedPlasma	NCE27	40	./2024-03-01_OAMP56-DI_IO25_3Th-defaultcs2_Ast4m...DIA_EnrichedPlasma_NCE27_Gradient40_01_185.raw/2024-03-01_OAMP56-DI_IO25_3Th-defaultcs2_Ast4m...DIA_EnrichedPlasma_NCE27_Gradient40_01_185.raw.xlsx	D:\Projects\Astral\00_worddoc_and_powerpoints\BioRxiv\naturecoms\SupplementalFile_S11\SupplementalFile_S11\DemoData\smallMGF_annotatorTest.mgf	283384	VC[+57.021]QDC[+57.021]PLLAPLN[GNO:G43728NL]DTR	G43728NL
7679	332232	1253351	K.TVLTPATNHMGN[+1540.529]VTFTIPANR.E	513700:3	4	HexNAc(2)Hex(7)	N[+1541]	1266.5735	3	3797.7061	3795.6886	2	2.8	74	Specific	276.96	224.24	224.24	4.64	240	&gt;ca|NX_P01024-1-CAN|CO3_HUMAN Complement C3 OS=Homo sapiens OX=9606 GN=C3 IF=1 CO=2.00E+11 pg/l CS=ms	198	2024-03-01_oamp56-di_io25_3th-defaultcs2_ast4ms_dia_enrichedplasma_nce27_gradient40_01_185.ScanId;v=1;d1=283394.283394.	controllerType=0 controllerNumber=1 scan=283394	34.2231	Ast4m...DIA_EnrichedPlasma_NCE27_Gradient40_01_185.raw.xlsx	Ast4m...EnrichedPlasma_NCE27_Gradient40	1	4	EnrichedPlasma	NCE27	40	./2024-03-01_OAMP56-DI_IO25_3Th-defaultcs2_Ast4m...DIA_EnrichedPlasma_NCE27_Gradient40_01_185.raw/2024-03-01_OAMP56-DI_IO25_3Th-defaultcs2_Ast4m...DIA_EnrichedPlasma_NCE27_Gradient40_01_185.raw.xlsx	D:\Projects\Astral\00_worddoc_and_powerpoints\BioRxiv\naturecoms\SupplementalFile_S11\SupplementalFile_S11\DemoData\smallMGF_annotatorTest.mgf	283394	TVLTPATNHMGN[GNO:G49513EB]VTFTIPANR	G49513EB
16063	647115	2144555	R.TEGRPDMKTELFSSSC[+57.021]PGGIMLN[+1913.677]ETGQGYQR.F	513722:4	42	HexNAc(4)Hex(5)NeuAc(1)	C[+57], N[+1914]	1340.8201	4	5360.2585	5360.2544	0	0.8	113	Specific	316.45	143.1	143.1	3.54	53	&gt;ca|NX_O95445-1-CAN|APOM_HUMAN Apolipoprotein M OS=Homo sapiens OX=9606 GN=APOM IF=1 CO=8.20E+09 pg/l CS=ms	2609	2024-03-01_oamp56-di_io25_3th-defaultcs2_ast4ms_dia_enrichedplasma_nce27_gradient40_01_185.ScanId;v=1;d1=283407.283407.	controllerType=0 controllerNumber=1 scan=283407	34.2248	Ast4m...DIA_EnrichedPlasma_NCE27_Gradient40_01_185.raw.xlsx	Ast4m...EnrichedPlasma_NCE27_Gradient40	1	4	EnrichedPlasma	NCE27	40	./2024-03-01_OAMP56-DI_IO25_3Th-defaultcs2_Ast4m...DIA_EnrichedPlasma_NCE27_Gradient40_01_185.raw/2024-03-01_OAMP56-DI_IO25_3Th-defaultcs2_Ast4m...DIA_EnrichedPlasma_NCE27_Gradient40_01_185.raw.xlsx	D:\Projects\Astral\00_worddoc_and_powerpoints\BioRxiv\naturecoms\SupplementalFile_S11\SupplementalFile_S11\DemoData\smallMGF_annotatorTest.mgf	283407	TEGRPDMKTELFSSSC[+57.021]PGGIMLN[GNO:G43728NL]ETGQGYQR	G43728NL
16064	647152	2144633	R.TEGRPDMKTELFSSSC[+57.021]PGGIMLN[+1914.697]ETGQGYQR.F	513723:4	42	HexNAc(4)Hex(5)dHex(2)	C[+57], N[+1915]	1341.5721	4	5363.2668	5361.2748	2	-2.7	113	Specific	228.44	216.44	216.44	2.95	53	&gt;ca|NX_O95445-1-CAN|APOM_HUMAN Apolipoprotein M OS=Homo sapiens OX=9606 GN=APOM IF=1 CO=8.20E+09 pg/l CS=ms	2609	2024-03-01_oamp56-di_io25_3th-defaultcs2_ast4ms_dia_enrichedplasma_nce27_gradient40_01_185.ScanId;v=1;d1=283407.283407.	controllerType=0 controllerNumber=1 scan=283407	34.2248	Ast4m...DIA_EnrichedPlasma_NCE27_Gradient40_01_185.raw.xlsx	Ast4m...EnrichedPlasma_NCE27_Gradient40	1	4	EnrichedPlasma	NCE27	40	./2024-03-01_OAMP56-DI_IO25_3Th-defaultcs2_Ast4m...DIA_EnrichedPlasma_NCE27_Gradient40_01_185.raw/2024-03-01_OAMP56-DI_IO25_3Th-defaultcs2_Ast4m...DIA_EnrichedPlasma_NCE27_Gradient40_01_185.raw.xlsx	D:\Projects\Astral\00_worddoc_and_powerpoints\BioRxiv\naturecoms\SupplementalFile_S11\SupplementalFile_S11\DemoData\smallMGF_annotatorTest.mgf	283407	TEGRPDMKTELFSSSC[+57.021]PGGIMLN[GNO:G63049KF]ETGQGYQR	G63049KF
7487	328626	1241011	K.TVLTPATNHMGN[+1216.423]VTFTIPANREFK.S	513850:4	4	HexNAc(2)Hex(5)	N[+1216]	969.7032	4	3875.7911	3875.7889	0	0.6	74	Specific	429.72	375.68	375.68	5.61	240	&gt;ca|NX_P01024-1-CAN|CO3_HUMAN Complement C3 OS=Homo sapiens OX=9606 GN=C3 IF=1 CO=2.00E+11 pg/l CS=ms	198	2024-03-01_oamp56-di_io25_3th-defaultcs2_ast4ms_dia_enrichedplasma_nce27_gradient40_01_185.ScanId;v=1;d1=283475.283475.	controllerType=0 controllerNumber=1 scan=283475	34.2332	Ast4m...DIA_EnrichedPlasma_NCE27_Gradient40_01_185.raw.xlsx	Ast4m...EnrichedPlasma_NCE27_Gradient40	1	4	EnrichedPlasma	NCE27	40	./2024-03-01_OAMP56-DI_IO25_3Th-defaultcs2_Ast4m...DIA_EnrichedPlasma_NCE27_Gradient40_01_185.raw/2024-03-01_OAMP56-DI_IO25_3Th-defaultcs2_Ast4m...DIA_EnrichedPlasma_NCE27_Gradient40_01_185.raw.xlsx	D:\Projects\Astral\00_worddoc_and_powerpoints\BioRxiv\naturecoms\SupplementalFile_S11\SupplementalFile_S11\DemoData\smallMGF_annotatorTest.mgf	283475	TVLTPATNHMGN[GNO:G44147IO]VTFTIPANREFK	G44147IO
8237	345841	1302074	K.VC[+57.021]QDC[+57.021]PLLAPLN[+3153.116]DTR.V	513857:5	5	HexNAc(5)Hex(6)dHex(2)NeuAc(3)	C[+57]*2, N[+3153]	986.1928	5	4926.9351	4924.9624	2	-6.9	145	Specific	208.67	161.73	14.74	1.75	148	&gt;ca|NX_P02765-1-CAN|FETUA_HUMAN Alpha-2-HS-glycoprotein OS=Homo sapiens OX=9606 GN=AHSG IF=1 CO=1.10E+11 pg/l CS=ms	2885	2024-03-01_oamp56-di_io25_3th-defaultcs2_ast4ms_dia_enrichedplasma_nce27_gradient40_01_185.ScanId;v=1;d1=283479.283479.	controllerType=0 controllerNumber=1 scan=283479	34.2337	Ast4m...DIA_EnrichedPlasma_NCE27_Gradient40_01_185.raw.xlsx	Ast4m...EnrichedPlasma_NCE27_Gradient40	1	4	EnrichedPlasma	NCE27	40	./2024-03-01_OAMP56-DI_IO25_3Th-defaultcs2_Ast4m...DIA_EnrichedPlasma_NCE27_Gradient40_01_185.raw/2024-03-01_OAMP56-DI_IO25_3Th-defaultcs2_Ast4m...DIA_EnrichedPlasma_NCE27_Gradient40_01_185.raw.xlsx	D:\Projects\Astral\00_worddoc_and_powerpoints\BioRxiv\naturecoms\SupplementalFile_S11\SupplementalFile_S11\DemoData\smallMGF_annotatorTest.mgf	283479	VC[+57.021]QDC[+57.021]PLLAPLN[GNO:G87504BP]DTR	G87504BP
13741	546042	1890956	R.LAGKPTHVN[+2059.735]VSVVMAEVDGTC[+57.021].Y	513870:4	10	HexNAc(4)Hex(5)dHex(1)NeuAc(1)	C[+57], N[+2060]	1061.7105	4	4243.8201	4243.8137	0	1.5	332	CRagged	238.17	177.12	177.12	5.69	181	&gt;ca|NX_P01876-1-CAN|IGHA1_HUMAN Immunoglobulin heavy constant alpha 1 OS=Homo sapiens OX=9606 GN=IGHA1 IF=1 CO=1.30E+11 pg/l CS=ms	2172	2024-03-01_oamp56-di_io25_3th-defaultcs2_ast4ms_dia_enrichedplasma_nce27_gradient40_01_185.ScanId;v=1;d1=283486.283486.	controllerType=0 controllerNumber=1 scan=283486	34.2346	Ast4m...DIA_EnrichedPlasma_NCE27_Gradient40_01_185.raw.xlsx	Ast4m...EnrichedPlasma_NCE27_Gradient40	1	4	EnrichedPlasma	NCE27	40	./2024-03-01_OAMP56-DI_IO25_3Th-defaultcs2_Ast4m...DIA_EnrichedPlasma_NCE27_Gradient40_01_185.raw/2024-03-01_OAMP56-DI_IO25_3Th-defaultcs2_Ast4m...DIA_EnrichedPlasma_NCE27_Gradient40_01_185.raw.xlsx	D:\Projects\Astral\00_worddoc_and_powerpoints\BioRxiv\naturecoms\SupplementalFile_S11\SupplementalFile_S11\DemoData\smallMGF_annotatorTest.mgf	283486	LAGKPTHVN[GNO:G53156IG]VSVVMAEVDGTC[+57.021]	G53156IG
7458	327941	1239141	K.TVLTPATNHMGN[+1216.423]VTFTIPANR.E	513895:3	4	HexNAc(2)Hex(5)	N[+1216]	1158.1957	3	3472.5727	3471.583	1	-3.9	74	Specific	437.43	363.12	363.12	6.83	240	&gt;ca|NX_P01024-1-CAN|CO3_HUMAN Complement C3 OS=Homo sapiens OX=9606 GN=C3 IF=1 CO=2.00E+11 pg/l CS=ms	198	2024-03-01_oamp56-di_io25_3th-defaultcs2_ast4ms_dia_enrichedplasma_nce27_gradient40_01_185.ScanId;v=1;d1=283499.283499.	controllerType=0 controllerNumber=1 scan=283499	34.236	Ast4m...DIA_EnrichedPlasma_NCE27_Gradient40_01_185.raw.xlsx	Ast4m...EnrichedPlasma_NCE27_Gradient40	1	4	EnrichedPlasma	NCE27	40	./2024-03-01_OAMP56-DI_IO25_3Th-defaultcs2_Ast4m...DIA_EnrichedPlasma_NCE27_Gradient40_01_185.raw/2024-03-01_OAMP56-DI_IO25_3Th-defaultcs2_Ast4m...DIA_EnrichedPlasma_NCE27_Gradient40_01_185.raw.xlsx	D:\Projects\Astral\00_worddoc_and_powerpoints\BioRxiv\naturecoms\SupplementalFile_S11\SupplementalFile_S11\DemoData\smallMGF_annotatorTest.mgf	283499	TVLTPATNHMGN[GNO:G44147IO]VTFTIPANR	G44147IO
7553	329436	1244368	K.TVLTPATNHMGN[+1378.476]VTFTIPANR.E	513912:3	4	HexNAc(2)Hex(6)	N[+1378]	1212.2153	3	3634.6312	3633.6358	1	-2.2	74	Specific	273.79	273.79	273.79	3.84	240	&gt;ca|NX_P01024-1-CAN|CO3_HUMAN Complement C3 OS=Homo sapiens OX=9606 GN=C3 IF=1 CO=2.00E+11 pg/l CS=ms	198	2024-03-01_oamp56-di_io25_3th-defaultcs2_ast4ms_dia_enrichedplasma_nce27_gradient40_01_185.ScanId;v=1;d1=283508.283508.	controllerType=0 controllerNumber=1 scan=283508	34.2371	Ast4m...DIA_EnrichedPlasma_NCE27_Gradient40_01_185.raw.xlsx	Ast4m...EnrichedPlasma_NCE27_Gradient40	1	4	EnrichedPlasma	NCE27	40	./2024-03-01_OAMP56-DI_IO25_3Th-defaultcs2_Ast4m...DIA_EnrichedPlasma_NCE27_Gradient40_01_185.raw/2024-03-01_OAMP56-DI_IO25_3Th-defaultcs2_Ast4m...DIA_EnrichedPlasma_NCE27_Gradient40_01_185.raw.xlsx	D:\Projects\Astral\00_worddoc_and_powerpoints\BioRxiv\naturecoms\SupplementalFile_S11\SupplementalFile_S11\DemoData\smallMGF_annotatorTest.mgf	283508	TVLTPATNHMGN[GNO:G74112GC]VTFTIPANR	G74112GC
7922	340079	1284507	K.VC[+57.021]QDC[+57.021]PLLAPLN[+1913.677]DTR.V	513917:3	5	HexNAc(4)Hex(5)NeuAc(1)	C[+57]*2, N[+1914]	1229.1808	3	3685.528	3685.5236	0	1.2	145	Specific	354.57	345.1	345.1	6.8	148	&gt;ca|NX_P02765-1-CAN|FETUA_HUMAN Alpha-2-HS-glycoprotein OS=Homo sapiens OX=9606 GN=AHSG IF=1 CO=1.10E+11 pg/l CS=ms	2885	2024-03-01_oamp56-di_io25_3th-defaultcs2_ast4ms_dia_enrichedplasma_nce27_gradient40_01_185.ScanId;v=1;d1=283511.283511.	controllerType=0 controllerNumber=1 scan=283511	34.2374	Ast4m...DIA_EnrichedPlasma_NCE27_Gradient40_01_185.raw.xlsx	Ast4m...EnrichedPlasma_NCE27_Gradient40	1	4	EnrichedPlasma	NCE27	40	./2024-03-01_OAMP56-DI_IO25_3Th-defaultcs2_Ast4m...DIA_EnrichedPlasma_NCE27_Gradient40_01_185.raw/2024-03-01_OAMP56-DI_IO25_3Th-defaultcs2_Ast4m...DIA_EnrichedPlasma_NCE27_Gradient40_01_185.raw.xlsx	D:\Projects\Astral\00_worddoc_and_powerpoints\BioRxiv\naturecoms\SupplementalFile_S11\SupplementalFile_S11\DemoData\smallMGF_annotatorTest.mgf	283511	VC[+57.021]QDC[+57.021]PLLAPLN[GNO:G43728NL]DTR	G43728NL
13612	544175	1887071	R.LAGKPTHVN[+1694.603]VSVVMAEVDGTC[+57.021].Y	513929:3	10	HexNAc(3)Hex(4)dHex(1)NeuAc(1)	C[+57], N[+1695]	1293.5655	3	3878.6819	3878.6815	0	0.1	332	CRagged	180.65	180.65	180.65	3.3	181	&gt;ca|NX_P01876-1-CAN|IGHA1_HUMAN Immunoglobulin heavy constant alpha 1 OS=Homo sapiens OX=9606 GN=IGHA1 IF=1 CO=1.30E+11 pg/l CS=ms	2172	2024-03-01_oamp56-di_io25_3th-defaultcs2_ast4ms_dia_enrichedplasma_nce27_gradient40_01_185.ScanId;v=1;d1=283517.283517.	controllerType=0 controllerNumber=1 scan=283517	34.2382	Ast4m...DIA_EnrichedPlasma_NCE27_Gradient40_01_185.raw.xlsx	Ast4m...EnrichedPlasma_NCE27_Gradient40	1	4	EnrichedPlasma	NCE27	40	./2024-03-01_OAMP56-DI_IO25_3Th-defaultcs2_Ast4m...DIA_EnrichedPlasma_NCE27_Gradient40_01_185.raw/2024-03-01_OAMP56-DI_IO25_3Th-defaultcs2_Ast4m...DIA_EnrichedPlasma_NCE27_Gradient40_01_185.raw.xlsx	D:\Projects\Astral\00_worddoc_and_powerpoints\BioRxiv\naturecoms\SupplementalFile_S11\SupplementalFile_S11\DemoData\smallMGF_annotatorTest.mgf	283517	LAGKPTHVN[GNO:G15921HT]VSVVMAEVDGTC[+57.021]	G15921HT
13613	544176	1887071	R.LAGKPTHVN[+1694.603]VSVVMAEVDGTC[+57.021].Y	513929:3	10	HexNAc(3)Hex(4)dHex(1)NeuAc(1)	C[+57], N[+1695]	1293.5655	3	3878.6819	3878.6815	0	0.1	332	CRagged	180.65	180.65	180.65	3.3	181	&gt;ca|NX_P01876-1-CAN|IGHA1_HUMAN Immunoglobulin heavy constant alpha 1 OS=Homo sapiens OX=9606 GN=IGHA1 IF=1 CO=1.30E+11 pg/l CS=ms	2172	2024-03-01_oamp56-di_io25_3th-defaultcs2_ast4ms_dia_enrichedplasma_nce27_gradient40_01_185.ScanId;v=1;d1=283517.283517.	controllerType=0 controllerNumber=1 scan=283517	34.2382	Ast4m...DIA_EnrichedPlasma_NCE27_Gradient40_01_185.raw.xlsx	Ast4m...EnrichedPlasma_NCE27_Gradient40	1	4	EnrichedPlasma	NCE27	40	./2024-03-01_OAMP56-DI_IO25_3Th-defaultcs2_Ast4m...DIA_EnrichedPlasma_NCE27_Gradient40_01_185.raw/2024-03-01_OAMP56-DI_IO25_3Th-defaultcs2_Ast4m...DIA_EnrichedPlasma_NCE27_Gradient40_01_185.raw.xlsx	D:\Projects\Astral\00_worddoc_and_powerpoints\BioRxiv\naturecoms\SupplementalFile_S11\SupplementalFile_S11\DemoData\smallMGF_annotatorTest.mgf	283517	LAGKPTHVN[GNO:G09723NO]VSVVMAEVDGTC[+57.021]	G09723NO
13738	546039	1890953	R.LAGKPTHVN[+2059.735]VSVVMAEVDGTC[+57.021].Y	513956:3	10	HexNAc(4)Hex(5)dHex(1)NeuAc(1)	C[+57], N[+2060]	1415.2784	3	4243.8206	4243.8137	0	1.6	332	CRagged	263.56	189.07	189.07	6.67	181	&gt;ca|NX_P01876-1-CAN|IGHA1_HUMAN Immunoglobulin heavy constant alpha 1 OS=Homo sapiens OX=9606 GN=IGHA1 IF=1 CO=1.30E+11 pg/l CS=ms	2172	2024-03-01_oamp56-di_io25_3th-defaultcs2_ast4ms_dia_enrichedplasma_nce27_gradient40_01_185.ScanId;v=1;d1=283533.283533.	controllerType=0 controllerNumber=1 scan=283533	34.2402	Ast4m...DIA_EnrichedPlasma_NCE27_Gradient40_01_185.raw.xlsx	Ast4m...EnrichedPlasma_NCE27_Gradient40	1	4	EnrichedPlasma	NCE27	40	./2024-03-01_OAMP56-DI_IO25_3Th-defaultcs2_Ast4m...DIA_EnrichedPlasma_NCE27_Gradient40_01_185.raw/2024-03-01_OAMP56-DI_IO25_3Th-defaultcs2_Ast4m...DIA_EnrichedPlasma_NCE27_Gradient40_01_185.raw.xlsx	D:\Projects\Astral\00_worddoc_and_powerpoints\BioRxiv\naturecoms\SupplementalFile_S11\SupplementalFile_S11\DemoData\smallMGF_annotatorTest.mgf	283533	LAGKPTHVN[GNO:G53156IG]VSVVMAEVDGTC[+57.021]	G53156IG
9061	381308	1435800	K.VVLHPN[+2204.772]YSQVDIGLIK.L	514044:4	2	HexNAc(4)Hex(5)NeuAc(2)	N[+2205]	1000.7018	4	3999.7855	3999.7837	0	0.4	236	Specific	283.88	283.88	283.88	4.67	286	&gt;ca|NX_P00738-1-CAN|HPT_HUMAN Haptoglobin OS=Homo sapiens OX=9606 GN=HP IF=1 CO=1.00E+11 pg/l CS=ms	634	2024-03-01_oamp56-di_io25_3th-defaultcs2_ast4ms_dia_enrichedplasma_nce27_gradient40_01_185.ScanId;v=1;d1=283575.283575.	controllerType=0 controllerNumber=1 scan=283575	34.2455	Ast4m...DIA_EnrichedPlasma_NCE27_Gradient40_01_185.raw.xlsx	Ast4m...EnrichedPlasma_NCE27_Gradient40	1	4	EnrichedPlasma	NCE27	40	./2024-03-01_OAMP56-DI_IO25_3Th-defaultcs2_Ast4m...DIA_EnrichedPlasma_NCE27_Gradient40_01_185.raw/2024-03-01_OAMP56-DI_IO25_3Th-defaultcs2_Ast4m...DIA_EnrichedPlasma_NCE27_Gradient40_01_185.raw.xlsx	D:\Projects\Astral\00_worddoc_and_powerpoints\BioRxiv\naturecoms\SupplementalFile_S11\SupplementalFile_S11\DemoData\smallMGF_annotatorTest.mgf	283575	VVLHPN[GNO:G43679GQ]YSQVDIGLIK	G43679GQ
7589	330651	1247281	K.TVLTPATNHMGN[+1378.476]VTFTIPANREFK.S	514047:4	4	HexNAc(2)Hex(6)	N[+1378]	1010.2175	4	4037.8482	4037.8418	0	1.6	74	Specific	452.8	451.46	451.46	7.94	240	&gt;ca|NX_P01024-1-CAN|CO3_HUMAN Complement C3 OS=Homo sapiens OX=9606 GN=C3 IF=1 CO=2.00E+11 pg/l CS=ms	198	2024-03-01_oamp56-di_io25_3th-defaultcs2_ast4ms_dia_enrichedplasma_nce27_gradient40_01_185.ScanId;v=1;d1=283577.283577.	controllerType=0 controllerNumber=1 scan=283577	34.2457	Ast4m...DIA_EnrichedPlasma_NCE27_Gradient40_01_185.raw.xlsx	Ast4m...EnrichedPlasma_NCE27_Gradient40	1	4	EnrichedPlasma	NCE27	40	./2024-03-01_OAMP56-DI_IO25_3Th-defaultcs2_Ast4m...DIA_EnrichedPlasma_NCE27_Gradient40_01_185.raw/2024-03-01_OAMP56-DI_IO25_3Th-defaultcs2_Ast4m...DIA_EnrichedPlasma_NCE27_Gradient40_01_185.raw.xlsx	D:\Projects\Astral\00_worddoc_and_powerpoints\BioRxiv\naturecoms\SupplementalFile_S11\SupplementalFile_S11\DemoData\smallMGF_annotatorTest.mgf	283577	TVLTPATNHMGN[GNO:G74112GC]VTFTIPANREFK	G74112GC
12527	510089	1796510	R.GTAGNALMDGASQLM[+15.995]GEN[+2204.772]R.T	514057:4	7	HexNAc(4)Hex(5)NeuAc(2)	M[+16], N[+2205]	1029.1634	4	4113.6317	4113.6263	0	1.3	377	Specific	256.42	156.3	40.93	3.85	196	&gt;ca|NX_P02675-1-CAN|FIBB_HUMAN Fibrinogen beta chain OS=Homo sapiens OX=9606 GN=FGB IF=1 CO=1.10E+11 pg/l CS=ms	2805	2024-03-01_oamp56-di_io25_3th-defaultcs2_ast4ms_dia_enrichedplasma_nce27_gradient40_01_185.ScanId;v=1;d1=283582.283582.	controllerType=0 controllerNumber=1 scan=283582	34.2464	Ast4m...DIA_EnrichedPlasma_NCE27_Gradient40_01_185.raw.xlsx	Ast4m...EnrichedPlasma_NCE27_Gradient40	1	4	EnrichedPlasma	NCE27	40	./2024-03-01_OAMP56-DI_IO25_3Th-defaultcs2_Ast4m...DIA_EnrichedPlasma_NCE27_Gradient40_01_185.raw/2024-03-01_OAMP56-DI_IO25_3Th-defaultcs2_Ast4m...DIA_EnrichedPlasma_NCE27_Gradient40_01_185.raw.xlsx	D:\Projects\Astral\00_worddoc_and_powerpoints\BioRxiv\naturecoms\SupplementalFile_S11\SupplementalFile_S11\DemoData\smallMGF_annotatorTest.mgf	283582	GTAGNALMDGASQLM[+15.995]GEN[GNO:G43679GQ]R	G43679GQ
13727	546028	1890942	R.LAGKPTHVN[+2059.735]VSVVMAEVDGTC[+57.021].Y	514071:4	10	HexNAc(4)Hex(5)dHex(1)NeuAc(1)	C[+57], N[+2060]	1061.7099	4	4243.8177	4243.8137	0	0.9	332	CRagged	323.97	275.86	275.86	6.9	181	&gt;ca|NX_P01876-1-CAN|IGHA1_HUMAN Immunoglobulin heavy constant alpha 1 OS=Homo sapiens OX=9606 GN=IGHA1 IF=1 CO=1.30E+11 pg/l CS=ms	2172	2024-03-01_oamp56-di_io25_3th-defaultcs2_ast4ms_dia_enrichedplasma_nce27_gradient40_01_185.ScanId;v=1;d1=283590.283590.	controllerType=0 controllerNumber=1 scan=283590	34.2473	Ast4m...DIA_EnrichedPlasma_NCE27_Gradient40_01_185.raw.xlsx	Ast4m...EnrichedPlasma_NCE27_Gradient40	1	4	EnrichedPlasma	NCE27	40	./2024-03-01_OAMP56-DI_IO25_3Th-defaultcs2_Ast4m...DIA_EnrichedPlasma_NCE27_Gradient40_01_185.raw/2024-03-01_OAMP56-DI_IO25_3Th-defaultcs2_Ast4m...DIA_EnrichedPlasma_NCE27_Gradient40_01_185.raw.xlsx	D:\Projects\Astral\00_worddoc_and_powerpoints\BioRxiv\naturecoms\SupplementalFile_S11\SupplementalFile_S11\DemoData\smallMGF_annotatorTest.mgf	283590	LAGKPTHVN[GNO:G53156IG]VSVVMAEVDGTC[+57.021]	G53156IG
13983	551108	1901077	R.LAGKPTHVN[+2424.867]VSVVMAEVDGTC[+57.021].Y	514103:4	10	HexNAc(5)Hex(6)dHex(1)NeuAc(1)	C[+57], N[+2425]	1152.9936	4	4608.9525	4608.9459	0	1.4	332	CRagged	260.65	192.22	192.22	5.92	181	&gt;ca|NX_P01876-1-CAN|IGHA1_HUMAN Immunoglobulin heavy constant alpha 1 OS=Homo sapiens OX=9606 GN=IGHA1 IF=1 CO=1.30E+11 pg/l CS=ms	2172	2024-03-01_oamp56-di_io25_3th-defaultcs2_ast4ms_dia_enrichedplasma_nce27_gradient40_01_185.ScanId;v=1;d1=283608.283608.	controllerType=0 controllerNumber=1 scan=283608	34.2493	Ast4m...DIA_EnrichedPlasma_NCE27_Gradient40_01_185.raw.xlsx	Ast4m...EnrichedPlasma_NCE27_Gradient40	1	4	EnrichedPlasma	NCE27	40	./2024-03-01_OAMP56-DI_IO25_3Th-defaultcs2_Ast4m...DIA_EnrichedPlasma_NCE27_Gradient40_01_185.raw/2024-03-01_OAMP56-DI_IO25_3Th-defaultcs2_Ast4m...DIA_EnrichedPlasma_NCE27_Gradient40_01_185.raw.xlsx	D:\Projects\Astral\00_worddoc_and_powerpoints\BioRxiv\naturecoms\SupplementalFile_S11\SupplementalFile_S11\DemoData\smallMGF_annotatorTest.mgf	283608	LAGKPTHVN[GNO:G19992GW]VSVVMAEVDGTC[+57.021]	G19992GW
1610	64319	246480	K.DRQDGEEVLQC[+57.021]MPVC[+57.021]GRPVTPIAQN[+2204.772]QTTLGSSR.A	514115:5	174	HexNAc(4)Hex(5)NeuAc(2)	C[+57]*2, N[+2205]	1181.7139	5	5904.5402	5904.536	0	0.7	218	Specific	223.96	223.96	190.44	2.86	18	&gt;ca|NX_Q9NZP8-1-CAN|C1RL_HUMAN Complement C1r subcomponent-like protein OS=Homo sapiens OX=9606 GN=C1RL IF=1 CO=1.50E+10 pg/l CS=ms	1558	2024-03-01_oamp56-di_io25_3th-defaultcs2_ast4ms_dia_enrichedplasma_nce27_gradient40_01_185.ScanId;v=1;d1=283614.283614.	controllerType=0 controllerNumber=1 scan=283614	34.25	Ast4m...DIA_EnrichedPlasma_NCE27_Gradient40_01_185.raw.xlsx	Ast4m...EnrichedPlasma_NCE27_Gradient40	1	4	EnrichedPlasma	NCE27	40	./2024-03-01_OAMP56-DI_IO25_3Th-defaultcs2_Ast4m...DIA_EnrichedPlasma_NCE27_Gradient40_01_185.raw/2024-03-01_OAMP56-DI_IO25_3Th-defaultcs2_Ast4m...DIA_EnrichedPlasma_NCE27_Gradient40_01_185.raw.xlsx	D:\Projects\Astral\00_worddoc_and_powerpoints\BioRxiv\naturecoms\SupplementalFile_S11\SupplementalFile_S11\DemoData\smallMGF_annotatorTest.mgf	283614	DRQDGEEVLQC[+57.021]MPVC[+57.021]GRPVTPIAQN[GNO:G43679GQ]QTTLGSSR	G43679GQ
15349	615825	2065798	R.QQQHLFGSN[+1913.677]VTDC[+57.021]SGNFC[+57.021]LFRSETK.D	514123:4	1	HexNAc(4)Hex(5)NeuAc(1)	C[+57]*2, N[+1914]	1219.2618	4	4874.0252	4874.0184	0	1.4	622	Specific	290.65	224.4	224.4	4.15	310	&gt;ca|NX_P02787-1-CAN|TRFE_HUMAN Serotransferrin OS=Homo sapiens OX=9606 GN=TF IF=1 CO=9.80E+10 pg/l CS=ms	170	2024-03-01_oamp56-di_io25_3th-defaultcs2_ast4ms_dia_enrichedplasma_nce27_gradient40_01_185.ScanId;v=1;d1=283619.283619.	controllerType=0 controllerNumber=1 scan=283619	34.2507	Ast4m...DIA_EnrichedPlasma_NCE27_Gradient40_01_185.raw.xlsx	Ast4m...EnrichedPlasma_NCE27_Gradient40	1	4	EnrichedPlasma	NCE27	40	./2024-03-01_OAMP56-DI_IO25_3Th-defaultcs2_Ast4m...DIA_EnrichedPlasma_NCE27_Gradient40_01_185.raw/2024-03-01_OAMP56-DI_IO25_3Th-defaultcs2_Ast4m...DIA_EnrichedPlasma_NCE27_Gradient40_01_185.raw.xlsx	D:\Projects\Astral\00_worddoc_and_powerpoints\BioRxiv\naturecoms\SupplementalFile_S11\SupplementalFile_S11\DemoData\smallMGF_annotatorTest.mgf	283619	QQQHLFGSN[GNO:G43728NL]VTDC[+57.021]SGNFC[+57.021]LFRSETK	G43728NL
7894	340051	1284479	K.VC[+57.021]QDC[+57.021]PLLAPLN[+1913.677]DTR.V	514126:3	5	HexNAc(4)Hex(5)NeuAc(1)	C[+57]*2, N[+1914]	1229.1812	3	3685.5291	3685.5236	0	1.5	145	Specific	491.29	325.35	325.35	6.97	148	&gt;ca|NX_P02765-1-CAN|FETUA_HUMAN Alpha-2-HS-glycoprotein OS=Homo sapiens OX=9606 GN=AHSG IF=1 CO=1.10E+11 pg/l CS=ms	2885	2024-03-01_oamp56-di_io25_3th-defaultcs2_ast4ms_dia_enrichedplasma_nce27_gradient40_01_185.ScanId;v=1;d1=283621.283621.	controllerType=0 controllerNumber=1 scan=283621	34.2509	Ast4m...DIA_EnrichedPlasma_NCE27_Gradient40_01_185.raw.xlsx	Ast4m...EnrichedPlasma_NCE27_Gradient40	1	4	EnrichedPlasma	NCE27	40	./2024-03-01_OAMP56-DI_IO25_3Th-defaultcs2_Ast4m...DIA_EnrichedPlasma_NCE27_Gradient40_01_185.raw/2024-03-01_OAMP56-DI_IO25_3Th-defaultcs2_Ast4m...DIA_EnrichedPlasma_NCE27_Gradient40_01_185.raw.xlsx	D:\Projects\Astral\00_worddoc_and_powerpoints\BioRxiv\naturecoms\SupplementalFile_S11\SupplementalFile_S11\DemoData\smallMGF_annotatorTest.mgf	283621	VC[+57.021]QDC[+57.021]PLLAPLN[GNO:G43728NL]DTR	G43728NL
9994	413711	1550888	R.ADGTVNQIEGEATPVN[+2278.809]LTEPAKLEVK.F	514137:4	24	HexNAc(5)Hex(6)NeuAc(1)	N[+2279]	1251.3129	4	5002.2296	5002.219	0	2.1	83	Specific	349.09	233.25	233.25	4.54	86	&gt;ca|NX_P05090-1-CAN|APOD_HUMAN Apolipoprotein D OS=Homo sapiens OX=9606 GN=APOD IF=1 CO=9.00E+10 pg/l CS=ms	1888	2024-03-01_oamp56-di_io25_3th-defaultcs2_ast4ms_dia_enrichedplasma_nce27_gradient40_01_185.ScanId;v=1;d1=283627.283627.	controllerType=0 controllerNumber=1 scan=283627	34.2516	Ast4m...DIA_EnrichedPlasma_NCE27_Gradient40_01_185.raw.xlsx	Ast4m...EnrichedPlasma_NCE27_Gradient40	1	4	EnrichedPlasma	NCE27	40	./2024-03-01_OAMP56-DI_IO25_3Th-defaultcs2_Ast4m...DIA_EnrichedPlasma_NCE27_Gradient40_01_185.raw/2024-03-01_OAMP56-DI_IO25_3Th-defaultcs2_Ast4m...DIA_EnrichedPlasma_NCE27_Gradient40_01_185.raw.xlsx	D:\Projects\Astral\00_worddoc_and_powerpoints\BioRxiv\naturecoms\SupplementalFile_S11\SupplementalFile_S11\DemoData\smallMGF_annotatorTest.mgf	283627	ADGTVNQIEGEATPVN[GNO:G08670FK]LTEPAKLEVK	G08670FK
7675	332228	1253347	K.TVLTPATNHMGN[+1540.529]VTFTIPANR.E	514144:3	4	HexNAc(2)Hex(7)	N[+1541]	1266.2304	3	3796.6767	3795.6886	1	-4	74	Specific	335.1	304.46	304.46	5.18	240	&gt;ca|NX_P01024-1-CAN|CO3_HUMAN Complement C3 OS=Homo sapiens OX=9606 GN=C3 IF=1 CO=2.00E+11 pg/l CS=ms	198	2024-03-01_oamp56-di_io25_3th-defaultcs2_ast4ms_dia_enrichedplasma_nce27_gradient40_01_185.ScanId;v=1;d1=283631.283631.	controllerType=0 controllerNumber=1 scan=283631	34.252	Ast4m...DIA_EnrichedPlasma_NCE27_Gradient40_01_185.raw.xlsx	Ast4m...EnrichedPlasma_NCE27_Gradient40	1	4	EnrichedPlasma	NCE27	40	./2024-03-01_OAMP56-DI_IO25_3Th-defaultcs2_Ast4m...DIA_EnrichedPlasma_NCE27_Gradient40_01_185.raw/2024-03-01_OAMP56-DI_IO25_3Th-defaultcs2_Ast4m...DIA_EnrichedPlasma_NCE27_Gradient40_01_185.raw.xlsx	D:\Projects\Astral\00_worddoc_and_powerpoints\BioRxiv\naturecoms\SupplementalFile_S11\SupplementalFile_S11\DemoData\smallMGF_annotatorTest.mgf	283631	TVLTPATNHMGN[GNO:G49513EB]VTFTIPANR	G49513EB
16062	647114	2144554	R.TEGRPDMKTELFSSSC[+57.021]PGGIMLN[+1913.677]ETGQGYQR.F	514168:4	42	HexNAc(4)Hex(5)NeuAc(1)	C[+57], N[+1914]	1340.8204	4	5360.2599	5360.2544	0	1	113	Specific	444.41	442.75	352.23	8.09	53	&gt;ca|NX_O95445-1-CAN|APOM_HUMAN Apolipoprotein M OS=Homo sapiens OX=9606 GN=APOM IF=1 CO=8.20E+09 pg/l CS=ms	2609	2024-03-01_oamp56-di_io25_3th-defaultcs2_ast4ms_dia_enrichedplasma_nce27_gradient40_01_185.ScanId;v=1;d1=283644.283644.	controllerType=0 controllerNumber=1 scan=283644	34.2535	Ast4m...DIA_EnrichedPlasma_NCE27_Gradient40_01_185.raw.xlsx	Ast4m...EnrichedPlasma_NCE27_Gradient40	1	4	EnrichedPlasma	NCE27	40	./2024-03-01_OAMP56-DI_IO25_3Th-defaultcs2_Ast4m...DIA_EnrichedPlasma_NCE27_Gradient40_01_185.raw/2024-03-01_OAMP56-DI_IO25_3Th-defaultcs2_Ast4m...DIA_EnrichedPlasma_NCE27_Gradient40_01_185.raw.xlsx	D:\Projects\Astral\00_worddoc_and_powerpoints\BioRxiv\naturecoms\SupplementalFile_S11\SupplementalFile_S11\DemoData\smallMGF_annotatorTest.mgf	283644	TEGRPDMKTELFSSSC[+57.021]PGGIMLN[GNO:G43728NL]ETGQGYQR	G43728NL
13987	551112	1901081	R.LAGKPTHVN[+2424.867]VSVVMAEVDGTC[+57.021].Y	514239:3	10	HexNAc(5)Hex(6)dHex(1)NeuAc(1)	C[+57], N[+2425]	1536.9893	3	4608.9534	4608.9459	0	1.6	332	CRagged	182.03	64.08	64.08	2.65	181	&gt;ca|NX_P01876-1-CAN|IGHA1_HUMAN Immunoglobulin heavy constant alpha 1 OS=Homo sapiens OX=9606 GN=IGHA1 IF=1 CO=1.30E+11 pg/l CS=ms	2172	2024-03-01_oamp56-di_io25_3th-defaultcs2_ast4ms_dia_enrichedplasma_nce27_gradient40_01_185.ScanId;v=1;d1=283685.283685.	controllerType=0 controllerNumber=1 scan=283685	34.2584	Ast4m...DIA_EnrichedPlasma_NCE27_Gradient40_01_185.raw.xlsx	Ast4m...EnrichedPlasma_NCE27_Gradient40	1	4	EnrichedPlasma	NCE27	40	./2024-03-01_OAMP56-DI_IO25_3Th-defaultcs2_Ast4m...DIA_EnrichedPlasma_NCE27_Gradient40_01_185.raw/2024-03-01_OAMP56-DI_IO25_3Th-defaultcs2_Ast4m...DIA_EnrichedPlasma_NCE27_Gradient40_01_185.raw.xlsx	D:\Projects\Astral\00_worddoc_and_powerpoints\BioRxiv\naturecoms\SupplementalFile_S11\SupplementalFile_S11\DemoData\smallMGF_annotatorTest.mgf	283685	LAGKPTHVN[GNO:G19992GW]VSVVMAEVDGTC[+57.021]	G19992GW
7494	328633	1241018	K.TVLTPATNHMGN[+1216.423]VTFTIPANREFK.S	514294:4	4	HexNAc(2)Hex(5)	N[+1216]	969.7061	4	3875.8026	3875.7889	0	3.5	74	Specific	289.29	254.85	254.85	3.21	240	&gt;ca|NX_P01024-1-CAN|CO3_HUMAN Complement C3 OS=Homo sapiens OX=9606 GN=C3 IF=1 CO=2.00E+11 pg/l CS=ms	198	2024-03-01_oamp56-di_io25_3th-defaultcs2_ast4ms_dia_enrichedplasma_nce27_gradient40_01_185.ScanId;v=1;d1=283712.283712.	controllerType=0 controllerNumber=1 scan=283712	34.262	Ast4m...DIA_EnrichedPlasma_NCE27_Gradient40_01_185.raw.xlsx	Ast4m...EnrichedPlasma_NCE27_Gradient40	1	4	EnrichedPlasma	NCE27	40	./2024-03-01_OAMP56-DI_IO25_3Th-defaultcs2_Ast4m...DIA_EnrichedPlasma_NCE27_Gradient40_01_185.raw/2024-03-01_OAMP56-DI_IO25_3Th-defaultcs2_Ast4m...DIA_EnrichedPlasma_NCE27_Gradient40_01_185.raw.xlsx	D:\Projects\Astral\00_worddoc_and_powerpoints\BioRxiv\naturecoms\SupplementalFile_S11\SupplementalFile_S11\DemoData\smallMGF_annotatorTest.mgf	283712	TVLTPATNHMGN[GNO:G44147IO]VTFTIPANREFK	G44147IO
8718	376436	1421008	K.VVLHPN[+1622.582]YSQVDIGLIK.L	514336:3	2	HexNAc(4)Hex(5)	N[+1623]	1139.8711	3	3417.5988	3417.5929	0	1.7	236	Specific	297.76	297.76	297.76	5.51	286	&gt;ca|NX_P00738-1-CAN|HPT_HUMAN Haptoglobin OS=Homo sapiens OX=9606 GN=HP IF=1 CO=1.00E+11 pg/l CS=ms	634	2024-03-01_oamp56-di_io25_3th-defaultcs2_ast4ms_dia_enrichedplasma_nce27_gradient40_01_185.ScanId;v=1;d1=283735.283735.	controllerType=0 controllerNumber=1 scan=283735	34.2646	Ast4m...DIA_EnrichedPlasma_NCE27_Gradient40_01_185.raw.xlsx	Ast4m...EnrichedPlasma_NCE27_Gradient40	1	4	EnrichedPlasma	NCE27	40	./2024-03-01_OAMP56-DI_IO25_3Th-defaultcs2_Ast4m...DIA_EnrichedPlasma_NCE27_Gradient40_01_185.raw/2024-03-01_OAMP56-DI_IO25_3Th-defaultcs2_Ast4m...DIA_EnrichedPlasma_NCE27_Gradient40_01_185.raw.xlsx	D:\Projects\Astral\00_worddoc_and_powerpoints\BioRxiv\naturecoms\SupplementalFile_S11\SupplementalFile_S11\DemoData\smallMGF_annotatorTest.mgf	283735	VVLHPN[GNO:G17434DR]YSQVDIGLIK	G17434DR
7465	327948	1239148	K.TVLTPATNHMGN[+1216.423]VTFTIPANR.E	514337:3	4	HexNAc(2)Hex(5)	N[+1216]	1158.1955	3	3472.5719	3471.583	1	-4.2	74	Specific	306.45	306.45	306.45	4.74	240	&gt;ca|NX_P01024-1-CAN|CO3_HUMAN Complement C3 OS=Homo sapiens OX=9606 GN=C3 IF=1 CO=2.00E+11 pg/l CS=ms	198	2024-03-01_oamp56-di_io25_3th-defaultcs2_ast4ms_dia_enrichedplasma_nce27_gradient40_01_185.ScanId;v=1;d1=283736.283736.	controllerType=0 controllerNumber=1 scan=283736	34.2648	Ast4m...DIA_EnrichedPlasma_NCE27_Gradient40_01_185.raw.xlsx	Ast4m...EnrichedPlasma_NCE27_Gradient40	1	4	EnrichedPlasma	NCE27	40	./2024-03-01_OAMP56-DI_IO25_3Th-defaultcs2_Ast4m...DIA_EnrichedPlasma_NCE27_Gradient40_01_185.raw/2024-03-01_OAMP56-DI_IO25_3Th-defaultcs2_Ast4m...DIA_EnrichedPlasma_NCE27_Gradient40_01_185.raw.xlsx	D:\Projects\Astral\00_worddoc_and_powerpoints\BioRxiv\naturecoms\SupplementalFile_S11\SupplementalFile_S11\DemoData\smallMGF_annotatorTest.mgf	283736	TVLTPATNHMGN[GNO:G44147IO]VTFTIPANR	G44147IO
12856	517581	1814907	R.HGIQYFNN[+2204.772]NTQHSSLFM[+15.995]LNEVK.R	514354:4	59	HexNAc(4)Hex(5)NeuAc(2)	M[+16], N[+2205]	1211.264	4	4842.034	4842.0239	0	2.1	162	Specific	247.19	67.84	67.84	2.32	36	&gt;ca|NX_P01042-1-CAN|KNG1_HUMAN Kininogen-1 OS=Homo sapiens OX=9606 GN=KNG1 IF=1 CO=4.70E+10 pg/l CS=ms	672	2024-03-01_oamp56-di_io25_3th-defaultcs2_ast4ms_dia_enrichedplasma_nce27_gradient40_01_185.ScanId;v=1;d1=283745.283745.	controllerType=0 controllerNumber=1 scan=283745	34.2659	Ast4m...DIA_EnrichedPlasma_NCE27_Gradient40_01_185.raw.xlsx	Ast4m...EnrichedPlasma_NCE27_Gradient40	1	4	EnrichedPlasma	NCE27	40	./2024-03-01_OAMP56-DI_IO25_3Th-defaultcs2_Ast4m...DIA_EnrichedPlasma_NCE27_Gradient40_01_185.raw/2024-03-01_OAMP56-DI_IO25_3Th-defaultcs2_Ast4m...DIA_EnrichedPlasma_NCE27_Gradient40_01_185.raw.xlsx	D:\Projects\Astral\00_worddoc_and_powerpoints\BioRxiv\naturecoms\SupplementalFile_S11\SupplementalFile_S11\DemoData\smallMGF_annotatorTest.mgf	283745	HGIQYFNN[GNO:G43679GQ]NTQHSSLFM[+15.995]LNEVK	G43679GQ
7925	340082	1284510	K.VC[+57.021]QDC[+57.021]PLLAPLN[+1913.677]DTR.V	514359:3	5	HexNAc(4)Hex(5)NeuAc(1)	C[+57]*2, N[+1914]	1229.1811	3	3685.5287	3685.5236	0	1.4	145	Specific	342.69	329.82	329.82	6.72	148	&gt;ca|NX_P02765-1-CAN|FETUA_HUMAN Alpha-2-HS-glycoprotein OS=Homo sapiens OX=9606 GN=AHSG IF=1 CO=1.10E+11 pg/l CS=ms	2885	2024-03-01_oamp56-di_io25_3th-defaultcs2_ast4ms_dia_enrichedplasma_nce27_gradient40_01_185.ScanId;v=1;d1=283748.283748.	controllerType=0 controllerNumber=1 scan=283748	34.2662	Ast4m...DIA_EnrichedPlasma_NCE27_Gradient40_01_185.raw.xlsx	Ast4m...EnrichedPlasma_NCE27_Gradient40	1	4	EnrichedPlasma	NCE27	40	./2024-03-01_OAMP56-DI_IO25_3Th-defaultcs2_Ast4m...DIA_EnrichedPlasma_NCE27_Gradient40_01_185.raw/2024-03-01_OAMP56-DI_IO25_3Th-defaultcs2_Ast4m...DIA_EnrichedPlasma_NCE27_Gradient40_01_185.raw.xlsx	D:\Projects\Astral\00_worddoc_and_powerpoints\BioRxiv\naturecoms\SupplementalFile_S11\SupplementalFile_S11\DemoData\smallMGF_annotatorTest.mgf	283748	VC[+57.021]QDC[+57.021]PLLAPLN[GNO:G43728NL]DTR	G43728NL
8358	371219	1406587	K.VTQVYAEN[+2861.000]GTVLQGSTVASVYK.G	514371:4	33	HexNAc(5)Hex(6)NeuAc(3)	N[+2861]	1294.5558	4	5175.2013	5175.1926	0	1.7	317	Specific	280.27	260.1	260.1	4.59	37	&gt;ca|NX_P27169-1-CAN|PON1_HUMAN Serum paraoxonase/arylesterase 1 OS=Homo sapiens OX=9606 GN=PON1 IF=1 CO=1.70E+10 pg/l CS=ms	636	2024-03-01_oamp56-di_io25_3th-defaultcs2_ast4ms_dia_enrichedplasma_nce27_gradient40_01_185.ScanId;v=1;d1=283754.283754.	controllerType=0 controllerNumber=1 scan=283754	34.267	Ast4m...DIA_EnrichedPlasma_NCE27_Gradient40_01_185.raw.xlsx	Ast4m...EnrichedPlasma_NCE27_Gradient40	1	4	EnrichedPlasma	NCE27	40	./2024-03-01_OAMP56-DI_IO25_3Th-defaultcs2_Ast4m...DIA_EnrichedPlasma_NCE27_Gradient40_01_185.raw/2024-03-01_OAMP56-DI_IO25_3Th-defaultcs2_Ast4m...DIA_EnrichedPlasma_NCE27_Gradient40_01_185.raw.xlsx	D:\Projects\Astral\00_worddoc_and_powerpoints\BioRxiv\naturecoms\SupplementalFile_S11\SupplementalFile_S11\DemoData\smallMGF_annotatorTest.mgf	283754	VTQVYAEN[GNO:G40135HT]GTVLQGSTVASVYK	G40135HT
9044	381291	1435783	K.VVLHPN[+2204.772]YSQVDIGLIK.L	514481:4	2	HexNAc(4)Hex(5)NeuAc(2)	N[+2205]	1000.7029	4	3999.7896	3999.7837	0	1.5	236	Specific	310.96	240.63	240.63	4.94	286	&gt;ca|NX_P00738-1-CAN|HPT_HUMAN Haptoglobin OS=Homo sapiens OX=9606 GN=HP IF=1 CO=1.00E+11 pg/l CS=ms	634	2024-03-01_oamp56-di_io25_3th-defaultcs2_ast4ms_dia_enrichedplasma_nce27_gradient40_01_185.ScanId;v=1;d1=283811.283811.	controllerType=0 controllerNumber=1 scan=283811	34.2738	Ast4m...DIA_EnrichedPlasma_NCE27_Gradient40_01_185.raw.xlsx	Ast4m...EnrichedPlasma_NCE27_Gradient40	1	4	EnrichedPlasma	NCE27	40	./2024-03-01_OAMP56-DI_IO25_3Th-defaultcs2_Ast4m...DIA_EnrichedPlasma_NCE27_Gradient40_01_185.raw/2024-03-01_OAMP56-DI_IO25_3Th-defaultcs2_Ast4m...DIA_EnrichedPlasma_NCE27_Gradient40_01_185.raw.xlsx	D:\Projects\Astral\00_worddoc_and_powerpoints\BioRxiv\naturecoms\SupplementalFile_S11\SupplementalFile_S11\DemoData\smallMGF_annotatorTest.mgf	283811	VVLHPN[GNO:G43679GQ]YSQVDIGLIK	G43679GQ
7612	330674	1247304	K.TVLTPATNHMGN[+1378.476]VTFTIPANREFK.S	514484:4	4	HexNAc(2)Hex(6)	N[+1378]	1010.2173	4	4037.8472	4037.8418	0	1.4	74	Specific	321.46	289.15	289.15	4.56	240	&gt;ca|NX_P01024-1-CAN|CO3_HUMAN Complement C3 OS=Homo sapiens OX=9606 GN=C3 IF=1 CO=2.00E+11 pg/l CS=ms	198	2024-03-01_oamp56-di_io25_3th-defaultcs2_ast4ms_dia_enrichedplasma_nce27_gradient40_01_185.ScanId;v=1;d1=283813.283813.	controllerType=0 controllerNumber=1 scan=283813	34.274	Ast4m...DIA_EnrichedPlasma_NCE27_Gradient40_01_185.raw.xlsx	Ast4m...EnrichedPlasma_NCE27_Gradient40	1	4	EnrichedPlasma	NCE27	40	./2024-03-01_OAMP56-DI_IO25_3Th-defaultcs2_Ast4m...DIA_EnrichedPlasma_NCE27_Gradient40_01_185.raw/2024-03-01_OAMP56-DI_IO25_3Th-defaultcs2_Ast4m...DIA_EnrichedPlasma_NCE27_Gradient40_01_185.raw.xlsx	D:\Projects\Astral\00_worddoc_and_powerpoints\BioRxiv\naturecoms\SupplementalFile_S11\SupplementalFile_S11\DemoData\smallMGF_annotatorTest.mgf	283813	TVLTPATNHMGN[GNO:G74112GC]VTFTIPANREFK	G74112GC
7614	330676	1247306	K.TVLTPATNHMGN[+1378.476]VTFTIPANREFK.S	514486:4	4	HexNAc(2)Hex(6)	N[+1378]	1010.2173	4	4037.8472	4037.8418	0	1.4	74	Specific	294.41	268.95	268.95	4.3	240	&gt;ca|NX_P01024-1-CAN|CO3_HUMAN Complement C3 OS=Homo sapiens OX=9606 GN=C3 IF=1 CO=2.00E+11 pg/l CS=ms	198	2024-03-01_oamp56-di_io25_3th-defaultcs2_ast4ms_dia_enrichedplasma_nce27_gradient40_01_185.ScanId;v=1;d1=283814.283814.	controllerType=0 controllerNumber=1 scan=283814	34.2741	Ast4m...DIA_EnrichedPlasma_NCE27_Gradient40_01_185.raw.xlsx	Ast4m...EnrichedPlasma_NCE27_Gradient40	1	4	EnrichedPlasma	NCE27	40	./2024-03-01_OAMP56-DI_IO25_3Th-defaultcs2_Ast4m...DIA_EnrichedPlasma_NCE27_Gradient40_01_185.raw/2024-03-01_OAMP56-DI_IO25_3Th-defaultcs2_Ast4m...DIA_EnrichedPlasma_NCE27_Gradient40_01_185.raw.xlsx	D:\Projects\Astral\00_worddoc_and_powerpoints\BioRxiv\naturecoms\SupplementalFile_S11\SupplementalFile_S11\DemoData\smallMGF_annotatorTest.mgf	283814	TVLTPATNHMGN[GNO:G74112GC]VTFTIPANREFK	G74112GC
10652	450134	1651974	R.FQSPAGTEALFELHN[+1710.598]ISVADSANYSC[+57.021]VYVDLK.P	514504:5	50	HexNAc(3)Hex(5)NeuAc(1)	C[+57], N[+1711]	1052.064	5	5256.2907	5256.287	0	0.7	349	Specific	214.35	214.35	4.84	2.18	22	&gt;cv|NX_P04217-1-H52R|A1BG_HUMAN Alpha-1B-glycoprotein OS=Homo sapiens OX=9606 GN=A1BG IF=1 CO=5.10E+10 pg/l CS=ms VA=H52R VF=0.904123	1672	2024-03-01_oamp56-di_io25_3th-defaultcs2_ast4ms_dia_enrichedplasma_nce27_gradient40_01_185.ScanId;v=1;d1=283823.283823.	controllerType=0 controllerNumber=1 scan=283823	34.2751	Ast4m...DIA_EnrichedPlasma_NCE27_Gradient40_01_185.raw.xlsx	Ast4m...EnrichedPlasma_NCE27_Gradient40	1	4	EnrichedPlasma	NCE27	40	./2024-03-01_OAMP56-DI_IO25_3Th-defaultcs2_Ast4m...DIA_EnrichedPlasma_NCE27_Gradient40_01_185.raw/2024-03-01_OAMP56-DI_IO25_3Th-defaultcs2_Ast4m...DIA_EnrichedPlasma_NCE27_Gradient40_01_185.raw.xlsx	D:\Projects\Astral\00_worddoc_and_powerpoints\BioRxiv\naturecoms\SupplementalFile_S11\SupplementalFile_S11\DemoData\smallMGF_annotatorTest.mgf	283823	FQSPAGTEALFELHN[GNO:G41793DV]ISVADSANYSC[+57.021]VYVDLK	G41793DV
2601	124302	508100	K.ILRQQQHLFGSN[+1913.677]VTDC[+57.021]SGNFC[+57.021]LFRSETK.D	514506:5	1	HexNAc(4)Hex(5)NeuAc(1)	C[+57]*2, N[+1914]	1052.064	5	5256.2907	5256.2877	0	0.6	619	Specific	274.57	257.29	257.29	3.65	310	&gt;ca|NX_P02787-1-CAN|TRFE_HUMAN Serotransferrin OS=Homo sapiens OX=9606 GN=TF IF=1 CO=9.80E+10 pg/l CS=ms	170	2024-03-01_oamp56-di_io25_3th-defaultcs2_ast4ms_dia_enrichedplasma_nce27_gradient40_01_185.ScanId;v=1;d1=283824.283824.	controllerType=0 controllerNumber=1 scan=283824	34.2752	Ast4m...DIA_EnrichedPlasma_NCE27_Gradient40_01_185.raw.xlsx	Ast4m...EnrichedPlasma_NCE27_Gradient40	1	4	EnrichedPlasma	NCE27	40	./2024-03-01_OAMP56-DI_IO25_3Th-defaultcs2_Ast4m...DIA_EnrichedPlasma_NCE27_Gradient40_01_185.raw/2024-03-01_OAMP56-DI_IO25_3Th-defaultcs2_Ast4m...DIA_EnrichedPlasma_NCE27_Gradient40_01_185.raw.xlsx	D:\Projects\Astral\00_worddoc_and_powerpoints\BioRxiv\naturecoms\SupplementalFile_S11\SupplementalFile_S11\DemoData\smallMGF_annotatorTest.mgf	283824	ILRQQQHLFGSN[GNO:G43728NL]VTDC[+57.021]SGNFC[+57.021]LFRSETK	G43728NL
1201	47463	182356	K.C[+57.021]GLVPVLAENYN[+1913.677]K.S	514531:3	1	HexNAc(4)Hex(5)NeuAc(1)	C[+57], N[+1914]	1130.8166	3	3390.4351	3390.4286	0	1.9	421	Specific	442.54	403.72	403.72	7.94	310	&gt;ca|NX_P02787-1-CAN|TRFE_HUMAN Serotransferrin OS=Homo sapiens OX=9606 GN=TF IF=1 CO=9.80E+10 pg/l CS=ms	170	2024-03-01_oamp56-di_io25_3th-defaultcs2_ast4ms_dia_enrichedplasma_nce27_gradient40_01_185.ScanId;v=1;d1=283839.283839.	controllerType=0 controllerNumber=1 scan=283839	34.2773	Ast4m...DIA_EnrichedPlasma_NCE27_Gradient40_01_185.raw.xlsx	Ast4m...EnrichedPlasma_NCE27_Gradient40	1	4	EnrichedPlasma	NCE27	40	./2024-03-01_OAMP56-DI_IO25_3Th-defaultcs2_Ast4m...DIA_EnrichedPlasma_NCE27_Gradient40_01_185.raw/2024-03-01_OAMP56-DI_IO25_3Th-defaultcs2_Ast4m...DIA_EnrichedPlasma_NCE27_Gradient40_01_185.raw.xlsx	D:\Projects\Astral\00_worddoc_and_powerpoints\BioRxiv\naturecoms\SupplementalFile_S11\SupplementalFile_S11\DemoData\smallMGF_annotatorTest.mgf	283839	C[+57.021]GLVPVLAENYN[GNO:G43728NL]K	G43728NL
13982	551107	1901076	R.LAGKPTHVN[+2424.867]VSVVMAEVDGTC[+57.021].Y	514542:4	10	HexNAc(5)Hex(6)dHex(1)NeuAc(1)	C[+57], N[+2425]	1152.9937	4	4608.953	4608.9459	0	1.5	332	CRagged	286.02	207.26	207.26	6.8	181	&gt;ca|NX_P01876-1-CAN|IGHA1_HUMAN Immunoglobulin heavy constant alpha 1 OS=Homo sapiens OX=9606 GN=IGHA1 IF=1 CO=1.30E+11 pg/l CS=ms	2172	2024-03-01_oamp56-di_io25_3th-defaultcs2_ast4ms_dia_enrichedplasma_nce27_gradient40_01_185.ScanId;v=1;d1=283845.283845.	controllerType=0 controllerNumber=1 scan=283845	34.2779	Ast4m...DIA_EnrichedPlasma_NCE27_Gradient40_01_185.raw.xlsx	Ast4m...EnrichedPlasma_NCE27_Gradient40	1	4	EnrichedPlasma	NCE27	40	./2024-03-01_OAMP56-DI_IO25_3Th-defaultcs2_Ast4m...DIA_EnrichedPlasma_NCE27_Gradient40_01_185.raw/2024-03-01_OAMP56-DI_IO25_3Th-defaultcs2_Ast4m...DIA_EnrichedPlasma_NCE27_Gradient40_01_185.raw.xlsx	D:\Projects\Astral\00_worddoc_and_powerpoints\BioRxiv\naturecoms\SupplementalFile_S11\SupplementalFile_S11\DemoData\smallMGF_annotatorTest.mgf	283845	LAGKPTHVN[GNO:G19992GW]VSVVMAEVDGTC[+57.021]	G19992GW
1609	64318	246479	K.DRQDGEEVLQC[+57.021]MPVC[+57.021]GRPVTPIAQN[+2204.772]QTTLGSSR.A	514553:5	174	HexNAc(4)Hex(5)NeuAc(2)	C[+57]*2, N[+2205]	1181.7147	5	5904.5445	5904.536	0	1.4	218	Specific	250.44	250.44	249.84	3.32	18	&gt;ca|NX_Q9NZP8-1-CAN|C1RL_HUMAN Complement C1r subcomponent-like protein OS=Homo sapiens OX=9606 GN=C1RL IF=1 CO=1.50E+10 pg/l CS=ms	1558	2024-03-01_oamp56-di_io25_3th-defaultcs2_ast4ms_dia_enrichedplasma_nce27_gradient40_01_185.ScanId;v=1;d1=283851.283851.	controllerType=0 controllerNumber=1 scan=283851	34.2786	Ast4m...DIA_EnrichedPlasma_NCE27_Gradient40_01_185.raw.xlsx	Ast4m...EnrichedPlasma_NCE27_Gradient40	1	4	EnrichedPlasma	NCE27	40	./2024-03-01_OAMP56-DI_IO25_3Th-defaultcs2_Ast4m...DIA_EnrichedPlasma_NCE27_Gradient40_01_185.raw/2024-03-01_OAMP56-DI_IO25_3Th-defaultcs2_Ast4m...DIA_EnrichedPlasma_NCE27_Gradient40_01_185.raw.xlsx	D:\Projects\Astral\00_worddoc_and_powerpoints\BioRxiv\naturecoms\SupplementalFile_S11\SupplementalFile_S11\DemoData\smallMGF_annotatorTest.mgf	283851	DRQDGEEVLQC[+57.021]MPVC[+57.021]GRPVTPIAQN[GNO:G43679GQ]QTTLGSSR	G43679GQ
7908	340065	1284493	K.VC[+57.021]QDC[+57.021]PLLAPLN[+1913.677]DTR.V	514565:3	5	HexNAc(4)Hex(5)NeuAc(1)	C[+57]*2, N[+1914]	1229.1807	3	3685.5276	3685.5236	0	1.1	145	Specific	414.5	391.92	391.92	8.25	148	&gt;ca|NX_P02765-1-CAN|FETUA_HUMAN Alpha-2-HS-glycoprotein OS=Homo sapiens OX=9606 GN=AHSG IF=1 CO=1.10E+11 pg/l CS=ms	2885	2024-03-01_oamp56-di_io25_3th-defaultcs2_ast4ms_dia_enrichedplasma_nce27_gradient40_01_185.ScanId;v=1;d1=283858.283858.	controllerType=0 controllerNumber=1 scan=283858	34.2794	Ast4m...DIA_EnrichedPlasma_NCE27_Gradient40_01_185.raw.xlsx	Ast4m...EnrichedPlasma_NCE27_Gradient40	1	4	EnrichedPlasma	NCE27	40	./2024-03-01_OAMP56-DI_IO25_3Th-defaultcs2_Ast4m...DIA_EnrichedPlasma_NCE27_Gradient40_01_185.raw/2024-03-01_OAMP56-DI_IO25_3Th-defaultcs2_Ast4m...DIA_EnrichedPlasma_NCE27_Gradient40_01_185.raw.xlsx	D:\Projects\Astral\00_worddoc_and_powerpoints\BioRxiv\naturecoms\SupplementalFile_S11\SupplementalFile_S11\DemoData\smallMGF_annotatorTest.mgf	283858	VC[+57.021]QDC[+57.021]PLLAPLN[GNO:G43728NL]DTR	G43728NL
9995	413712	1550889	R.ADGTVNQIEGEATPVN[+2278.809]LTEPAKLEVK.F	514575:4	24	HexNAc(5)Hex(6)NeuAc(1)	N[+2279]	1251.3115	4	5002.2243	5002.219	0	1.1	83	Specific	235.85	235.85	235.85	3.86	86	&gt;ca|NX_P05090-1-CAN|APOD_HUMAN Apolipoprotein D OS=Homo sapiens OX=9606 GN=APOD IF=1 CO=9.00E+10 pg/l CS=ms	1888	2024-03-01_oamp56-di_io25_3th-defaultcs2_ast4ms_dia_enrichedplasma_nce27_gradient40_01_185.ScanId;v=1;d1=283864.283864.	controllerType=0 controllerNumber=1 scan=283864	34.2801	Ast4m...DIA_EnrichedPlasma_NCE27_Gradient40_01_185.raw.xlsx	Ast4m...EnrichedPlasma_NCE27_Gradient40	1	4	EnrichedPlasma	NCE27	40	./2024-03-01_OAMP56-DI_IO25_3Th-defaultcs2_Ast4m...DIA_EnrichedPlasma_NCE27_Gradient40_01_185.raw/2024-03-01_OAMP56-DI_IO25_3Th-defaultcs2_Ast4m...DIA_EnrichedPlasma_NCE27_Gradient40_01_185.raw.xlsx	D:\Projects\Astral\00_worddoc_and_powerpoints\BioRxiv\naturecoms\SupplementalFile_S11\SupplementalFile_S11\DemoData\smallMGF_annotatorTest.mgf	283864	ADGTVNQIEGEATPVN[GNO:G08670FK]LTEPAKLEVK	G08670FK
7670	332223	1253342	K.TVLTPATNHMGN[+1540.529]VTFTIPANR.E	514583:3	4	HexNAc(2)Hex(7)	N[+1541]	1266.2309	3	3796.6781	3795.6886	1	-3.6	74	Specific	398.63	371.32	371.32	5.59	240	&gt;ca|NX_P01024-1-CAN|CO3_HUMAN Complement C3 OS=Homo sapiens OX=9606 GN=C3 IF=1 CO=2.00E+11 pg/l CS=ms	198	2024-03-01_oamp56-di_io25_3th-defaultcs2_ast4ms_dia_enrichedplasma_nce27_gradient40_01_185.ScanId;v=1;d1=283868.283868.	controllerType=0 controllerNumber=1 scan=283868	34.2805	Ast4m...DIA_EnrichedPlasma_NCE27_Gradient40_01_185.raw.xlsx	Ast4m...EnrichedPlasma_NCE27_Gradient40	1	4	EnrichedPlasma	NCE27	40	./2024-03-01_OAMP56-DI_IO25_3Th-defaultcs2_Ast4m...DIA_EnrichedPlasma_NCE27_Gradient40_01_185.raw/2024-03-01_OAMP56-DI_IO25_3Th-defaultcs2_Ast4m...DIA_EnrichedPlasma_NCE27_Gradient40_01_185.raw.xlsx	D:\Projects\Astral\00_worddoc_and_powerpoints\BioRxiv\naturecoms\SupplementalFile_S11\SupplementalFile_S11\DemoData\smallMGF_annotatorTest.mgf	283868	TVLTPATNHMGN[GNO:G49513EB]VTFTIPANR	G49513EB
12927	519018	1818759	R.HGIQYFNN[+2569.905]NTQHSSLFTLNEVK.R	514590:4	22	HexNAc(5)Hex(6)NeuAc(2)	N[+2570]	1291.0496	4	5161.1764	5161.1684	0	1.6	162	Specific	200.68	150.38	150.38	2.19	112	&gt;cv|NX_P01042-1-M178T|KNG1_HUMAN Kininogen-1 OS=Homo sapiens OX=9606 GN=KNG1 IF=1 CO=4.70E+10 pg/l CS=ms VA=M178T VF=0.536951	675	2024-03-01_oamp56-di_io25_3th-defaultcs2_ast4ms_dia_enrichedplasma_nce27_gradient40_01_185.ScanId;v=1;d1=283873.283873.	controllerType=0 controllerNumber=1 scan=283873	34.2811	Ast4m...DIA_EnrichedPlasma_NCE27_Gradient40_01_185.raw.xlsx	Ast4m...EnrichedPlasma_NCE27_Gradient40	1	4	EnrichedPlasma	NCE27	40	./2024-03-01_OAMP56-DI_IO25_3Th-defaultcs2_Ast4m...DIA_EnrichedPlasma_NCE27_Gradient40_01_185.raw/2024-03-01_OAMP56-DI_IO25_3Th-defaultcs2_Ast4m...DIA_EnrichedPlasma_NCE27_Gradient40_01_185.raw.xlsx	D:\Projects\Astral\00_worddoc_and_powerpoints\BioRxiv\naturecoms\SupplementalFile_S11\SupplementalFile_S11\DemoData\smallMGF_annotatorTest.mgf	283873	HGIQYFNN[GNO:G87840XY]NTQHSSLFTLNEVK	G87840XY
13985	551110	1901079	R.LAGKPTHVN[+2424.867]VSVVMAEVDGTC[+57.021].Y	514667:3	10	HexNAc(5)Hex(6)dHex(1)NeuAc(1)	C[+57], N[+2425]	1536.9891	3	4608.9527	4608.9459	0	1.5	332	CRagged	229.95	174.12	174.12	5.78	181	&gt;ca|NX_P01876-1-CAN|IGHA1_HUMAN Immunoglobulin heavy constant alpha 1 OS=Homo sapiens OX=9606 GN=IGHA1 IF=1 CO=1.30E+11 pg/l CS=ms	2172	2024-03-01_oamp56-di_io25_3th-defaultcs2_ast4ms_dia_enrichedplasma_nce27_gradient40_01_185.ScanId;v=1;d1=283922.283922.	controllerType=0 controllerNumber=1 scan=283922	34.2871	Ast4m...DIA_EnrichedPlasma_NCE27_Gradient40_01_185.raw.xlsx	Ast4m...EnrichedPlasma_NCE27_Gradient40	1	4	EnrichedPlasma	NCE27	40	./2024-03-01_OAMP56-DI_IO25_3Th-defaultcs2_Ast4m...DIA_EnrichedPlasma_NCE27_Gradient40_01_185.raw/2024-03-01_OAMP56-DI_IO25_3Th-defaultcs2_Ast4m...DIA_EnrichedPlasma_NCE27_Gradient40_01_185.raw.xlsx	D:\Projects\Astral\00_worddoc_and_powerpoints\BioRxiv\naturecoms\SupplementalFile_S11\SupplementalFile_S11\DemoData\smallMGF_annotatorTest.mgf	283922	LAGKPTHVN[GNO:G19992GW]VSVVMAEVDGTC[+57.021]	G19992GW
7686	332239	1253358	K.TVLTPATNHMGN[+1540.529]VTFTIPANR.E	514713:4	4	HexNAc(2)Hex(7)	N[+1541]	950.1758	4	3797.6815	3795.6886	2	-3.7	74	Specific	186.69	186.69	186.69	2.22	240	&gt;ca|NX_P01024-1-CAN|CO3_HUMAN Complement C3 OS=Homo sapiens OX=9606 GN=C3 IF=1 CO=2.00E+11 pg/l CS=ms	198	2024-03-01_oamp56-di_io25_3th-defaultcs2_ast4ms_dia_enrichedplasma_nce27_gradient40_01_185.ScanId;v=1;d1=283945.283945.	controllerType=0 controllerNumber=1 scan=283945	34.2898	Ast4m...DIA_EnrichedPlasma_NCE27_Gradient40_01_185.raw.xlsx	Ast4m...EnrichedPlasma_NCE27_Gradient40	1	4	EnrichedPlasma	NCE27	40	./2024-03-01_OAMP56-DI_IO25_3Th-defaultcs2_Ast4m...DIA_EnrichedPlasma_NCE27_Gradient40_01_185.raw/2024-03-01_OAMP56-DI_IO25_3Th-defaultcs2_Ast4m...DIA_EnrichedPlasma_NCE27_Gradient40_01_185.raw.xlsx	D:\Projects\Astral\00_worddoc_and_powerpoints\BioRxiv\naturecoms\SupplementalFile_S11\SupplementalFile_S11\DemoData\smallMGF_annotatorTest.mgf	283945	TVLTPATNHMGN[GNO:G49513EB]VTFTIPANR	G49513EB
8715	376433	1421005	K.VVLHPN[+1622.582]YSQVDIGLIK.L	514763:3	2	HexNAc(4)Hex(5)	N[+1623]	1139.8708	3	3417.5977	3417.5929	0	1.4	236	Specific	307.74	307.74	307.74	5.23	286	&gt;ca|NX_P00738-1-CAN|HPT_HUMAN Haptoglobin OS=Homo sapiens OX=9606 GN=HP IF=1 CO=1.00E+11 pg/l CS=ms	634	2024-03-01_oamp56-di_io25_3th-defaultcs2_ast4ms_dia_enrichedplasma_nce27_gradient40_01_185.ScanId;v=1;d1=283971.283971.	controllerType=0 controllerNumber=1 scan=283971	34.2928	Ast4m...DIA_EnrichedPlasma_NCE27_Gradient40_01_185.raw.xlsx	Ast4m...EnrichedPlasma_NCE27_Gradient40	1	4	EnrichedPlasma	NCE27	40	./2024-03-01_OAMP56-DI_IO25_3Th-defaultcs2_Ast4m...DIA_EnrichedPlasma_NCE27_Gradient40_01_185.raw/2024-03-01_OAMP56-DI_IO25_3Th-defaultcs2_Ast4m...DIA_EnrichedPlasma_NCE27_Gradient40_01_185.raw.xlsx	D:\Projects\Astral\00_worddoc_and_powerpoints\BioRxiv\naturecoms\SupplementalFile_S11\SupplementalFile_S11\DemoData\smallMGF_annotatorTest.mgf	283971	VVLHPN[GNO:G17434DR]YSQVDIGLIK	G17434DR
7471	327954	1239154	K.TVLTPATNHMGN[+1216.423]VTFTIPANR.E	514765:3	4	HexNAc(2)Hex(5)	N[+1216]	1158.1954	3	3472.5716	3471.583	1	-4.3	74	Specific	257.79	257.79	257.79	3.77	240	&gt;ca|NX_P01024-1-CAN|CO3_HUMAN Complement C3 OS=Homo sapiens OX=9606 GN=C3 IF=1 CO=2.00E+11 pg/l CS=ms	198	2024-03-01_oamp56-di_io25_3th-defaultcs2_ast4ms_dia_enrichedplasma_nce27_gradient40_01_185.ScanId;v=1;d1=283972.283972.	controllerType=0 controllerNumber=1 scan=283972	34.2929	Ast4m...DIA_EnrichedPlasma_NCE27_Gradient40_01_185.raw.xlsx	Ast4m...EnrichedPlasma_NCE27_Gradient40	1	4	EnrichedPlasma	NCE27	40	./2024-03-01_OAMP56-DI_IO25_3Th-defaultcs2_Ast4m...DIA_EnrichedPlasma_NCE27_Gradient40_01_185.raw/2024-03-01_OAMP56-DI_IO25_3Th-defaultcs2_Ast4m...DIA_EnrichedPlasma_NCE27_Gradient40_01_185.raw.xlsx	D:\Projects\Astral\00_worddoc_and_powerpoints\BioRxiv\naturecoms\SupplementalFile_S11\SupplementalFile_S11\DemoData\smallMGF_annotatorTest.mgf	283972	TVLTPATNHMGN[GNO:G44147IO]VTFTIPANR	G44147IO
14127	552750	1903663	R.LAGKPTHVN[+2553.910]VSVVMAEVDGTC[+57.021].Y	514773:4	10	HexNAc(5)Hex(5)dHex(1)NeuAc(2)	C[+57], N[+2554]	1185.2554	4	4737.9998	4737.9885	0	2.4	332	CRagged	181	104.19	104.19	2.45	181	&gt;ca|NX_P01876-1-CAN|IGHA1_HUMAN Immunoglobulin heavy constant alpha 1 OS=Homo sapiens OX=9606 GN=IGHA1 IF=1 CO=1.30E+11 pg/l CS=ms	2172	2024-03-01_oamp56-di_io25_3th-defaultcs2_ast4ms_dia_enrichedplasma_nce27_gradient40_01_185.ScanId;v=1;d1=283977.283977.	controllerType=0 controllerNumber=1 scan=283977	34.2938	Ast4m...DIA_EnrichedPlasma_NCE27_Gradient40_01_185.raw.xlsx	Ast4m...EnrichedPlasma_NCE27_Gradient40	1	4	EnrichedPlasma	NCE27	40	./2024-03-01_OAMP56-DI_IO25_3Th-defaultcs2_Ast4m...DIA_EnrichedPlasma_NCE27_Gradient40_01_185.raw/2024-03-01_OAMP56-DI_IO25_3Th-defaultcs2_Ast4m...DIA_EnrichedPlasma_NCE27_Gradient40_01_185.raw.xlsx	D:\Projects\Astral\00_worddoc_and_powerpoints\BioRxiv\naturecoms\SupplementalFile_S11\SupplementalFile_S11\DemoData\smallMGF_annotatorTest.mgf	283977	LAGKPTHVN[GNO:G75079FY]VSVVMAEVDGTC[+57.021]	G75079FY
14128	552751	1903663	R.LAGKPTHVN[+2553.910]VSVVMAEVDGTC[+57.021].Y	514773:4	10	HexNAc(5)Hex(5)dHex(1)NeuAc(2)	C[+57], N[+2554]	1185.2554	4	4737.9998	4737.9885	0	2.4	332	CRagged	181	104.19	104.19	2.45	181	&gt;ca|NX_P01876-1-CAN|IGHA1_HUMAN Immunoglobulin heavy constant alpha 1 OS=Homo sapiens OX=9606 GN=IGHA1 IF=1 CO=1.30E+11 pg/l CS=ms	2172	2024-03-01_oamp56-di_io25_3th-defaultcs2_ast4ms_dia_enrichedplasma_nce27_gradient40_01_185.ScanId;v=1;d1=283977.283977.	controllerType=0 controllerNumber=1 scan=283977	34.2938	Ast4m...DIA_EnrichedPlasma_NCE27_Gradient40_01_185.raw.xlsx	Ast4m...EnrichedPlasma_NCE27_Gradient40	1	4	EnrichedPlasma	NCE27	40	./2024-03-01_OAMP56-DI_IO25_3Th-defaultcs2_Ast4m...DIA_EnrichedPlasma_NCE27_Gradient40_01_185.raw/2024-03-01_OAMP56-DI_IO25_3Th-defaultcs2_Ast4m...DIA_EnrichedPlasma_NCE27_Gradient40_01_185.raw.xlsx	D:\Projects\Astral\00_worddoc_and_powerpoints\BioRxiv\naturecoms\SupplementalFile_S11\SupplementalFile_S11\DemoData\smallMGF_annotatorTest.mgf	283977	LAGKPTHVN[GNO:G28536BG]VSVVMAEVDGTC[+57.021]	G28536BG
7554	329437	1244369	K.TVLTPATNHMGN[+1378.476]VTFTIPANR.E	514781:3	4	HexNAc(2)Hex(6)	N[+1378]	1211.8868	3	3633.6458	3633.6358	0	2.7	74	Specific	240.3	240.3	240.3	4.58	240	&gt;ca|NX_P01024-1-CAN|CO3_HUMAN Complement C3 OS=Homo sapiens OX=9606 GN=C3 IF=1 CO=2.00E+11 pg/l CS=ms	198	2024-03-01_oamp56-di_io25_3th-defaultcs2_ast4ms_dia_enrichedplasma_nce27_gradient40_01_185.ScanId;v=1;d1=283982.283982.	controllerType=0 controllerNumber=1 scan=283982	34.2944	Ast4m...DIA_EnrichedPlasma_NCE27_Gradient40_01_185.raw.xlsx	Ast4m...EnrichedPlasma_NCE27_Gradient40	1	4	EnrichedPlasma	NCE27	40	./2024-03-01_OAMP56-DI_IO25_3Th-defaultcs2_Ast4m...DIA_EnrichedPlasma_NCE27_Gradient40_01_185.raw/2024-03-01_OAMP56-DI_IO25_3Th-defaultcs2_Ast4m...DIA_EnrichedPlasma_NCE27_Gradient40_01_185.raw.xlsx	D:\Projects\Astral\00_worddoc_and_powerpoints\BioRxiv\naturecoms\SupplementalFile_S11\SupplementalFile_S11\DemoData\smallMGF_annotatorTest.mgf	283982	TVLTPATNHMGN[GNO:G74112GC]VTFTIPANR	G74112GC
7914	340071	1284499	K.VC[+57.021]QDC[+57.021]PLLAPLN[+1913.677]DTR.V	514786:3	5	HexNAc(4)Hex(5)NeuAc(1)	C[+57]*2, N[+1914]	1229.1813	3	3685.5294	3685.5236	0	1.6	145	Specific	385.15	377.52	377.52	7.05	148	&gt;ca|NX_P02765-1-CAN|FETUA_HUMAN Alpha-2-HS-glycoprotein OS=Homo sapiens OX=9606 GN=AHSG IF=1 CO=1.10E+11 pg/l CS=ms	2885	2024-03-01_oamp56-di_io25_3th-defaultcs2_ast4ms_dia_enrichedplasma_nce27_gradient40_01_185.ScanId;v=1;d1=283985.283985.	controllerType=0 controllerNumber=1 scan=283985	34.2947	Ast4m...DIA_EnrichedPlasma_NCE27_Gradient40_01_185.raw.xlsx	Ast4m...EnrichedPlasma_NCE27_Gradient40	1	4	EnrichedPlasma	NCE27	40	./2024-03-01_OAMP56-DI_IO25_3Th-defaultcs2_Ast4m...DIA_EnrichedPlasma_NCE27_Gradient40_01_185.raw/2024-03-01_OAMP56-DI_IO25_3Th-defaultcs2_Ast4m...DIA_EnrichedPlasma_NCE27_Gradient40_01_185.raw.xlsx	D:\Projects\Astral\00_worddoc_and_powerpoints\BioRxiv\naturecoms\SupplementalFile_S11\SupplementalFile_S11\DemoData\smallMGF_annotatorTest.mgf	283985	VC[+57.021]QDC[+57.021]PLLAPLN[GNO:G43728NL]DTR	G43728NL
10550	443398	1631878	R.EQFC[+57.021]PPPPQIPNAQN[+1913.677]MTTTVNYQDGEK.V	514789:4	248	HexNAc(4)Hex(5)NeuAc(1)	C[+57], N[+1914]	1255.2777	4	5018.089	5018.0858	0	0.6	386	Specific	182.4	182.4	83.57	1.16	26	&gt;ca|NX_Q9BXR6-1-CAN|FHR5_HUMAN Complement factor H-related protein 5 OS=Homo sapiens OX=9606 GN=CFHR5 IF=1 CO=1.90E+09 pg/l CS=ms	263	2024-03-01_oamp56-di_io25_3th-defaultcs2_ast4ms_dia_enrichedplasma_nce27_gradient40_01_185.ScanId;v=1;d1=283987.283987.	controllerType=0 controllerNumber=1 scan=283987	34.2949	Ast4m...DIA_EnrichedPlasma_NCE27_Gradient40_01_185.raw.xlsx	Ast4m...EnrichedPlasma_NCE27_Gradient40	1	4	EnrichedPlasma	NCE27	40	./2024-03-01_OAMP56-DI_IO25_3Th-defaultcs2_Ast4m...DIA_EnrichedPlasma_NCE27_Gradient40_01_185.raw/2024-03-01_OAMP56-DI_IO25_3Th-defaultcs2_Ast4m...DIA_EnrichedPlasma_NCE27_Gradient40_01_185.raw.xlsx	D:\Projects\Astral\00_worddoc_and_powerpoints\BioRxiv\naturecoms\SupplementalFile_S11\SupplementalFile_S11\DemoData\smallMGF_annotatorTest.mgf	283987	EQFC[+57.021]PPPPQIPNAQN[GNO:G43728NL]MTTTVNYQDGEK	G43728NL
8359	371220	1406588	K.VTQVYAEN[+2861.000]GTVLQGSTVASVYK.G	514796:4	33	HexNAc(5)Hex(6)NeuAc(3)	N[+2861]	1294.5557	4	5175.2008	5175.1926	0	1.6	317	Specific	264.04	264.04	264.04	4.32	37	&gt;ca|NX_P27169-1-CAN|PON1_HUMAN Serum paraoxonase/arylesterase 1 OS=Homo sapiens OX=9606 GN=PON1 IF=1 CO=1.70E+10 pg/l CS=ms	636	2024-03-01_oamp56-di_io25_3th-defaultcs2_ast4ms_dia_enrichedplasma_nce27_gradient40_01_185.ScanId;v=1;d1=283991.283991.	controllerType=0 controllerNumber=1 scan=283991	34.2954	Ast4m...DIA_EnrichedPlasma_NCE27_Gradient40_01_185.raw.xlsx	Ast4m...EnrichedPlasma_NCE27_Gradient40	1	4	EnrichedPlasma	NCE27	40	./2024-03-01_OAMP56-DI_IO25_3Th-defaultcs2_Ast4m...DIA_EnrichedPlasma_NCE27_Gradient40_01_185.raw/2024-03-01_OAMP56-DI_IO25_3Th-defaultcs2_Ast4m...DIA_EnrichedPlasma_NCE27_Gradient40_01_185.raw.xlsx	D:\Projects\Astral\00_worddoc_and_powerpoints\BioRxiv\naturecoms\SupplementalFile_S11\SupplementalFile_S11\DemoData\smallMGF_annotatorTest.mgf	283991	VTQVYAEN[GNO:G40135HT]GTVLQGSTVASVYK	G40135HT
16061	647103	2144522	R.TEGRPDMKTELFSSSC[+57.021]PGGIMLN[+1872.651]ETGQGYQR.F	514809:4	42	HexNAc(3)Hex(6)NeuAc(1)	C[+57], N[+1873]	1330.5652	4	5319.2389	5319.2278	0	2.1	113	Specific	243.35	190.57	188.61	3.45	53	&gt;ca|NX_O95445-1-CAN|APOM_HUMAN Apolipoprotein M OS=Homo sapiens OX=9606 GN=APOM IF=1 CO=8.20E+09 pg/l CS=ms	2609	2024-03-01_oamp56-di_io25_3th-defaultcs2_ast4ms_dia_enrichedplasma_nce27_gradient40_01_185.ScanId;v=1;d1=283998.283998.	controllerType=0 controllerNumber=1 scan=283998	34.2963	Ast4m...DIA_EnrichedPlasma_NCE27_Gradient40_01_185.raw.xlsx	Ast4m...EnrichedPlasma_NCE27_Gradient40	1	4	EnrichedPlasma	NCE27	40	./2024-03-01_OAMP56-DI_IO25_3Th-defaultcs2_Ast4m...DIA_EnrichedPlasma_NCE27_Gradient40_01_185.raw/2024-03-01_OAMP56-DI_IO25_3Th-defaultcs2_Ast4m...DIA_EnrichedPlasma_NCE27_Gradient40_01_185.raw.xlsx	D:\Projects\Astral\00_worddoc_and_powerpoints\BioRxiv\naturecoms\SupplementalFile_S11\SupplementalFile_S11\DemoData\smallMGF_annotatorTest.mgf	283998	TEGRPDMKTELFSSSC[+57.021]PGGIMLN[GNO:G28230EL]ETGQGYQR	G28230EL
13842	547952	1894907	R.LAGKPTHVN[+2262.814]VSVVMAEVDGTC[+57.021].Y	514841:3	10	HexNAc(5)Hex(5)dHex(1)NeuAc(1)	C[+57], N[+2263]	1482.973	3	4446.9043	4446.8931	0	2.5	332	CRagged	265.17	265.17	246.89	6.48	181	&gt;ca|NX_P01876-1-CAN|IGHA1_HUMAN Immunoglobulin heavy constant alpha 1 OS=Homo sapiens OX=9606 GN=IGHA1 IF=1 CO=1.30E+11 pg/l CS=ms	2172	2024-03-01_oamp56-di_io25_3th-defaultcs2_ast4ms_dia_enrichedplasma_nce27_gradient40_01_185.ScanId;v=1;d1=284017.284017.	controllerType=0 controllerNumber=1 scan=284017	34.2987	Ast4m...DIA_EnrichedPlasma_NCE27_Gradient40_01_185.raw.xlsx	Ast4m...EnrichedPlasma_NCE27_Gradient40	1	4	EnrichedPlasma	NCE27	40	./2024-03-01_OAMP56-DI_IO25_3Th-defaultcs2_Ast4m...DIA_EnrichedPlasma_NCE27_Gradient40_01_185.raw/2024-03-01_OAMP56-DI_IO25_3Th-defaultcs2_Ast4m...DIA_EnrichedPlasma_NCE27_Gradient40_01_185.raw.xlsx	D:\Projects\Astral\00_worddoc_and_powerpoints\BioRxiv\naturecoms\SupplementalFile_S11\SupplementalFile_S11\DemoData\smallMGF_annotatorTest.mgf	284017	LAGKPTHVN[GNO:G13839OT]VSVVMAEVDGTC[+57.021]	G13839OT
13843	547953	1894907	R.LAGKPTHVN[+2262.814]VSVVMAEVDGTC[+57.021].Y	514841:3	10	HexNAc(5)Hex(5)dHex(1)NeuAc(1)	C[+57], N[+2263]	1482.973	3	4446.9043	4446.8931	0	2.5	332	CRagged	265.17	265.17	246.89	6.48	181	&gt;ca|NX_P01876-1-CAN|IGHA1_HUMAN Immunoglobulin heavy constant alpha 1 OS=Homo sapiens OX=9606 GN=IGHA1 IF=1 CO=1.30E+11 pg/l CS=ms	2172	2024-03-01_oamp56-di_io25_3th-defaultcs2_ast4ms_dia_enrichedplasma_nce27_gradient40_01_185.ScanId;v=1;d1=284017.284017.	controllerType=0 controllerNumber=1 scan=284017	34.2987	Ast4m...DIA_EnrichedPlasma_NCE27_Gradient40_01_185.raw.xlsx	Ast4m...EnrichedPlasma_NCE27_Gradient40	1	4	EnrichedPlasma	NCE27	40	./2024-03-01_OAMP56-DI_IO25_3Th-defaultcs2_Ast4m...DIA_EnrichedPlasma_NCE27_Gradient40_01_185.raw/2024-03-01_OAMP56-DI_IO25_3Th-defaultcs2_Ast4m...DIA_EnrichedPlasma_NCE27_Gradient40_01_185.raw.xlsx	D:\Projects\Astral\00_worddoc_and_powerpoints\BioRxiv\naturecoms\SupplementalFile_S11\SupplementalFile_S11\DemoData\smallMGF_annotatorTest.mgf	284017	LAGKPTHVN[GNO:G13370NN]VSVVMAEVDGTC[+57.021]	G13370NN
9031	381278	1435770	K.VVLHPN[+2204.772]YSQVDIGLIK.L	514904:4	2	HexNAc(4)Hex(5)NeuAc(2)	N[+2205]	1000.7034	4	3999.7916	3999.7837	0	2	236	Specific	328.22	328.22	328.22	4.98	286	&gt;ca|NX_P00738-1-CAN|HPT_HUMAN Haptoglobin OS=Homo sapiens OX=9606 GN=HP IF=1 CO=1.00E+11 pg/l CS=ms	634	2024-03-01_oamp56-di_io25_3th-defaultcs2_ast4ms_dia_enrichedplasma_nce27_gradient40_01_185.ScanId;v=1;d1=284048.284048.	controllerType=0 controllerNumber=1 scan=284048	34.3024	Ast4m...DIA_EnrichedPlasma_NCE27_Gradient40_01_185.raw.xlsx	Ast4m...EnrichedPlasma_NCE27_Gradient40	1	4	EnrichedPlasma	NCE27	40	./2024-03-01_OAMP56-DI_IO25_3Th-defaultcs2_Ast4m...DIA_EnrichedPlasma_NCE27_Gradient40_01_185.raw/2024-03-01_OAMP56-DI_IO25_3Th-defaultcs2_Ast4m...DIA_EnrichedPlasma_NCE27_Gradient40_01_185.raw.xlsx	D:\Projects\Astral\00_worddoc_and_powerpoints\BioRxiv\naturecoms\SupplementalFile_S11\SupplementalFile_S11\DemoData\smallMGF_annotatorTest.mgf	284048	VVLHPN[GNO:G43679GQ]YSQVDIGLIK	G43679GQ
7622	330684	1247314	K.TVLTPATNHMGN[+1378.476]VTFTIPANREFK.S	514906:4	4	HexNAc(2)Hex(6)	N[+1378]	1010.2181	4	4037.8507	4037.8418	0	2.2	74	Specific	234.12	234.12	234.12	3.12	240	&gt;ca|NX_P01024-1-CAN|CO3_HUMAN Complement C3 OS=Homo sapiens OX=9606 GN=C3 IF=1 CO=2.00E+11 pg/l CS=ms	198	2024-03-01_oamp56-di_io25_3th-defaultcs2_ast4ms_dia_enrichedplasma_nce27_gradient40_01_185.ScanId;v=1;d1=284050.284050.	controllerType=0 controllerNumber=1 scan=284050	34.3027	Ast4m...DIA_EnrichedPlasma_NCE27_Gradient40_01_185.raw.xlsx	Ast4m...EnrichedPlasma_NCE27_Gradient40	1	4	EnrichedPlasma	NCE27	40	./2024-03-01_OAMP56-DI_IO25_3Th-defaultcs2_Ast4m...DIA_EnrichedPlasma_NCE27_Gradient40_01_185.raw/2024-03-01_OAMP56-DI_IO25_3Th-defaultcs2_Ast4m...DIA_EnrichedPlasma_NCE27_Gradient40_01_185.raw.xlsx	D:\Projects\Astral\00_worddoc_and_powerpoints\BioRxiv\naturecoms\SupplementalFile_S11\SupplementalFile_S11\DemoData\smallMGF_annotatorTest.mgf	284050	TVLTPATNHMGN[GNO:G74112GC]VTFTIPANREFK	G74112GC
7621	330683	1247313	K.TVLTPATNHMGN[+1378.476]VTFTIPANREFK.S	514908:4	4	HexNAc(2)Hex(6)	N[+1378]	1010.2181	4	4037.8507	4037.8418	0	2.2	74	Specific	237.92	237.92	237.92	3.12	240	&gt;ca|NX_P01024-1-CAN|CO3_HUMAN Complement C3 OS=Homo sapiens OX=9606 GN=C3 IF=1 CO=2.00E+11 pg/l CS=ms	198	2024-03-01_oamp56-di_io25_3th-defaultcs2_ast4ms_dia_enrichedplasma_nce27_gradient40_01_185.ScanId;v=1;d1=284051.284051.	controllerType=0 controllerNumber=1 scan=284051	34.3028	Ast4m...DIA_EnrichedPlasma_NCE27_Gradient40_01_185.raw.xlsx	Ast4m...EnrichedPlasma_NCE27_Gradient40	1	4	EnrichedPlasma	NCE27	40	./2024-03-01_OAMP56-DI_IO25_3Th-defaultcs2_Ast4m...DIA_EnrichedPlasma_NCE27_Gradient40_01_185.raw/2024-03-01_OAMP56-DI_IO25_3Th-defaultcs2_Ast4m...DIA_EnrichedPlasma_NCE27_Gradient40_01_185.raw.xlsx	D:\Projects\Astral\00_worddoc_and_powerpoints\BioRxiv\naturecoms\SupplementalFile_S11\SupplementalFile_S11\DemoData\smallMGF_annotatorTest.mgf	284051	TVLTPATNHMGN[GNO:G74112GC]VTFTIPANREFK	G74112GC
13862	547972	1894917	R.LAGKPTHVN[+2262.814]VSVVMAEVDGTC[+57.021].Y	514946:4	10	HexNAc(5)Hex(5)dHex(1)NeuAc(1)	C[+57], N[+2263]	1112.4808	4	4446.9012	4446.8931	0	1.8	332	CRagged	186.45	75.4	75.4	2.56	181	&gt;ca|NX_P01876-1-CAN|IGHA1_HUMAN Immunoglobulin heavy constant alpha 1 OS=Homo sapiens OX=9606 GN=IGHA1 IF=1 CO=1.30E+11 pg/l CS=ms	2172	2024-03-01_oamp56-di_io25_3th-defaultcs2_ast4ms_dia_enrichedplasma_nce27_gradient40_01_185.ScanId;v=1;d1=284070.284070.	controllerType=0 controllerNumber=1 scan=284070	34.3049	Ast4m...DIA_EnrichedPlasma_NCE27_Gradient40_01_185.raw.xlsx	Ast4m...EnrichedPlasma_NCE27_Gradient40	1	4	EnrichedPlasma	NCE27	40	./2024-03-01_OAMP56-DI_IO25_3Th-defaultcs2_Ast4m...DIA_EnrichedPlasma_NCE27_Gradient40_01_185.raw/2024-03-01_OAMP56-DI_IO25_3Th-defaultcs2_Ast4m...DIA_EnrichedPlasma_NCE27_Gradient40_01_185.raw.xlsx	D:\Projects\Astral\00_worddoc_and_powerpoints\BioRxiv\naturecoms\SupplementalFile_S11\SupplementalFile_S11\DemoData\smallMGF_annotatorTest.mgf	284070	LAGKPTHVN[GNO:G13839OT]VSVVMAEVDGTC[+57.021]	G13839OT
13863	547973	1894917	R.LAGKPTHVN[+2262.814]VSVVMAEVDGTC[+57.021].Y	514946:4	10	HexNAc(5)Hex(5)dHex(1)NeuAc(1)	C[+57], N[+2263]	1112.4808	4	4446.9012	4446.8931	0	1.8	332	CRagged	186.45	75.4	75.4	2.56	181	&gt;ca|NX_P01876-1-CAN|IGHA1_HUMAN Immunoglobulin heavy constant alpha 1 OS=Homo sapiens OX=9606 GN=IGHA1 IF=1 CO=1.30E+11 pg/l CS=ms	2172	2024-03-01_oamp56-di_io25_3th-defaultcs2_ast4ms_dia_enrichedplasma_nce27_gradient40_01_185.ScanId;v=1;d1=284070.284070.	controllerType=0 controllerNumber=1 scan=284070	34.3049	Ast4m...DIA_EnrichedPlasma_NCE27_Gradient40_01_185.raw.xlsx	Ast4m...EnrichedPlasma_NCE27_Gradient40	1	4	EnrichedPlasma	NCE27	40	./2024-03-01_OAMP56-DI_IO25_3Th-defaultcs2_Ast4m...DIA_EnrichedPlasma_NCE27_Gradient40_01_185.raw/2024-03-01_OAMP56-DI_IO25_3Th-defaultcs2_Ast4m...DIA_EnrichedPlasma_NCE27_Gradient40_01_185.raw.xlsx	D:\Projects\Astral\00_worddoc_and_powerpoints\BioRxiv\naturecoms\SupplementalFile_S11\SupplementalFile_S11\DemoData\smallMGF_annotatorTest.mgf	284070	LAGKPTHVN[GNO:G13370NN]VSVVMAEVDGTC[+57.021]	G13370NN
13818	547928	1894895	R.LAGKPTHVN[+2262.814]VSVVMAEVDGTC[+57.021].Y	514947:4	10	HexNAc(5)Hex(5)dHex(1)NeuAc(1)	C[+57], N[+2263]	1112.4808	4	4446.9012	4446.8931	0	1.8	332	CRagged	400.31	315.01	315.01	8.61	181	&gt;ca|NX_P01876-1-CAN|IGHA1_HUMAN Immunoglobulin heavy constant alpha 1 OS=Homo sapiens OX=9606 GN=IGHA1 IF=1 CO=1.30E+11 pg/l CS=ms	2172	2024-03-01_oamp56-di_io25_3th-defaultcs2_ast4ms_dia_enrichedplasma_nce27_gradient40_01_185.ScanId;v=1;d1=284071.284071.	controllerType=0 controllerNumber=1 scan=284071	34.305	Ast4m...DIA_EnrichedPlasma_NCE27_Gradient40_01_185.raw.xlsx	Ast4m...EnrichedPlasma_NCE27_Gradient40	1	4	EnrichedPlasma	NCE27	40	./2024-03-01_OAMP56-DI_IO25_3Th-defaultcs2_Ast4m...DIA_EnrichedPlasma_NCE27_Gradient40_01_185.raw/2024-03-01_OAMP56-DI_IO25_3Th-defaultcs2_Ast4m...DIA_EnrichedPlasma_NCE27_Gradient40_01_185.raw.xlsx	D:\Projects\Astral\00_worddoc_and_powerpoints\BioRxiv\naturecoms\SupplementalFile_S11\SupplementalFile_S11\DemoData\smallMGF_annotatorTest.mgf	284071	LAGKPTHVN[GNO:G13839OT]VSVVMAEVDGTC[+57.021]	G13839OT
13819	547929	1894895	R.LAGKPTHVN[+2262.814]VSVVMAEVDGTC[+57.021].Y	514947:4	10	HexNAc(5)Hex(5)dHex(1)NeuAc(1)	C[+57], N[+2263]	1112.4808	4	4446.9012	4446.8931	0	1.8	332	CRagged	400.31	315.01	315.01	8.61	181	&gt;ca|NX_P01876-1-CAN|IGHA1_HUMAN Immunoglobulin heavy constant alpha 1 OS=Homo sapiens OX=9606 GN=IGHA1 IF=1 CO=1.30E+11 pg/l CS=ms	2172	2024-03-01_oamp56-di_io25_3th-defaultcs2_ast4ms_dia_enrichedplasma_nce27_gradient40_01_185.ScanId;v=1;d1=284071.284071.	controllerType=0 controllerNumber=1 scan=284071	34.305	Ast4m...DIA_EnrichedPlasma_NCE27_Gradient40_01_185.raw.xlsx	Ast4m...EnrichedPlasma_NCE27_Gradient40	1	4	EnrichedPlasma	NCE27	40	./2024-03-01_OAMP56-DI_IO25_3Th-defaultcs2_Ast4m...DIA_EnrichedPlasma_NCE27_Gradient40_01_185.raw/2024-03-01_OAMP56-DI_IO25_3Th-defaultcs2_Ast4m...DIA_EnrichedPlasma_NCE27_Gradient40_01_185.raw.xlsx	D:\Projects\Astral\00_worddoc_and_powerpoints\BioRxiv\naturecoms\SupplementalFile_S11\SupplementalFile_S11\DemoData\smallMGF_annotatorTest.mgf	284071	LAGKPTHVN[GNO:G13370NN]VSVVMAEVDGTC[+57.021]	G13370NN
13980	551105	1901074	R.LAGKPTHVN[+2424.867]VSVVMAEVDGTC[+57.021].Y	514965:4	10	HexNAc(5)Hex(6)dHex(1)NeuAc(1)	C[+57], N[+2425]	1152.9942	4	4608.9549	4608.9459	0	2	332	CRagged	338.71	242.42	242.42	6.97	181	&gt;ca|NX_P01876-1-CAN|IGHA1_HUMAN Immunoglobulin heavy constant alpha 1 OS=Homo sapiens OX=9606 GN=IGHA1 IF=1 CO=1.30E+11 pg/l CS=ms	2172	2024-03-01_oamp56-di_io25_3th-defaultcs2_ast4ms_dia_enrichedplasma_nce27_gradient40_01_185.ScanId;v=1;d1=284081.284081.	controllerType=0 controllerNumber=1 scan=284081	34.3062	Ast4m...DIA_EnrichedPlasma_NCE27_Gradient40_01_185.raw.xlsx	Ast4m...EnrichedPlasma_NCE27_Gradient40	1	4	EnrichedPlasma	NCE27	40	./2024-03-01_OAMP56-DI_IO25_3Th-defaultcs2_Ast4m...DIA_EnrichedPlasma_NCE27_Gradient40_01_185.raw/2024-03-01_OAMP56-DI_IO25_3Th-defaultcs2_Ast4m...DIA_EnrichedPlasma_NCE27_Gradient40_01_185.raw.xlsx	D:\Projects\Astral\00_worddoc_and_powerpoints\BioRxiv\naturecoms\SupplementalFile_S11\SupplementalFile_S11\DemoData\smallMGF_annotatorTest.mgf	284081	LAGKPTHVN[GNO:G19992GW]VSVVMAEVDGTC[+57.021]	G19992GW
7915	340072	1284500	K.VC[+57.021]QDC[+57.021]PLLAPLN[+1913.677]DTR.V	514989:3	5	HexNAc(4)Hex(5)NeuAc(1)	C[+57]*2, N[+1914]	1229.1813	3	3685.5294	3685.5236	0	1.6	145	Specific	376.79	310.93	310.93	6.62	148	&gt;ca|NX_P02765-1-CAN|FETUA_HUMAN Alpha-2-HS-glycoprotein OS=Homo sapiens OX=9606 GN=AHSG IF=1 CO=1.10E+11 pg/l CS=ms	2885	2024-03-01_oamp56-di_io25_3th-defaultcs2_ast4ms_dia_enrichedplasma_nce27_gradient40_01_185.ScanId;v=1;d1=284094.284094.	controllerType=0 controllerNumber=1 scan=284094	34.3077	Ast4m...DIA_EnrichedPlasma_NCE27_Gradient40_01_185.raw.xlsx	Ast4m...EnrichedPlasma_NCE27_Gradient40	1	4	EnrichedPlasma	NCE27	40	./2024-03-01_OAMP56-DI_IO25_3Th-defaultcs2_Ast4m...DIA_EnrichedPlasma_NCE27_Gradient40_01_185.raw/2024-03-01_OAMP56-DI_IO25_3Th-defaultcs2_Ast4m...DIA_EnrichedPlasma_NCE27_Gradient40_01_185.raw.xlsx	D:\Projects\Astral\00_worddoc_and_powerpoints\BioRxiv\naturecoms\SupplementalFile_S11\SupplementalFile_S11\DemoData\smallMGF_annotatorTest.mgf	284094	VC[+57.021]QDC[+57.021]PLLAPLN[GNO:G43728NL]DTR	G43728NL
13552	542268	1882464	R.KVC[+57.021]QDC[+57.021]PLLAPLN[+3007.058]DTR.V	514990:4	5	HexNAc(5)Hex(6)dHex(1)NeuAc(3)	C[+57]*2, N[+3007]	1227.7596	4	4908.0164	4906.9995	1	2.8	144	Specific	231.5	192.48	3.95	3.54	148	&gt;ca|NX_P02765-1-CAN|FETUA_HUMAN Alpha-2-HS-glycoprotein OS=Homo sapiens OX=9606 GN=AHSG IF=1 CO=1.10E+11 pg/l CS=ms	2885	2024-03-01_oamp56-di_io25_3th-defaultcs2_ast4ms_dia_enrichedplasma_nce27_gradient40_01_185.ScanId;v=1;d1=284094.284094.	controllerType=0 controllerNumber=1 scan=284094	34.3077	Ast4m...DIA_EnrichedPlasma_NCE27_Gradient40_01_185.raw.xlsx	Ast4m...EnrichedPlasma_NCE27_Gradient40	1	4	EnrichedPlasma	NCE27	40	./2024-03-01_OAMP56-DI_IO25_3Th-defaultcs2_Ast4m...DIA_EnrichedPlasma_NCE27_Gradient40_01_185.raw/2024-03-01_OAMP56-DI_IO25_3Th-defaultcs2_Ast4m...DIA_EnrichedPlasma_NCE27_Gradient40_01_185.raw.xlsx	D:\Projects\Astral\00_worddoc_and_powerpoints\BioRxiv\naturecoms\SupplementalFile_S11\SupplementalFile_S11\DemoData\smallMGF_annotatorTest.mgf	284094	KVC[+57.021]QDC[+57.021]PLLAPLN[GNO:G53972TI]DTR	G53972TI
7673	332226	1253345	K.TVLTPATNHMGN[+1540.529]VTFTIPANR.E	515007:3	4	HexNAc(2)Hex(7)	N[+1541]	1266.2315	3	3796.68	3795.6886	1	-3.2	74	Specific	345.8	316.22	316.22	5.53	240	&gt;ca|NX_P01024-1-CAN|CO3_HUMAN Complement C3 OS=Homo sapiens OX=9606 GN=C3 IF=1 CO=2.00E+11 pg/l CS=ms	198	2024-03-01_oamp56-di_io25_3th-defaultcs2_ast4ms_dia_enrichedplasma_nce27_gradient40_01_185.ScanId;v=1;d1=284104.284104.	controllerType=0 controllerNumber=1 scan=284104	34.3088	Ast4m...DIA_EnrichedPlasma_NCE27_Gradient40_01_185.raw.xlsx	Ast4m...EnrichedPlasma_NCE27_Gradient40	1	4	EnrichedPlasma	NCE27	40	./2024-03-01_OAMP56-DI_IO25_3Th-defaultcs2_Ast4m...DIA_EnrichedPlasma_NCE27_Gradient40_01_185.raw/2024-03-01_OAMP56-DI_IO25_3Th-defaultcs2_Ast4m...DIA_EnrichedPlasma_NCE27_Gradient40_01_185.raw.xlsx	D:\Projects\Astral\00_worddoc_and_powerpoints\BioRxiv\naturecoms\SupplementalFile_S11\SupplementalFile_S11\DemoData\smallMGF_annotatorTest.mgf	284104	TVLTPATNHMGN[GNO:G49513EB]VTFTIPANR	G49513EB
8714	376432	1421004	K.VVLHPN[+1622.582]YSQVDIGLIK.L	515193:3	2	HexNAc(4)Hex(5)	N[+1623]	1139.8703	3	3417.5963	3417.5929	0	1	236	Specific	308.03	308.03	308.03	5.06	286	&gt;ca|NX_P00738-1-CAN|HPT_HUMAN Haptoglobin OS=Homo sapiens OX=9606 GN=HP IF=1 CO=1.00E+11 pg/l CS=ms	634	2024-03-01_oamp56-di_io25_3th-defaultcs2_ast4ms_dia_enrichedplasma_nce27_gradient40_01_185.ScanId;v=1;d1=284208.284208.	controllerType=0 controllerNumber=1 scan=284208	34.3215	Ast4m...DIA_EnrichedPlasma_NCE27_Gradient40_01_185.raw.xlsx	Ast4m...EnrichedPlasma_NCE27_Gradient40	1	4	EnrichedPlasma	NCE27	40	./2024-03-01_OAMP56-DI_IO25_3Th-defaultcs2_Ast4m...DIA_EnrichedPlasma_NCE27_Gradient40_01_185.raw/2024-03-01_OAMP56-DI_IO25_3Th-defaultcs2_Ast4m...DIA_EnrichedPlasma_NCE27_Gradient40_01_185.raw.xlsx	D:\Projects\Astral\00_worddoc_and_powerpoints\BioRxiv\naturecoms\SupplementalFile_S11\SupplementalFile_S11\DemoData\smallMGF_annotatorTest.mgf	284208	VVLHPN[GNO:G17434DR]YSQVDIGLIK	G17434DR
7555	329438	1244370	K.TVLTPATNHMGN[+1378.476]VTFTIPANR.E	515210:3	4	HexNAc(2)Hex(6)	N[+1378]	1211.8873	3	3633.6472	3633.6358	0	3.1	74	Specific	223.59	223.59	223.59	3.87	240	&gt;ca|NX_P01024-1-CAN|CO3_HUMAN Complement C3 OS=Homo sapiens OX=9606 GN=C3 IF=1 CO=2.00E+11 pg/l CS=ms	198	2024-03-01_oamp56-di_io25_3th-defaultcs2_ast4ms_dia_enrichedplasma_nce27_gradient40_01_185.ScanId;v=1;d1=284218.284218.	controllerType=0 controllerNumber=1 scan=284218	34.3227	Ast4m...DIA_EnrichedPlasma_NCE27_Gradient40_01_185.raw.xlsx	Ast4m...EnrichedPlasma_NCE27_Gradient40	1	4	EnrichedPlasma	NCE27	40	./2024-03-01_OAMP56-DI_IO25_3Th-defaultcs2_Ast4m...DIA_EnrichedPlasma_NCE27_Gradient40_01_185.raw/2024-03-01_OAMP56-DI_IO25_3Th-defaultcs2_Ast4m...DIA_EnrichedPlasma_NCE27_Gradient40_01_185.raw.xlsx	D:\Projects\Astral\00_worddoc_and_powerpoints\BioRxiv\naturecoms\SupplementalFile_S11\SupplementalFile_S11\DemoData\smallMGF_annotatorTest.mgf	284218	TVLTPATNHMGN[GNO:G74112GC]VTFTIPANR	G74112GC
14293	557479	1913907	R.LGHC[+57.021]PDPVLVNGEFSSSGPVN[+2861.000]VSDK.I	515246:4	49	HexNAc(5)Hex(6)NeuAc(3)	C[+57], N[+2861]	1368.8195	4	5472.256	5472.2457	0	1.9	78	Specific	232.83	211.65	211.65	3.79	32	&gt;ca|NX_P20851-1-CAN|C4BPB_HUMAN C4b-binding protein beta chain OS=Homo sapiens OX=9606 GN=C4BPB IF=1 CO=1.10E+09 pg/l CS=ms	2403	2024-03-01_oamp56-di_io25_3th-defaultcs2_ast4ms_dia_enrichedplasma_nce27_gradient40_01_185.ScanId;v=1;d1=284238.284238.	controllerType=0 controllerNumber=1 scan=284238	34.325	Ast4m...DIA_EnrichedPlasma_NCE27_Gradient40_01_185.raw.xlsx	Ast4m...EnrichedPlasma_NCE27_Gradient40	1	4	EnrichedPlasma	NCE27	40	./2024-03-01_OAMP56-DI_IO25_3Th-defaultcs2_Ast4m...DIA_EnrichedPlasma_NCE27_Gradient40_01_185.raw/2024-03-01_OAMP56-DI_IO25_3Th-defaultcs2_Ast4m...DIA_EnrichedPlasma_NCE27_Gradient40_01_185.raw.xlsx	D:\Projects\Astral\00_worddoc_and_powerpoints\BioRxiv\naturecoms\SupplementalFile_S11\SupplementalFile_S11\DemoData\smallMGF_annotatorTest.mgf	284238	LGHC[+57.021]PDPVLVNGEFSSSGPVN[GNO:G40135HT]VSDK	G40135HT
13820	547930	1894896	R.LAGKPTHVN[+2262.814]VSVVMAEVDGTC[+57.021].Y	515276:3	10	HexNAc(5)Hex(5)dHex(1)NeuAc(1)	C[+57], N[+2263]	1482.971	3	4446.8985	4446.8931	0	1.2	332	CRagged	391.98	281.72	269.51	8.55	181	&gt;ca|NX_P01876-1-CAN|IGHA1_HUMAN Immunoglobulin heavy constant alpha 1 OS=Homo sapiens OX=9606 GN=IGHA1 IF=1 CO=1.30E+11 pg/l CS=ms	2172	2024-03-01_oamp56-di_io25_3th-defaultcs2_ast4ms_dia_enrichedplasma_nce27_gradient40_01_185.ScanId;v=1;d1=284253.284253.	controllerType=0 controllerNumber=1 scan=284253	34.327	Ast4m...DIA_EnrichedPlasma_NCE27_Gradient40_01_185.raw.xlsx	Ast4m...EnrichedPlasma_NCE27_Gradient40	1	4	EnrichedPlasma	NCE27	40	./2024-03-01_OAMP56-DI_IO25_3Th-defaultcs2_Ast4m...DIA_EnrichedPlasma_NCE27_Gradient40_01_185.raw/2024-03-01_OAMP56-DI_IO25_3Th-defaultcs2_Ast4m...DIA_EnrichedPlasma_NCE27_Gradient40_01_185.raw.xlsx	D:\Projects\Astral\00_worddoc_and_powerpoints\BioRxiv\naturecoms\SupplementalFile_S11\SupplementalFile_S11\DemoData\smallMGF_annotatorTest.mgf	284253	LAGKPTHVN[GNO:G13839OT]VSVVMAEVDGTC[+57.021]	G13839OT
13821	547931	1894896	R.LAGKPTHVN[+2262.814]VSVVMAEVDGTC[+57.021].Y	515276:3	10	HexNAc(5)Hex(5)dHex(1)NeuAc(1)	C[+57], N[+2263]	1482.971	3	4446.8985	4446.8931	0	1.2	332	CRagged	391.98	281.72	269.51	8.55	181	&gt;ca|NX_P01876-1-CAN|IGHA1_HUMAN Immunoglobulin heavy constant alpha 1 OS=Homo sapiens OX=9606 GN=IGHA1 IF=1 CO=1.30E+11 pg/l CS=ms	2172	2024-03-01_oamp56-di_io25_3th-defaultcs2_ast4ms_dia_enrichedplasma_nce27_gradient40_01_185.ScanId;v=1;d1=284253.284253.	controllerType=0 controllerNumber=1 scan=284253	34.327	Ast4m...DIA_EnrichedPlasma_NCE27_Gradient40_01_185.raw.xlsx	Ast4m...EnrichedPlasma_NCE27_Gradient40	1	4	EnrichedPlasma	NCE27	40	./2024-03-01_OAMP56-DI_IO25_3Th-defaultcs2_Ast4m...DIA_EnrichedPlasma_NCE27_Gradient40_01_185.raw/2024-03-01_OAMP56-DI_IO25_3Th-defaultcs2_Ast4m...DIA_EnrichedPlasma_NCE27_Gradient40_01_185.raw.xlsx	D:\Projects\Astral\00_worddoc_and_powerpoints\BioRxiv\naturecoms\SupplementalFile_S11\SupplementalFile_S11\DemoData\smallMGF_annotatorTest.mgf	284253	LAGKPTHVN[GNO:G13370NN]VSVVMAEVDGTC[+57.021]	G13370NN
13804	547914	1894888	R.LAGKPTHVN[+2262.814]VSVVMAEVDGTC[+57.021].Y	515378:4	10	HexNAc(5)Hex(5)dHex(1)NeuAc(1)	C[+57], N[+2263]	1112.4805	4	4446.9002	4446.8931	0	1.6	332	CRagged	455.89	343.35	343.35	8.85	181	&gt;ca|NX_P01876-1-CAN|IGHA1_HUMAN Immunoglobulin heavy constant alpha 1 OS=Homo sapiens OX=9606 GN=IGHA1 IF=1 CO=1.30E+11 pg/l CS=ms	2172	2024-03-01_oamp56-di_io25_3th-defaultcs2_ast4ms_dia_enrichedplasma_nce27_gradient40_01_185.ScanId;v=1;d1=284307.284307.	controllerType=0 controllerNumber=1 scan=284307	34.3337	Ast4m...DIA_EnrichedPlasma_NCE27_Gradient40_01_185.raw.xlsx	Ast4m...EnrichedPlasma_NCE27_Gradient40	1	4	EnrichedPlasma	NCE27	40	./2024-03-01_OAMP56-DI_IO25_3Th-defaultcs2_Ast4m...DIA_EnrichedPlasma_NCE27_Gradient40_01_185.raw/2024-03-01_OAMP56-DI_IO25_3Th-defaultcs2_Ast4m...DIA_EnrichedPlasma_NCE27_Gradient40_01_185.raw.xlsx	D:\Projects\Astral\00_worddoc_and_powerpoints\BioRxiv\naturecoms\SupplementalFile_S11\SupplementalFile_S11\DemoData\smallMGF_annotatorTest.mgf	284307	LAGKPTHVN[GNO:G13839OT]VSVVMAEVDGTC[+57.021]	G13839OT
13805	547915	1894888	R.LAGKPTHVN[+2262.814]VSVVMAEVDGTC[+57.021].Y	515378:4	10	HexNAc(5)Hex(5)dHex(1)NeuAc(1)	C[+57], N[+2263]	1112.4805	4	4446.9002	4446.8931	0	1.6	332	CRagged	455.89	343.35	343.35	8.85	181	&gt;ca|NX_P01876-1-CAN|IGHA1_HUMAN Immunoglobulin heavy constant alpha 1 OS=Homo sapiens OX=9606 GN=IGHA1 IF=1 CO=1.30E+11 pg/l CS=ms	2172	2024-03-01_oamp56-di_io25_3th-defaultcs2_ast4ms_dia_enrichedplasma_nce27_gradient40_01_185.ScanId;v=1;d1=284307.284307.	controllerType=0 controllerNumber=1 scan=284307	34.3337	Ast4m...DIA_EnrichedPlasma_NCE27_Gradient40_01_185.raw.xlsx	Ast4m...EnrichedPlasma_NCE27_Gradient40	1	4	EnrichedPlasma	NCE27	40	./2024-03-01_OAMP56-DI_IO25_3Th-defaultcs2_Ast4m...DIA_EnrichedPlasma_NCE27_Gradient40_01_185.raw/2024-03-01_OAMP56-DI_IO25_3Th-defaultcs2_Ast4m...DIA_EnrichedPlasma_NCE27_Gradient40_01_185.raw.xlsx	D:\Projects\Astral\00_worddoc_and_powerpoints\BioRxiv\naturecoms\SupplementalFile_S11\SupplementalFile_S11\DemoData\smallMGF_annotatorTest.mgf	284307	LAGKPTHVN[GNO:G13370NN]VSVVMAEVDGTC[+57.021]	G13370NN
13802	547912	1894887	R.LAGKPTHVN[+2262.814]VSVVMAEVDGTC[+57.021].Y	515379:4	10	HexNAc(5)Hex(5)dHex(1)NeuAc(1)	C[+57], N[+2263]	1112.4805	4	4446.9002	4446.8931	0	1.6	332	CRagged	465.67	366.4	366.4	9.01	181	&gt;ca|NX_P01876-1-CAN|IGHA1_HUMAN Immunoglobulin heavy constant alpha 1 OS=Homo sapiens OX=9606 GN=IGHA1 IF=1 CO=1.30E+11 pg/l CS=ms	2172	2024-03-01_oamp56-di_io25_3th-defaultcs2_ast4ms_dia_enrichedplasma_nce27_gradient40_01_185.ScanId;v=1;d1=284308.284308.	controllerType=0 controllerNumber=1 scan=284308	34.3338	Ast4m...DIA_EnrichedPlasma_NCE27_Gradient40_01_185.raw.xlsx	Ast4m...EnrichedPlasma_NCE27_Gradient40	1	4	EnrichedPlasma	NCE27	40	./2024-03-01_OAMP56-DI_IO25_3Th-defaultcs2_Ast4m...DIA_EnrichedPlasma_NCE27_Gradient40_01_185.raw/2024-03-01_OAMP56-DI_IO25_3Th-defaultcs2_Ast4m...DIA_EnrichedPlasma_NCE27_Gradient40_01_185.raw.xlsx	D:\Projects\Astral\00_worddoc_and_powerpoints\BioRxiv\naturecoms\SupplementalFile_S11\SupplementalFile_S11\DemoData\smallMGF_annotatorTest.mgf	284308	LAGKPTHVN[GNO:G13839OT]VSVVMAEVDGTC[+57.021]	G13839OT
13803	547913	1894887	R.LAGKPTHVN[+2262.814]VSVVMAEVDGTC[+57.021].Y	515379:4	10	HexNAc(5)Hex(5)dHex(1)NeuAc(1)	C[+57], N[+2263]	1112.4805	4	4446.9002	4446.8931	0	1.6	332	CRagged	465.67	366.4	366.4	9.01	181	&gt;ca|NX_P01876-1-CAN|IGHA1_HUMAN Immunoglobulin heavy constant alpha 1 OS=Homo sapiens OX=9606 GN=IGHA1 IF=1 CO=1.30E+11 pg/l CS=ms	2172	2024-03-01_oamp56-di_io25_3th-defaultcs2_ast4ms_dia_enrichedplasma_nce27_gradient40_01_185.ScanId;v=1;d1=284308.284308.	controllerType=0 controllerNumber=1 scan=284308	34.3338	Ast4m...DIA_EnrichedPlasma_NCE27_Gradient40_01_185.raw.xlsx	Ast4m...EnrichedPlasma_NCE27_Gradient40	1	4	EnrichedPlasma	NCE27	40	./2024-03-01_OAMP56-DI_IO25_3Th-defaultcs2_Ast4m...DIA_EnrichedPlasma_NCE27_Gradient40_01_185.raw/2024-03-01_OAMP56-DI_IO25_3Th-defaultcs2_Ast4m...DIA_EnrichedPlasma_NCE27_Gradient40_01_185.raw.xlsx	D:\Projects\Astral\00_worddoc_and_powerpoints\BioRxiv\naturecoms\SupplementalFile_S11\SupplementalFile_S11\DemoData\smallMGF_annotatorTest.mgf	284308	LAGKPTHVN[GNO:G13370NN]VSVVMAEVDGTC[+57.021]	G13370NN
13979	551104	1901073	R.LAGKPTHVN[+2424.867]VSVVMAEVDGTC[+57.021].Y	515397:4	10	HexNAc(5)Hex(6)dHex(1)NeuAc(1)	C[+57], N[+2425]	1152.9945	4	4608.9564	4608.9459	0	2.3	332	CRagged	341.9	248.49	248.49	7.05	181	&gt;ca|NX_P01876-1-CAN|IGHA1_HUMAN Immunoglobulin heavy constant alpha 1 OS=Homo sapiens OX=9606 GN=IGHA1 IF=1 CO=1.30E+11 pg/l CS=ms	2172	2024-03-01_oamp56-di_io25_3th-defaultcs2_ast4ms_dia_enrichedplasma_nce27_gradient40_01_185.ScanId;v=1;d1=284318.284318.	controllerType=0 controllerNumber=1 scan=284318	34.3349	Ast4m...DIA_EnrichedPlasma_NCE27_Gradient40_01_185.raw.xlsx	Ast4m...EnrichedPlasma_NCE27_Gradient40	1	4	EnrichedPlasma	NCE27	40	./2024-03-01_OAMP56-DI_IO25_3Th-defaultcs2_Ast4m...DIA_EnrichedPlasma_NCE27_Gradient40_01_185.raw/2024-03-01_OAMP56-DI_IO25_3Th-defaultcs2_Ast4m...DIA_EnrichedPlasma_NCE27_Gradient40_01_185.raw.xlsx	D:\Projects\Astral\00_worddoc_and_powerpoints\BioRxiv\naturecoms\SupplementalFile_S11\SupplementalFile_S11\DemoData\smallMGF_annotatorTest.mgf	284318	LAGKPTHVN[GNO:G19992GW]VSVVMAEVDGTC[+57.021]	G19992GW
7899	340056	1284484	K.VC[+57.021]QDC[+57.021]PLLAPLN[+1913.677]DTR.V	515418:3	5	HexNAc(4)Hex(5)NeuAc(1)	C[+57]*2, N[+1914]	1229.1813	3	3685.5294	3685.5236	0	1.6	145	Specific	456.14	426.16	426.16	8.32	148	&gt;ca|NX_P02765-1-CAN|FETUA_HUMAN Alpha-2-HS-glycoprotein OS=Homo sapiens OX=9606 GN=AHSG IF=1 CO=1.10E+11 pg/l CS=ms	2885	2024-03-01_oamp56-di_io25_3th-defaultcs2_ast4ms_dia_enrichedplasma_nce27_gradient40_01_185.ScanId;v=1;d1=284331.284331.	controllerType=0 controllerNumber=1 scan=284331	34.3363	Ast4m...DIA_EnrichedPlasma_NCE27_Gradient40_01_185.raw.xlsx	Ast4m...EnrichedPlasma_NCE27_Gradient40	1	4	EnrichedPlasma	NCE27	40	./2024-03-01_OAMP56-DI_IO25_3Th-defaultcs2_Ast4m...DIA_EnrichedPlasma_NCE27_Gradient40_01_185.raw/2024-03-01_OAMP56-DI_IO25_3Th-defaultcs2_Ast4m...DIA_EnrichedPlasma_NCE27_Gradient40_01_185.raw.xlsx	D:\Projects\Astral\00_worddoc_and_powerpoints\BioRxiv\naturecoms\SupplementalFile_S11\SupplementalFile_S11\DemoData\smallMGF_annotatorTest.mgf	284331	VC[+57.021]QDC[+57.021]PLLAPLN[GNO:G43728NL]DTR	G43728NL
13551	542267	1882463	R.KVC[+57.021]QDC[+57.021]PLLAPLN[+3007.058]DTR.V	515419:4	5	HexNAc(5)Hex(6)dHex(1)NeuAc(3)	C[+57]*2, N[+3007]	1227.5083	4	4907.0115	4906.9995	0	2.5	144	Specific	235.91	184.23	184.23	3.54	148	&gt;ca|NX_P02765-1-CAN|FETUA_HUMAN Alpha-2-HS-glycoprotein OS=Homo sapiens OX=9606 GN=AHSG IF=1 CO=1.10E+11 pg/l CS=ms	2885	2024-03-01_oamp56-di_io25_3th-defaultcs2_ast4ms_dia_enrichedplasma_nce27_gradient40_01_185.ScanId;v=1;d1=284331.284331.	controllerType=0 controllerNumber=1 scan=284331	34.3363	Ast4m...DIA_EnrichedPlasma_NCE27_Gradient40_01_185.raw.xlsx	Ast4m...EnrichedPlasma_NCE27_Gradient40	1	4	EnrichedPlasma	NCE27	40	./2024-03-01_OAMP56-DI_IO25_3Th-defaultcs2_Ast4m...DIA_EnrichedPlasma_NCE27_Gradient40_01_185.raw/2024-03-01_OAMP56-DI_IO25_3Th-defaultcs2_Ast4m...DIA_EnrichedPlasma_NCE27_Gradient40_01_185.raw.xlsx	D:\Projects\Astral\00_worddoc_and_powerpoints\BioRxiv\naturecoms\SupplementalFile_S11\SupplementalFile_S11\DemoData\smallMGF_annotatorTest.mgf	284331	KVC[+57.021]QDC[+57.021]PLLAPLN[GNO:G53972TI]DTR	G53972TI
7684	332237	1253356	K.TVLTPATNHMGN[+1540.529]VTFTIPANR.E	515436:3	4	HexNAc(2)Hex(7)	N[+1541]	1266.2322	3	3796.6822	3795.6886	1	-2.6	74	Specific	239.52	239.52	239.52	4.02	240	&gt;ca|NX_P01024-1-CAN|CO3_HUMAN Complement C3 OS=Homo sapiens OX=9606 GN=C3 IF=1 CO=2.00E+11 pg/l CS=ms	198	2024-03-01_oamp56-di_io25_3th-defaultcs2_ast4ms_dia_enrichedplasma_nce27_gradient40_01_185.ScanId;v=1;d1=284341.284341.	controllerType=0 controllerNumber=1 scan=284341	34.3376	Ast4m...DIA_EnrichedPlasma_NCE27_Gradient40_01_185.raw.xlsx	Ast4m...EnrichedPlasma_NCE27_Gradient40	1	4	EnrichedPlasma	NCE27	40	./2024-03-01_OAMP56-DI_IO25_3Th-defaultcs2_Ast4m...DIA_EnrichedPlasma_NCE27_Gradient40_01_185.raw/2024-03-01_OAMP56-DI_IO25_3Th-defaultcs2_Ast4m...DIA_EnrichedPlasma_NCE27_Gradient40_01_185.raw.xlsx	D:\Projects\Astral\00_worddoc_and_powerpoints\BioRxiv\naturecoms\SupplementalFile_S11\SupplementalFile_S11\DemoData\smallMGF_annotatorTest.mgf	284341	TVLTPATNHMGN[GNO:G49513EB]VTFTIPANR	G49513EB
13654	544897	1888306	R.LAGKPTHVN[+1897.682]VSVVMAEVDGTC[+57.021].Y	515464:3	10	HexNAc(4)Hex(4)dHex(1)NeuAc(1)	C[+57], N[+1898]	1361.262	3	4081.7715	4081.7609	0	2.6	332	CRagged	204.72	131.96	131.96	2.83	181	&gt;ca|NX_P01876-1-CAN|IGHA1_HUMAN Immunoglobulin heavy constant alpha 1 OS=Homo sapiens OX=9606 GN=IGHA1 IF=1 CO=1.30E+11 pg/l CS=ms	2172	2024-03-01_oamp56-di_io25_3th-defaultcs2_ast4ms_dia_enrichedplasma_nce27_gradient40_01_185.ScanId;v=1;d1=284358.284358.	controllerType=0 controllerNumber=1 scan=284358	34.3395	Ast4m...DIA_EnrichedPlasma_NCE27_Gradient40_01_185.raw.xlsx	Ast4m...EnrichedPlasma_NCE27_Gradient40	1	4	EnrichedPlasma	NCE27	40	./2024-03-01_OAMP56-DI_IO25_3Th-defaultcs2_Ast4m...DIA_EnrichedPlasma_NCE27_Gradient40_01_185.raw/2024-03-01_OAMP56-DI_IO25_3Th-defaultcs2_Ast4m...DIA_EnrichedPlasma_NCE27_Gradient40_01_185.raw.xlsx	D:\Projects\Astral\00_worddoc_and_powerpoints\BioRxiv\naturecoms\SupplementalFile_S11\SupplementalFile_S11\DemoData\smallMGF_annotatorTest.mgf	284358	LAGKPTHVN[GNO:G02849EL]VSVVMAEVDGTC[+57.021]	G02849EL
13655	544898	1888306	R.LAGKPTHVN[+1897.682]VSVVMAEVDGTC[+57.021].Y	515464:3	10	HexNAc(4)Hex(4)dHex(1)NeuAc(1)	C[+57], N[+1898]	1361.262	3	4081.7715	4081.7609	0	2.6	332	CRagged	204.72	131.96	131.96	2.83	181	&gt;ca|NX_P01876-1-CAN|IGHA1_HUMAN Immunoglobulin heavy constant alpha 1 OS=Homo sapiens OX=9606 GN=IGHA1 IF=1 CO=1.30E+11 pg/l CS=ms	2172	2024-03-01_oamp56-di_io25_3th-defaultcs2_ast4ms_dia_enrichedplasma_nce27_gradient40_01_185.ScanId;v=1;d1=284358.284358.	controllerType=0 controllerNumber=1 scan=284358	34.3395	Ast4m...DIA_EnrichedPlasma_NCE27_Gradient40_01_185.raw.xlsx	Ast4m...EnrichedPlasma_NCE27_Gradient40	1	4	EnrichedPlasma	NCE27	40	./2024-03-01_OAMP56-DI_IO25_3Th-defaultcs2_Ast4m...DIA_EnrichedPlasma_NCE27_Gradient40_01_185.raw/2024-03-01_OAMP56-DI_IO25_3Th-defaultcs2_Ast4m...DIA_EnrichedPlasma_NCE27_Gradient40_01_185.raw.xlsx	D:\Projects\Astral\00_worddoc_and_powerpoints\BioRxiv\naturecoms\SupplementalFile_S11\SupplementalFile_S11\DemoData\smallMGF_annotatorTest.mgf	284358	LAGKPTHVN[GNO:G79523YN]VSVVMAEVDGTC[+57.021]	G79523YN
13986	551111	1901080	R.LAGKPTHVN[+2424.867]VSVVMAEVDGTC[+57.021].Y	515531:3	10	HexNAc(5)Hex(6)dHex(1)NeuAc(1)	C[+57], N[+2425]	1536.9892	3	4608.953	4608.9459	0	1.6	332	CRagged	191.22	142.64	142.64	3.63	181	&gt;ca|NX_P01876-1-CAN|IGHA1_HUMAN Immunoglobulin heavy constant alpha 1 OS=Homo sapiens OX=9606 GN=IGHA1 IF=1 CO=1.30E+11 pg/l CS=ms	2172	2024-03-01_oamp56-di_io25_3th-defaultcs2_ast4ms_dia_enrichedplasma_nce27_gradient40_01_185.ScanId;v=1;d1=284396.284396.	controllerType=0 controllerNumber=1 scan=284396	34.3444	Ast4m...DIA_EnrichedPlasma_NCE27_Gradient40_01_185.raw.xlsx	Ast4m...EnrichedPlasma_NCE27_Gradient40	1	4	EnrichedPlasma	NCE27	40	./2024-03-01_OAMP56-DI_IO25_3Th-defaultcs2_Ast4m...DIA_EnrichedPlasma_NCE27_Gradient40_01_185.raw/2024-03-01_OAMP56-DI_IO25_3Th-defaultcs2_Ast4m...DIA_EnrichedPlasma_NCE27_Gradient40_01_185.raw.xlsx	D:\Projects\Astral\00_worddoc_and_powerpoints\BioRxiv\naturecoms\SupplementalFile_S11\SupplementalFile_S11\DemoData\smallMGF_annotatorTest.mgf	284396	LAGKPTHVN[GNO:G19992GW]VSVVMAEVDGTC[+57.021]	G19992GW
7495	328634	1241019	K.TVLTPATNHMGN[+1216.423]VTFTIPANREFK.S	515595:4	4	HexNAc(2)Hex(5)	N[+1216]	969.7012	4	3875.7828	3875.7889	0	-1.6	74	Specific	284.27	238.31	238.31	3.3	240	&gt;ca|NX_P01024-1-CAN|CO3_HUMAN Complement C3 OS=Homo sapiens OX=9606 GN=C3 IF=1 CO=2.00E+11 pg/l CS=ms	198	2024-03-01_oamp56-di_io25_3th-defaultcs2_ast4ms_dia_enrichedplasma_nce27_gradient40_01_185.ScanId;v=1;d1=284422.284422.	controllerType=0 controllerNumber=1 scan=284422	34.3476	Ast4m...DIA_EnrichedPlasma_NCE27_Gradient40_01_185.raw.xlsx	Ast4m...EnrichedPlasma_NCE27_Gradient40	1	4	EnrichedPlasma	NCE27	40	./2024-03-01_OAMP56-DI_IO25_3Th-defaultcs2_Ast4m...DIA_EnrichedPlasma_NCE27_Gradient40_01_185.raw/2024-03-01_OAMP56-DI_IO25_3Th-defaultcs2_Ast4m...DIA_EnrichedPlasma_NCE27_Gradient40_01_185.raw.xlsx	D:\Projects\Astral\00_worddoc_and_powerpoints\BioRxiv\naturecoms\SupplementalFile_S11\SupplementalFile_S11\DemoData\smallMGF_annotatorTest.mgf	284422	TVLTPATNHMGN[GNO:G44147IO]VTFTIPANREFK	G44147IO
13785	547453	1894036	R.LAGKPTHVN[+2205.793]VSVVMAEVDGTC[+57.021].Y	515628:4	10	HexNAc(4)Hex(5)dHex(2)NeuAc(1)	C[+57], N[+2206]	1098.2247	4	4389.8768	4389.8716	0	1.2	332	CRagged	192.96	165.41	29.74	3.51	181	&gt;ca|NX_P01876-1-CAN|IGHA1_HUMAN Immunoglobulin heavy constant alpha 1 OS=Homo sapiens OX=9606 GN=IGHA1 IF=1 CO=1.30E+11 pg/l CS=ms	2172	2024-03-01_oamp56-di_io25_3th-defaultcs2_ast4ms_dia_enrichedplasma_nce27_gradient40_01_185.ScanId;v=1;d1=284440.284440.	controllerType=0 controllerNumber=1 scan=284440	34.3496	Ast4m...DIA_EnrichedPlasma_NCE27_Gradient40_01_185.raw.xlsx	Ast4m...EnrichedPlasma_NCE27_Gradient40	1	4	EnrichedPlasma	NCE27	40	./2024-03-01_OAMP56-DI_IO25_3Th-defaultcs2_Ast4m...DIA_EnrichedPlasma_NCE27_Gradient40_01_185.raw/2024-03-01_OAMP56-DI_IO25_3Th-defaultcs2_Ast4m...DIA_EnrichedPlasma_NCE27_Gradient40_01_185.raw.xlsx	D:\Projects\Astral\00_worddoc_and_powerpoints\BioRxiv\naturecoms\SupplementalFile_S11\SupplementalFile_S11\DemoData\smallMGF_annotatorTest.mgf	284440	LAGKPTHVN[GNO:G91575CR]VSVVMAEVDGTC[+57.021]	G91575CR
7546	329429	1244361	K.TVLTPATNHMGN[+1378.476]VTFTIPANR.E	515654:3	4	HexNAc(2)Hex(6)	N[+1378]	1212.2138	3	3634.6269	3633.6358	1	-3.4	74	Specific	392.97	390.8	390.8	6.78	240	&gt;ca|NX_P01024-1-CAN|CO3_HUMAN Complement C3 OS=Homo sapiens OX=9606 GN=C3 IF=1 CO=2.00E+11 pg/l CS=ms	198	2024-03-01_oamp56-di_io25_3th-defaultcs2_ast4ms_dia_enrichedplasma_nce27_gradient40_01_185.ScanId;v=1;d1=284455.284455.	controllerType=0 controllerNumber=1 scan=284455	34.3514	Ast4m...DIA_EnrichedPlasma_NCE27_Gradient40_01_185.raw.xlsx	Ast4m...EnrichedPlasma_NCE27_Gradient40	1	4	EnrichedPlasma	NCE27	40	./2024-03-01_OAMP56-DI_IO25_3Th-defaultcs2_Ast4m...DIA_EnrichedPlasma_NCE27_Gradient40_01_185.raw/2024-03-01_OAMP56-DI_IO25_3Th-defaultcs2_Ast4m...DIA_EnrichedPlasma_NCE27_Gradient40_01_185.raw.xlsx	D:\Projects\Astral\00_worddoc_and_powerpoints\BioRxiv\naturecoms\SupplementalFile_S11\SupplementalFile_S11\DemoData\smallMGF_annotatorTest.mgf	284455	TVLTPATNHMGN[GNO:G74112GC]VTFTIPANR	G74112GC
7924	340081	1284509	K.VC[+57.021]QDC[+57.021]PLLAPLN[+1913.677]DTR.V	515659:3	5	HexNAc(4)Hex(5)NeuAc(1)	C[+57]*2, N[+1914]	1229.181	3	3685.5283	3685.5236	0	1.3	145	Specific	351.42	351.42	351.42	5.62	148	&gt;ca|NX_P02765-1-CAN|FETUA_HUMAN Alpha-2-HS-glycoprotein OS=Homo sapiens OX=9606 GN=AHSG IF=1 CO=1.10E+11 pg/l CS=ms	2885	2024-03-01_oamp56-di_io25_3th-defaultcs2_ast4ms_dia_enrichedplasma_nce27_gradient40_01_185.ScanId;v=1;d1=284458.284458.	controllerType=0 controllerNumber=1 scan=284458	34.3517	Ast4m...DIA_EnrichedPlasma_NCE27_Gradient40_01_185.raw.xlsx	Ast4m...EnrichedPlasma_NCE27_Gradient40	1	4	EnrichedPlasma	NCE27	40	./2024-03-01_OAMP56-DI_IO25_3Th-defaultcs2_Ast4m...DIA_EnrichedPlasma_NCE27_Gradient40_01_185.raw/2024-03-01_OAMP56-DI_IO25_3Th-defaultcs2_Ast4m...DIA_EnrichedPlasma_NCE27_Gradient40_01_185.raw.xlsx	D:\Projects\Astral\00_worddoc_and_powerpoints\BioRxiv\naturecoms\SupplementalFile_S11\SupplementalFile_S11\DemoData\smallMGF_annotatorTest.mgf	284458	VC[+57.021]QDC[+57.021]PLLAPLN[GNO:G43728NL]DTR	G43728NL
10548	443396	1631876	R.EQFC[+57.021]PPPPQIPNAQN[+1913.677]MTTTVNYQDGEK.V	515661:4	248	HexNAc(4)Hex(5)NeuAc(1)	C[+57], N[+1914]	1255.2778	4	5018.0895	5018.0858	0	0.7	386	Specific	290.06	267.95	114.5	2.62	26	&gt;ca|NX_Q9BXR6-1-CAN|FHR5_HUMAN Complement factor H-related protein 5 OS=Homo sapiens OX=9606 GN=CFHR5 IF=1 CO=1.90E+09 pg/l CS=ms	263	2024-03-01_oamp56-di_io25_3th-defaultcs2_ast4ms_dia_enrichedplasma_nce27_gradient40_01_185.ScanId;v=1;d1=284460.284460.	controllerType=0 controllerNumber=1 scan=284460	34.3521	Ast4m...DIA_EnrichedPlasma_NCE27_Gradient40_01_185.raw.xlsx	Ast4m...EnrichedPlasma_NCE27_Gradient40	1	4	EnrichedPlasma	NCE27	40	./2024-03-01_OAMP56-DI_IO25_3Th-defaultcs2_Ast4m...DIA_EnrichedPlasma_NCE27_Gradient40_01_185.raw/2024-03-01_OAMP56-DI_IO25_3Th-defaultcs2_Ast4m...DIA_EnrichedPlasma_NCE27_Gradient40_01_185.raw.xlsx	D:\Projects\Astral\00_worddoc_and_powerpoints\BioRxiv\naturecoms\SupplementalFile_S11\SupplementalFile_S11\DemoData\smallMGF_annotatorTest.mgf	284460	EQFC[+57.021]PPPPQIPNAQN[GNO:G43728NL]MTTTVNYQDGEK	G43728NL
16354	659841	2178649	R.VQLLQEETARN[+2716.983]LTQC[+57.021]QLEC[+57.021]EK.Y	515682:4	130	HexNAc(5)Hex(6)dHex(3)NeuAc(1)	C[+57]*2, N[+2717]	1327.8153	4	5308.2394	5307.2429	1	-1.3	470	Specific	223.52	92.03	3.7	1.59	65	&gt;ca|NX_Q8WXW3-1-CAN|PIBF1_HUMAN Progesterone-induced-blocking factor 1 OS=Homo sapiens OX=9606 GN=PIBF1 IF=1	2376	2024-03-01_oamp56-di_io25_3th-defaultcs2_ast4ms_dia_enrichedplasma_nce27_gradient40_01_185.ScanId;v=1;d1=284470.284470.	controllerType=0 controllerNumber=1 scan=284470	34.3533	Ast4m...DIA_EnrichedPlasma_NCE27_Gradient40_01_185.raw.xlsx	Ast4m...EnrichedPlasma_NCE27_Gradient40	1	4	EnrichedPlasma	NCE27	40	./2024-03-01_OAMP56-DI_IO25_3Th-defaultcs2_Ast4m...DIA_EnrichedPlasma_NCE27_Gradient40_01_185.raw/2024-03-01_OAMP56-DI_IO25_3Th-defaultcs2_Ast4m...DIA_EnrichedPlasma_NCE27_Gradient40_01_185.raw.xlsx	D:\Projects\Astral\00_worddoc_and_powerpoints\BioRxiv\naturecoms\SupplementalFile_S11\SupplementalFile_S11\DemoData\smallMGF_annotatorTest.mgf	284470	VQLLQEETARN[GNO:G25607NP]LTQC[+57.021]QLEC[+57.021]EK	G25607NP
14290	557476	1913904	R.LGHC[+57.021]PDPVLVNGEFSSSGPVN[+2861.000]VSDK.I	515689:4	49	HexNAc(5)Hex(6)NeuAc(3)	C[+57], N[+2861]	1368.8189	4	5472.2536	5472.2457	0	1.4	78	Specific	313.72	313.72	313.72	6.31	32	&gt;ca|NX_P20851-1-CAN|C4BPB_HUMAN C4b-binding protein beta chain OS=Homo sapiens OX=9606 GN=C4BPB IF=1 CO=1.10E+09 pg/l CS=ms	2403	2024-03-01_oamp56-di_io25_3th-defaultcs2_ast4ms_dia_enrichedplasma_nce27_gradient40_01_185.ScanId;v=1;d1=284475.284475.	controllerType=0 controllerNumber=1 scan=284475	34.3538	Ast4m...DIA_EnrichedPlasma_NCE27_Gradient40_01_185.raw.xlsx	Ast4m...EnrichedPlasma_NCE27_Gradient40	1	4	EnrichedPlasma	NCE27	40	./2024-03-01_OAMP56-DI_IO25_3Th-defaultcs2_Ast4m...DIA_EnrichedPlasma_NCE27_Gradient40_01_185.raw/2024-03-01_OAMP56-DI_IO25_3Th-defaultcs2_Ast4m...DIA_EnrichedPlasma_NCE27_Gradient40_01_185.raw.xlsx	D:\Projects\Astral\00_worddoc_and_powerpoints\BioRxiv\naturecoms\SupplementalFile_S11\SupplementalFile_S11\DemoData\smallMGF_annotatorTest.mgf	284475	LGHC[+57.021]PDPVLVNGEFSSSGPVN[GNO:G40135HT]VSDK	G40135HT
13748	546049	1890963	R.LAGKPTHVN[+2059.735]VSVVMAEVDGTC[+57.021].Y	515699:3	10	HexNAc(4)Hex(5)dHex(1)NeuAc(1)	C[+57], N[+2060]	1415.2802	3	4243.8261	4243.8137	0	2.9	332	CRagged	212.03	149.94	149.94	2.82	181	&gt;ca|NX_P01876-1-CAN|IGHA1_HUMAN Immunoglobulin heavy constant alpha 1 OS=Homo sapiens OX=9606 GN=IGHA1 IF=1 CO=1.30E+11 pg/l CS=ms	2172	2024-03-01_oamp56-di_io25_3th-defaultcs2_ast4ms_dia_enrichedplasma_nce27_gradient40_01_185.ScanId;v=1;d1=284480.284480.	controllerType=0 controllerNumber=1 scan=284480	34.3544	Ast4m...DIA_EnrichedPlasma_NCE27_Gradient40_01_185.raw.xlsx	Ast4m...EnrichedPlasma_NCE27_Gradient40	1	4	EnrichedPlasma	NCE27	40	./2024-03-01_OAMP56-DI_IO25_3Th-defaultcs2_Ast4m...DIA_EnrichedPlasma_NCE27_Gradient40_01_185.raw/2024-03-01_OAMP56-DI_IO25_3Th-defaultcs2_Ast4m...DIA_EnrichedPlasma_NCE27_Gradient40_01_185.raw.xlsx	D:\Projects\Astral\00_worddoc_and_powerpoints\BioRxiv\naturecoms\SupplementalFile_S11\SupplementalFile_S11\DemoData\smallMGF_annotatorTest.mgf	284480	LAGKPTHVN[GNO:G53156IG]VSVVMAEVDGTC[+57.021]	G53156IG
13814	547924	1894893	R.LAGKPTHVN[+2262.814]VSVVMAEVDGTC[+57.021].Y	515715:3	10	HexNAc(5)Hex(5)dHex(1)NeuAc(1)	C[+57], N[+2263]	1482.9712	3	4446.8992	4446.8931	0	1.4	332	CRagged	409.12	260.84	260.84	8.38	181	&gt;ca|NX_P01876-1-CAN|IGHA1_HUMAN Immunoglobulin heavy constant alpha 1 OS=Homo sapiens OX=9606 GN=IGHA1 IF=1 CO=1.30E+11 pg/l CS=ms	2172	2024-03-01_oamp56-di_io25_3th-defaultcs2_ast4ms_dia_enrichedplasma_nce27_gradient40_01_185.ScanId;v=1;d1=284490.284490.	controllerType=0 controllerNumber=1 scan=284490	34.3556	Ast4m...DIA_EnrichedPlasma_NCE27_Gradient40_01_185.raw.xlsx	Ast4m...EnrichedPlasma_NCE27_Gradient40	1	4	EnrichedPlasma	NCE27	40	./2024-03-01_OAMP56-DI_IO25_3Th-defaultcs2_Ast4m...DIA_EnrichedPlasma_NCE27_Gradient40_01_185.raw/2024-03-01_OAMP56-DI_IO25_3Th-defaultcs2_Ast4m...DIA_EnrichedPlasma_NCE27_Gradient40_01_185.raw.xlsx	D:\Projects\Astral\00_worddoc_and_powerpoints\BioRxiv\naturecoms\SupplementalFile_S11\SupplementalFile_S11\DemoData\smallMGF_annotatorTest.mgf	284490	LAGKPTHVN[GNO:G13839OT]VSVVMAEVDGTC[+57.021]	G13839OT
13815	547925	1894893	R.LAGKPTHVN[+2262.814]VSVVMAEVDGTC[+57.021].Y	515715:3	10	HexNAc(5)Hex(5)dHex(1)NeuAc(1)	C[+57], N[+2263]	1482.9712	3	4446.8992	4446.8931	0	1.4	332	CRagged	409.12	260.84	260.84	8.38	181	&gt;ca|NX_P01876-1-CAN|IGHA1_HUMAN Immunoglobulin heavy constant alpha 1 OS=Homo sapiens OX=9606 GN=IGHA1 IF=1 CO=1.30E+11 pg/l CS=ms	2172	2024-03-01_oamp56-di_io25_3th-defaultcs2_ast4ms_dia_enrichedplasma_nce27_gradient40_01_185.ScanId;v=1;d1=284490.284490.	controllerType=0 controllerNumber=1 scan=284490	34.3556	Ast4m...DIA_EnrichedPlasma_NCE27_Gradient40_01_185.raw.xlsx	Ast4m...EnrichedPlasma_NCE27_Gradient40	1	4	EnrichedPlasma	NCE27	40	./2024-03-01_OAMP56-DI_IO25_3Th-defaultcs2_Ast4m...DIA_EnrichedPlasma_NCE27_Gradient40_01_185.raw/2024-03-01_OAMP56-DI_IO25_3Th-defaultcs2_Ast4m...DIA_EnrichedPlasma_NCE27_Gradient40_01_185.raw.xlsx	D:\Projects\Astral\00_worddoc_and_powerpoints\BioRxiv\naturecoms\SupplementalFile_S11\SupplementalFile_S11\DemoData\smallMGF_annotatorTest.mgf	284490	LAGKPTHVN[GNO:G13370NN]VSVVMAEVDGTC[+57.021]	G13370NN
7611	330673	1247303	K.TVLTPATNHMGN[+1378.476]VTFTIPANREFK.S	515785:4	4	HexNAc(2)Hex(6)	N[+1378]	1010.217	4	4037.8463	4037.8418	0	1.1	74	Specific	325.8	308.93	308.93	4.73	240	&gt;ca|NX_P01024-1-CAN|CO3_HUMAN Complement C3 OS=Homo sapiens OX=9606 GN=C3 IF=1 CO=2.00E+11 pg/l CS=ms	198	2024-03-01_oamp56-di_io25_3th-defaultcs2_ast4ms_dia_enrichedplasma_nce27_gradient40_01_185.ScanId;v=1;d1=284523.284523.	controllerType=0 controllerNumber=1 scan=284523	34.3596	Ast4m...DIA_EnrichedPlasma_NCE27_Gradient40_01_185.raw.xlsx	Ast4m...EnrichedPlasma_NCE27_Gradient40	1	4	EnrichedPlasma	NCE27	40	./2024-03-01_OAMP56-DI_IO25_3Th-defaultcs2_Ast4m...DIA_EnrichedPlasma_NCE27_Gradient40_01_185.raw/2024-03-01_OAMP56-DI_IO25_3Th-defaultcs2_Ast4m...DIA_EnrichedPlasma_NCE27_Gradient40_01_185.raw.xlsx	D:\Projects\Astral\00_worddoc_and_powerpoints\BioRxiv\naturecoms\SupplementalFile_S11\SupplementalFile_S11\DemoData\smallMGF_annotatorTest.mgf	284523	TVLTPATNHMGN[GNO:G74112GC]VTFTIPANREFK	G74112GC
2593	124294	508092	K.ILRQQQHLFGSN[+1913.677]VTDC[+57.021]SGNFC[+57.021]LFRSETK.D	515804:5	1	HexNAc(4)Hex(5)NeuAc(1)	C[+57]*2, N[+1914]	1052.2639	5	5257.2905	5256.2877	1	-0.1	619	Specific	358.11	125.34	57.06	3.29	310	&gt;ca|NX_P02787-1-CAN|TRFE_HUMAN Serotransferrin OS=Homo sapiens OX=9606 GN=TF IF=1 CO=9.80E+10 pg/l CS=ms	170	2024-03-01_oamp56-di_io25_3th-defaultcs2_ast4ms_dia_enrichedplasma_nce27_gradient40_01_185.ScanId;v=1;d1=284533.284533.	controllerType=0 controllerNumber=1 scan=284533	34.3607	Ast4m...DIA_EnrichedPlasma_NCE27_Gradient40_01_185.raw.xlsx	Ast4m...EnrichedPlasma_NCE27_Gradient40	1	4	EnrichedPlasma	NCE27	40	./2024-03-01_OAMP56-DI_IO25_3Th-defaultcs2_Ast4m...DIA_EnrichedPlasma_NCE27_Gradient40_01_185.raw/2024-03-01_OAMP56-DI_IO25_3Th-defaultcs2_Ast4m...DIA_EnrichedPlasma_NCE27_Gradient40_01_185.raw.xlsx	D:\Projects\Astral\00_worddoc_and_powerpoints\BioRxiv\naturecoms\SupplementalFile_S11\SupplementalFile_S11\DemoData\smallMGF_annotatorTest.mgf	284533	ILRQQQHLFGSN[GNO:G43728NL]VTDC[+57.021]SGNFC[+57.021]LFRSETK	G43728NL
13739	546040	1890954	R.LAGKPTHVN[+2059.735]VSVVMAEVDGTC[+57.021].Y	515808:4	10	HexNAc(4)Hex(5)dHex(1)NeuAc(1)	C[+57], N[+2060]	1061.7106	4	4243.8206	4243.8137	0	1.6	332	CRagged	254.14	178.75	178.75	5.83	181	&gt;ca|NX_P01876-1-CAN|IGHA1_HUMAN Immunoglobulin heavy constant alpha 1 OS=Homo sapiens OX=9606 GN=IGHA1 IF=1 CO=1.30E+11 pg/l CS=ms	2172	2024-03-01_oamp56-di_io25_3th-defaultcs2_ast4ms_dia_enrichedplasma_nce27_gradient40_01_185.ScanId;v=1;d1=284537.284537.	controllerType=0 controllerNumber=1 scan=284537	34.3614	Ast4m...DIA_EnrichedPlasma_NCE27_Gradient40_01_185.raw.xlsx	Ast4m...EnrichedPlasma_NCE27_Gradient40	1	4	EnrichedPlasma	NCE27	40	./2024-03-01_OAMP56-DI_IO25_3Th-defaultcs2_Ast4m...DIA_EnrichedPlasma_NCE27_Gradient40_01_185.raw/2024-03-01_OAMP56-DI_IO25_3Th-defaultcs2_Ast4m...DIA_EnrichedPlasma_NCE27_Gradient40_01_185.raw.xlsx	D:\Projects\Astral\00_worddoc_and_powerpoints\BioRxiv\naturecoms\SupplementalFile_S11\SupplementalFile_S11\DemoData\smallMGF_annotatorTest.mgf	284537	LAGKPTHVN[GNO:G53156IG]VSVVMAEVDGTC[+57.021]	G53156IG
[truncated: 3,924 more rows]
