# Supplementary material for: In-depth plasma N-glycoproteome profiling using narrow-window data-independent acquisition on the Orbitrap Astral mass spectrometer
Source: Nat Commun. 2025 Mar 13;16:2497. doi: 10.1038/s41467-025-57916-1 (PMC11906852; doi:10.1038/s41467-025-57916-1)
Supplement: Supplementary file 7 — Supplementary Software 1 [file 41467_2025_57916_MOESM7_ESM.zip › Supplementary Software/DemoData/annotator_output.csv]

query___z	mass_error__ppm_	x	observed__m_h_	delta	sample	nce	ion_precursor	replicate	x_log_prob_	glycans_nhfagna	protein_rank	protein_name	condition	injectiontime	modification_type_s_	mgf_path	comment	gnome	calc__mass__m_h_	ion_combined	protein_db_number	sequence	ion_b	ion_y	scan_number	observed_m_z	ion_Y	x.1	gradient	ion_z	x__of_unique_peptides	z	scan__	cleavage	ion_w	delta_mod	scan_time	score	off_by_x_error	ion_oxonium	filenamebu	starting_position		filename	ion_c	peptideproteinmetrics
507586:5	0.9	502409	4892.1633	358.17	EnrichedPlasma	NCE27	0(0/2)	1	5.1	HexNAc(3)Hex(4)NeuAc(1)	1	&gt;ca|NX_P02787-1-CAN|TRFE_HUMAN Serotransferrin OS=Homo sapiens OX=9606 GN=TF IF=1 CO=9.80E+10 pg/l CS=ms	Ast4m...EnrichedPlasma_NCE27_Gradient40	4	C[+57]*2, N[+1549]	D:\Projects\Astral\00_worddoc_and_powerpoints\BioRxiv\naturecoms\SupplementalFile_S11\SupplementalFile_S11\DemoData\smallMGF_annotatorTest.mgf	2024-03-01_oamp56-di_io25_3th-defaultcs2_ast4ms_dia_enrichedplasma_nce27_gradient40_01_185.ScanId;v=1;d1=280020.280020.	G36949LL	4891.1555	0.6785714285714286(19/28)	170	ILRQQQHLFGSN[GNO:G36949LL]VTDC[+57.021]SGNFC[+57.021]LFRSETK	0.10714285714285714(3/28)	0.10714285714285714(3/28)	280020	979.2385	0.013333333333333334(2/150)	122206	40	0.14285714285714285(4/28)	310	5	controllerType=0 controllerNumber=1 scan=280020	Specific	0.21428571428571427(6/28)	56	33.817	370.9	1	0.16666666666666666(14/84)	./2024-03-01_OAMP56-DI_IO25_3Th-defaultcs2_Ast4m...DIA_EnrichedPlasma_NCE27_Gradient40_01_185.raw/2024-03-01_OAMP56-DI_IO25_3Th-defaultcs2_Ast4m...DIA_EnrichedPlasma_NCE27_Gradient40_01_185.raw.xlsx	619	2482	Ast4m...DIA_EnrichedPlasma_NCE27_Gradient40_01_185.raw.xlsx	0.17857142857142858(5/28)	K.ILRQQQHLFGSN[+1548.545]VTDC[+57.021]SGNFC[+57.021]LFRSETK.D
507599:4	0.8	351441	4040.679	583.48	EnrichedPlasma	NCE27	0(0/2)	1	9.88	HexNAc(4)Hex(5)NeuAc(1)	12	&gt;ca|NX_P00450-1-CAN|CERU_HUMAN Ceruloplasmin OS=Homo sapiens OX=9606 GN=CP IF=1 CO=4.40E+11 pg/l CS=ms	Ast4m...EnrichedPlasma_NCE27_Gradient40	4	N[+1914]	D:\Projects\Astral\00_worddoc_and_powerpoints\BioRxiv\naturecoms\SupplementalFile_S11\SupplementalFile_S11\DemoData\smallMGF_annotatorTest.mgf	2024-03-01_oamp56-di_io25_3th-defaultcs2_ast4ms_dia_enrichedplasma_nce27_gradient40_01_185.ScanId;v=1;d1=280027.280027.	G43728NL	4040.6759	0.95(19/20)	1085	EN[GNO:G43728NL]LTAPGSDSAVFFEQGTTR	0.4(8/20)	0.5(10/20)	280027	1010.9252	0.027777777777777776(5/180)	91379	40	0.4(8/20)	229	4	controllerType=0 controllerNumber=1 scan=280027	Specific	0.2(4/20)	583.48	33.8178	594.73	0	0.12612612612612611(14/111)	./2024-03-01_OAMP56-DI_IO25_3Th-defaultcs2_Ast4m...DIA_EnrichedPlasma_NCE27_Gradient40_01_185.raw/2024-03-01_OAMP56-DI_IO25_3Th-defaultcs2_Ast4m...DIA_EnrichedPlasma_NCE27_Gradient40_01_185.raw.xlsx	396	2076	Ast4m...DIA_EnrichedPlasma_NCE27_Gradient40_01_185.raw.xlsx	0.15(3/20)	K.EN[+1913.677]LTAPGSDSAVFFEQGTTR.I
507616:5	1.3	508067	5256.2944	231.5	EnrichedPlasma	NCE27	0(0/2)	1	5.83	HexNAc(4)Hex(5)NeuAc(1)	1	&gt;ca|NX_P02787-1-CAN|TRFE_HUMAN Serotransferrin OS=Homo sapiens OX=9606 GN=TF IF=1 CO=9.80E+10 pg/l CS=ms	Ast4m...EnrichedPlasma_NCE27_Gradient40	4	C[+57]*2, N[+1914]	D:\Projects\Astral\00_worddoc_and_powerpoints\BioRxiv\naturecoms\SupplementalFile_S11\SupplementalFile_S11\DemoData\smallMGF_annotatorTest.mgf	2024-03-01_oamp56-di_io25_3th-defaultcs2_ast4ms_dia_enrichedplasma_nce27_gradient40_01_185.ScanId;v=1;d1=280036.280036.	G43728NL	5256.2877	0.7142857142857143(20/28)	170	ILRQQQHLFGSN[GNO:G43728NL]VTDC[+57.021]SGNFC[+57.021]LFRSETK	0.10714285714285714(3/28)	0.25(7/28)	280036	1052.0647	0.04888888888888889(11/225)	124269	40	0.4642857142857143(13/28)	310	5	controllerType=0 controllerNumber=1 scan=280036	Specific	0.10714285714285714(3/28)	231.5	33.8188	542.41	0	0.1981981981981982(22/111)	./2024-03-01_OAMP56-DI_IO25_3Th-defaultcs2_Ast4m...DIA_EnrichedPlasma_NCE27_Gradient40_01_185.raw/2024-03-01_OAMP56-DI_IO25_3Th-defaultcs2_Ast4m...DIA_EnrichedPlasma_NCE27_Gradient40_01_185.raw.xlsx	619	2568	Ast4m...DIA_EnrichedPlasma_NCE27_Gradient40_01_185.raw.xlsx	0.17857142857142858(5/28)	K.ILRQQQHLFGSN[+1913.677]VTDC[+57.021]SGNFC[+57.021]LFRSETK.D
507615:3	1.5	1263905	3147.482	417.16	EnrichedPlasma	NCE27	0(0/2)	1	8.78	HexNAc(2)Hex(3)	4	&gt;ca|NX_P01024-1-CAN|CO3_HUMAN Complement C3 OS=Homo sapiens OX=9606 GN=C3 IF=1 CO=2.00E+11 pg/l CS=ms	Ast4m...EnrichedPlasma_NCE27_Gradient40	4	N[+892]	D:\Projects\Astral\00_worddoc_and_powerpoints\BioRxiv\naturecoms\SupplementalFile_S11\SupplementalFile_S11\DemoData\smallMGF_annotatorTest.mgf	2024-03-01_oamp56-di_io25_3th-defaultcs2_ast4ms_dia_enrichedplasma_nce27_gradient40_01_185.ScanId;v=1;d1=280036.280036.	G21458SP	3147.4773	0.5238095238095238(11/21)	198	TVLTPATNHMGN[GNO:G21458SP]VTFTIPANR	0.09523809523809523(2/21)	0.14285714285714285(3/21)	280036	1049.8322	0.06666666666666667(3/45)	336173	40	0.23809523809523808(5/21)	240	3	controllerType=0 controllerNumber=1 scan=280036	Specific	0.09523809523809523(2/21)	242.46	33.8188	417.16	0	0.20512820512820512(8/39)	./2024-03-01_OAMP56-DI_IO25_3Th-defaultcs2_Ast4m...DIA_EnrichedPlasma_NCE27_Gradient40_01_185.raw/2024-03-01_OAMP56-DI_IO25_3Th-defaultcs2_Ast4m...DIA_EnrichedPlasma_NCE27_Gradient40_01_185.raw.xlsx	74	7814	Ast4m...DIA_EnrichedPlasma_NCE27_Gradient40_01_185.raw.xlsx	0.19047619047619047(4/21)	K.TVLTPATNHMGN[+892.317]VTFTIPANR.E
507632:3	1.6	1236720	3309.5355	366.43	EnrichedPlasma	NCE27	0(0/2)	1	7.58	HexNAc(2)Hex(4)	4	&gt;ca|NX_P01024-1-CAN|CO3_HUMAN Complement C3 OS=Homo sapiens OX=9606 GN=C3 IF=1 CO=2.00E+11 pg/l CS=ms	Ast4m...EnrichedPlasma_NCE27_Gradient40	4	N[+1054]	D:\Projects\Astral\00_worddoc_and_powerpoints\BioRxiv\naturecoms\SupplementalFile_S11\SupplementalFile_S11\DemoData\smallMGF_annotatorTest.mgf	2024-03-01_oamp56-di_io25_3th-defaultcs2_ast4ms_dia_enrichedplasma_nce27_gradient40_01_185.ScanId;v=1;d1=280045.280045.	G69449MU	3309.5302	0.6190476190476191(13/21)	198	TVLTPATNHMGN[GNO:G69449MU]VTFTIPANR	0.14285714285714285(3/21)	0.14285714285714285(3/21)	280045	1103.85	0.018518518518518517(1/54)	327131	40	0.19047619047619047(4/21)	240	3	controllerType=0 controllerNumber=1 scan=280045	Specific	0.23809523809523808(5/21)	197.26	33.8199	410.64	0	0.20833333333333334(10/48)	./2024-03-01_OAMP56-DI_IO25_3Th-defaultcs2_Ast4m...DIA_EnrichedPlasma_NCE27_Gradient40_01_185.raw/2024-03-01_OAMP56-DI_IO25_3Th-defaultcs2_Ast4m...DIA_EnrichedPlasma_NCE27_Gradient40_01_185.raw.xlsx	74	7417	Ast4m...DIA_EnrichedPlasma_NCE27_Gradient40_01_185.raw.xlsx	0.14285714285714285(3/21)	K.TVLTPATNHMGN[+1054.370]VTFTIPANR.E
507642:3	1.9	182361	3390.4351	210.44	EnrichedPlasma	NCE27	0(0/2)	1	5.52	HexNAc(4)Hex(5)NeuAc(1)	1	&gt;ca|NX_P02787-1-CAN|TRFE_HUMAN Serotransferrin OS=Homo sapiens OX=9606 GN=TF IF=1 CO=9.80E+10 pg/l CS=ms	Ast4m...EnrichedPlasma_NCE27_Gradient40	4	C[+57], N[+1914]	D:\Projects\Astral\00_worddoc_and_powerpoints\BioRxiv\naturecoms\SupplementalFile_S11\SupplementalFile_S11\DemoData\smallMGF_annotatorTest.mgf	2024-03-01_oamp56-di_io25_3th-defaultcs2_ast4ms_dia_enrichedplasma_nce27_gradient40_01_185.ScanId;v=1;d1=280051.280051.	G43728NL	3390.4286	0.46153846153846156(6/13)	170	C[+57.021]GLVPVLAENYN[GNO:G43728NL]K	0.23076923076923078(3/13)	0.15384615384615385(2/13)	280051	1130.8166	0.02962962962962963(4/135)	47468	40	0.23076923076923078(3/13)	310	3	controllerType=0 controllerNumber=1 scan=280051	Specific	0.07692307692307693(1/13)	210.44	33.8206	309.26	0	0.11711711711711711(13/111)	./2024-03-01_OAMP56-DI_IO25_3Th-defaultcs2_Ast4m...DIA_EnrichedPlasma_NCE27_Gradient40_01_185.raw/2024-03-01_OAMP56-DI_IO25_3Th-defaultcs2_Ast4m...DIA_EnrichedPlasma_NCE27_Gradient40_01_185.raw.xlsx	421	1206	Ast4m...DIA_EnrichedPlasma_NCE27_Gradient40_01_185.raw.xlsx	0(0/13)	K.C[+57.021]GLVPVLAENYN[+1913.677]K.S
507649:4	1.1	1294466	4581.9891	243.43	EnrichedPlasma	NCE27	0(0/2)	1	4.88	HexNAc(4)Hex(5)NeuAc(2)	5	&gt;ca|NX_P02765-1-CAN|FETUA_HUMAN Alpha-2-HS-glycoprotein OS=Homo sapiens OX=9606 GN=AHSG IF=1 CO=1.10E+11 pg/l CS=ms	Ast4m...EnrichedPlasma_NCE27_Gradient40	4	C[+57]*2, N[+2205]	D:\Projects\Astral\00_worddoc_and_powerpoints\BioRxiv\naturecoms\SupplementalFile_S11\SupplementalFile_S11\DemoData\smallMGF_annotatorTest.mgf	2024-03-01_oamp56-di_io25_3th-defaultcs2_ast4ms_dia_enrichedplasma_nce27_gradient40_01_185.ScanId;v=1;d1=280055.280055.	G43679GQ	4581.9839	0.5238095238095238(11/21)	2885	VC[+57.021]QDC[+57.021]PLLAPLN[GNO:G43679GQ]DTRVVHAAK	0.23809523809523808(5/21)	0.09523809523809523(2/21)	280055	1146.2527	0.005208333333333333(1/192)	343586	40	0.3333333333333333(7/21)	148	4	controllerType=0 controllerNumber=1 scan=280055	Specific	0.14285714285714285(3/21)	243.43	33.821	249.88	0	0.24166666666666667(29/120)	./2024-03-01_OAMP56-DI_IO25_3Th-defaultcs2_Ast4m...DIA_EnrichedPlasma_NCE27_Gradient40_01_185.raw/2024-03-01_OAMP56-DI_IO25_3Th-defaultcs2_Ast4m...DIA_EnrichedPlasma_NCE27_Gradient40_01_185.raw.xlsx	145	8135	Ast4m...DIA_EnrichedPlasma_NCE27_Gradient40_01_185.raw.xlsx	0.047619047619047616(1/21)	K.VC[+57.021]QDC[+57.021]PLLAPLN[+2204.772]DTRVVHAAK.A
507676:3	1.4	1284480	3685.5287	335.77	EnrichedPlasma	NCE27	0(0/2)	1	6.97	HexNAc(4)Hex(5)NeuAc(1)	5	&gt;ca|NX_P02765-1-CAN|FETUA_HUMAN Alpha-2-HS-glycoprotein OS=Homo sapiens OX=9606 GN=AHSG IF=1 CO=1.10E+11 pg/l CS=ms	Ast4m...EnrichedPlasma_NCE27_Gradient40	4	C[+57]*2, N[+1914]	D:\Projects\Astral\00_worddoc_and_powerpoints\BioRxiv\naturecoms\SupplementalFile_S11\SupplementalFile_S11\DemoData\smallMGF_annotatorTest.mgf	2024-03-01_oamp56-di_io25_3th-defaultcs2_ast4ms_dia_enrichedplasma_nce27_gradient40_01_185.ScanId;v=1;d1=280070.280070.	G43728NL	3685.5236	0.3333333333333333(5/15)	2885	VC[+57.021]QDC[+57.021]PLLAPLN[GNO:G43728NL]DTR	0(0/15)	0.06666666666666667(1/15)	280070	1229.1811	0.007407407407407408(1/135)	340052	40	0.2(3/15)	148	3	controllerType=0 controllerNumber=1 scan=280070	Specific	0.13333333333333333(2/15)	335.77	33.8227	489.05	0	0.13513513513513514(15/111)	./2024-03-01_OAMP56-DI_IO25_3Th-defaultcs2_Ast4m...DIA_EnrichedPlasma_NCE27_Gradient40_01_185.raw/2024-03-01_OAMP56-DI_IO25_3Th-defaultcs2_Ast4m...DIA_EnrichedPlasma_NCE27_Gradient40_01_185.raw.xlsx	145	7895	Ast4m...DIA_EnrichedPlasma_NCE27_Gradient40_01_185.raw.xlsx	0.06666666666666667(1/15)	K.VC[+57.021]QDC[+57.021]PLLAPLN[+1913.677]DTR.V
507695:3	1.8	1253354	3795.6956	258.71	EnrichedPlasma	NCE27	0(0/2)	1	5.09	HexNAc(2)Hex(7)	4	&gt;ca|NX_P01024-1-CAN|CO3_HUMAN Complement C3 OS=Homo sapiens OX=9606 GN=C3 IF=1 CO=2.00E+11 pg/l CS=ms	Ast4m...EnrichedPlasma_NCE27_Gradient40	4	N[+1541]	D:\Projects\Astral\00_worddoc_and_powerpoints\BioRxiv\naturecoms\SupplementalFile_S11\SupplementalFile_S11\DemoData\smallMGF_annotatorTest.mgf	2024-03-01_oamp56-di_io25_3th-defaultcs2_ast4ms_dia_enrichedplasma_nce27_gradient40_01_185.ScanId;v=1;d1=280081.280081.	G49513EB	3795.6886	0.5238095238095238(11/21)	198	TVLTPATNHMGN[GNO:G49513EB]VTFTIPANR	0.19047619047619047(4/21)	0.14285714285714285(3/21)	280081	1265.9034	0.012345679012345678(1/81)	332235	40	0.2857142857142857(6/21)	240	3	controllerType=0 controllerNumber=1 scan=280081	Specific	0.09523809523809523(2/21)	258.71	33.8243	258.71	0	0.13333333333333333(10/75)	./2024-03-01_OAMP56-DI_IO25_3Th-defaultcs2_Ast4m...DIA_EnrichedPlasma_NCE27_Gradient40_01_185.raw/2024-03-01_OAMP56-DI_IO25_3Th-defaultcs2_Ast4m...DIA_EnrichedPlasma_NCE27_Gradient40_01_185.raw.xlsx	74	7682	Ast4m...DIA_EnrichedPlasma_NCE27_Gradient40_01_185.raw.xlsx	0.047619047619047616(1/21)	K.TVLTPATNHMGN[+1540.529]VTFTIPANR.E
507718:3	1.8	351440	4040.683	587.98	EnrichedPlasma	NCE27	0(0/2)	1	10.31	HexNAc(4)Hex(5)NeuAc(1)	12	&gt;ca|NX_P00450-1-CAN|CERU_HUMAN Ceruloplasmin OS=Homo sapiens OX=9606 GN=CP IF=1 CO=4.40E+11 pg/l CS=ms	Ast4m...EnrichedPlasma_NCE27_Gradient40	4	N[+1914]	D:\Projects\Astral\00_worddoc_and_powerpoints\BioRxiv\naturecoms\SupplementalFile_S11\SupplementalFile_S11\DemoData\smallMGF_annotatorTest.mgf	2024-03-01_oamp56-di_io25_3th-defaultcs2_ast4ms_dia_enrichedplasma_nce27_gradient40_01_185.ScanId;v=1;d1=280095.280095.	G43728NL	4040.6759	0.5(10/20)	1085	EN[GNO:G43728NL]LTAPGSDSAVFFEQGTTR	0.1(2/20)	0.3(6/20)	280095	1347.5659	0.02962962962962963(4/135)	91378	40	0.2(4/20)	229	3	controllerType=0 controllerNumber=1 scan=280095	Specific	0.2(4/20)	587.98	33.826	598.12	0	0.15315315315315314(17/111)	./2024-03-01_OAMP56-DI_IO25_3Th-defaultcs2_Ast4m...DIA_EnrichedPlasma_NCE27_Gradient40_01_185.raw/2024-03-01_OAMP56-DI_IO25_3Th-defaultcs2_Ast4m...DIA_EnrichedPlasma_NCE27_Gradient40_01_185.raw.xlsx	396	2075	Ast4m...DIA_EnrichedPlasma_NCE27_Gradient40_01_185.raw.xlsx	0.1(2/20)	K.EN[+1913.677]LTAPGSDSAVFFEQGTTR.I
507727:3	-1.5	1061782	4083.6751	181.12	EnrichedPlasma	NCE27	0(0/2)	1	2.13	HexNAc(2)Hex(8)	3	&gt;ca|NX_P01871-1-CAN|IGHM_HUMAN Immunoglobulin heavy constant mu OS=Homo sapiens OX=9606 GN=IGHM IF=1 CO=1.10E+11 pg/l CS=ms	Ast4m...EnrichedPlasma_NCE27_Gradient40	4	C[+57], M[+16], N[+1703]	D:\Projects\Astral\00_worddoc_and_powerpoints\BioRxiv\naturecoms\SupplementalFile_S11\SupplementalFile_S11\DemoData\smallMGF_annotatorTest.mgf	2024-03-01_oamp56-di_io25_3th-defaultcs2_ast4ms_dia_enrichedplasma_nce27_gradient40_01_185.ScanId;v=1;d1=280099.280099.	G65843VZ	4083.6813	0.5909090909090909(13/22)	3098	STGKPTLYN[GNO:G65843VZ]VSLVM[+15.995]SDTAGTC[+57.021]Y	0.22727272727272727(5/22)	0.18181818181818182(4/22)	280099	1361.8965	0.06666666666666667(6/90)	260649	40	0.22727272727272727(5/22)	412	3	controllerType=0 controllerNumber=1 scan=280099	CRagged	0.13636363636363635(3/22)	181.12	33.8265	205.17	0	0.09523809523809523(8/84)	./2024-03-01_OAMP56-DI_IO25_3Th-defaultcs2_Ast4m...DIA_EnrichedPlasma_NCE27_Gradient40_01_185.raw/2024-03-01_OAMP56-DI_IO25_3Th-defaultcs2_Ast4m...DIA_EnrichedPlasma_NCE27_Gradient40_01_185.raw.xlsx	432	5431	Ast4m...DIA_EnrichedPlasma_NCE27_Gradient40_01_185.raw.xlsx	0.18181818181818182(4/22)	K.STGKPTLYN[+1702.581]VSLVM[+15.995]SDTAGTC[+57.021]Y.-
507741:3	-6.5	1088714	4259.7178	229.32	EnrichedPlasma	NCE27	0(0/2)	1	3.64	HexNAc(3)Hex(5)NeuAc(1)	42	&gt;ca|NX_O95445-1-CAN|APOM_HUMAN Apolipoprotein M OS=Homo sapiens OX=9606 GN=APOM IF=1 CO=8.20E+09 pg/l CS=ms	Ast4m...EnrichedPlasma_NCE27_Gradient40	4	C[+57], M[+16], N[+1711]	D:\Projects\Astral\00_worddoc_and_powerpoints\BioRxiv\naturecoms\SupplementalFile_S11\SupplementalFile_S11\DemoData\smallMGF_annotatorTest.mgf	2024-03-01_oamp56-di_io25_3th-defaultcs2_ast4ms_dia_enrichedplasma_nce27_gradient40_01_185.ScanId;v=1;d1=280111.280111.	G41793DV	4258.7419	0.5652173913043478(13/23)	2609	TELFSSSC[+57.021]PGGIM[+15.995]LN[GNO:G41793DV]ETGQGYQR	0.08695652173913043(2/23)	0.21739130434782608(5/23)	280111	1420.5774	0.03418803418803419(4/117)	266818	40	0.30434782608695654(7/23)	53	3	controllerType=0 controllerNumber=1 scan=280111	Specific	0.13043478260869565(3/23)	229.32	33.8278	231.22	1	0.24761904761904763(26/105)	./2024-03-01_OAMP56-DI_IO25_3Th-defaultcs2_Ast4m...DIA_EnrichedPlasma_NCE27_Gradient40_01_185.raw/2024-03-01_OAMP56-DI_IO25_3Th-defaultcs2_Ast4m...DIA_EnrichedPlasma_NCE27_Gradient40_01_185.raw.xlsx	121	5488	Ast4m...DIA_EnrichedPlasma_NCE27_Gradient40_01_185.raw.xlsx	0.08695652173913043(2/23)	K.TELFSSSC[+57.021]PGGIM[+15.995]LN[+1710.598]ETGQGYQR.F
507877:5	0.9	1882685	5512.3692	225.97	EnrichedPlasma	NCE27	0(0/2)	1	3.92	HexNAc(5)Hex(6)dHex(1)NeuAc(3)	5	&gt;ca|NX_P02765-1-CAN|FETUA_HUMAN Alpha-2-HS-glycoprotein OS=Homo sapiens OX=9606 GN=AHSG IF=1 CO=1.10E+11 pg/l CS=ms	Ast4m...EnrichedPlasma_NCE27_Gradient40	4	C[+57]*2, N[+3007]	D:\Projects\Astral\00_worddoc_and_powerpoints\BioRxiv\naturecoms\SupplementalFile_S11\SupplementalFile_S11\DemoData\smallMGF_annotatorTest.mgf	2024-03-01_oamp56-di_io25_3th-defaultcs2_ast4ms_dia_enrichedplasma_nce27_gradient40_01_185.ScanId;v=1;d1=280180.280180.	G53972TI	5512.3644	0.4090909090909091(9/22)	2885	KVC[+57.021]QDC[+57.021]PLLAPLN[GNO:G53972TI]DTRVVHAAK	0(0/22)	0.09090909090909091(2/22)	280180	1103.2797	0.010344827586206896(9/870)	542362	40	0.36363636363636365(8/22)	148	5	controllerType=0 controllerNumber=1 scan=280180	Specific	0.045454545454545456(1/22)	225.97	33.8361	257.28	0	0.042105263157894736(12/285)	./2024-03-01_OAMP56-DI_IO25_3Th-defaultcs2_Ast4m...DIA_EnrichedPlasma_NCE27_Gradient40_01_185.raw/2024-03-01_OAMP56-DI_IO25_3Th-defaultcs2_Ast4m...DIA_EnrichedPlasma_NCE27_Gradient40_01_185.raw.xlsx	144	13556	Ast4m...DIA_EnrichedPlasma_NCE27_Gradient40_01_185.raw.xlsx	0.13636363636363635(3/22)	R.KVC[+57.021]QDC[+57.021]PLLAPLN[+3007.058]DTRVVHAAK.A
507903:3	0.1	1244363	3633.6363	340.8	EnrichedPlasma	NCE27	0(0/2)	1	5.92	HexNAc(2)Hex(6)	4	&gt;ca|NX_P01024-1-CAN|CO3_HUMAN Complement C3 OS=Homo sapiens OX=9606 GN=C3 IF=1 CO=2.00E+11 pg/l CS=ms	Ast4m...EnrichedPlasma_NCE27_Gradient40	4	N[+1378]	D:\Projects\Astral\00_worddoc_and_powerpoints\BioRxiv\naturecoms\SupplementalFile_S11\SupplementalFile_S11\DemoData\smallMGF_annotatorTest.mgf	2024-03-01_oamp56-di_io25_3th-defaultcs2_ast4ms_dia_enrichedplasma_nce27_gradient40_01_185.ScanId;v=1;d1=280194.280194.	G74112GC	3633.6358	0.5238095238095238(11/21)	198	TVLTPATNHMGN[GNO:G74112GC]VTFTIPANR	0.047619047619047616(1/21)	0.19047619047619047(4/21)	280194	1211.8836	0.041666666666666664(3/72)	329431	40	0.19047619047619047(4/21)	240	3	controllerType=0 controllerNumber=1 scan=280194	Specific	0.047619047619047616(1/21)	340.8	33.8378	359.38	0	0.18181818181818182(12/66)	./2024-03-01_OAMP56-DI_IO25_3Th-defaultcs2_Ast4m...DIA_EnrichedPlasma_NCE27_Gradient40_01_185.raw/2024-03-01_OAMP56-DI_IO25_3Th-defaultcs2_Ast4m...DIA_EnrichedPlasma_NCE27_Gradient40_01_185.raw.xlsx	74	7548	Ast4m...DIA_EnrichedPlasma_NCE27_Gradient40_01_185.raw.xlsx	0.14285714285714285(3/21)	K.TVLTPATNHMGN[+1378.476]VTFTIPANR.E
507906:3	0.9	1284483	3685.5269	422.23	EnrichedPlasma	NCE27	0(0/2)	1	8.09	HexNAc(4)Hex(5)NeuAc(1)	5	&gt;ca|NX_P02765-1-CAN|FETUA_HUMAN Alpha-2-HS-glycoprotein OS=Homo sapiens OX=9606 GN=AHSG IF=1 CO=1.10E+11 pg/l CS=ms	Ast4m...EnrichedPlasma_NCE27_Gradient40	4	C[+57]*2, N[+1914]	D:\Projects\Astral\00_worddoc_and_powerpoints\BioRxiv\naturecoms\SupplementalFile_S11\SupplementalFile_S11\DemoData\smallMGF_annotatorTest.mgf	2024-03-01_oamp56-di_io25_3th-defaultcs2_ast4ms_dia_enrichedplasma_nce27_gradient40_01_185.ScanId;v=1;d1=280197.280197.	G43728NL	3685.5236	0.2(3/15)	2885	VC[+57.021]QDC[+57.021]PLLAPLN[GNO:G43728NL]DTR	0(0/15)	0.13333333333333333(2/15)	280197	1229.1805	0.037037037037037035(5/135)	340055	40	0.13333333333333333(2/15)	148	3	controllerType=0 controllerNumber=1 scan=280197	Specific	0.06666666666666667(1/15)	422.23	33.8381	466.05	0	0.15315315315315314(17/111)	./2024-03-01_OAMP56-DI_IO25_3Th-defaultcs2_Ast4m...DIA_EnrichedPlasma_NCE27_Gradient40_01_185.raw/2024-03-01_OAMP56-DI_IO25_3Th-defaultcs2_Ast4m...DIA_EnrichedPlasma_NCE27_Gradient40_01_185.raw.xlsx	145	7898	Ast4m...DIA_EnrichedPlasma_NCE27_Gradient40_01_185.raw.xlsx	0(0/15)	K.VC[+57.021]QDC[+57.021]PLLAPLN[+1913.677]DTR.V
507909:3	0.8	1055560	3759.5788	310.98	EnrichedPlasma	NCE27	0(0/2)	1	6.31	HexNAc(2)Hex(6)	3	&gt;ca|NX_P01871-1-CAN|IGHM_HUMAN Immunoglobulin heavy constant mu OS=Homo sapiens OX=9606 GN=IGHM IF=1 CO=1.10E+11 pg/l CS=ms	Ast4m...EnrichedPlasma_NCE27_Gradient40	4	C[+57], M[+16], N[+1378]	D:\Projects\Astral\00_worddoc_and_powerpoints\BioRxiv\naturecoms\SupplementalFile_S11\SupplementalFile_S11\DemoData\smallMGF_annotatorTest.mgf	2024-03-01_oamp56-di_io25_3th-defaultcs2_ast4ms_dia_enrichedplasma_nce27_gradient40_01_185.ScanId;v=1;d1=280199.280199.	G74112GC	3759.5756	0.5909090909090909(13/22)	3098	STGKPTLYN[GNO:G74112GC]VSLVM[+15.995]SDTAGTC[+57.021]Y	0.18181818181818182(4/22)	0.3181818181818182(7/22)	280199	1253.8644	0.041666666666666664(3/72)	258331	40	0.22727272727272727(5/22)	412	3	controllerType=0 controllerNumber=1 scan=280199	CRagged	0.13636363636363635(3/22)	310.98	33.8384	434.16	0	0.12121212121212122(8/66)	./2024-03-01_OAMP56-DI_IO25_3Th-defaultcs2_Ast4m...DIA_EnrichedPlasma_NCE27_Gradient40_01_185.raw/2024-03-01_OAMP56-DI_IO25_3Th-defaultcs2_Ast4m...DIA_EnrichedPlasma_NCE27_Gradient40_01_185.raw.xlsx	432	5304	Ast4m...DIA_EnrichedPlasma_NCE27_Gradient40_01_185.raw.xlsx	0.13636363636363635(3/22)	K.STGKPTLYN[+1378.476]VSLVM[+15.995]SDTAGTC[+57.021]Y.-
508038:4	1.8	351451	4040.6832	344.83	EnrichedPlasma	NCE27	0(0/2)	1	7.2	HexNAc(4)Hex(5)NeuAc(1)	12	&gt;ca|NX_P00450-1-CAN|CERU_HUMAN Ceruloplasmin OS=Homo sapiens OX=9606 GN=CP IF=1 CO=4.40E+11 pg/l CS=ms	Ast4m...EnrichedPlasma_NCE27_Gradient40	4	N[+1914]	D:\Projects\Astral\00_worddoc_and_powerpoints\BioRxiv\naturecoms\SupplementalFile_S11\SupplementalFile_S11\DemoData\smallMGF_annotatorTest.mgf	2024-03-01_oamp56-di_io25_3th-defaultcs2_ast4ms_dia_enrichedplasma_nce27_gradient40_01_185.ScanId;v=1;d1=280264.280264.	G43728NL	4040.6759	0.45(9/20)	1085	EN[GNO:G43728NL]LTAPGSDSAVFFEQGTTR	0.05(1/20)	0.05(1/20)	280264	1010.9263	0.03333333333333333(6/180)	91389	40	0.25(5/20)	229	4	controllerType=0 controllerNumber=1 scan=280264	Specific	0.1(2/20)	344.83	33.8465	395.5	0	0.17117117117117117(19/111)	./2024-03-01_OAMP56-DI_IO25_3Th-defaultcs2_Ast4m...DIA_EnrichedPlasma_NCE27_Gradient40_01_185.raw/2024-03-01_OAMP56-DI_IO25_3Th-defaultcs2_Ast4m...DIA_EnrichedPlasma_NCE27_Gradient40_01_185.raw.xlsx	396	2086	Ast4m...DIA_EnrichedPlasma_NCE27_Gradient40_01_185.raw.xlsx	0.1(2/20)	K.EN[+1913.677]LTAPGSDSAVFFEQGTTR.I
508044:4	1.5	1796540	4113.6326	108.28	EnrichedPlasma	NCE27	0(0/2)	1	2.12	HexNAc(4)Hex(5)NeuAc(2)	7	&gt;ca|NX_P02675-1-CAN|FIBB_HUMAN Fibrinogen beta chain OS=Homo sapiens OX=9606 GN=FGB IF=1 CO=1.10E+11 pg/l CS=ms	Ast4m...EnrichedPlasma_NCE27_Gradient40	4	M[+16], N[+2205]	D:\Projects\Astral\00_worddoc_and_powerpoints\BioRxiv\naturecoms\SupplementalFile_S11\SupplementalFile_S11\DemoData\smallMGF_annotatorTest.mgf	2024-03-01_oamp56-di_io25_3th-defaultcs2_ast4ms_dia_enrichedplasma_nce27_gradient40_01_185.ScanId;v=1;d1=280268.280268.	G43679GQ	4113.6263	0.631578947368421(12/19)	2805	GTAGNALMDGASQLM[+15.995]GEN[GNO:G43679GQ]R	0.21052631578947367(4/19)	0.05263157894736842(1/19)	280268	1029.1636	0.020833333333333332(4/192)	510119	40	0.2631578947368421(5/19)	196	4	controllerType=0 controllerNumber=1 scan=280268	Specific	0.10526315789473684(2/19)	108.28	33.8469	184.06	0	0.13333333333333333(16/120)	./2024-03-01_OAMP56-DI_IO25_3Th-defaultcs2_Ast4m...DIA_EnrichedPlasma_NCE27_Gradient40_01_185.raw/2024-03-01_OAMP56-DI_IO25_3Th-defaultcs2_Ast4m...DIA_EnrichedPlasma_NCE27_Gradient40_01_185.raw.xlsx	377	12557	Ast4m...DIA_EnrichedPlasma_NCE27_Gradient40_01_185.raw.xlsx	0.15789473684210525(3/19)	R.GTAGNALMDGASQLM[+15.995]GEN[+2204.772]R.T
508055:5	1.6	508063	5256.2962	311.53	EnrichedPlasma	NCE27	0(0/2)	1	6.41	HexNAc(4)Hex(5)NeuAc(1)	1	&gt;ca|NX_P02787-1-CAN|TRFE_HUMAN Serotransferrin OS=Homo sapiens OX=9606 GN=TF IF=1 CO=9.80E+10 pg/l CS=ms	Ast4m...EnrichedPlasma_NCE27_Gradient40	4	C[+57]*2, N[+1914]	D:\Projects\Astral\00_worddoc_and_powerpoints\BioRxiv\naturecoms\SupplementalFile_S11\SupplementalFile_S11\DemoData\smallMGF_annotatorTest.mgf	2024-03-01_oamp56-di_io25_3th-defaultcs2_ast4ms_dia_enrichedplasma_nce27_gradient40_01_185.ScanId;v=1;d1=280273.280273.	G43728NL	5256.2877	0.5357142857142857(15/28)	170	ILRQQQHLFGSN[GNO:G43728NL]VTDC[+57.021]SGNFC[+57.021]LFRSETK	0.25(7/28)	0.14285714285714285(4/28)	280273	1052.0651	0.02666666666666667(6/225)	124265	40	0.17857142857142858(5/28)	310	5	controllerType=0 controllerNumber=1 scan=280273	Specific	0.14285714285714285(4/28)	311.53	33.8475	575.57	0	0.14414414414414414(16/111)	./2024-03-01_OAMP56-DI_IO25_3Th-defaultcs2_Ast4m...DIA_EnrichedPlasma_NCE27_Gradient40_01_185.raw/2024-03-01_OAMP56-DI_IO25_3Th-defaultcs2_Ast4m...DIA_EnrichedPlasma_NCE27_Gradient40_01_185.raw.xlsx	619	2564	Ast4m...DIA_EnrichedPlasma_NCE27_Gradient40_01_185.raw.xlsx	0.10714285714285714(3/28)	K.ILRQQQHLFGSN[+1913.677]VTDC[+57.021]SGNFC[+57.021]LFRSETK.D
508054:3	1.4	1263904	3147.4816	321.45	EnrichedPlasma	NCE27	0(0/2)	1	7.41	HexNAc(2)Hex(3)	4	&gt;ca|NX_P01024-1-CAN|CO3_HUMAN Complement C3 OS=Homo sapiens OX=9606 GN=C3 IF=1 CO=2.00E+11 pg/l CS=ms	Ast4m...EnrichedPlasma_NCE27_Gradient40	4	N[+892]	D:\Projects\Astral\00_worddoc_and_powerpoints\BioRxiv\naturecoms\SupplementalFile_S11\SupplementalFile_S11\DemoData\smallMGF_annotatorTest.mgf	2024-03-01_oamp56-di_io25_3th-defaultcs2_ast4ms_dia_enrichedplasma_nce27_gradient40_01_185.ScanId;v=1;d1=280273.280273.	G21458SP	3147.4773	0.42857142857142855(9/21)	198	TVLTPATNHMGN[GNO:G21458SP]VTFTIPANR	0.14285714285714285(3/21)	0.09523809523809523(2/21)	280273	1049.8321	0(0/45)	336172	40	0.14285714285714285(3/21)	240	3	controllerType=0 controllerNumber=1 scan=280273	Specific	0.19047619047619047(4/21)	213.9	33.8475	432.82	0	0.20512820512820512(8/39)	./2024-03-01_OAMP56-DI_IO25_3Th-defaultcs2_Ast4m...DIA_EnrichedPlasma_NCE27_Gradient40_01_185.raw/2024-03-01_OAMP56-DI_IO25_3Th-defaultcs2_Ast4m...DIA_EnrichedPlasma_NCE27_Gradient40_01_185.raw.xlsx	74	7813	Ast4m...DIA_EnrichedPlasma_NCE27_Gradient40_01_185.raw.xlsx	0.047619047619047616(1/21)	K.TVLTPATNHMGN[+892.317]VTFTIPANR.E
508056:5	1.6	508078	5256.2962	294.14	EnrichedPlasma	NCE27	0.5(1/2)	1	5.93	HexNAc(4)Hex(5)NeuAc(1)	1	&gt;ca|NX_P02787-1-CAN|TRFE_HUMAN Serotransferrin OS=Homo sapiens OX=9606 GN=TF IF=1 CO=9.80E+10 pg/l CS=ms	Ast4m...EnrichedPlasma_NCE27_Gradient40	4	C[+57]*2, N[+1914]	D:\Projects\Astral\00_worddoc_and_powerpoints\BioRxiv\naturecoms\SupplementalFile_S11\SupplementalFile_S11\DemoData\smallMGF_annotatorTest.mgf	2024-03-01_oamp56-di_io25_3th-defaultcs2_ast4ms_dia_enrichedplasma_nce27_gradient40_01_185.ScanId;v=1;d1=280274.280274.	G43728NL	5256.2877	0.6428571428571429(18/28)	170	ILRQQQHLFGSN[GNO:G43728NL]VTDC[+57.021]SGNFC[+57.021]LFRSETK	0.21428571428571427(6/28)	0.07142857142857142(2/28)	280274	1052.0651	0.03111111111111111(7/225)	124280	40	0.21428571428571427(6/28)	310	5	controllerType=0 controllerNumber=1 scan=280274	Specific	0.17857142857142858(5/28)	294.14	33.8476	479.98	0	0.15315315315315314(17/111)	./2024-03-01_OAMP56-DI_IO25_3Th-defaultcs2_Ast4m...DIA_EnrichedPlasma_NCE27_Gradient40_01_185.raw/2024-03-01_OAMP56-DI_IO25_3Th-defaultcs2_Ast4m...DIA_EnrichedPlasma_NCE27_Gradient40_01_185.raw.xlsx	619	2579	Ast4m...DIA_EnrichedPlasma_NCE27_Gradient40_01_185.raw.xlsx	0.14285714285714285(4/28)	K.ILRQQQHLFGSN[+1913.677]VTDC[+57.021]SGNFC[+57.021]LFRSETK.D
508071:3	0.9	1236725	3309.5333	295.48	EnrichedPlasma	NCE27	0(0/2)	1	5.15	HexNAc(2)Hex(4)	4	&gt;ca|NX_P01024-1-CAN|CO3_HUMAN Complement C3 OS=Homo sapiens OX=9606 GN=C3 IF=1 CO=2.00E+11 pg/l CS=ms	Ast4m...EnrichedPlasma_NCE27_Gradient40	4	N[+1054]	D:\Projects\Astral\00_worddoc_and_powerpoints\BioRxiv\naturecoms\SupplementalFile_S11\SupplementalFile_S11\DemoData\smallMGF_annotatorTest.mgf	2024-03-01_oamp56-di_io25_3th-defaultcs2_ast4ms_dia_enrichedplasma_nce27_gradient40_01_185.ScanId;v=1;d1=280282.280282.	G69449MU	3309.5302	0.42857142857142855(9/21)	198	TVLTPATNHMGN[GNO:G69449MU]VTFTIPANR	0.14285714285714285(3/21)	0.09523809523809523(2/21)	280282	1103.8493	0(0/54)	327136	40	0.14285714285714285(3/21)	240	3	controllerType=0 controllerNumber=1 scan=280282	Specific	0.19047619047619047(4/21)	197.53	33.8485	295.48	0	0.14583333333333334(7/48)	./2024-03-01_OAMP56-DI_IO25_3Th-defaultcs2_Ast4m...DIA_EnrichedPlasma_NCE27_Gradient40_01_185.raw/2024-03-01_OAMP56-DI_IO25_3Th-defaultcs2_Ast4m...DIA_EnrichedPlasma_NCE27_Gradient40_01_185.raw.xlsx	74	7422	Ast4m...DIA_EnrichedPlasma_NCE27_Gradient40_01_185.raw.xlsx	0.09523809523809523(2/21)	K.TVLTPATNHMGN[+1054.370]VTFTIPANR.E
508110:3	1.3	1056826	3580.5221	285.82	EnrichedPlasma	NCE27	0(0/2)	1	7.08	HexNAc(2)Hex(6)	3	&gt;ca|NX_P01871-1-CAN|IGHM_HUMAN Immunoglobulin heavy constant mu OS=Homo sapiens OX=9606 GN=IGHM IF=1 CO=1.10E+11 pg/l CS=ms	Ast4m...EnrichedPlasma_NCE27_Gradient40	4	C[+57], N[+1378]	D:\Projects\Astral\00_worddoc_and_powerpoints\BioRxiv\naturecoms\SupplementalFile_S11\SupplementalFile_S11\DemoData\smallMGF_annotatorTest.mgf	2024-03-01_oamp56-di_io25_3th-defaultcs2_ast4ms_dia_enrichedplasma_nce27_gradient40_01_185.ScanId;v=1;d1=280302.280302.	G74112GC	3580.5174	0.42857142857142855(9/21)	3098	STGKPTLYN[GNO:G74112GC]VSLVMSDTAGTC[+57.021]	0(0/21)	0.047619047619047616(1/21)	280302	1194.1789	0.041666666666666664(3/72)	258826	40	0.14285714285714285(3/21)	412	3	controllerType=0 controllerNumber=1 scan=280302	CRagged	0.09523809523809523(2/21)	285.82	33.8508	285.82	0	0.12121212121212122(8/66)	./2024-03-01_OAMP56-DI_IO25_3Th-defaultcs2_Ast4m...DIA_EnrichedPlasma_NCE27_Gradient40_01_185.raw/2024-03-01_OAMP56-DI_IO25_3Th-defaultcs2_Ast4m...DIA_EnrichedPlasma_NCE27_Gradient40_01_185.raw.xlsx	432	5334	Ast4m...DIA_EnrichedPlasma_NCE27_Gradient40_01_185.raw.xlsx	0.14285714285714285(3/21)	K.STGKPTLYN[+1378.476]VSLVMSDTAGTC[+57.021].Y
508120:3	1.1	1284488	3685.5276	296.33	EnrichedPlasma	NCE27	0(0/2)	1	6.71	HexNAc(4)Hex(5)NeuAc(1)	5	&gt;ca|NX_P02765-1-CAN|FETUA_HUMAN Alpha-2-HS-glycoprotein OS=Homo sapiens OX=9606 GN=AHSG IF=1 CO=1.10E+11 pg/l CS=ms	Ast4m...EnrichedPlasma_NCE27_Gradient40	4	C[+57]*2, N[+1914]	D:\Projects\Astral\00_worddoc_and_powerpoints\BioRxiv\naturecoms\SupplementalFile_S11\SupplementalFile_S11\DemoData\smallMGF_annotatorTest.mgf	2024-03-01_oamp56-di_io25_3th-defaultcs2_ast4ms_dia_enrichedplasma_nce27_gradient40_01_185.ScanId;v=1;d1=280307.280307.	G43728NL	3685.5236	0.4(6/15)	2885	VC[+57.021]QDC[+57.021]PLLAPLN[GNO:G43728NL]DTR	0(0/15)	0.06666666666666667(1/15)	280307	1229.1807	0.014814814814814815(2/135)	340060	40	0.06666666666666667(1/15)	148	3	controllerType=0 controllerNumber=1 scan=280307	Specific	0.26666666666666666(4/15)	296.33	33.8514	443.26	0	0.17117117117117117(19/111)	./2024-03-01_OAMP56-DI_IO25_3Th-defaultcs2_Ast4m...DIA_EnrichedPlasma_NCE27_Gradient40_01_185.raw/2024-03-01_OAMP56-DI_IO25_3Th-defaultcs2_Ast4m...DIA_EnrichedPlasma_NCE27_Gradient40_01_185.raw.xlsx	145	7903	Ast4m...DIA_EnrichedPlasma_NCE27_Gradient40_01_185.raw.xlsx	0.06666666666666667(1/15)	K.VC[+57.021]QDC[+57.021]PLLAPLN[+1913.677]DTR.V
508138:3	-2.7	1253338	3795.6784	326.71	EnrichedPlasma	NCE27	0(0/2)	1	6.63	HexNAc(2)Hex(7)	4	&gt;ca|NX_P01024-1-CAN|CO3_HUMAN Complement C3 OS=Homo sapiens OX=9606 GN=C3 IF=1 CO=2.00E+11 pg/l CS=ms	Ast4m...EnrichedPlasma_NCE27_Gradient40	4	N[+1541]	D:\Projects\Astral\00_worddoc_and_powerpoints\BioRxiv\naturecoms\SupplementalFile_S11\SupplementalFile_S11\DemoData\smallMGF_annotatorTest.mgf	2024-03-01_oamp56-di_io25_3th-defaultcs2_ast4ms_dia_enrichedplasma_nce27_gradient40_01_185.ScanId;v=1;d1=280317.280317.	G49513EB	3795.6886	0.42857142857142855(9/21)	198	TVLTPATNHMGN[GNO:G49513EB]VTFTIPANR	0.14285714285714285(3/21)	0(0/21)	280317	1265.8976	0.024691358024691357(2/81)	332219	40	0.19047619047619047(4/21)	240	3	controllerType=0 controllerNumber=1 scan=280317	Specific	0.047619047619047616(1/21)	326.71	33.8526	447.24	0	0.12(9/75)	./2024-03-01_OAMP56-DI_IO25_3Th-defaultcs2_Ast4m...DIA_EnrichedPlasma_NCE27_Gradient40_01_185.raw/2024-03-01_OAMP56-DI_IO25_3Th-defaultcs2_Ast4m...DIA_EnrichedPlasma_NCE27_Gradient40_01_185.raw.xlsx	74	7666	Ast4m...DIA_EnrichedPlasma_NCE27_Gradient40_01_185.raw.xlsx	0.09523809523809523(2/21)	K.TVLTPATNHMGN[+1540.529]VTFTIPANR.E
508160:3	0.9	351450	4040.6797	384.85	EnrichedPlasma	NCE27	0(0/2)	1	8.81	HexNAc(4)Hex(5)NeuAc(1)	12	&gt;ca|NX_P00450-1-CAN|CERU_HUMAN Ceruloplasmin OS=Homo sapiens OX=9606 GN=CP IF=1 CO=4.40E+11 pg/l CS=ms	Ast4m...EnrichedPlasma_NCE27_Gradient40	4	N[+1914]	D:\Projects\Astral\00_worddoc_and_powerpoints\BioRxiv\naturecoms\SupplementalFile_S11\SupplementalFile_S11\DemoData\smallMGF_annotatorTest.mgf	2024-03-01_oamp56-di_io25_3th-defaultcs2_ast4ms_dia_enrichedplasma_nce27_gradient40_01_185.ScanId;v=1;d1=280331.280331.	G43728NL	4040.6759	0.5(10/20)	1085	EN[GNO:G43728NL]LTAPGSDSAVFFEQGTTR	0.05(1/20)	0.05(1/20)	280331	1347.5648	0.022222222222222223(3/135)	91388	40	0.2(4/20)	229	3	controllerType=0 controllerNumber=1 scan=280331	Specific	0.2(4/20)	384.85	33.8542	420.24	0	0.11711711711711711(13/111)	./2024-03-01_OAMP56-DI_IO25_3Th-defaultcs2_Ast4m...DIA_EnrichedPlasma_NCE27_Gradient40_01_185.raw/2024-03-01_OAMP56-DI_IO25_3Th-defaultcs2_Ast4m...DIA_EnrichedPlasma_NCE27_Gradient40_01_185.raw.xlsx	396	2085	Ast4m...DIA_EnrichedPlasma_NCE27_Gradient40_01_185.raw.xlsx	0.1(2/20)	K.EN[+1913.677]LTAPGSDSAVFFEQGTTR.I
508188:3	0.2	1088715	4258.7426	186.29	EnrichedPlasma	NCE27	0(0/2)	1	2.31	HexNAc(3)Hex(5)NeuAc(1)	42	&gt;ca|NX_O95445-1-CAN|APOM_HUMAN Apolipoprotein M OS=Homo sapiens OX=9606 GN=APOM IF=1 CO=8.20E+09 pg/l CS=ms	Ast4m...EnrichedPlasma_NCE27_Gradient40	4	C[+57], M[+16], N[+1711]	D:\Projects\Astral\00_worddoc_and_powerpoints\BioRxiv\naturecoms\SupplementalFile_S11\SupplementalFile_S11\DemoData\smallMGF_annotatorTest.mgf	2024-03-01_oamp56-di_io25_3th-defaultcs2_ast4ms_dia_enrichedplasma_nce27_gradient40_01_185.ScanId;v=1;d1=280347.280347.	G41793DV	4258.7419	0.4782608695652174(11/23)	2609	TELFSSSC[+57.021]PGGIM[+15.995]LN[GNO:G41793DV]ETGQGYQR	0.043478260869565216(1/23)	0.08695652173913043(2/23)	280347	1420.2524	0.017094017094017096(2/117)	266819	40	0.21739130434782608(5/23)	53	3	controllerType=0 controllerNumber=1 scan=280347	Specific	0.043478260869565216(1/23)	186.29	33.8562	212.76	0	0.1619047619047619(17/105)	./2024-03-01_OAMP56-DI_IO25_3Th-defaultcs2_Ast4m...DIA_EnrichedPlasma_NCE27_Gradient40_01_185.raw/2024-03-01_OAMP56-DI_IO25_3Th-defaultcs2_Ast4m...DIA_EnrichedPlasma_NCE27_Gradient40_01_185.raw.xlsx	121	5489	Ast4m...DIA_EnrichedPlasma_NCE27_Gradient40_01_185.raw.xlsx	0.13043478260869565(3/23)	K.TELFSSSC[+57.021]PGGIM[+15.995]LN[+1710.598]ETGQGYQR.F
508310:4	-4.1	1256764	4361.9295	181.3	EnrichedPlasma	NCE27	0(0/2)	1	1.95	HexNAc(2)Hex(8)	4	&gt;ca|NX_P01024-1-CAN|CO3_HUMAN Complement C3 OS=Homo sapiens OX=9606 GN=C3 IF=1 CO=2.00E+11 pg/l CS=ms	Ast4m...EnrichedPlasma_NCE27_Gradient40	4	N[+1703]	D:\Projects\Astral\00_worddoc_and_powerpoints\BioRxiv\naturecoms\SupplementalFile_S11\SupplementalFile_S11\DemoData\smallMGF_annotatorTest.mgf	2024-03-01_oamp56-di_io25_3th-defaultcs2_ast4ms_dia_enrichedplasma_nce27_gradient40_01_185.ScanId;v=1;d1=280415.280415.	G65843VZ	4361.9474	0.8333333333333334(20/24)	198	TVLTPATNHMGN[GNO:G65843VZ]VTFTIPANREFK	0.08333333333333333(2/24)	0.25(6/24)	280415	1091.2378	0.025(3/120)	333511	40	0.4166666666666667(10/24)	240	4	controllerType=0 controllerNumber=1 scan=280415	Specific	0.20833333333333334(5/24)	181.3	33.8644	185.36	0	0.10714285714285714(9/84)	./2024-03-01_OAMP56-DI_IO25_3Th-defaultcs2_Ast4m...DIA_EnrichedPlasma_NCE27_Gradient40_01_185.raw/2024-03-01_OAMP56-DI_IO25_3Th-defaultcs2_Ast4m...DIA_EnrichedPlasma_NCE27_Gradient40_01_185.raw.xlsx	74	7727	Ast4m...DIA_EnrichedPlasma_NCE27_Gradient40_01_185.raw.xlsx	0.2916666666666667(7/24)	K.TVLTPATNHMGN[+1702.581]VTFTIPANREFK.S
508314:5	2.3	1882683	5512.3772	295	EnrichedPlasma	NCE27	0(0/2)	1	4.89	HexNAc(5)Hex(6)dHex(1)NeuAc(3)	5	&gt;ca|NX_P02765-1-CAN|FETUA_HUMAN Alpha-2-HS-glycoprotein OS=Homo sapiens OX=9606 GN=AHSG IF=1 CO=1.10E+11 pg/l CS=ms	Ast4m...EnrichedPlasma_NCE27_Gradient40	4	C[+57]*2, N[+3007]	D:\Projects\Astral\00_worddoc_and_powerpoints\BioRxiv\naturecoms\SupplementalFile_S11\SupplementalFile_S11\DemoData\smallMGF_annotatorTest.mgf	2024-03-01_oamp56-di_io25_3th-defaultcs2_ast4ms_dia_enrichedplasma_nce27_gradient40_01_185.ScanId;v=1;d1=280417.280417.	G53972TI	5512.3644	0.6363636363636364(14/22)	2885	KVC[+57.021]QDC[+57.021]PLLAPLN[GNO:G53972TI]DTRVVHAAK	0.13636363636363635(3/22)	0.09090909090909091(2/22)	280417	1103.2813	0.02413793103448276(21/870)	542360	40	0.4090909090909091(9/22)	148	5	controllerType=0 controllerNumber=1 scan=280417	Specific	0.2727272727272727(6/22)	295	33.8648	323.97	0	0.06315789473684211(18/285)	./2024-03-01_OAMP56-DI_IO25_3Th-defaultcs2_Ast4m...DIA_EnrichedPlasma_NCE27_Gradient40_01_185.raw/2024-03-01_OAMP56-DI_IO25_3Th-defaultcs2_Ast4m...DIA_EnrichedPlasma_NCE27_Gradient40_01_185.raw.xlsx	144	13554	Ast4m...DIA_EnrichedPlasma_NCE27_Gradient40_01_185.raw.xlsx	0.18181818181818182(4/22)	R.KVC[+57.021]QDC[+57.021]PLLAPLN[+3007.058]DTRVVHAAK.A
508330:4	4	1680627	4750.9129	276.4	EnrichedPlasma	NCE27	0(0/2)	1	3.01	HexNAc(3)Hex(4)NeuAc(1)	14	&gt;ca|NX_P02751-15-CAN|FINC_HUMAN Fibronectin OS=Homo sapiens OX=9606 GN=FN1 IF=15 CO=4.70E+10 pg/l CS=ms	Ast4m...EnrichedPlasma_NCE27_Gradient40	4	C[+57]*2, N[+1549]	D:\Projects\Astral\00_worddoc_and_powerpoints\BioRxiv\naturecoms\SupplementalFile_S11\SupplementalFile_S11\DemoData\smallMGF_annotatorTest.mgf	2024-03-01_oamp56-di_io25_3th-defaultcs2_ast4ms_dia_enrichedplasma_nce27_gradient40_01_185.ScanId;v=1;d1=280427.280427.	G36949LL	4750.8938	0.7857142857142857(22/28)	1911	GGNSNGALC[+57.021]HFPFLYNNHN[GNO:G36949LL]YTDC[+57.021]TSEGR	0.32142857142857145(9/28)	0.17857142857142858(5/28)	280427	1188.4837	0.041666666666666664(5/120)	461343	40	0.35714285714285715(10/28)	111	4	controllerType=0 controllerNumber=1 scan=280427	Specific	0.21428571428571427(6/28)	276.4	33.866	276.4	0	0.25(21/84)	./2024-03-01_OAMP56-DI_IO25_3Th-defaultcs2_Ast4m...DIA_EnrichedPlasma_NCE27_Gradient40_01_185.raw/2024-03-01_OAMP56-DI_IO25_3Th-defaultcs2_Ast4m...DIA_EnrichedPlasma_NCE27_Gradient40_01_185.raw.xlsx	412	11046	Ast4m...DIA_EnrichedPlasma_NCE27_Gradient40_01_185.raw.xlsx	0.14285714285714285(4/28)	R.GGNSNGALC[+57.021]HFPFLYNNHN[+1548.545]YTDC[+57.021]TSEGR.R
508337:3	1.8	1244360	3633.6425	326.37	EnrichedPlasma	NCE27	0.5(1/2)	1	6.17	HexNAc(2)Hex(6)	4	&gt;ca|NX_P01024-1-CAN|CO3_HUMAN Complement C3 OS=Homo sapiens OX=9606 GN=C3 IF=1 CO=2.00E+11 pg/l CS=ms	Ast4m...EnrichedPlasma_NCE27_Gradient40	4	N[+1378]	D:\Projects\Astral\00_worddoc_and_powerpoints\BioRxiv\naturecoms\SupplementalFile_S11\SupplementalFile_S11\DemoData\smallMGF_annotatorTest.mgf	2024-03-01_oamp56-di_io25_3th-defaultcs2_ast4ms_dia_enrichedplasma_nce27_gradient40_01_185.ScanId;v=1;d1=280431.280431.	G74112GC	3633.6358	0.8571428571428571(18/21)	198	TVLTPATNHMGN[GNO:G74112GC]VTFTIPANR	0.23809523809523808(5/21)	0.42857142857142855(9/21)	280431	1211.8857	0.06944444444444445(5/72)	329428	40	0.47619047619047616(10/21)	240	3	controllerType=0 controllerNumber=1 scan=280431	Specific	0.47619047619047616(10/21)	326.37	33.8664	402.68	0	0.22727272727272727(15/66)	./2024-03-01_OAMP56-DI_IO25_3Th-defaultcs2_Ast4m...DIA_EnrichedPlasma_NCE27_Gradient40_01_185.raw/2024-03-01_OAMP56-DI_IO25_3Th-defaultcs2_Ast4m...DIA_EnrichedPlasma_NCE27_Gradient40_01_185.raw.xlsx	74	7545	Ast4m...DIA_EnrichedPlasma_NCE27_Gradient40_01_185.raw.xlsx	0.3333333333333333(7/21)	K.TVLTPATNHMGN[+1378.476]VTFTIPANR.E
508342:3	1.5	1284476	3685.5291	452.38	EnrichedPlasma	NCE27	0.5(1/2)	1	8.54	HexNAc(4)Hex(5)NeuAc(1)	5	&gt;ca|NX_P02765-1-CAN|FETUA_HUMAN Alpha-2-HS-glycoprotein OS=Homo sapiens OX=9606 GN=AHSG IF=1 CO=1.10E+11 pg/l CS=ms	Ast4m...EnrichedPlasma_NCE27_Gradient40	4	C[+57]*2, N[+1914]	D:\Projects\Astral\00_worddoc_and_powerpoints\BioRxiv\naturecoms\SupplementalFile_S11\SupplementalFile_S11\DemoData\smallMGF_annotatorTest.mgf	2024-03-01_oamp56-di_io25_3th-defaultcs2_ast4ms_dia_enrichedplasma_nce27_gradient40_01_185.ScanId;v=1;d1=280434.280434.	G43728NL	3685.5236	0.8(12/15)	2885	VC[+57.021]QDC[+57.021]PLLAPLN[GNO:G43728NL]DTR	0.2(3/15)	0.2(3/15)	280434	1229.1812	0.02962962962962963(4/135)	340048	40	0.4666666666666667(7/15)	148	3	controllerType=0 controllerNumber=1 scan=280434	Specific	0.13333333333333333(2/15)	452.38	33.8668	547.29	0	0.15315315315315314(17/111)	./2024-03-01_OAMP56-DI_IO25_3Th-defaultcs2_Ast4m...DIA_EnrichedPlasma_NCE27_Gradient40_01_185.raw/2024-03-01_OAMP56-DI_IO25_3Th-defaultcs2_Ast4m...DIA_EnrichedPlasma_NCE27_Gradient40_01_185.raw.xlsx	145	7891	Ast4m...DIA_EnrichedPlasma_NCE27_Gradient40_01_185.raw.xlsx	0.13333333333333333(2/15)	K.VC[+57.021]QDC[+57.021]PLLAPLN[+1913.677]DTR.V
508345:3	1	1055571	3759.5795	273.17	EnrichedPlasma	NCE27	0(0/2)	1	4.57	HexNAc(2)Hex(6)	3	&gt;ca|NX_P01871-1-CAN|IGHM_HUMAN Immunoglobulin heavy constant mu OS=Homo sapiens OX=9606 GN=IGHM IF=1 CO=1.10E+11 pg/l CS=ms	Ast4m...EnrichedPlasma_NCE27_Gradient40	4	C[+57], M[+16], N[+1378]	D:\Projects\Astral\00_worddoc_and_powerpoints\BioRxiv\naturecoms\SupplementalFile_S11\SupplementalFile_S11\DemoData\smallMGF_annotatorTest.mgf	2024-03-01_oamp56-di_io25_3th-defaultcs2_ast4ms_dia_enrichedplasma_nce27_gradient40_01_185.ScanId;v=1;d1=280436.280436.	G74112GC	3759.5756	0.45454545454545453(10/22)	3098	STGKPTLYN[GNO:G74112GC]VSLVM[+15.995]SDTAGTC[+57.021]Y	0.2727272727272727(6/22)	0.13636363636363635(3/22)	280436	1253.8647	0.06944444444444445(5/72)	258342	40	0.18181818181818182(4/22)	412	3	controllerType=0 controllerNumber=1 scan=280436	CRagged	0.045454545454545456(1/22)	273.17	33.867	315.43	0	0.07575757575757576(5/66)	./2024-03-01_OAMP56-DI_IO25_3Th-defaultcs2_Ast4m...DIA_EnrichedPlasma_NCE27_Gradient40_01_185.raw/2024-03-01_OAMP56-DI_IO25_3Th-defaultcs2_Ast4m...DIA_EnrichedPlasma_NCE27_Gradient40_01_185.raw.xlsx	432	5315	Ast4m...DIA_EnrichedPlasma_NCE27_Gradient40_01_185.raw.xlsx	0.13636363636363635(3/22)	K.STGKPTLYN[+1378.476]VSLVM[+15.995]SDTAGTC[+57.021]Y.-
508357:4	1.8	508094	5256.297	136.7	EnrichedPlasma	NCE27	0(0/2)	1	3.1	HexNAc(4)Hex(5)NeuAc(1)	1	&gt;ca|NX_P02787-1-CAN|TRFE_HUMAN Serotransferrin OS=Homo sapiens OX=9606 GN=TF IF=1 CO=9.80E+10 pg/l CS=ms	Ast4m...EnrichedPlasma_NCE27_Gradient40	4	C[+57]*2, N[+1914]	D:\Projects\Astral\00_worddoc_and_powerpoints\BioRxiv\naturecoms\SupplementalFile_S11\SupplementalFile_S11\DemoData\smallMGF_annotatorTest.mgf	2024-03-01_oamp56-di_io25_3th-defaultcs2_ast4ms_dia_enrichedplasma_nce27_gradient40_01_185.ScanId;v=1;d1=280444.280444.	G43728NL	5256.2877	0.42857142857142855(12/28)	170	ILRQQQHLFGSN[GNO:G43728NL]VTDC[+57.021]SGNFC[+57.021]LFRSETK	0.10714285714285714(3/28)	0.14285714285714285(4/28)	280444	1314.8297	0.022222222222222223(4/180)	124296	40	0.17857142857142858(5/28)	310	4	controllerType=0 controllerNumber=1 scan=280444	Specific	0.07142857142857142(2/28)	136.7	33.868	345.13	0	0.17117117117117117(19/111)	./2024-03-01_OAMP56-DI_IO25_3Th-defaultcs2_Ast4m...DIA_EnrichedPlasma_NCE27_Gradient40_01_185.raw/2024-03-01_OAMP56-DI_IO25_3Th-defaultcs2_Ast4m...DIA_EnrichedPlasma_NCE27_Gradient40_01_185.raw.xlsx	619	2595	Ast4m...DIA_EnrichedPlasma_NCE27_Gradient40_01_185.raw.xlsx	0.10714285714285714(3/28)	K.ILRQQQHLFGSN[+1913.677]VTDC[+57.021]SGNFC[+57.021]LFRSETK.D
508366:3	0.8	2014492	4103.646	254.42	EnrichedPlasma	NCE27	0(0/2)	1	5.97	HexNAc(4)Hex(5)NeuAc(2)	20	&gt;ca|NX_P02763-1-CAN|A1AG1_HUMAN Alpha-1-acid glycoprotein 1 OS=Homo sapiens OX=9606 GN=ORM1 IF=1 CO=6.10E+10 pg/l CS=ms	Ast4m...EnrichedPlasma_NCE27_Gradient40	4	C[+57], N[+2205], Q[-17]	D:\Projects\Astral\00_worddoc_and_powerpoints\BioRxiv\naturecoms\SupplementalFile_S11\SupplementalFile_S11\DemoData\smallMGF_annotatorTest.mgf	2024-03-01_oamp56-di_io25_3th-defaultcs2_ast4ms_dia_enrichedplasma_nce27_gradient40_01_185.ScanId;v=1;d1=280451.280451.	G43679GQ	4103.6426	0.3333333333333333(5/15)	1306	Q[-17.027]DQC[+57.021]IYN[GNO:G43679GQ]TTYLNVQR	0.06666666666666667(1/15)	0.06666666666666667(1/15)	280451	1368.5535	0.020833333333333332(3/144)	593784	40	0.13333333333333333(2/15)	167	3	controllerType=0 controllerNumber=1 scan=280451	Specific	0.06666666666666667(1/15)	254.42	33.8689	294.25	0	0.10833333333333334(13/120)	./2024-03-01_OAMP56-DI_IO25_3Th-defaultcs2_Ast4m...DIA_EnrichedPlasma_NCE27_Gradient40_01_185.raw/2024-03-01_OAMP56-DI_IO25_3Th-defaultcs2_Ast4m...DIA_EnrichedPlasma_NCE27_Gradient40_01_185.raw.xlsx	87	14397	Ast4m...DIA_EnrichedPlasma_NCE27_Gradient40_01_185.raw.xlsx	0.06666666666666667(1/15)	R.Q[-17.027]DQC[+57.021]IYN[+2204.772]TTYLNVQR.E
508394:2	1.8	1282247	3029.3014	294.25	EnrichedPlasma	NCE27	0(0/2)	1	5.32	HexNAc(3)Hex(4)	5	&gt;ca|NX_P02765-1-CAN|FETUA_HUMAN Alpha-2-HS-glycoprotein OS=Homo sapiens OX=9606 GN=AHSG IF=1 CO=1.10E+11 pg/l CS=ms	Ast4m...EnrichedPlasma_NCE27_Gradient40	4	C[+57]*2, N[+1257]	D:\Projects\Astral\00_worddoc_and_powerpoints\BioRxiv\naturecoms\SupplementalFile_S11\SupplementalFile_S11\DemoData\smallMGF_annotatorTest.mgf	2024-03-01_oamp56-di_io25_3th-defaultcs2_ast4ms_dia_enrichedplasma_nce27_gradient40_01_185.ScanId;v=1;d1=280469.280469.	G83155SV	3029.296	0.6666666666666666(10/15)	2885	VC[+57.021]QDC[+57.021]PLLAPLN[GNO:G83155SV]DTR	0.06666666666666667(1/15)	0.3333333333333333(5/15)	280469	1515.1543	0.0625(3/48)	339305	40	0.3333333333333333(5/15)	148	2	controllerType=0 controllerNumber=1 scan=280469	Specific	0.2(3/15)	294.25	33.8711	307.03	0	0.3148148148148148(17/54)	./2024-03-01_OAMP56-DI_IO25_3Th-defaultcs2_Ast4m...DIA_EnrichedPlasma_NCE27_Gradient40_01_185.raw/2024-03-01_OAMP56-DI_IO25_3Th-defaultcs2_Ast4m...DIA_EnrichedPlasma_NCE27_Gradient40_01_185.raw.xlsx	145	7850	Ast4m...DIA_EnrichedPlasma_NCE27_Gradient40_01_185.raw.xlsx	0.13333333333333333(2/15)	K.VC[+57.021]QDC[+57.021]PLLAPLN[+1257.449]DTR.V
508394:2	1.8	1282247	3029.3014	294.25	EnrichedPlasma	NCE27	0(0/2)	1	5.32	HexNAc(3)Hex(4)	5	&gt;ca|NX_P02765-1-CAN|FETUA_HUMAN Alpha-2-HS-glycoprotein OS=Homo sapiens OX=9606 GN=AHSG IF=1 CO=1.10E+11 pg/l CS=ms	Ast4m...EnrichedPlasma_NCE27_Gradient40	4	C[+57]*2, N[+1257]	D:\Projects\Astral\00_worddoc_and_powerpoints\BioRxiv\naturecoms\SupplementalFile_S11\SupplementalFile_S11\DemoData\smallMGF_annotatorTest.mgf	2024-03-01_oamp56-di_io25_3th-defaultcs2_ast4ms_dia_enrichedplasma_nce27_gradient40_01_185.ScanId;v=1;d1=280469.280469.	G26500IJ	3029.296	0.6666666666666666(10/15)	2885	VC[+57.021]QDC[+57.021]PLLAPLN[GNO:G26500IJ]DTR	0.06666666666666667(1/15)	0.3333333333333333(5/15)	280469	1515.1543	0.05555555555555555(3/54)	339306	40	0.3333333333333333(5/15)	148	2	controllerType=0 controllerNumber=1 scan=280469	Specific	0.2(3/15)	294.25	33.8711	307.03	0	0.2982456140350877(17/57)	./2024-03-01_OAMP56-DI_IO25_3Th-defaultcs2_Ast4m...DIA_EnrichedPlasma_NCE27_Gradient40_01_185.raw/2024-03-01_OAMP56-DI_IO25_3Th-defaultcs2_Ast4m...DIA_EnrichedPlasma_NCE27_Gradient40_01_185.raw.xlsx	145	7851	Ast4m...DIA_EnrichedPlasma_NCE27_Gradient40_01_185.raw.xlsx	0.13333333333333333(2/15)	K.VC[+57.021]QDC[+57.021]PLLAPLN[+1257.449]DTR.V
508459:5	0.9	1815473	4982.1345	116.14	EnrichedPlasma	NCE27	0(0/2)	1	2.42	HexNAc(4)Hex(5)NeuAc(2)	59	&gt;ca|NX_P01042-1-CAN|KNG1_HUMAN Kininogen-1 OS=Homo sapiens OX=9606 GN=KNG1 IF=1 CO=4.70E+10 pg/l CS=ms	Ast4m...EnrichedPlasma_NCE27_Gradient40	4	N[+2205]	D:\Projects\Astral\00_worddoc_and_powerpoints\BioRxiv\naturecoms\SupplementalFile_S11\SupplementalFile_S11\DemoData\smallMGF_annotatorTest.mgf	2024-03-01_oamp56-di_io25_3th-defaultcs2_ast4ms_dia_enrichedplasma_nce27_gradient40_01_185.ScanId;v=1;d1=280497.280497.	G43679GQ	4982.1301	0.6521739130434783(15/23)	672	HGIQYFNN[GNO:G43679GQ]NTQHSSLFMLNEVKR	0.2608695652173913(6/23)	0.17391304347826086(4/23)	280497	997.2327	0.029166666666666667(7/240)	517774	40	0.043478260869565216(1/23)	36	5	controllerType=0 controllerNumber=1 scan=280497	Specific	0.2608695652173913(6/23)	116.14	33.8747	232.16	0	0.14166666666666666(17/120)	./2024-03-01_OAMP56-DI_IO25_3Th-defaultcs2_Ast4m...DIA_EnrichedPlasma_NCE27_Gradient40_01_185.raw/2024-03-01_OAMP56-DI_IO25_3Th-defaultcs2_Ast4m...DIA_EnrichedPlasma_NCE27_Gradient40_01_185.raw.xlsx	162	12871	Ast4m...DIA_EnrichedPlasma_NCE27_Gradient40_01_185.raw.xlsx	0.21739130434782608(5/23)	R.HGIQYFNN[+2204.772]NTQHSSLFMLNEVKR.A
508471:4	1.1	1796504	4113.6307	230.46	EnrichedPlasma	NCE27	0(0/2)	1	4.67	HexNAc(4)Hex(5)NeuAc(2)	7	&gt;ca|NX_P02675-1-CAN|FIBB_HUMAN Fibrinogen beta chain OS=Homo sapiens OX=9606 GN=FGB IF=1 CO=1.10E+11 pg/l CS=ms	Ast4m...EnrichedPlasma_NCE27_Gradient40	4	M[+16], N[+2205]	D:\Projects\Astral\00_worddoc_and_powerpoints\BioRxiv\naturecoms\SupplementalFile_S11\SupplementalFile_S11\DemoData\smallMGF_annotatorTest.mgf	2024-03-01_oamp56-di_io25_3th-defaultcs2_ast4ms_dia_enrichedplasma_nce27_gradient40_01_185.ScanId;v=1;d1=280505.280505.	G43679GQ	4113.6263	0.47368421052631576(9/19)	2805	GTAGNALMDGASQLM[+15.995]GEN[GNO:G43679GQ]R	0.10526315789473684(2/19)	0.21052631578947367(4/19)	280505	1029.1631	0.015625(3/192)	510083	40	0.2631578947368421(5/19)	196	4	controllerType=0 controllerNumber=1 scan=280505	Specific	0.10526315789473684(2/19)	49.07	33.8757	266.92	0	0.14166666666666666(17/120)	./2024-03-01_OAMP56-DI_IO25_3Th-defaultcs2_Ast4m...DIA_EnrichedPlasma_NCE27_Gradient40_01_185.raw/2024-03-01_OAMP56-DI_IO25_3Th-defaultcs2_Ast4m...DIA_EnrichedPlasma_NCE27_Gradient40_01_185.raw.xlsx	377	12521	Ast4m...DIA_EnrichedPlasma_NCE27_Gradient40_01_185.raw.xlsx	0.10526315789473684(2/19)	R.GTAGNALMDGASQLM[+15.995]GEN[+2204.772]R.T
508480:4	1	1254830	4199.8988	559.46	EnrichedPlasma	NCE27	0(0/2)	1	8.16	HexNAc(2)Hex(7)	4	&gt;ca|NX_P01024-1-CAN|CO3_HUMAN Complement C3 OS=Homo sapiens OX=9606 GN=C3 IF=1 CO=2.00E+11 pg/l CS=ms	Ast4m...EnrichedPlasma_NCE27_Gradient40	4	N[+1541]	D:\Projects\Astral\00_worddoc_and_powerpoints\BioRxiv\naturecoms\SupplementalFile_S11\SupplementalFile_S11\DemoData\smallMGF_annotatorTest.mgf	2024-03-01_oamp56-di_io25_3th-defaultcs2_ast4ms_dia_enrichedplasma_nce27_gradient40_01_185.ScanId;v=1;d1=280510.280510.	G49513EB	4199.8946	0.5(12/24)	198	TVLTPATNHMGN[GNO:G49513EB]VTFTIPANREFK	0.16666666666666666(4/24)	0.041666666666666664(1/24)	280510	1050.7301	0.009259259259259259(1/108)	332866	40	0.25(6/24)	240	4	controllerType=0 controllerNumber=1 scan=280510	Specific	0.125(3/24)	559.46	33.8763	559.46	0	0.09333333333333334(7/75)	./2024-03-01_OAMP56-DI_IO25_3Th-defaultcs2_Ast4m...DIA_EnrichedPlasma_NCE27_Gradient40_01_185.raw/2024-03-01_OAMP56-DI_IO25_3Th-defaultcs2_Ast4m...DIA_EnrichedPlasma_NCE27_Gradient40_01_185.raw.xlsx	74	7693	Ast4m...DIA_EnrichedPlasma_NCE27_Gradient40_01_185.raw.xlsx	0.08333333333333333(2/24)	K.TVLTPATNHMGN[+1540.529]VTFTIPANREFK.S
508482:5	0.9	508081	5256.2926	439.23	EnrichedPlasma	NCE27	0(0/2)	1	7.53	HexNAc(4)Hex(5)NeuAc(1)	1	&gt;ca|NX_P02787-1-CAN|TRFE_HUMAN Serotransferrin OS=Homo sapiens OX=9606 GN=TF IF=1 CO=9.80E+10 pg/l CS=ms	Ast4m...EnrichedPlasma_NCE27_Gradient40	4	C[+57]*2, N[+1914]	D:\Projects\Astral\00_worddoc_and_powerpoints\BioRxiv\naturecoms\SupplementalFile_S11\SupplementalFile_S11\DemoData\smallMGF_annotatorTest.mgf	2024-03-01_oamp56-di_io25_3th-defaultcs2_ast4ms_dia_enrichedplasma_nce27_gradient40_01_185.ScanId;v=1;d1=280511.280511.	G43728NL	5256.2877	0.7142857142857143(20/28)	170	ILRQQQHLFGSN[GNO:G43728NL]VTDC[+57.021]SGNFC[+57.021]LFRSETK	0.07142857142857142(2/28)	0.14285714285714285(4/28)	280511	1052.0643	0.02666666666666667(6/225)	124283	40	0.32142857142857145(9/28)	310	5	controllerType=0 controllerNumber=1 scan=280511	Specific	0.39285714285714285(11/28)	439.23	33.8764	439.23	0	0.13513513513513514(15/111)	./2024-03-01_OAMP56-DI_IO25_3Th-defaultcs2_Ast4m...DIA_EnrichedPlasma_NCE27_Gradient40_01_185.raw/2024-03-01_OAMP56-DI_IO25_3Th-defaultcs2_Ast4m...DIA_EnrichedPlasma_NCE27_Gradient40_01_185.raw.xlsx	619	2582	Ast4m...DIA_EnrichedPlasma_NCE27_Gradient40_01_185.raw.xlsx	0.10714285714285714(3/28)	K.ILRQQQHLFGSN[+1913.677]VTDC[+57.021]SGNFC[+57.021]LFRSETK.D
508533:3	1.2	1056829	3580.5218	194.36	EnrichedPlasma	NCE27	0(0/2)	1	4.05	HexNAc(2)Hex(6)	3	&gt;ca|NX_P01871-1-CAN|IGHM_HUMAN Immunoglobulin heavy constant mu OS=Homo sapiens OX=9606 GN=IGHM IF=1 CO=1.10E+11 pg/l CS=ms	Ast4m...EnrichedPlasma_NCE27_Gradient40	4	C[+57], N[+1378]	D:\Projects\Astral\00_worddoc_and_powerpoints\BioRxiv\naturecoms\SupplementalFile_S11\SupplementalFile_S11\DemoData\smallMGF_annotatorTest.mgf	2024-03-01_oamp56-di_io25_3th-defaultcs2_ast4ms_dia_enrichedplasma_nce27_gradient40_01_185.ScanId;v=1;d1=280539.280539.	G74112GC	3580.5174	0.42857142857142855(9/21)	3098	STGKPTLYN[GNO:G74112GC]VSLVMSDTAGTC[+57.021]	0.09523809523809523(2/21)	0.19047619047619047(4/21)	280539	1194.1788	0.041666666666666664(3/72)	258829	40	0.14285714285714285(3/21)	412	3	controllerType=0 controllerNumber=1 scan=280539	CRagged	0.09523809523809523(2/21)	194.36	33.8795	208.81	0	0.10606060606060606(7/66)	./2024-03-01_OAMP56-DI_IO25_3Th-defaultcs2_Ast4m...DIA_EnrichedPlasma_NCE27_Gradient40_01_185.raw/2024-03-01_OAMP56-DI_IO25_3Th-defaultcs2_Ast4m...DIA_EnrichedPlasma_NCE27_Gradient40_01_185.raw.xlsx	432	5337	Ast4m...DIA_EnrichedPlasma_NCE27_Gradient40_01_185.raw.xlsx	0.047619047619047616(1/21)	K.STGKPTLYN[+1378.476]VSLVMSDTAGTC[+57.021].Y
508540:3	1.3	1284474	3685.5283	414.1	EnrichedPlasma	NCE27	0(0/2)	1	8.71	HexNAc(4)Hex(5)NeuAc(1)	5	&gt;ca|NX_P02765-1-CAN|FETUA_HUMAN Alpha-2-HS-glycoprotein OS=Homo sapiens OX=9606 GN=AHSG IF=1 CO=1.10E+11 pg/l CS=ms	Ast4m...EnrichedPlasma_NCE27_Gradient40	4	C[+57]*2, N[+1914]	D:\Projects\Astral\00_worddoc_and_powerpoints\BioRxiv\naturecoms\SupplementalFile_S11\SupplementalFile_S11\DemoData\smallMGF_annotatorTest.mgf	2024-03-01_oamp56-di_io25_3th-defaultcs2_ast4ms_dia_enrichedplasma_nce27_gradient40_01_185.ScanId;v=1;d1=280544.280544.	G43728NL	3685.5236	0.2(3/15)	2885	VC[+57.021]QDC[+57.021]PLLAPLN[GNO:G43728NL]DTR	0(0/15)	0.13333333333333333(2/15)	280544	1229.181	0.007407407407407408(1/135)	340046	40	0.13333333333333333(2/15)	148	3	controllerType=0 controllerNumber=1 scan=280544	Specific	0.06666666666666667(1/15)	414.1	33.8802	571.32	0	0.15315315315315314(17/111)	./2024-03-01_OAMP56-DI_IO25_3Th-defaultcs2_Ast4m...DIA_EnrichedPlasma_NCE27_Gradient40_01_185.raw/2024-03-01_OAMP56-DI_IO25_3Th-defaultcs2_Ast4m...DIA_EnrichedPlasma_NCE27_Gradient40_01_185.raw.xlsx	145	7889	Ast4m...DIA_EnrichedPlasma_NCE27_Gradient40_01_185.raw.xlsx	0(0/15)	K.VC[+57.021]QDC[+57.021]PLLAPLN[+1913.677]DTR.V
508556:3	-3.6	1253339	3796.6785	414.84	EnrichedPlasma	NCE27	0(0/2)	1	8.03	HexNAc(2)Hex(7)	4	&gt;ca|NX_P01024-1-CAN|CO3_HUMAN Complement C3 OS=Homo sapiens OX=9606 GN=C3 IF=1 CO=2.00E+11 pg/l CS=ms	Ast4m...EnrichedPlasma_NCE27_Gradient40	4	N[+1541]	D:\Projects\Astral\00_worddoc_and_powerpoints\BioRxiv\naturecoms\SupplementalFile_S11\SupplementalFile_S11\DemoData\smallMGF_annotatorTest.mgf	2024-03-01_oamp56-di_io25_3th-defaultcs2_ast4ms_dia_enrichedplasma_nce27_gradient40_01_185.ScanId;v=1;d1=280554.280554.	G49513EB	3795.6886	0.19047619047619047(4/21)	198	TVLTPATNHMGN[GNO:G49513EB]VTFTIPANR	0(0/21)	0(0/21)	280554	1266.231	0(0/81)	332220	40	0.047619047619047616(1/21)	240	3	controllerType=0 controllerNumber=1 scan=280554	Specific	0(0/21)	414.84	33.8814	436.95	1	0.06666666666666667(5/75)	./2024-03-01_OAMP56-DI_IO25_3Th-defaultcs2_Ast4m...DIA_EnrichedPlasma_NCE27_Gradient40_01_185.raw/2024-03-01_OAMP56-DI_IO25_3Th-defaultcs2_Ast4m...DIA_EnrichedPlasma_NCE27_Gradient40_01_185.raw.xlsx	74	7667	Ast4m...DIA_EnrichedPlasma_NCE27_Gradient40_01_185.raw.xlsx	0.14285714285714285(3/21)	K.TVLTPATNHMGN[+1540.529]VTFTIPANR.E
508727:5	1.6	1882684	5512.3735	242.98	EnrichedPlasma	NCE27	0(0/2)	1	4.38	HexNAc(5)Hex(6)dHex(1)NeuAc(3)	5	&gt;ca|NX_P02765-1-CAN|FETUA_HUMAN Alpha-2-HS-glycoprotein OS=Homo sapiens OX=9606 GN=AHSG IF=1 CO=1.10E+11 pg/l CS=ms	Ast4m...EnrichedPlasma_NCE27_Gradient40	4	C[+57]*2, N[+3007]	D:\Projects\Astral\00_worddoc_and_powerpoints\BioRxiv\naturecoms\SupplementalFile_S11\SupplementalFile_S11\DemoData\smallMGF_annotatorTest.mgf	2024-03-01_oamp56-di_io25_3th-defaultcs2_ast4ms_dia_enrichedplasma_nce27_gradient40_01_185.ScanId;v=1;d1=280654.280654.	G53972TI	5512.3644	0.7272727272727273(16/22)	2885	KVC[+57.021]QDC[+57.021]PLLAPLN[GNO:G53972TI]DTRVVHAAK	0.22727272727272727(5/22)	0.3181818181818182(7/22)	280654	1103.2805	0.052873563218390804(46/870)	542361	40	0.2727272727272727(6/22)	148	5	controllerType=0 controllerNumber=1 scan=280654	Specific	0.18181818181818182(4/22)	242.98	33.8935	261.24	0	0.11578947368421053(33/285)	./2024-03-01_OAMP56-DI_IO25_3Th-defaultcs2_Ast4m...DIA_EnrichedPlasma_NCE27_Gradient40_01_185.raw/2024-03-01_OAMP56-DI_IO25_3Th-defaultcs2_Ast4m...DIA_EnrichedPlasma_NCE27_Gradient40_01_185.raw.xlsx	144	13555	Ast4m...DIA_EnrichedPlasma_NCE27_Gradient40_01_185.raw.xlsx	0.09090909090909091(2/22)	R.KVC[+57.021]QDC[+57.021]PLLAPLN[+3007.058]DTRVVHAAK.A
508735:3	-2.2	1239160	3471.5755	183.88	EnrichedPlasma	NCE27	0.5(1/2)	1	2.16	HexNAc(2)Hex(5)	4	&gt;ca|NX_P01024-1-CAN|CO3_HUMAN Complement C3 OS=Homo sapiens OX=9606 GN=C3 IF=1 CO=2.00E+11 pg/l CS=ms	Ast4m...EnrichedPlasma_NCE27_Gradient40	4	N[+1216]	D:\Projects\Astral\00_worddoc_and_powerpoints\BioRxiv\naturecoms\SupplementalFile_S11\SupplementalFile_S11\DemoData\smallMGF_annotatorTest.mgf	2024-03-01_oamp56-di_io25_3th-defaultcs2_ast4ms_dia_enrichedplasma_nce27_gradient40_01_185.ScanId;v=1;d1=280659.280659.	G44147IO	3471.583	0.42857142857142855(9/21)	198	TVLTPATNHMGN[GNO:G44147IO]VTFTIPANR	0.09523809523809523(2/21)	0.047619047619047616(1/21)	280659	1157.8633	0.015873015873015872(1/63)	327960	40	0.14285714285714285(3/21)	240	3	controllerType=0 controllerNumber=1 scan=280659	Specific	0.047619047619047616(1/21)	183.88	33.8941	183.88	0	0.17543859649122806(10/57)	./2024-03-01_OAMP56-DI_IO25_3Th-defaultcs2_Ast4m...DIA_EnrichedPlasma_NCE27_Gradient40_01_185.raw/2024-03-01_OAMP56-DI_IO25_3Th-defaultcs2_Ast4m...DIA_EnrichedPlasma_NCE27_Gradient40_01_185.raw.xlsx	74	7477	Ast4m...DIA_EnrichedPlasma_NCE27_Gradient40_01_185.raw.xlsx	0.14285714285714285(3/21)	K.TVLTPATNHMGN[+1216.423]VTFTIPANR.E
508743:3	1.9	1423460	3563.6574	166.56	EnrichedPlasma	NCE27	0(0/2)	1	2.33	HexNAc(4)Hex(5)dHex(1)	2	&gt;ca|NX_P00738-1-CAN|HPT_HUMAN Haptoglobin OS=Homo sapiens OX=9606 GN=HP IF=1 CO=1.00E+11 pg/l CS=ms	Ast4m...EnrichedPlasma_NCE27_Gradient40	4	N[+1769]	D:\Projects\Astral\00_worddoc_and_powerpoints\BioRxiv\naturecoms\SupplementalFile_S11\SupplementalFile_S11\DemoData\smallMGF_annotatorTest.mgf	2024-03-01_oamp56-di_io25_3th-defaultcs2_ast4ms_dia_enrichedplasma_nce27_gradient40_01_185.ScanId;v=1;d1=280664.280664.	G52069SB	3563.6508	0.375(6/16)	634	VVLHPN[GNO:G52069SB]YSQVDIGLIK	0.125(2/16)	0.0625(1/16)	280664	1188.5573	0.005050505050505051(1/198)	377665	40	0.125(2/16)	286	3	controllerType=0 controllerNumber=1 scan=280664	Specific	0(0/16)	166.56	33.8947	198.16	0	0.09523809523809523(10/105)	./2024-03-01_OAMP56-DI_IO25_3Th-defaultcs2_Ast4m...DIA_EnrichedPlasma_NCE27_Gradient40_01_185.raw/2024-03-01_OAMP56-DI_IO25_3Th-defaultcs2_Ast4m...DIA_EnrichedPlasma_NCE27_Gradient40_01_185.raw.xlsx	236	8772	Ast4m...DIA_EnrichedPlasma_NCE27_Gradient40_01_185.raw.xlsx	0.0625(1/16)	K.VVLHPN[+1768.640]YSQVDIGLIK.L
508750:3	2	1244352	3633.6432	380.77	EnrichedPlasma	NCE27	0(0/2)	1	8.47	HexNAc(2)Hex(6)	4	&gt;ca|NX_P01024-1-CAN|CO3_HUMAN Complement C3 OS=Homo sapiens OX=9606 GN=C3 IF=1 CO=2.00E+11 pg/l CS=ms	Ast4m...EnrichedPlasma_NCE27_Gradient40	4	N[+1378]	D:\Projects\Astral\00_worddoc_and_powerpoints\BioRxiv\naturecoms\SupplementalFile_S11\SupplementalFile_S11\DemoData\smallMGF_annotatorTest.mgf	2024-03-01_oamp56-di_io25_3th-defaultcs2_ast4ms_dia_enrichedplasma_nce27_gradient40_01_185.ScanId;v=1;d1=280668.280668.	G74112GC	3633.6358	0.47619047619047616(10/21)	198	TVLTPATNHMGN[GNO:G74112GC]VTFTIPANR	0.09523809523809523(2/21)	0.23809523809523808(5/21)	280668	1211.8859	0.027777777777777776(2/72)	329420	40	0.09523809523809523(2/21)	240	3	controllerType=0 controllerNumber=1 scan=280668	Specific	0.14285714285714285(3/21)	380.77	33.8952	450.03	0	0.12121212121212122(8/66)	./2024-03-01_OAMP56-DI_IO25_3Th-defaultcs2_Ast4m...DIA_EnrichedPlasma_NCE27_Gradient40_01_185.raw/2024-03-01_OAMP56-DI_IO25_3Th-defaultcs2_Ast4m...DIA_EnrichedPlasma_NCE27_Gradient40_01_185.raw.xlsx	74	7537	Ast4m...DIA_EnrichedPlasma_NCE27_Gradient40_01_185.raw.xlsx	0.09523809523809523(2/21)	K.TVLTPATNHMGN[+1378.476]VTFTIPANR.E
508754:3	1.3	1284491	3685.5283	419.48	EnrichedPlasma	NCE27	0(0/2)	1	8.31	HexNAc(4)Hex(5)NeuAc(1)	5	&gt;ca|NX_P02765-1-CAN|FETUA_HUMAN Alpha-2-HS-glycoprotein OS=Homo sapiens OX=9606 GN=AHSG IF=1 CO=1.10E+11 pg/l CS=ms	Ast4m...EnrichedPlasma_NCE27_Gradient40	4	C[+57]*2, N[+1914]	D:\Projects\Astral\00_worddoc_and_powerpoints\BioRxiv\naturecoms\SupplementalFile_S11\SupplementalFile_S11\DemoData\smallMGF_annotatorTest.mgf	2024-03-01_oamp56-di_io25_3th-defaultcs2_ast4ms_dia_enrichedplasma_nce27_gradient40_01_185.ScanId;v=1;d1=280671.280671.	G43728NL	3685.5236	0.5333333333333333(8/15)	2885	VC[+57.021]QDC[+57.021]PLLAPLN[GNO:G43728NL]DTR	0(0/15)	0.13333333333333333(2/15)	280671	1229.181	0.05185185185185185(7/135)	340063	40	0.4(6/15)	148	3	controllerType=0 controllerNumber=1 scan=280671	Specific	0.06666666666666667(1/15)	419.48	33.8955	433.67	0	0.13513513513513514(15/111)	./2024-03-01_OAMP56-DI_IO25_3Th-defaultcs2_Ast4m...DIA_EnrichedPlasma_NCE27_Gradient40_01_185.raw/2024-03-01_OAMP56-DI_IO25_3Th-defaultcs2_Ast4m...DIA_EnrichedPlasma_NCE27_Gradient40_01_185.raw.xlsx	145	7906	Ast4m...DIA_EnrichedPlasma_NCE27_Gradient40_01_185.raw.xlsx	0.2(3/15)	K.VC[+57.021]QDC[+57.021]PLLAPLN[+1913.677]DTR.V
508758:3	2	1055565	3759.5832	357.78	EnrichedPlasma	NCE27	0(0/2)	1	6.26	HexNAc(2)Hex(6)	3	&gt;ca|NX_P01871-1-CAN|IGHM_HUMAN Immunoglobulin heavy constant mu OS=Homo sapiens OX=9606 GN=IGHM IF=1 CO=1.10E+11 pg/l CS=ms	Ast4m...EnrichedPlasma_NCE27_Gradient40	4	C[+57], M[+16], N[+1378]	D:\Projects\Astral\00_worddoc_and_powerpoints\BioRxiv\naturecoms\SupplementalFile_S11\SupplementalFile_S11\DemoData\smallMGF_annotatorTest.mgf	2024-03-01_oamp56-di_io25_3th-defaultcs2_ast4ms_dia_enrichedplasma_nce27_gradient40_01_185.ScanId;v=1;d1=280673.280673.	G74112GC	3759.5756	0.5909090909090909(13/22)	3098	STGKPTLYN[GNO:G74112GC]VSLVM[+15.995]SDTAGTC[+57.021]Y	0.13636363636363635(3/22)	0.13636363636363635(3/22)	280673	1253.8659	0.013888888888888888(1/72)	258336	40	0.22727272727272727(5/22)	412	3	controllerType=0 controllerNumber=1 scan=280673	CRagged	0.18181818181818182(4/22)	357.78	33.8959	395.87	0	0.15151515151515152(10/66)	./2024-03-01_OAMP56-DI_IO25_3Th-defaultcs2_Ast4m...DIA_EnrichedPlasma_NCE27_Gradient40_01_185.raw/2024-03-01_OAMP56-DI_IO25_3Th-defaultcs2_Ast4m...DIA_EnrichedPlasma_NCE27_Gradient40_01_185.raw.xlsx	432	5309	Ast4m...DIA_EnrichedPlasma_NCE27_Gradient40_01_185.raw.xlsx	0.09090909090909091(2/22)	K.STGKPTLYN[+1378.476]VSLVM[+15.995]SDTAGTC[+57.021]Y.-
508770:4	2.2	508090	5256.299	353.96	EnrichedPlasma	NCE27	0(0/2)	1	4.19	HexNAc(4)Hex(5)NeuAc(1)	1	&gt;ca|NX_P02787-1-CAN|TRFE_HUMAN Serotransferrin OS=Homo sapiens OX=9606 GN=TF IF=1 CO=9.80E+10 pg/l CS=ms	Ast4m...EnrichedPlasma_NCE27_Gradient40	4	C[+57]*2, N[+1914]	D:\Projects\Astral\00_worddoc_and_powerpoints\BioRxiv\naturecoms\SupplementalFile_S11\SupplementalFile_S11\DemoData\smallMGF_annotatorTest.mgf	2024-03-01_oamp56-di_io25_3th-defaultcs2_ast4ms_dia_enrichedplasma_nce27_gradient40_01_185.ScanId;v=1;d1=280681.280681.	G43728NL	5256.2877	0.6428571428571429(18/28)	170	ILRQQQHLFGSN[GNO:G43728NL]VTDC[+57.021]SGNFC[+57.021]LFRSETK	0.21428571428571427(6/28)	0.07142857142857142(2/28)	280681	1314.8302	0.05555555555555555(10/180)	124292	40	0.2857142857142857(8/28)	310	4	controllerType=0 controllerNumber=1 scan=280681	Specific	0.14285714285714285(4/28)	353.96	33.8968	377.97	0	0.14414414414414414(16/111)	./2024-03-01_OAMP56-DI_IO25_3Th-defaultcs2_Ast4m...DIA_EnrichedPlasma_NCE27_Gradient40_01_185.raw/2024-03-01_OAMP56-DI_IO25_3Th-defaultcs2_Ast4m...DIA_EnrichedPlasma_NCE27_Gradient40_01_185.raw.xlsx	619	2591	Ast4m...DIA_EnrichedPlasma_NCE27_Gradient40_01_185.raw.xlsx	0.03571428571428571(1/28)	K.ILRQQQHLFGSN[+1913.677]VTDC[+57.021]SGNFC[+57.021]LFRSETK.D
508781:3	2	2014494	4103.6508	198.85	EnrichedPlasma	NCE27	0(0/2)	1	5.12	HexNAc(4)Hex(5)NeuAc(2)	20	&gt;ca|NX_P02763-1-CAN|A1AG1_HUMAN Alpha-1-acid glycoprotein 1 OS=Homo sapiens OX=9606 GN=ORM1 IF=1 CO=6.10E+10 pg/l CS=ms	Ast4m...EnrichedPlasma_NCE27_Gradient40	4	C[+57], N[+2205], Q[-17]	D:\Projects\Astral\00_worddoc_and_powerpoints\BioRxiv\naturecoms\SupplementalFile_S11\SupplementalFile_S11\DemoData\smallMGF_annotatorTest.mgf	2024-03-01_oamp56-di_io25_3th-defaultcs2_ast4ms_dia_enrichedplasma_nce27_gradient40_01_185.ScanId;v=1;d1=280688.280688.	G43679GQ	4103.6426	0.2(3/15)	1306	Q[-17.027]DQC[+57.021]IYN[GNO:G43679GQ]TTYLNVQR	0(0/15)	0.13333333333333333(2/15)	280688	1368.5551	0.020833333333333332(3/144)	593786	40	0(0/15)	167	3	controllerType=0 controllerNumber=1 scan=280688	Specific	0(0/15)	198.85	33.8976	248.49	0	0.13333333333333333(16/120)	./2024-03-01_OAMP56-DI_IO25_3Th-defaultcs2_Ast4m...DIA_EnrichedPlasma_NCE27_Gradient40_01_185.raw/2024-03-01_OAMP56-DI_IO25_3Th-defaultcs2_Ast4m...DIA_EnrichedPlasma_NCE27_Gradient40_01_185.raw.xlsx	87	14399	Ast4m...DIA_EnrichedPlasma_NCE27_Gradient40_01_185.raw.xlsx	0.13333333333333333(2/15)	R.Q[-17.027]DQC[+57.021]IYN[+2204.772]TTYLNVQR.E
508785:3	-0.5	1254834	4199.8925	252.01	EnrichedPlasma	NCE27	0(0/2)	1	3.62	HexNAc(2)Hex(7)	4	&gt;ca|NX_P01024-1-CAN|CO3_HUMAN Complement C3 OS=Homo sapiens OX=9606 GN=C3 IF=1 CO=2.00E+11 pg/l CS=ms	Ast4m...EnrichedPlasma_NCE27_Gradient40	4	N[+1541]	D:\Projects\Astral\00_worddoc_and_powerpoints\BioRxiv\naturecoms\SupplementalFile_S11\SupplementalFile_S11\DemoData\smallMGF_annotatorTest.mgf	2024-03-01_oamp56-di_io25_3th-defaultcs2_ast4ms_dia_enrichedplasma_nce27_gradient40_01_185.ScanId;v=1;d1=280691.280691.	G49513EB	4199.8946	0.625(15/24)	198	TVLTPATNHMGN[GNO:G49513EB]VTFTIPANREFK	0.08333333333333333(2/24)	0.16666666666666666(4/24)	280691	1400.6357	0.04938271604938271(4/81)	332870	40	0.4166666666666667(10/24)	240	3	controllerType=0 controllerNumber=1 scan=280691	Specific	0.16666666666666666(4/24)	252.01	33.898	275.77	0	0.14666666666666667(11/75)	./2024-03-01_OAMP56-DI_IO25_3Th-defaultcs2_Ast4m...DIA_EnrichedPlasma_NCE27_Gradient40_01_185.raw/2024-03-01_OAMP56-DI_IO25_3Th-defaultcs2_Ast4m...DIA_EnrichedPlasma_NCE27_Gradient40_01_185.raw.xlsx	74	7697	Ast4m...DIA_EnrichedPlasma_NCE27_Gradient40_01_185.raw.xlsx	0.08333333333333333(2/24)	K.TVLTPATNHMGN[+1540.529]VTFTIPANREFK.S
508817:2	1.7	1282245	3029.3012	350.37	EnrichedPlasma	NCE27	0(0/2)	1	6.83	HexNAc(3)Hex(4)	5	&gt;ca|NX_P02765-1-CAN|FETUA_HUMAN Alpha-2-HS-glycoprotein OS=Homo sapiens OX=9606 GN=AHSG IF=1 CO=1.10E+11 pg/l CS=ms	Ast4m...EnrichedPlasma_NCE27_Gradient40	4	C[+57]*2, N[+1257]	D:\Projects\Astral\00_worddoc_and_powerpoints\BioRxiv\naturecoms\SupplementalFile_S11\SupplementalFile_S11\DemoData\smallMGF_annotatorTest.mgf	2024-03-01_oamp56-di_io25_3th-defaultcs2_ast4ms_dia_enrichedplasma_nce27_gradient40_01_185.ScanId;v=1;d1=280706.280706.	G83155SV	3029.296	0.3333333333333333(5/15)	2885	VC[+57.021]QDC[+57.021]PLLAPLN[GNO:G83155SV]DTR	0.13333333333333333(2/15)	0.06666666666666667(1/15)	280706	1515.1542	0(0/48)	339301	40	0.13333333333333333(2/15)	148	2	controllerType=0 controllerNumber=1 scan=280706	Specific	0.2(3/15)	350.37	33.8998	350.37	0	0.12962962962962962(7/54)	./2024-03-01_OAMP56-DI_IO25_3Th-defaultcs2_Ast4m...DIA_EnrichedPlasma_NCE27_Gradient40_01_185.raw/2024-03-01_OAMP56-DI_IO25_3Th-defaultcs2_Ast4m...DIA_EnrichedPlasma_NCE27_Gradient40_01_185.raw.xlsx	145	7846	Ast4m...DIA_EnrichedPlasma_NCE27_Gradient40_01_185.raw.xlsx	0(0/15)	K.VC[+57.021]QDC[+57.021]PLLAPLN[+1257.449]DTR.V
508817:2	1.7	1282245	3029.3012	350.37	EnrichedPlasma	NCE27	0(0/2)	1	6.83	HexNAc(3)Hex(4)	5	&gt;ca|NX_P02765-1-CAN|FETUA_HUMAN Alpha-2-HS-glycoprotein OS=Homo sapiens OX=9606 GN=AHSG IF=1 CO=1.10E+11 pg/l CS=ms	Ast4m...EnrichedPlasma_NCE27_Gradient40	4	C[+57]*2, N[+1257]	D:\Projects\Astral\00_worddoc_and_powerpoints\BioRxiv\naturecoms\SupplementalFile_S11\SupplementalFile_S11\DemoData\smallMGF_annotatorTest.mgf	2024-03-01_oamp56-di_io25_3th-defaultcs2_ast4ms_dia_enrichedplasma_nce27_gradient40_01_185.ScanId;v=1;d1=280706.280706.	G26500IJ	3029.296	0.3333333333333333(5/15)	2885	VC[+57.021]QDC[+57.021]PLLAPLN[GNO:G26500IJ]DTR	0.13333333333333333(2/15)	0.06666666666666667(1/15)	280706	1515.1542	0(0/54)	339302	40	0.13333333333333333(2/15)	148	2	controllerType=0 controllerNumber=1 scan=280706	Specific	0.2(3/15)	350.37	33.8998	350.37	0	0.12280701754385964(7/57)	./2024-03-01_OAMP56-DI_IO25_3Th-defaultcs2_Ast4m...DIA_EnrichedPlasma_NCE27_Gradient40_01_185.raw/2024-03-01_OAMP56-DI_IO25_3Th-defaultcs2_Ast4m...DIA_EnrichedPlasma_NCE27_Gradient40_01_185.raw.xlsx	145	7847	Ast4m...DIA_EnrichedPlasma_NCE27_Gradient40_01_185.raw.xlsx	0(0/15)	K.VC[+57.021]QDC[+57.021]PLLAPLN[+1257.449]DTR.V
508901:4	1.6	1254827	4199.9012	655.15	EnrichedPlasma	NCE27	0(0/2)	1	12.43	HexNAc(2)Hex(7)	4	&gt;ca|NX_P01024-1-CAN|CO3_HUMAN Complement C3 OS=Homo sapiens OX=9606 GN=C3 IF=1 CO=2.00E+11 pg/l CS=ms	Ast4m...EnrichedPlasma_NCE27_Gradient40	4	N[+1541]	D:\Projects\Astral\00_worddoc_and_powerpoints\BioRxiv\naturecoms\SupplementalFile_S11\SupplementalFile_S11\DemoData\smallMGF_annotatorTest.mgf	2024-03-01_oamp56-di_io25_3th-defaultcs2_ast4ms_dia_enrichedplasma_nce27_gradient40_01_185.ScanId;v=1;d1=280746.280746.	G49513EB	4199.8946	0.4583333333333333(11/24)	198	TVLTPATNHMGN[GNO:G49513EB]VTFTIPANREFK	0.125(3/24)	0.125(3/24)	280746	1050.7308	0.009259259259259259(1/108)	332863	40	0.16666666666666666(4/24)	240	4	controllerType=0 controllerNumber=1 scan=280746	Specific	0.08333333333333333(2/24)	655.15	33.9046	730.37	0	0.2(15/75)	./2024-03-01_OAMP56-DI_IO25_3Th-defaultcs2_Ast4m...DIA_EnrichedPlasma_NCE27_Gradient40_01_185.raw/2024-03-01_OAMP56-DI_IO25_3Th-defaultcs2_Ast4m...DIA_EnrichedPlasma_NCE27_Gradient40_01_185.raw.xlsx	74	7690	Ast4m...DIA_EnrichedPlasma_NCE27_Gradient40_01_185.raw.xlsx	0.16666666666666666(4/24)	K.TVLTPATNHMGN[+1540.529]VTFTIPANREFK.S
508903:5	1.3	508076	5256.2944	236.22	EnrichedPlasma	NCE27	0(0/2)	1	5.7	HexNAc(4)Hex(5)NeuAc(1)	1	&gt;ca|NX_P02787-1-CAN|TRFE_HUMAN Serotransferrin OS=Homo sapiens OX=9606 GN=TF IF=1 CO=9.80E+10 pg/l CS=ms	Ast4m...EnrichedPlasma_NCE27_Gradient40	4	C[+57]*2, N[+1914]	D:\Projects\Astral\00_worddoc_and_powerpoints\BioRxiv\naturecoms\SupplementalFile_S11\SupplementalFile_S11\DemoData\smallMGF_annotatorTest.mgf	2024-03-01_oamp56-di_io25_3th-defaultcs2_ast4ms_dia_enrichedplasma_nce27_gradient40_01_185.ScanId;v=1;d1=280747.280747.	G43728NL	5256.2877	0.4642857142857143(13/28)	170	ILRQQQHLFGSN[GNO:G43728NL]VTDC[+57.021]SGNFC[+57.021]LFRSETK	0.03571428571428571(1/28)	0.25(7/28)	280747	1052.0647	0.022222222222222223(5/225)	124278	40	0.21428571428571427(6/28)	310	5	controllerType=0 controllerNumber=1 scan=280747	Specific	0.17857142857142858(5/28)	236.22	33.9047	496.81	0	0.13513513513513514(15/111)	./2024-03-01_OAMP56-DI_IO25_3Th-defaultcs2_Ast4m...DIA_EnrichedPlasma_NCE27_Gradient40_01_185.raw/2024-03-01_OAMP56-DI_IO25_3Th-defaultcs2_Ast4m...DIA_EnrichedPlasma_NCE27_Gradient40_01_185.raw.xlsx	619	2577	Ast4m...DIA_EnrichedPlasma_NCE27_Gradient40_01_185.raw.xlsx	0.10714285714285714(3/28)	K.ILRQQQHLFGSN[+1913.677]VTDC[+57.021]SGNFC[+57.021]LFRSETK.D
508914:4	2.5	1256763	4363.9652	213.97	EnrichedPlasma	NCE27	0(0/2)	1	2.2	HexNAc(2)Hex(8)	4	&gt;ca|NX_P01024-1-CAN|CO3_HUMAN Complement C3 OS=Homo sapiens OX=9606 GN=C3 IF=1 CO=2.00E+11 pg/l CS=ms	Ast4m...EnrichedPlasma_NCE27_Gradient40	4	N[+1703]	D:\Projects\Astral\00_worddoc_and_powerpoints\BioRxiv\naturecoms\SupplementalFile_S11\SupplementalFile_S11\DemoData\smallMGF_annotatorTest.mgf	2024-03-01_oamp56-di_io25_3th-defaultcs2_ast4ms_dia_enrichedplasma_nce27_gradient40_01_185.ScanId;v=1;d1=280753.280753.	G65843VZ	4361.9474	0.5(12/24)	198	TVLTPATNHMGN[GNO:G65843VZ]VTFTIPANREFK	0.08333333333333333(2/24)	0.25(6/24)	280753	1091.7467	0.008333333333333333(1/120)	333510	40	0.16666666666666666(4/24)	240	4	controllerType=0 controllerNumber=1 scan=280753	Specific	0.125(3/24)	213.97	33.9054	213.97	2	0.09523809523809523(8/84)	./2024-03-01_OAMP56-DI_IO25_3Th-defaultcs2_Ast4m...DIA_EnrichedPlasma_NCE27_Gradient40_01_185.raw/2024-03-01_OAMP56-DI_IO25_3Th-defaultcs2_Ast4m...DIA_EnrichedPlasma_NCE27_Gradient40_01_185.raw.xlsx	74	7726	Ast4m...DIA_EnrichedPlasma_NCE27_Gradient40_01_185.raw.xlsx	0.16666666666666666(4/24)	K.TVLTPATNHMGN[+1702.581]VTFTIPANREFK.S
508917:4	3.2	460532	4413.8406	285.33	EnrichedPlasma	NCE27	0(0/2)	1	4.54	HexNAc(4)Hex(5)NeuAc(1)	49	&gt;ca|NX_P20851-1-CAN|C4BPB_HUMAN C4b-binding protein beta chain OS=Homo sapiens OX=9606 GN=C4BPB IF=1 CO=1.10E+09 pg/l CS=ms	Ast4m...EnrichedPlasma_NCE27_Gradient40	4	C[+57]*2, N[+1914]	D:\Projects\Astral\00_worddoc_and_powerpoints\BioRxiv\naturecoms\SupplementalFile_S11\SupplementalFile_S11\DemoData\smallMGF_annotatorTest.mgf	2024-03-01_oamp56-di_io25_3th-defaultcs2_ast4ms_dia_enrichedplasma_nce27_gradient40_01_185.ScanId;v=1;d1=280755.280755.	G43728NL	4413.8266	0.3333333333333333(7/21)	2403	GSN[GNO:G43728NL]RSQC[+57.021]LEDHTWAPPFPIC[+57.021]K	0.047619047619047616(1/21)	0.14285714285714285(3/21)	280755	1104.2156	0.027777777777777776(5/180)	111433	40	0.09523809523809523(2/21)	32	4	controllerType=0 controllerNumber=1 scan=280755	Specific	0(0/21)	253.72	33.9056	285.33	0	0.15315315315315314(17/111)	./2024-03-01_OAMP56-DI_IO25_3Th-defaultcs2_Ast4m...DIA_EnrichedPlasma_NCE27_Gradient40_01_185.raw/2024-03-01_OAMP56-DI_IO25_3Th-defaultcs2_Ast4m...DIA_EnrichedPlasma_NCE27_Gradient40_01_185.raw.xlsx	115	2311	Ast4m...DIA_EnrichedPlasma_NCE27_Gradient40_01_185.raw.xlsx	0.14285714285714285(3/21)	K.GSN[+1913.677]RSQC[+57.021]LEDHTWAPPFPIC[+57.021]K.S
508962:3	1.7	1284470	3685.5298	624.87	EnrichedPlasma	NCE27	0(0/2)	1	10.81	HexNAc(4)Hex(5)NeuAc(1)	5	&gt;ca|NX_P02765-1-CAN|FETUA_HUMAN Alpha-2-HS-glycoprotein OS=Homo sapiens OX=9606 GN=AHSG IF=1 CO=1.10E+11 pg/l CS=ms	Ast4m...EnrichedPlasma_NCE27_Gradient40	4	C[+57]*2, N[+1914]	D:\Projects\Astral\00_worddoc_and_powerpoints\BioRxiv\naturecoms\SupplementalFile_S11\SupplementalFile_S11\DemoData\smallMGF_annotatorTest.mgf	2024-03-01_oamp56-di_io25_3th-defaultcs2_ast4ms_dia_enrichedplasma_nce27_gradient40_01_185.ScanId;v=1;d1=280781.280781.	G43728NL	3685.5236	0.4666666666666667(7/15)	2885	VC[+57.021]QDC[+57.021]PLLAPLN[GNO:G43728NL]DTR	0(0/15)	0.13333333333333333(2/15)	280781	1229.1815	0.007407407407407408(1/135)	340042	40	0.26666666666666666(4/15)	148	3	controllerType=0 controllerNumber=1 scan=280781	Specific	0(0/15)	624.87	33.9089	640.98	0	0.12612612612612611(14/111)	./2024-03-01_OAMP56-DI_IO25_3Th-defaultcs2_Ast4m...DIA_EnrichedPlasma_NCE27_Gradient40_01_185.raw/2024-03-01_OAMP56-DI_IO25_3Th-defaultcs2_Ast4m...DIA_EnrichedPlasma_NCE27_Gradient40_01_185.raw.xlsx	145	7885	Ast4m...DIA_EnrichedPlasma_NCE27_Gradient40_01_185.raw.xlsx	0.06666666666666667(1/15)	K.VC[+57.021]QDC[+57.021]PLLAPLN[+1913.677]DTR.V
508980:3	-3.5	1253332	3796.6789	479.25	EnrichedPlasma	NCE27	0(0/2)	1	8.17	HexNAc(2)Hex(7)	4	&gt;ca|NX_P01024-1-CAN|CO3_HUMAN Complement C3 OS=Homo sapiens OX=9606 GN=C3 IF=1 CO=2.00E+11 pg/l CS=ms	Ast4m...EnrichedPlasma_NCE27_Gradient40	4	N[+1541]	D:\Projects\Astral\00_worddoc_and_powerpoints\BioRxiv\naturecoms\SupplementalFile_S11\SupplementalFile_S11\DemoData\smallMGF_annotatorTest.mgf	2024-03-01_oamp56-di_io25_3th-defaultcs2_ast4ms_dia_enrichedplasma_nce27_gradient40_01_185.ScanId;v=1;d1=280791.280791.	G49513EB	3795.6886	0.047619047619047616(1/21)	198	TVLTPATNHMGN[GNO:G49513EB]VTFTIPANR	0(0/21)	0(0/21)	280791	1266.2311	0.012345679012345678(1/81)	332213	40	0(0/21)	240	3	controllerType=0 controllerNumber=1 scan=280791	Specific	0.047619047619047616(1/21)	479.25	33.91	529.65	1	0.06666666666666667(5/75)	./2024-03-01_OAMP56-DI_IO25_3Th-defaultcs2_Ast4m...DIA_EnrichedPlasma_NCE27_Gradient40_01_185.raw/2024-03-01_OAMP56-DI_IO25_3Th-defaultcs2_Ast4m...DIA_EnrichedPlasma_NCE27_Gradient40_01_185.raw.xlsx	74	7660	Ast4m...DIA_EnrichedPlasma_NCE27_Gradient40_01_185.raw.xlsx	0(0/21)	K.TVLTPATNHMGN[+1540.529]VTFTIPANR.E
509034:2	5.4	1282128	2867.2587	250.07	EnrichedPlasma	NCE27	0.5(1/2)	1	3.84	HexNAc(3)Hex(3)	5	&gt;ca|NX_P02765-1-CAN|FETUA_HUMAN Alpha-2-HS-glycoprotein OS=Homo sapiens OX=9606 GN=AHSG IF=1 CO=1.10E+11 pg/l CS=ms	Ast4m...EnrichedPlasma_NCE27_Gradient40	4	C[+57]*2, N[+1095]	D:\Projects\Astral\00_worddoc_and_powerpoints\BioRxiv\naturecoms\SupplementalFile_S11\SupplementalFile_S11\DemoData\smallMGF_annotatorTest.mgf	2024-03-01_oamp56-di_io25_3th-defaultcs2_ast4ms_dia_enrichedplasma_nce27_gradient40_01_185.ScanId;v=1;d1=280823.280823.	G13899HQ	2867.2432	0.7333333333333333(11/15)	2885	VC[+57.021]QDC[+57.021]PLLAPLN[GNO:G13899HQ]DTR	0.3333333333333333(5/15)	0.3333333333333333(5/15)	280823	1434.133	0.047619047619047616(2/42)	339225	40	0.6(9/15)	148	2	controllerType=0 controllerNumber=1 scan=280823	Specific	0(0/15)	250.07	33.9138	263.53	0	0.17777777777777778(8/45)	./2024-03-01_OAMP56-DI_IO25_3Th-defaultcs2_Ast4m...DIA_EnrichedPlasma_NCE27_Gradient40_01_185.raw/2024-03-01_OAMP56-DI_IO25_3Th-defaultcs2_Ast4m...DIA_EnrichedPlasma_NCE27_Gradient40_01_185.raw.xlsx	145	7837	Ast4m...DIA_EnrichedPlasma_NCE27_Gradient40_01_185.raw.xlsx	0.06666666666666667(1/15)	K.VC[+57.021]QDC[+57.021]PLLAPLN[+1095.397]DTR.V
509154:5	1.2	1881966	5366.3127	304.42	EnrichedPlasma	NCE27	0(0/2)	1	5.44	HexNAc(5)Hex(6)NeuAc(3)	5	&gt;ca|NX_P02765-1-CAN|FETUA_HUMAN Alpha-2-HS-glycoprotein OS=Homo sapiens OX=9606 GN=AHSG IF=1 CO=1.10E+11 pg/l CS=ms	Ast4m...EnrichedPlasma_NCE27_Gradient40	4	C[+57]*2, N[+2861]	D:\Projects\Astral\00_worddoc_and_powerpoints\BioRxiv\naturecoms\SupplementalFile_S11\SupplementalFile_S11\DemoData\smallMGF_annotatorTest.mgf	2024-03-01_oamp56-di_io25_3th-defaultcs2_ast4ms_dia_enrichedplasma_nce27_gradient40_01_185.ScanId;v=1;d1=280885.280885.	G40135HT	5366.3065	0.5(11/22)	2885	KVC[+57.021]QDC[+57.021]PLLAPLN[GNO:G40135HT]DTRVVHAAK	0.045454545454545456(1/22)	0.22727272727272727(5/22)	280885	1074.0684	0.01(3/300)	542079	40	0.22727272727272727(5/22)	148	5	controllerType=0 controllerNumber=1 scan=280885	Specific	0.18181818181818182(4/22)	304.42	33.9213	320.24	0	0.11764705882352941(12/102)	./2024-03-01_OAMP56-DI_IO25_3Th-defaultcs2_Ast4m...DIA_EnrichedPlasma_NCE27_Gradient40_01_185.raw/2024-03-01_OAMP56-DI_IO25_3Th-defaultcs2_Ast4m...DIA_EnrichedPlasma_NCE27_Gradient40_01_185.raw.xlsx	144	13538	Ast4m...DIA_EnrichedPlasma_NCE27_Gradient40_01_185.raw.xlsx	0.09090909090909091(2/22)	R.KVC[+57.021]QDC[+57.021]PLLAPLN[+2861.000]DTRVVHAAK.A
509162:5	1.6	1882686	5512.3735	170.12	EnrichedPlasma	NCE27	0(0/2)	1	3.61	HexNAc(5)Hex(6)dHex(1)NeuAc(3)	5	&gt;ca|NX_P02765-1-CAN|FETUA_HUMAN Alpha-2-HS-glycoprotein OS=Homo sapiens OX=9606 GN=AHSG IF=1 CO=1.10E+11 pg/l CS=ms	Ast4m...EnrichedPlasma_NCE27_Gradient40	4	C[+57]*2, N[+3007]	D:\Projects\Astral\00_worddoc_and_powerpoints\BioRxiv\naturecoms\SupplementalFile_S11\SupplementalFile_S11\DemoData\smallMGF_annotatorTest.mgf	2024-03-01_oamp56-di_io25_3th-defaultcs2_ast4ms_dia_enrichedplasma_nce27_gradient40_01_185.ScanId;v=1;d1=280890.280890.	G53972TI	5512.3644	0.5909090909090909(13/22)	2885	KVC[+57.021]QDC[+57.021]PLLAPLN[GNO:G53972TI]DTRVVHAAK	0.09090909090909091(2/22)	0.09090909090909091(2/22)	280890	1103.2805	0.022988505747126436(20/870)	542363	40	0.2727272727272727(6/22)	148	5	controllerType=0 controllerNumber=1 scan=280890	Specific	0.13636363636363635(3/22)	170.12	33.9218	244.98	0	0.09473684210526316(27/285)	./2024-03-01_OAMP56-DI_IO25_3Th-defaultcs2_Ast4m...DIA_EnrichedPlasma_NCE27_Gradient40_01_185.raw/2024-03-01_OAMP56-DI_IO25_3Th-defaultcs2_Ast4m...DIA_EnrichedPlasma_NCE27_Gradient40_01_185.raw.xlsx	144	13557	Ast4m...DIA_EnrichedPlasma_NCE27_Gradient40_01_185.raw.xlsx	0.2727272727272727(6/22)	R.KVC[+57.021]QDC[+57.021]PLLAPLN[+3007.058]DTRVVHAAK.A
509172:3	-0.9	1239156	3471.5799	225.3	EnrichedPlasma	NCE27	0(0/2)	1	3.76	HexNAc(2)Hex(5)	4	&gt;ca|NX_P01024-1-CAN|CO3_HUMAN Complement C3 OS=Homo sapiens OX=9606 GN=C3 IF=1 CO=2.00E+11 pg/l CS=ms	Ast4m...EnrichedPlasma_NCE27_Gradient40	4	N[+1216]	D:\Projects\Astral\00_worddoc_and_powerpoints\BioRxiv\naturecoms\SupplementalFile_S11\SupplementalFile_S11\DemoData\smallMGF_annotatorTest.mgf	2024-03-01_oamp56-di_io25_3th-defaultcs2_ast4ms_dia_enrichedplasma_nce27_gradient40_01_185.ScanId;v=1;d1=280895.280895.	G44147IO	3471.583	0.5238095238095238(11/21)	198	TVLTPATNHMGN[GNO:G44147IO]VTFTIPANR	0.047619047619047616(1/21)	0.19047619047619047(4/21)	280895	1157.8648	0.015873015873015872(1/63)	327956	40	0.23809523809523808(5/21)	240	3	controllerType=0 controllerNumber=1 scan=280895	Specific	0.19047619047619047(4/21)	225.3	33.9224	225.3	0	0.17543859649122806(10/57)	./2024-03-01_OAMP56-DI_IO25_3Th-defaultcs2_Ast4m...DIA_EnrichedPlasma_NCE27_Gradient40_01_185.raw/2024-03-01_OAMP56-DI_IO25_3Th-defaultcs2_Ast4m...DIA_EnrichedPlasma_NCE27_Gradient40_01_185.raw.xlsx	74	7473	Ast4m...DIA_EnrichedPlasma_NCE27_Gradient40_01_185.raw.xlsx	0.047619047619047616(1/21)	K.TVLTPATNHMGN[+1216.423]VTFTIPANR.E
509189:3	4.2	1244359	3633.6509	353.77	EnrichedPlasma	NCE27	0(0/2)	1	5.09	HexNAc(2)Hex(6)	4	&gt;ca|NX_P01024-1-CAN|CO3_HUMAN Complement C3 OS=Homo sapiens OX=9606 GN=C3 IF=1 CO=2.00E+11 pg/l CS=ms	Ast4m...EnrichedPlasma_NCE27_Gradient40	4	N[+1378]	D:\Projects\Astral\00_worddoc_and_powerpoints\BioRxiv\naturecoms\SupplementalFile_S11\SupplementalFile_S11\DemoData\smallMGF_annotatorTest.mgf	2024-03-01_oamp56-di_io25_3th-defaultcs2_ast4ms_dia_enrichedplasma_nce27_gradient40_01_185.ScanId;v=1;d1=280904.280904.	G74112GC	3633.6358	0.42857142857142855(9/21)	198	TVLTPATNHMGN[GNO:G74112GC]VTFTIPANR	0.047619047619047616(1/21)	0(0/21)	280904	1211.8885	0.041666666666666664(3/72)	329427	40	0.09523809523809523(2/21)	240	3	controllerType=0 controllerNumber=1 scan=280904	Specific	0.14285714285714285(3/21)	353.77	33.9235	410.19	0	0.07575757575757576(5/66)	./2024-03-01_OAMP56-DI_IO25_3Th-defaultcs2_Ast4m...DIA_EnrichedPlasma_NCE27_Gradient40_01_185.raw/2024-03-01_OAMP56-DI_IO25_3Th-defaultcs2_Ast4m...DIA_EnrichedPlasma_NCE27_Gradient40_01_185.raw.xlsx	74	7544	Ast4m...DIA_EnrichedPlasma_NCE27_Gradient40_01_185.raw.xlsx	0.23809523809523808(5/21)	K.TVLTPATNHMGN[+1378.476]VTFTIPANR.E
509193:3	1.7	1284506	3685.5298	354.62	EnrichedPlasma	NCE27	0(0/2)	1	6.8	HexNAc(4)Hex(5)NeuAc(1)	5	&gt;ca|NX_P02765-1-CAN|FETUA_HUMAN Alpha-2-HS-glycoprotein OS=Homo sapiens OX=9606 GN=AHSG IF=1 CO=1.10E+11 pg/l CS=ms	Ast4m...EnrichedPlasma_NCE27_Gradient40	4	C[+57]*2, N[+1914]	D:\Projects\Astral\00_worddoc_and_powerpoints\BioRxiv\naturecoms\SupplementalFile_S11\SupplementalFile_S11\DemoData\smallMGF_annotatorTest.mgf	2024-03-01_oamp56-di_io25_3th-defaultcs2_ast4ms_dia_enrichedplasma_nce27_gradient40_01_185.ScanId;v=1;d1=280907.280907.	G43728NL	3685.5236	0.4666666666666667(7/15)	2885	VC[+57.021]QDC[+57.021]PLLAPLN[GNO:G43728NL]DTR	0.13333333333333333(2/15)	0.06666666666666667(1/15)	280907	1229.1815	0.037037037037037035(5/135)	340078	40	0.26666666666666666(4/15)	148	3	controllerType=0 controllerNumber=1 scan=280907	Specific	0.06666666666666667(1/15)	354.62	33.9238	354.62	0	0.2072072072072072(23/111)	./2024-03-01_OAMP56-DI_IO25_3Th-defaultcs2_Ast4m...DIA_EnrichedPlasma_NCE27_Gradient40_01_185.raw/2024-03-01_OAMP56-DI_IO25_3Th-defaultcs2_Ast4m...DIA_EnrichedPlasma_NCE27_Gradient40_01_185.raw.xlsx	145	7921	Ast4m...DIA_EnrichedPlasma_NCE27_Gradient40_01_185.raw.xlsx	0(0/15)	K.VC[+57.021]QDC[+57.021]PLLAPLN[+1913.677]DTR.V
509197:3	0.6	1055573	3759.578	261.58	EnrichedPlasma	NCE27	0(0/2)	1	4.55	HexNAc(2)Hex(6)	3	&gt;ca|NX_P01871-1-CAN|IGHM_HUMAN Immunoglobulin heavy constant mu OS=Homo sapiens OX=9606 GN=IGHM IF=1 CO=1.10E+11 pg/l CS=ms	Ast4m...EnrichedPlasma_NCE27_Gradient40	4	C[+57], M[+16], N[+1378]	D:\Projects\Astral\00_worddoc_and_powerpoints\BioRxiv\naturecoms\SupplementalFile_S11\SupplementalFile_S11\DemoData\smallMGF_annotatorTest.mgf	2024-03-01_oamp56-di_io25_3th-defaultcs2_ast4ms_dia_enrichedplasma_nce27_gradient40_01_185.ScanId;v=1;d1=280909.280909.	G74112GC	3759.5756	0.5(11/22)	3098	STGKPTLYN[GNO:G74112GC]VSLVM[+15.995]SDTAGTC[+57.021]Y	0.09090909090909091(2/22)	0.2727272727272727(6/22)	280909	1253.8642	0.027777777777777776(2/72)	258344	40	0.13636363636363635(3/22)	412	3	controllerType=0 controllerNumber=1 scan=280909	CRagged	0.22727272727272727(5/22)	261.58	33.9241	291.57	0	0.09090909090909091(6/66)	./2024-03-01_OAMP56-DI_IO25_3Th-defaultcs2_Ast4m...DIA_EnrichedPlasma_NCE27_Gradient40_01_185.raw/2024-03-01_OAMP56-DI_IO25_3Th-defaultcs2_Ast4m...DIA_EnrichedPlasma_NCE27_Gradient40_01_185.raw.xlsx	432	5317	Ast4m...DIA_EnrichedPlasma_NCE27_Gradient40_01_185.raw.xlsx	0.09090909090909091(2/22)	K.STGKPTLYN[+1378.476]VSLVM[+15.995]SDTAGTC[+57.021]Y.-
509202:4	2.3	1406584	5175.2043	459.47	EnrichedPlasma	NCE27	0(0/2)	1	7.5	HexNAc(5)Hex(6)NeuAc(3)	33	&gt;ca|NX_P27169-1-CAN|PON1_HUMAN Serum paraoxonase/arylesterase 1 OS=Homo sapiens OX=9606 GN=PON1 IF=1 CO=1.70E+10 pg/l CS=ms	Ast4m...EnrichedPlasma_NCE27_Gradient40	4	N[+2861]	D:\Projects\Astral\00_worddoc_and_powerpoints\BioRxiv\naturecoms\SupplementalFile_S11\SupplementalFile_S11\DemoData\smallMGF_annotatorTest.mgf	2024-03-01_oamp56-di_io25_3th-defaultcs2_ast4ms_dia_enrichedplasma_nce27_gradient40_01_185.ScanId;v=1;d1=280914.280914.	G40135HT	5175.1926	0.45454545454545453(10/22)	636	VTQVYAEN[GNO:G40135HT]GTVLQGSTVASVYK	0.09090909090909091(2/22)	0.09090909090909091(2/22)	280914	1294.5565	0.025(6/240)	371216	40	0.13636363636363635(3/22)	37	4	controllerType=0 controllerNumber=1 scan=280914	Specific	0.045454545454545456(1/22)	459.47	33.9249	466.74	0	0.09803921568627451(10/102)	./2024-03-01_OAMP56-DI_IO25_3Th-defaultcs2_Ast4m...DIA_EnrichedPlasma_NCE27_Gradient40_01_185.raw/2024-03-01_OAMP56-DI_IO25_3Th-defaultcs2_Ast4m...DIA_EnrichedPlasma_NCE27_Gradient40_01_185.raw.xlsx	317	8355	Ast4m...DIA_EnrichedPlasma_NCE27_Gradient40_01_185.raw.xlsx	0.13636363636363635(3/22)	K.VTQVYAEN[+2861.000]GTVLQGSTVASVYK.G
509221:3	1.4	2014493	4105.6551	208.66	EnrichedPlasma	NCE27	0(0/2)	1	5.73	HexNAc(4)Hex(5)NeuAc(2)	20	&gt;ca|NX_P02763-1-CAN|A1AG1_HUMAN Alpha-1-acid glycoprotein 1 OS=Homo sapiens OX=9606 GN=ORM1 IF=1 CO=6.10E+10 pg/l CS=ms	Ast4m...EnrichedPlasma_NCE27_Gradient40	4	C[+57], N[+2205], Q[-17]	D:\Projects\Astral\00_worddoc_and_powerpoints\BioRxiv\naturecoms\SupplementalFile_S11\SupplementalFile_S11\DemoData\smallMGF_annotatorTest.mgf	2024-03-01_oamp56-di_io25_3th-defaultcs2_ast4ms_dia_enrichedplasma_nce27_gradient40_01_185.ScanId;v=1;d1=280925.280925.	G43679GQ	4103.6426	0.4(6/15)	1306	Q[-17.027]DQC[+57.021]IYN[GNO:G43679GQ]TTYLNVQR	0.13333333333333333(2/15)	0.2(3/15)	280925	1369.2232	0.013888888888888888(2/144)	593785	40	0.06666666666666667(1/15)	167	3	controllerType=0 controllerNumber=1 scan=280925	Specific	0(0/15)	23.92	33.9262	266.84	2	0.16666666666666666(20/120)	./2024-03-01_OAMP56-DI_IO25_3Th-defaultcs2_Ast4m...DIA_EnrichedPlasma_NCE27_Gradient40_01_185.raw/2024-03-01_OAMP56-DI_IO25_3Th-defaultcs2_Ast4m...DIA_EnrichedPlasma_NCE27_Gradient40_01_185.raw.xlsx	87	14398	Ast4m...DIA_EnrichedPlasma_NCE27_Gradient40_01_185.raw.xlsx	0.06666666666666667(1/15)	R.Q[-17.027]DQC[+57.021]IYN[+2204.772]TTYLNVQR.E
509224:3	1.8	1254831	4199.902	317.67	EnrichedPlasma	NCE27	0(0/2)	1	5.27	HexNAc(2)Hex(7)	4	&gt;ca|NX_P01024-1-CAN|CO3_HUMAN Complement C3 OS=Homo sapiens OX=9606 GN=C3 IF=1 CO=2.00E+11 pg/l CS=ms	Ast4m...EnrichedPlasma_NCE27_Gradient40	4	N[+1541]	D:\Projects\Astral\00_worddoc_and_powerpoints\BioRxiv\naturecoms\SupplementalFile_S11\SupplementalFile_S11\DemoData\smallMGF_annotatorTest.mgf	2024-03-01_oamp56-di_io25_3th-defaultcs2_ast4ms_dia_enrichedplasma_nce27_gradient40_01_185.ScanId;v=1;d1=280928.280928.	G49513EB	4199.8946	0.4583333333333333(11/24)	198	TVLTPATNHMGN[GNO:G49513EB]VTFTIPANREFK	0.08333333333333333(2/24)	0.041666666666666664(1/24)	280928	1400.6389	0.012345679012345678(1/81)	332867	40	0.4166666666666667(10/24)	240	3	controllerType=0 controllerNumber=1 scan=280928	Specific	0.08333333333333333(2/24)	317.67	33.9267	369.57	0	0.12(9/75)	./2024-03-01_OAMP56-DI_IO25_3Th-defaultcs2_Ast4m...DIA_EnrichedPlasma_NCE27_Gradient40_01_185.raw/2024-03-01_OAMP56-DI_IO25_3Th-defaultcs2_Ast4m...DIA_EnrichedPlasma_NCE27_Gradient40_01_185.raw.xlsx	74	7694	Ast4m...DIA_EnrichedPlasma_NCE27_Gradient40_01_185.raw.xlsx	0.16666666666666666(4/24)	K.TVLTPATNHMGN[+1540.529]VTFTIPANREFK.S
509252:2	1	1282246	3029.299	300.57	EnrichedPlasma	NCE27	0(0/2)	1	6.66	HexNAc(3)Hex(4)	5	&gt;ca|NX_P02765-1-CAN|FETUA_HUMAN Alpha-2-HS-glycoprotein OS=Homo sapiens OX=9606 GN=AHSG IF=1 CO=1.10E+11 pg/l CS=ms	Ast4m...EnrichedPlasma_NCE27_Gradient40	4	C[+57]*2, N[+1257]	D:\Projects\Astral\00_worddoc_and_powerpoints\BioRxiv\naturecoms\SupplementalFile_S11\SupplementalFile_S11\DemoData\smallMGF_annotatorTest.mgf	2024-03-01_oamp56-di_io25_3th-defaultcs2_ast4ms_dia_enrichedplasma_nce27_gradient40_01_185.ScanId;v=1;d1=280943.280943.	G83155SV	3029.296	0.26666666666666666(4/15)	2885	VC[+57.021]QDC[+57.021]PLLAPLN[GNO:G83155SV]DTR	0.06666666666666667(1/15)	0.13333333333333333(2/15)	280943	1515.1531	0.020833333333333332(1/48)	339303	40	0(0/15)	148	2	controllerType=0 controllerNumber=1 scan=280943	Specific	0.06666666666666667(1/15)	300.57	33.9285	349.64	0	0.12962962962962962(7/54)	./2024-03-01_OAMP56-DI_IO25_3Th-defaultcs2_Ast4m...DIA_EnrichedPlasma_NCE27_Gradient40_01_185.raw/2024-03-01_OAMP56-DI_IO25_3Th-defaultcs2_Ast4m...DIA_EnrichedPlasma_NCE27_Gradient40_01_185.raw.xlsx	145	7848	Ast4m...DIA_EnrichedPlasma_NCE27_Gradient40_01_185.raw.xlsx	0(0/15)	K.VC[+57.021]QDC[+57.021]PLLAPLN[+1257.449]DTR.V
509252:2	1	1282246	3029.299	300.57	EnrichedPlasma	NCE27	0(0/2)	1	6.66	HexNAc(3)Hex(4)	5	&gt;ca|NX_P02765-1-CAN|FETUA_HUMAN Alpha-2-HS-glycoprotein OS=Homo sapiens OX=9606 GN=AHSG IF=1 CO=1.10E+11 pg/l CS=ms	Ast4m...EnrichedPlasma_NCE27_Gradient40	4	C[+57]*2, N[+1257]	D:\Projects\Astral\00_worddoc_and_powerpoints\BioRxiv\naturecoms\SupplementalFile_S11\SupplementalFile_S11\DemoData\smallMGF_annotatorTest.mgf	2024-03-01_oamp56-di_io25_3th-defaultcs2_ast4ms_dia_enrichedplasma_nce27_gradient40_01_185.ScanId;v=1;d1=280943.280943.	G26500IJ	3029.296	0.26666666666666666(4/15)	2885	VC[+57.021]QDC[+57.021]PLLAPLN[GNO:G26500IJ]DTR	0.06666666666666667(1/15)	0.13333333333333333(2/15)	280943	1515.1531	0.018518518518518517(1/54)	339304	40	0(0/15)	148	2	controllerType=0 controllerNumber=1 scan=280943	Specific	0.06666666666666667(1/15)	300.57	33.9285	349.64	0	0.12280701754385964(7/57)	./2024-03-01_OAMP56-DI_IO25_3Th-defaultcs2_Ast4m...DIA_EnrichedPlasma_NCE27_Gradient40_01_185.raw/2024-03-01_OAMP56-DI_IO25_3Th-defaultcs2_Ast4m...DIA_EnrichedPlasma_NCE27_Gradient40_01_185.raw.xlsx	145	7849	Ast4m...DIA_EnrichedPlasma_NCE27_Gradient40_01_185.raw.xlsx	0(0/15)	K.VC[+57.021]QDC[+57.021]PLLAPLN[+1257.449]DTR.V
509310:4	2.7	1247283	4037.8526	429.57	EnrichedPlasma	NCE27	0(0/2)	1	6.74	HexNAc(2)Hex(6)	4	&gt;ca|NX_P01024-1-CAN|CO3_HUMAN Complement C3 OS=Homo sapiens OX=9606 GN=C3 IF=1 CO=2.00E+11 pg/l CS=ms	Ast4m...EnrichedPlasma_NCE27_Gradient40	4	N[+1378]	D:\Projects\Astral\00_worddoc_and_powerpoints\BioRxiv\naturecoms\SupplementalFile_S11\SupplementalFile_S11\DemoData\smallMGF_annotatorTest.mgf	2024-03-01_oamp56-di_io25_3th-defaultcs2_ast4ms_dia_enrichedplasma_nce27_gradient40_01_185.ScanId;v=1;d1=280973.280973.	G74112GC	4037.8418	0.875(21/24)	198	TVLTPATNHMGN[GNO:G74112GC]VTFTIPANREFK	0.3333333333333333(8/24)	0.125(3/24)	280973	1010.2186	0.041666666666666664(4/96)	330653	40	0.4166666666666667(10/24)	240	4	controllerType=0 controllerNumber=1 scan=280973	Specific	0.125(3/24)	429.57	33.9321	432.08	0	0.15151515151515152(10/66)	./2024-03-01_OAMP56-DI_IO25_3Th-defaultcs2_Ast4m...DIA_EnrichedPlasma_NCE27_Gradient40_01_185.raw/2024-03-01_OAMP56-DI_IO25_3Th-defaultcs2_Ast4m...DIA_EnrichedPlasma_NCE27_Gradient40_01_185.raw.xlsx	74	7591	Ast4m...DIA_EnrichedPlasma_NCE27_Gradient40_01_185.raw.xlsx	0.2916666666666667(7/24)	K.TVLTPATNHMGN[+1378.476]VTFTIPANREFK.S
509312:4	2.7	1247291	4037.8526	327.15	EnrichedPlasma	NCE27	0(0/2)	1	6.05	HexNAc(2)Hex(6)	4	&gt;ca|NX_P01024-1-CAN|CO3_HUMAN Complement C3 OS=Homo sapiens OX=9606 GN=C3 IF=1 CO=2.00E+11 pg/l CS=ms	Ast4m...EnrichedPlasma_NCE27_Gradient40	4	N[+1378]	D:\Projects\Astral\00_worddoc_and_powerpoints\BioRxiv\naturecoms\SupplementalFile_S11\SupplementalFile_S11\DemoData\smallMGF_annotatorTest.mgf	2024-03-01_oamp56-di_io25_3th-defaultcs2_ast4ms_dia_enrichedplasma_nce27_gradient40_01_185.ScanId;v=1;d1=280974.280974.	G74112GC	4037.8418	0.5(12/24)	198	TVLTPATNHMGN[GNO:G74112GC]VTFTIPANREFK	0.16666666666666666(4/24)	0.125(3/24)	280974	1010.2186	0.03125(3/96)	330661	40	0.25(6/24)	240	4	controllerType=0 controllerNumber=1 scan=280974	Specific	0.125(3/24)	327.15	33.9322	391.01	0	0.13636363636363635(9/66)	./2024-03-01_OAMP56-DI_IO25_3Th-defaultcs2_Ast4m...DIA_EnrichedPlasma_NCE27_Gradient40_01_185.raw/2024-03-01_OAMP56-DI_IO25_3Th-defaultcs2_Ast4m...DIA_EnrichedPlasma_NCE27_Gradient40_01_185.raw.xlsx	74	7599	Ast4m...DIA_EnrichedPlasma_NCE27_Gradient40_01_185.raw.xlsx	0.125(3/24)	K.TVLTPATNHMGN[+1378.476]VTFTIPANREFK.S
509327:4	1.9	1254826	4199.9027	663.36	EnrichedPlasma	NCE27	0(0/2)	1	13.05	HexNAc(2)Hex(7)	4	&gt;ca|NX_P01024-1-CAN|CO3_HUMAN Complement C3 OS=Homo sapiens OX=9606 GN=C3 IF=1 CO=2.00E+11 pg/l CS=ms	Ast4m...EnrichedPlasma_NCE27_Gradient40	4	N[+1541]	D:\Projects\Astral\00_worddoc_and_powerpoints\BioRxiv\naturecoms\SupplementalFile_S11\SupplementalFile_S11\DemoData\smallMGF_annotatorTest.mgf	2024-03-01_oamp56-di_io25_3th-defaultcs2_ast4ms_dia_enrichedplasma_nce27_gradient40_01_185.ScanId;v=1;d1=280983.280983.	G49513EB	4199.8946	0.6666666666666666(16/24)	198	TVLTPATNHMGN[GNO:G49513EB]VTFTIPANREFK	0.16666666666666666(4/24)	0.16666666666666666(4/24)	280983	1050.7311	0.018518518518518517(2/108)	332862	40	0.25(6/24)	240	4	controllerType=0 controllerNumber=1 scan=280983	Specific	0.125(3/24)	663.36	33.9332	783.24	0	0.14666666666666667(11/75)	./2024-03-01_OAMP56-DI_IO25_3Th-defaultcs2_Ast4m...DIA_EnrichedPlasma_NCE27_Gradient40_01_185.raw/2024-03-01_OAMP56-DI_IO25_3Th-defaultcs2_Ast4m...DIA_EnrichedPlasma_NCE27_Gradient40_01_185.raw.xlsx	74	7689	Ast4m...DIA_EnrichedPlasma_NCE27_Gradient40_01_185.raw.xlsx	0.125(3/24)	K.TVLTPATNHMGN[+1540.529]VTFTIPANREFK.S
509329:5	0.8	508104	5256.292	145.25	EnrichedPlasma	NCE27	0(0/2)	1	2.49	HexNAc(4)Hex(5)NeuAc(1)	1	&gt;ca|NX_P02787-1-CAN|TRFE_HUMAN Serotransferrin OS=Homo sapiens OX=9606 GN=TF IF=1 CO=9.80E+10 pg/l CS=ms	Ast4m...EnrichedPlasma_NCE27_Gradient40	4	C[+57]*2, N[+1914]	D:\Projects\Astral\00_worddoc_and_powerpoints\BioRxiv\naturecoms\SupplementalFile_S11\SupplementalFile_S11\DemoData\smallMGF_annotatorTest.mgf	2024-03-01_oamp56-di_io25_3th-defaultcs2_ast4ms_dia_enrichedplasma_nce27_gradient40_01_185.ScanId;v=1;d1=280984.280984.	G43728NL	5256.2877	0.6428571428571429(18/28)	170	ILRQQQHLFGSN[GNO:G43728NL]VTDC[+57.021]SGNFC[+57.021]LFRSETK	0.25(7/28)	0.17857142857142858(5/28)	280984	1052.0642	0.04(9/225)	124306	40	0.32142857142857145(9/28)	310	5	controllerType=0 controllerNumber=1 scan=280984	Specific	0.07142857142857142(2/28)	145.25	33.9332	239.7	0	0.15315315315315314(17/111)	./2024-03-01_OAMP56-DI_IO25_3Th-defaultcs2_Ast4m...DIA_EnrichedPlasma_NCE27_Gradient40_01_185.raw/2024-03-01_OAMP56-DI_IO25_3Th-defaultcs2_Ast4m...DIA_EnrichedPlasma_NCE27_Gradient40_01_185.raw.xlsx	619	2605	Ast4m...DIA_EnrichedPlasma_NCE27_Gradient40_01_185.raw.xlsx	0.21428571428571427(6/28)	K.ILRQQQHLFGSN[+1913.677]VTDC[+57.021]SGNFC[+57.021]LFRSETK.D
509344:4	1.6	460533	4413.8338	261.3	EnrichedPlasma	NCE27	0(0/2)	1	5.14	HexNAc(4)Hex(5)NeuAc(1)	49	&gt;ca|NX_P20851-1-CAN|C4BPB_HUMAN C4b-binding protein beta chain OS=Homo sapiens OX=9606 GN=C4BPB IF=1 CO=1.10E+09 pg/l CS=ms	Ast4m...EnrichedPlasma_NCE27_Gradient40	4	C[+57]*2, N[+1914]	D:\Projects\Astral\00_worddoc_and_powerpoints\BioRxiv\naturecoms\SupplementalFile_S11\SupplementalFile_S11\DemoData\smallMGF_annotatorTest.mgf	2024-03-01_oamp56-di_io25_3th-defaultcs2_ast4ms_dia_enrichedplasma_nce27_gradient40_01_185.ScanId;v=1;d1=280992.280992.	G43728NL	4413.8266	0.7142857142857143(15/21)	2403	GSN[GNO:G43728NL]RSQC[+57.021]LEDHTWAPPFPIC[+57.021]K	0.14285714285714285(3/21)	0.09523809523809523(2/21)	280992	1104.2139	0.011111111111111112(2/180)	111434	40	0.19047619047619047(4/21)	32	4	controllerType=0 controllerNumber=1 scan=280992	Specific	0.047619047619047616(1/21)	237.05	33.9341	261.3	0	0.17117117117117117(19/111)	./2024-03-01_OAMP56-DI_IO25_3Th-defaultcs2_Ast4m...DIA_EnrichedPlasma_NCE27_Gradient40_01_185.raw/2024-03-01_OAMP56-DI_IO25_3Th-defaultcs2_Ast4m...DIA_EnrichedPlasma_NCE27_Gradient40_01_185.raw.xlsx	115	2312	Ast4m...DIA_EnrichedPlasma_NCE27_Gradient40_01_185.raw.xlsx	0.3333333333333333(7/21)	K.GSN[+1913.677]RSQC[+57.021]LEDHTWAPPFPIC[+57.021]K.S
509376:4	1.2	2019296	4764.845	164.86	EnrichedPlasma	NCE27	0(0/2)	1	4.14	HexNAc(5)Hex(6)NeuAc(3)	44	&gt;ca|NX_P19652-1-CAN|A1AG2_HUMAN Alpha-1-acid glycoprotein 2 OS=Homo sapiens OX=9606 GN=ORM2 IF=1 CO=4.10E+10 pg/l CS=ms	Ast4m...EnrichedPlasma_NCE27_Gradient40	4	C[+57], N[+2861], Q[-17]	D:\Projects\Astral\00_worddoc_and_powerpoints\BioRxiv\naturecoms\SupplementalFile_S11\SupplementalFile_S11\DemoData\smallMGF_annotatorTest.mgf	2024-03-01_oamp56-di_io25_3th-defaultcs2_ast4ms_dia_enrichedplasma_nce27_gradient40_01_185.ScanId;v=1;d1=281011.281011.	G40135HT	4764.8392	0.6(9/15)	2835	Q[-17.027]NQC[+57.021]FYN[GNO:G40135HT]SSYLNVQR	0.13333333333333333(2/15)	0.13333333333333333(2/15)	281011	1191.9667	0.016666666666666666(4/240)	595518	40	0.26666666666666666(4/15)	76	4	controllerType=0 controllerNumber=1 scan=281011	Specific	0.13333333333333333(2/15)	164.86	33.9364	275.39	0	0.08823529411764706(9/102)	./2024-03-01_OAMP56-DI_IO25_3Th-defaultcs2_Ast4m...DIA_EnrichedPlasma_NCE27_Gradient40_01_185.raw/2024-03-01_OAMP56-DI_IO25_3Th-defaultcs2_Ast4m...DIA_EnrichedPlasma_NCE27_Gradient40_01_185.raw.xlsx	87	14440	Ast4m...DIA_EnrichedPlasma_NCE27_Gradient40_01_185.raw.xlsx	0.06666666666666667(1/15)	R.Q[-17.027]NQC[+57.021]FYN[+2861.000]SSYLNVQR.E
509386:3	1.8	1284471	3685.5302	602.55	EnrichedPlasma	NCE27	0(0/2)	1	10.81	HexNAc(4)Hex(5)NeuAc(1)	5	&gt;ca|NX_P02765-1-CAN|FETUA_HUMAN Alpha-2-HS-glycoprotein OS=Homo sapiens OX=9606 GN=AHSG IF=1 CO=1.10E+11 pg/l CS=ms	Ast4m...EnrichedPlasma_NCE27_Gradient40	4	C[+57]*2, N[+1914]	D:\Projects\Astral\00_worddoc_and_powerpoints\BioRxiv\naturecoms\SupplementalFile_S11\SupplementalFile_S11\DemoData\smallMGF_annotatorTest.mgf	2024-03-01_oamp56-di_io25_3th-defaultcs2_ast4ms_dia_enrichedplasma_nce27_gradient40_01_185.ScanId;v=1;d1=281017.281017.	G43728NL	3685.5236	0.5333333333333333(8/15)	2885	VC[+57.021]QDC[+57.021]PLLAPLN[GNO:G43728NL]DTR	0.26666666666666666(4/15)	0.13333333333333333(2/15)	281017	1229.1816	0.037037037037037035(5/135)	340043	40	0.06666666666666667(1/15)	148	3	controllerType=0 controllerNumber=1 scan=281017	Specific	0.3333333333333333(5/15)	602.55	33.9371	630.62	0	0.10810810810810811(12/111)	./2024-03-01_OAMP56-DI_IO25_3Th-defaultcs2_Ast4m...DIA_EnrichedPlasma_NCE27_Gradient40_01_185.raw/2024-03-01_OAMP56-DI_IO25_3Th-defaultcs2_Ast4m...DIA_EnrichedPlasma_NCE27_Gradient40_01_185.raw.xlsx	145	7886	Ast4m...DIA_EnrichedPlasma_NCE27_Gradient40_01_185.raw.xlsx	0.2(3/15)	K.VC[+57.021]QDC[+57.021]PLLAPLN[+1913.677]DTR.V
509404:3	-3	1253336	3796.6807	469.81	EnrichedPlasma	NCE27	0(0/2)	1	8.07	HexNAc(2)Hex(7)	4	&gt;ca|NX_P01024-1-CAN|CO3_HUMAN Complement C3 OS=Homo sapiens OX=9606 GN=C3 IF=1 CO=2.00E+11 pg/l CS=ms	Ast4m...EnrichedPlasma_NCE27_Gradient40	4	N[+1541]	D:\Projects\Astral\00_worddoc_and_powerpoints\BioRxiv\naturecoms\SupplementalFile_S11\SupplementalFile_S11\DemoData\smallMGF_annotatorTest.mgf	2024-03-01_oamp56-di_io25_3th-defaultcs2_ast4ms_dia_enrichedplasma_nce27_gradient40_01_185.ScanId;v=1;d1=281027.281027.	G49513EB	3795.6886	0.5238095238095238(11/21)	198	TVLTPATNHMGN[GNO:G49513EB]VTFTIPANR	0.14285714285714285(3/21)	0.14285714285714285(3/21)	281027	1266.2317	0(0/81)	332217	40	0.23809523809523808(5/21)	240	3	controllerType=0 controllerNumber=1 scan=281027	Specific	0.09523809523809523(2/21)	469.81	33.9382	475.28	1	0.08(6/75)	./2024-03-01_OAMP56-DI_IO25_3Th-defaultcs2_Ast4m...DIA_EnrichedPlasma_NCE27_Gradient40_01_185.raw/2024-03-01_OAMP56-DI_IO25_3Th-defaultcs2_Ast4m...DIA_EnrichedPlasma_NCE27_Gradient40_01_185.raw.xlsx	74	7664	Ast4m...DIA_EnrichedPlasma_NCE27_Gradient40_01_185.raw.xlsx	0(0/21)	K.TVLTPATNHMGN[+1540.529]VTFTIPANR.E
509427:4	2.9	1881974	5366.3219	177.63	EnrichedPlasma	NCE27	0(0/2)	1	2.13	HexNAc(5)Hex(6)NeuAc(3)	5	&gt;ca|NX_P02765-1-CAN|FETUA_HUMAN Alpha-2-HS-glycoprotein OS=Homo sapiens OX=9606 GN=AHSG IF=1 CO=1.10E+11 pg/l CS=ms	Ast4m...EnrichedPlasma_NCE27_Gradient40	4	C[+57]*2, N[+2861]	D:\Projects\Astral\00_worddoc_and_powerpoints\BioRxiv\naturecoms\SupplementalFile_S11\SupplementalFile_S11\DemoData\smallMGF_annotatorTest.mgf	2024-03-01_oamp56-di_io25_3th-defaultcs2_ast4ms_dia_enrichedplasma_nce27_gradient40_01_185.ScanId;v=1;d1=281040.281040.	G40135HT	5366.3065	0.5909090909090909(13/22)	2885	KVC[+57.021]QDC[+57.021]PLLAPLN[GNO:G40135HT]DTRVVHAAK	0.13636363636363635(3/22)	0.045454545454545456(1/22)	281040	1342.3359	0.025(6/240)	542087	40	0.2727272727272727(6/22)	148	4	controllerType=0 controllerNumber=1 scan=281040	Specific	0.18181818181818182(4/22)	177.63	33.9397	192.06	0	0.19607843137254902(20/102)	./2024-03-01_OAMP56-DI_IO25_3Th-defaultcs2_Ast4m...DIA_EnrichedPlasma_NCE27_Gradient40_01_185.raw/2024-03-01_OAMP56-DI_IO25_3Th-defaultcs2_Ast4m...DIA_EnrichedPlasma_NCE27_Gradient40_01_185.raw.xlsx	144	13546	Ast4m...DIA_EnrichedPlasma_NCE27_Gradient40_01_185.raw.xlsx	0.13636363636363635(3/22)	R.KVC[+57.021]QDC[+57.021]PLLAPLN[+2861.000]DTRVVHAAK.A
509448:3	1.3	1254839	4199.9002	144.71	EnrichedPlasma	NCE27	0(0/2)	1	2.11	HexNAc(2)Hex(7)	4	&gt;ca|NX_P01024-1-CAN|CO3_HUMAN Complement C3 OS=Homo sapiens OX=9606 GN=C3 IF=1 CO=2.00E+11 pg/l CS=ms	Ast4m...EnrichedPlasma_NCE27_Gradient40	4	N[+1541]	D:\Projects\Astral\00_worddoc_and_powerpoints\BioRxiv\naturecoms\SupplementalFile_S11\SupplementalFile_S11\DemoData\smallMGF_annotatorTest.mgf	2024-03-01_oamp56-di_io25_3th-defaultcs2_ast4ms_dia_enrichedplasma_nce27_gradient40_01_185.ScanId;v=1;d1=281055.281055.	G49513EB	4199.8946	0.5(12/24)	198	TVLTPATNHMGN[GNO:G49513EB]VTFTIPANREFK	0.041666666666666664(1/24)	0.16666666666666666(4/24)	281055	1400.6382	0.04938271604938271(4/81)	332875	40	0.16666666666666666(4/24)	240	3	controllerType=0 controllerNumber=1 scan=281055	Specific	0.125(3/24)	144.71	33.9418	181.65	0	0.10666666666666667(8/75)	./2024-03-01_OAMP56-DI_IO25_3Th-defaultcs2_Ast4m...DIA_EnrichedPlasma_NCE27_Gradient40_01_185.raw/2024-03-01_OAMP56-DI_IO25_3Th-defaultcs2_Ast4m...DIA_EnrichedPlasma_NCE27_Gradient40_01_185.raw.xlsx	74	7702	Ast4m...DIA_EnrichedPlasma_NCE27_Gradient40_01_185.raw.xlsx	0.125(3/24)	K.TVLTPATNHMGN[+1540.529]VTFTIPANREFK.S
509520:3	1	2019295	4764.8439	203.14	EnrichedPlasma	NCE27	0(0/2)	1	5.98	HexNAc(5)Hex(6)NeuAc(3)	44	&gt;ca|NX_P19652-1-CAN|A1AG2_HUMAN Alpha-1-acid glycoprotein 2 OS=Homo sapiens OX=9606 GN=ORM2 IF=1 CO=4.10E+10 pg/l CS=ms	Ast4m...EnrichedPlasma_NCE27_Gradient40	4	C[+57], N[+2861], Q[-17]	D:\Projects\Astral\00_worddoc_and_powerpoints\BioRxiv\naturecoms\SupplementalFile_S11\SupplementalFile_S11\DemoData\smallMGF_annotatorTest.mgf	2024-03-01_oamp56-di_io25_3th-defaultcs2_ast4ms_dia_enrichedplasma_nce27_gradient40_01_185.ScanId;v=1;d1=281091.281091.	G40135HT	4764.8392	0.6(9/15)	2835	Q[-17.027]NQC[+57.021]FYN[GNO:G40135HT]SSYLNVQR	0.2(3/15)	0.13333333333333333(2/15)	281091	1588.9528	0.005555555555555556(1/180)	595517	40	0.2(3/15)	76	3	controllerType=0 controllerNumber=1 scan=281091	Specific	0.2(3/15)	203.14	33.9462	325.56	0	0.12745098039215685(13/102)	./2024-03-01_OAMP56-DI_IO25_3Th-defaultcs2_Ast4m...DIA_EnrichedPlasma_NCE27_Gradient40_01_185.raw/2024-03-01_OAMP56-DI_IO25_3Th-defaultcs2_Ast4m...DIA_EnrichedPlasma_NCE27_Gradient40_01_185.raw.xlsx	87	14439	Ast4m...DIA_EnrichedPlasma_NCE27_Gradient40_01_185.raw.xlsx	0.13333333333333333(2/15)	R.Q[-17.027]NQC[+57.021]FYN[+2861.000]SSYLNVQR.E
509550:4	-3.1	1253357	3797.6834	221.09	EnrichedPlasma	NCE27	0(0/2)	1	3.53	HexNAc(2)Hex(7)	4	&gt;ca|NX_P01024-1-CAN|CO3_HUMAN Complement C3 OS=Homo sapiens OX=9606 GN=C3 IF=1 CO=2.00E+11 pg/l CS=ms	Ast4m...EnrichedPlasma_NCE27_Gradient40	4	N[+1541]	D:\Projects\Astral\00_worddoc_and_powerpoints\BioRxiv\naturecoms\SupplementalFile_S11\SupplementalFile_S11\DemoData\smallMGF_annotatorTest.mgf	2024-03-01_oamp56-di_io25_3th-defaultcs2_ast4ms_dia_enrichedplasma_nce27_gradient40_01_185.ScanId;v=1;d1=281105.281105.	G49513EB	3795.6886	0.5238095238095238(11/21)	198	TVLTPATNHMGN[GNO:G49513EB]VTFTIPANR	0.09523809523809523(2/21)	0(0/21)	281105	950.1763	0(0/108)	332238	40	0.19047619047619047(4/21)	240	4	controllerType=0 controllerNumber=1 scan=281105	Specific	0.09523809523809523(2/21)	221.09	33.9479	233.19	2	0.12(9/75)	./2024-03-01_OAMP56-DI_IO25_3Th-defaultcs2_Ast4m...DIA_EnrichedPlasma_NCE27_Gradient40_01_185.raw/2024-03-01_OAMP56-DI_IO25_3Th-defaultcs2_Ast4m...DIA_EnrichedPlasma_NCE27_Gradient40_01_185.raw.xlsx	74	7685	Ast4m...DIA_EnrichedPlasma_NCE27_Gradient40_01_185.raw.xlsx	0.19047619047619047(4/21)	K.TVLTPATNHMGN[+1540.529]VTFTIPANR.E
509557:4	0.4	1241021	3875.7906	180.83	EnrichedPlasma	NCE27	0(0/2)	1	3.05	HexNAc(2)Hex(5)	4	&gt;ca|NX_P01024-1-CAN|CO3_HUMAN Complement C3 OS=Homo sapiens OX=9606 GN=C3 IF=1 CO=2.00E+11 pg/l CS=ms	Ast4m...EnrichedPlasma_NCE27_Gradient40	4	N[+1216]	D:\Projects\Astral\00_worddoc_and_powerpoints\BioRxiv\naturecoms\SupplementalFile_S11\SupplementalFile_S11\DemoData\smallMGF_annotatorTest.mgf	2024-03-01_oamp56-di_io25_3th-defaultcs2_ast4ms_dia_enrichedplasma_nce27_gradient40_01_185.ScanId;v=1;d1=281108.281108.	G44147IO	3875.7889	0.4166666666666667(10/24)	198	TVLTPATNHMGN[GNO:G44147IO]VTFTIPANREFK	0.08333333333333333(2/24)	0.125(3/24)	281108	969.7031	0.023809523809523808(2/84)	328636	40	0.125(3/24)	240	4	controllerType=0 controllerNumber=1 scan=281108	Specific	0.20833333333333334(5/24)	180.83	33.9482	236.94	0	0.12280701754385964(7/57)	./2024-03-01_OAMP56-DI_IO25_3Th-defaultcs2_Ast4m...DIA_EnrichedPlasma_NCE27_Gradient40_01_185.raw/2024-03-01_OAMP56-DI_IO25_3Th-defaultcs2_Ast4m...DIA_EnrichedPlasma_NCE27_Gradient40_01_185.raw.xlsx	74	7497	Ast4m...DIA_EnrichedPlasma_NCE27_Gradient40_01_185.raw.xlsx	0.16666666666666666(4/24)	K.TVLTPATNHMGN[+1216.423]VTFTIPANREFK.S
509584:5	0.9	1881970	5366.3115	279.47	EnrichedPlasma	NCE27	0(0/2)	1	4.57	HexNAc(5)Hex(6)NeuAc(3)	5	&gt;ca|NX_P02765-1-CAN|FETUA_HUMAN Alpha-2-HS-glycoprotein OS=Homo sapiens OX=9606 GN=AHSG IF=1 CO=1.10E+11 pg/l CS=ms	Ast4m...EnrichedPlasma_NCE27_Gradient40	4	C[+57]*2, N[+2861]	D:\Projects\Astral\00_worddoc_and_powerpoints\BioRxiv\naturecoms\SupplementalFile_S11\SupplementalFile_S11\DemoData\smallMGF_annotatorTest.mgf	2024-03-01_oamp56-di_io25_3th-defaultcs2_ast4ms_dia_enrichedplasma_nce27_gradient40_01_185.ScanId;v=1;d1=281122.281122.	G40135HT	5366.3065	0.5454545454545454(12/22)	2885	KVC[+57.021]QDC[+57.021]PLLAPLN[GNO:G40135HT]DTRVVHAAK	0.18181818181818182(4/22)	0.045454545454545456(1/22)	281122	1074.0681	0.016666666666666666(5/300)	542083	40	0.18181818181818182(4/22)	148	5	controllerType=0 controllerNumber=1 scan=281122	Specific	0.13636363636363635(3/22)	279.47	33.9497	279.47	0	0.1568627450980392(16/102)	./2024-03-01_OAMP56-DI_IO25_3Th-defaultcs2_Ast4m...DIA_EnrichedPlasma_NCE27_Gradient40_01_185.raw/2024-03-01_OAMP56-DI_IO25_3Th-defaultcs2_Ast4m...DIA_EnrichedPlasma_NCE27_Gradient40_01_185.raw.xlsx	144	13542	Ast4m...DIA_EnrichedPlasma_NCE27_Gradient40_01_185.raw.xlsx	0.13636363636363635(3/22)	R.KVC[+57.021]QDC[+57.021]PLLAPLN[+2861.000]DTRVVHAAK.A
509601:3	0.8	1420980	3417.5955	452.29	EnrichedPlasma	NCE27	0(0/2)	1	8.12	HexNAc(4)Hex(5)	2	&gt;ca|NX_P00738-1-CAN|HPT_HUMAN Haptoglobin OS=Homo sapiens OX=9606 GN=HP IF=1 CO=1.00E+11 pg/l CS=ms	Ast4m...EnrichedPlasma_NCE27_Gradient40	4	N[+1623]	D:\Projects\Astral\00_worddoc_and_powerpoints\BioRxiv\naturecoms\SupplementalFile_S11\SupplementalFile_S11\DemoData\smallMGF_annotatorTest.mgf	2024-03-01_oamp56-di_io25_3th-defaultcs2_ast4ms_dia_enrichedplasma_nce27_gradient40_01_185.ScanId;v=1;d1=281131.281131.	G17434DR	3417.5929	0.3125(5/16)	634	VVLHPN[GNO:G17434DR]YSQVDIGLIK	0.0625(1/16)	0.0625(1/16)	281131	1139.87	0.010101010101010102(1/99)	376408	40	0.0625(1/16)	286	3	controllerType=0 controllerNumber=1 scan=281131	Specific	0.0625(1/16)	452.29	33.9507	472.91	0	0.15942028985507245(11/69)	./2024-03-01_OAMP56-DI_IO25_3Th-defaultcs2_Ast4m...DIA_EnrichedPlasma_NCE27_Gradient40_01_185.raw/2024-03-01_OAMP56-DI_IO25_3Th-defaultcs2_Ast4m...DIA_EnrichedPlasma_NCE27_Gradient40_01_185.raw.xlsx	236	8690	Ast4m...DIA_EnrichedPlasma_NCE27_Gradient40_01_185.raw.xlsx	0.125(2/16)	K.VVLHPN[+1622.582]YSQVDIGLIK.L
509602:3	1.1	1239158	3471.5868	187.68	EnrichedPlasma	NCE27	0(0/2)	1	2.41	HexNAc(2)Hex(5)	4	&gt;ca|NX_P01024-1-CAN|CO3_HUMAN Complement C3 OS=Homo sapiens OX=9606 GN=C3 IF=1 CO=2.00E+11 pg/l CS=ms	Ast4m...EnrichedPlasma_NCE27_Gradient40	4	N[+1216]	D:\Projects\Astral\00_worddoc_and_powerpoints\BioRxiv\naturecoms\SupplementalFile_S11\SupplementalFile_S11\DemoData\smallMGF_annotatorTest.mgf	2024-03-01_oamp56-di_io25_3th-defaultcs2_ast4ms_dia_enrichedplasma_nce27_gradient40_01_185.ScanId;v=1;d1=281132.281132.	G44147IO	3471.583	0.47619047619047616(10/21)	198	TVLTPATNHMGN[GNO:G44147IO]VTFTIPANR	0.047619047619047616(1/21)	0.047619047619047616(1/21)	281132	1157.8671	0(0/63)	327958	40	0.2857142857142857(6/21)	240	3	controllerType=0 controllerNumber=1 scan=281132	Specific	0.09523809523809523(2/21)	187.68	33.9509	215.24	0	0.15789473684210525(9/57)	./2024-03-01_OAMP56-DI_IO25_3Th-defaultcs2_Ast4m...DIA_EnrichedPlasma_NCE27_Gradient40_01_185.raw/2024-03-01_OAMP56-DI_IO25_3Th-defaultcs2_Ast4m...DIA_EnrichedPlasma_NCE27_Gradient40_01_185.raw.xlsx	74	7475	Ast4m...DIA_EnrichedPlasma_NCE27_Gradient40_01_185.raw.xlsx	0.047619047619047616(1/21)	K.TVLTPATNHMGN[+1216.423]VTFTIPANR.E
509621:3	0.7	1244350	3633.6385	376.16	EnrichedPlasma	NCE27	0(0/2)	1	7.43	HexNAc(2)Hex(6)	4	&gt;ca|NX_P01024-1-CAN|CO3_HUMAN Complement C3 OS=Homo sapiens OX=9606 GN=C3 IF=1 CO=2.00E+11 pg/l CS=ms	Ast4m...EnrichedPlasma_NCE27_Gradient40	4	N[+1378]	D:\Projects\Astral\00_worddoc_and_powerpoints\BioRxiv\naturecoms\SupplementalFile_S11\SupplementalFile_S11\DemoData\smallMGF_annotatorTest.mgf	2024-03-01_oamp56-di_io25_3th-defaultcs2_ast4ms_dia_enrichedplasma_nce27_gradient40_01_185.ScanId;v=1;d1=281141.281141.	G74112GC	3633.6358	0.42857142857142855(9/21)	198	TVLTPATNHMGN[GNO:G74112GC]VTFTIPANR	0.047619047619047616(1/21)	0.09523809523809523(2/21)	281141	1211.8843	0.041666666666666664(3/72)	329418	40	0.23809523809523808(5/21)	240	3	controllerType=0 controllerNumber=1 scan=281141	Specific	0.047619047619047616(1/21)	376.16	33.952	469.81	0	0.09090909090909091(6/66)	./2024-03-01_OAMP56-DI_IO25_3Th-defaultcs2_Ast4m...DIA_EnrichedPlasma_NCE27_Gradient40_01_185.raw/2024-03-01_OAMP56-DI_IO25_3Th-defaultcs2_Ast4m...DIA_EnrichedPlasma_NCE27_Gradient40_01_185.raw.xlsx	74	7535	Ast4m...DIA_EnrichedPlasma_NCE27_Gradient40_01_185.raw.xlsx	0.047619047619047616(1/21)	K.TVLTPATNHMGN[+1378.476]VTFTIPANR.E
509625:3	0.8	1284508	3685.5265	349.04	EnrichedPlasma	NCE27	0(0/2)	1	6.57	HexNAc(4)Hex(5)NeuAc(1)	5	&gt;ca|NX_P02765-1-CAN|FETUA_HUMAN Alpha-2-HS-glycoprotein OS=Homo sapiens OX=9606 GN=AHSG IF=1 CO=1.10E+11 pg/l CS=ms	Ast4m...EnrichedPlasma_NCE27_Gradient40	4	C[+57]*2, N[+1914]	D:\Projects\Astral\00_worddoc_and_powerpoints\BioRxiv\naturecoms\SupplementalFile_S11\SupplementalFile_S11\DemoData\smallMGF_annotatorTest.mgf	2024-03-01_oamp56-di_io25_3th-defaultcs2_ast4ms_dia_enrichedplasma_nce27_gradient40_01_185.ScanId;v=1;d1=281144.281144.	G43728NL	3685.5236	0.2(3/15)	2885	VC[+57.021]QDC[+57.021]PLLAPLN[GNO:G43728NL]DTR	0.06666666666666667(1/15)	0(0/15)	281144	1229.1804	0.037037037037037035(5/135)	340080	40	0.06666666666666667(1/15)	148	3	controllerType=0 controllerNumber=1 scan=281144	Specific	0(0/15)	349.04	33.9523	352.61	0	0.12612612612612611(14/111)	./2024-03-01_OAMP56-DI_IO25_3Th-defaultcs2_Ast4m...DIA_EnrichedPlasma_NCE27_Gradient40_01_185.raw/2024-03-01_OAMP56-DI_IO25_3Th-defaultcs2_Ast4m...DIA_EnrichedPlasma_NCE27_Gradient40_01_185.raw.xlsx	145	7923	Ast4m...DIA_EnrichedPlasma_NCE27_Gradient40_01_185.raw.xlsx	0.06666666666666667(1/15)	K.VC[+57.021]QDC[+57.021]PLLAPLN[+1913.677]DTR.V
509629:3	1.3	1055579	3759.5806	170.4	EnrichedPlasma	NCE27	0(0/2)	1	2.27	HexNAc(2)Hex(6)	3	&gt;ca|NX_P01871-1-CAN|IGHM_HUMAN Immunoglobulin heavy constant mu OS=Homo sapiens OX=9606 GN=IGHM IF=1 CO=1.10E+11 pg/l CS=ms	Ast4m...EnrichedPlasma_NCE27_Gradient40	4	C[+57], M[+16], N[+1378]	D:\Projects\Astral\00_worddoc_and_powerpoints\BioRxiv\naturecoms\SupplementalFile_S11\SupplementalFile_S11\DemoData\smallMGF_annotatorTest.mgf	2024-03-01_oamp56-di_io25_3th-defaultcs2_ast4ms_dia_enrichedplasma_nce27_gradient40_01_185.ScanId;v=1;d1=281146.281146.	G74112GC	3759.5756	0.3181818181818182(7/22)	3098	STGKPTLYN[GNO:G74112GC]VSLVM[+15.995]SDTAGTC[+57.021]Y	0(0/22)	0.09090909090909091(2/22)	281146	1253.865	0.041666666666666664(3/72)	258350	40	0.18181818181818182(4/22)	412	3	controllerType=0 controllerNumber=1 scan=281146	CRagged	0.09090909090909091(2/22)	170.4	33.9525	183.44	0	0.13636363636363635(9/66)	./2024-03-01_OAMP56-DI_IO25_3Th-defaultcs2_Ast4m...DIA_EnrichedPlasma_NCE27_Gradient40_01_185.raw/2024-03-01_OAMP56-DI_IO25_3Th-defaultcs2_Ast4m...DIA_EnrichedPlasma_NCE27_Gradient40_01_185.raw.xlsx	432	5323	Ast4m...DIA_EnrichedPlasma_NCE27_Gradient40_01_185.raw.xlsx	0.09090909090909091(2/22)	K.STGKPTLYN[+1378.476]VSLVM[+15.995]SDTAGTC[+57.021]Y.-
509636:4	1.1	1406582	5175.1984	653.25	EnrichedPlasma	NCE27	0(0/2)	1	11.36	HexNAc(5)Hex(6)NeuAc(3)	33	&gt;ca|NX_P27169-1-CAN|PON1_HUMAN Serum paraoxonase/arylesterase 1 OS=Homo sapiens OX=9606 GN=PON1 IF=1 CO=1.70E+10 pg/l CS=ms	Ast4m...EnrichedPlasma_NCE27_Gradient40	4	N[+2861]	D:\Projects\Astral\00_worddoc_and_powerpoints\BioRxiv\naturecoms\SupplementalFile_S11\SupplementalFile_S11\DemoData\smallMGF_annotatorTest.mgf	2024-03-01_oamp56-di_io25_3th-defaultcs2_ast4ms_dia_enrichedplasma_nce27_gradient40_01_185.ScanId;v=1;d1=281150.281150.	G40135HT	5175.1926	0.3181818181818182(7/22)	636	VTQVYAEN[GNO:G40135HT]GTVLQGSTVASVYK	0.045454545454545456(1/22)	0.045454545454545456(1/22)	281150	1294.5551	0.008333333333333333(2/240)	371214	40	0.13636363636363635(3/22)	37	4	controllerType=0 controllerNumber=1 scan=281150	Specific	0.045454545454545456(1/22)	653.25	33.953	658.57	0	0.06862745098039216(7/102)	./2024-03-01_OAMP56-DI_IO25_3Th-defaultcs2_Ast4m...DIA_EnrichedPlasma_NCE27_Gradient40_01_185.raw/2024-03-01_OAMP56-DI_IO25_3Th-defaultcs2_Ast4m...DIA_EnrichedPlasma_NCE27_Gradient40_01_185.raw.xlsx	317	8353	Ast4m...DIA_EnrichedPlasma_NCE27_Gradient40_01_185.raw.xlsx	0.09090909090909091(2/22)	K.VTQVYAEN[+2861.000]GTVLQGSTVASVYK.G
509648:4	2.2	1407097	5321.2624	595.76	EnrichedPlasma	NCE27	0(0/2)	1	8.99	HexNAc(5)Hex(6)dHex(1)NeuAc(3)	33	&gt;ca|NX_P27169-1-CAN|PON1_HUMAN Serum paraoxonase/arylesterase 1 OS=Homo sapiens OX=9606 GN=PON1 IF=1 CO=1.70E+10 pg/l CS=ms	Ast4m...EnrichedPlasma_NCE27_Gradient40	4	N[+3007]	D:\Projects\Astral\00_worddoc_and_powerpoints\BioRxiv\naturecoms\SupplementalFile_S11\SupplementalFile_S11\DemoData\smallMGF_annotatorTest.mgf	2024-03-01_oamp56-di_io25_3th-defaultcs2_ast4ms_dia_enrichedplasma_nce27_gradient40_01_185.ScanId;v=1;d1=281157.281157.	G53972TI	5321.2505	0.45454545454545453(10/22)	636	VTQVYAEN[GNO:G53972TI]GTVLQGSTVASVYK	0.13636363636363635(3/22)	0.045454545454545456(1/22)	281157	1331.071	0.022988505747126436(16/696)	371398	40	0.18181818181818182(4/22)	37	4	controllerType=0 controllerNumber=1 scan=281157	Specific	0.13636363636363635(3/22)	595.76	33.9538	598.09	0	0.06666666666666667(19/285)	./2024-03-01_OAMP56-DI_IO25_3Th-defaultcs2_Ast4m...DIA_EnrichedPlasma_NCE27_Gradient40_01_185.raw/2024-03-01_OAMP56-DI_IO25_3Th-defaultcs2_Ast4m...DIA_EnrichedPlasma_NCE27_Gradient40_01_185.raw.xlsx	317	8365	Ast4m...DIA_EnrichedPlasma_NCE27_Gradient40_01_185.raw.xlsx	0.045454545454545456(1/22)	K.VTQVYAEN[+3007.058]GTVLQGSTVASVYK.G
509657:3	1.3	1254832	4199.9002	309.35	EnrichedPlasma	NCE27	0(0/2)	1	6.18	HexNAc(2)Hex(7)	4	&gt;ca|NX_P01024-1-CAN|CO3_HUMAN Complement C3 OS=Homo sapiens OX=9606 GN=C3 IF=1 CO=2.00E+11 pg/l CS=ms	Ast4m...EnrichedPlasma_NCE27_Gradient40	4	N[+1541]	D:\Projects\Astral\00_worddoc_and_powerpoints\BioRxiv\naturecoms\SupplementalFile_S11\SupplementalFile_S11\DemoData\smallMGF_annotatorTest.mgf	2024-03-01_oamp56-di_io25_3th-defaultcs2_ast4ms_dia_enrichedplasma_nce27_gradient40_01_185.ScanId;v=1;d1=281164.281164.	G49513EB	4199.8946	0.2916666666666667(7/24)	198	TVLTPATNHMGN[GNO:G49513EB]VTFTIPANREFK	0.041666666666666664(1/24)	0.08333333333333333(2/24)	281164	1400.6382	0.012345679012345678(1/81)	332868	40	0.20833333333333334(5/24)	240	3	controllerType=0 controllerNumber=1 scan=281164	Specific	0.16666666666666666(4/24)	309.35	33.9546	343.46	0	0.06666666666666667(5/75)	./2024-03-01_OAMP56-DI_IO25_3Th-defaultcs2_Ast4m...DIA_EnrichedPlasma_NCE27_Gradient40_01_185.raw/2024-03-01_OAMP56-DI_IO25_3Th-defaultcs2_Ast4m...DIA_EnrichedPlasma_NCE27_Gradient40_01_185.raw.xlsx	74	7695	Ast4m...DIA_EnrichedPlasma_NCE27_Gradient40_01_185.raw.xlsx	0(0/24)	K.TVLTPATNHMGN[+1540.529]VTFTIPANREFK.S
509688:2	2.6	1282248	3029.3038	267.48	EnrichedPlasma	NCE27	0.5(1/2)	1	5.86	HexNAc(3)Hex(4)	5	&gt;ca|NX_P02765-1-CAN|FETUA_HUMAN Alpha-2-HS-glycoprotein OS=Homo sapiens OX=9606 GN=AHSG IF=1 CO=1.10E+11 pg/l CS=ms	Ast4m...EnrichedPlasma_NCE27_Gradient40	4	C[+57]*2, N[+1257]	D:\Projects\Astral\00_worddoc_and_powerpoints\BioRxiv\naturecoms\SupplementalFile_S11\SupplementalFile_S11\DemoData\smallMGF_annotatorTest.mgf	2024-03-01_oamp56-di_io25_3th-defaultcs2_ast4ms_dia_enrichedplasma_nce27_gradient40_01_185.ScanId;v=1;d1=281179.281179.	G83155SV	3029.296	0.13333333333333333(2/15)	2885	VC[+57.021]QDC[+57.021]PLLAPLN[GNO:G83155SV]DTR	0(0/15)	0(0/15)	281179	1515.1556	0(0/48)	339307	40	0.06666666666666667(1/15)	148	2	controllerType=0 controllerNumber=1 scan=281179	Specific	0.06666666666666667(1/15)	267.48	33.9566	289.53	0	0.1111111111111111(6/54)	./2024-03-01_OAMP56-DI_IO25_3Th-defaultcs2_Ast4m...DIA_EnrichedPlasma_NCE27_Gradient40_01_185.raw/2024-03-01_OAMP56-DI_IO25_3Th-defaultcs2_Ast4m...DIA_EnrichedPlasma_NCE27_Gradient40_01_185.raw.xlsx	145	7852	Ast4m...DIA_EnrichedPlasma_NCE27_Gradient40_01_185.raw.xlsx	0(0/15)	K.VC[+57.021]QDC[+57.021]PLLAPLN[+1257.449]DTR.V
509688:2	2.6	1282248	3029.3038	267.48	EnrichedPlasma	NCE27	0.5(1/2)	1	5.86	HexNAc(3)Hex(4)	5	&gt;ca|NX_P02765-1-CAN|FETUA_HUMAN Alpha-2-HS-glycoprotein OS=Homo sapiens OX=9606 GN=AHSG IF=1 CO=1.10E+11 pg/l CS=ms	Ast4m...EnrichedPlasma_NCE27_Gradient40	4	C[+57]*2, N[+1257]	D:\Projects\Astral\00_worddoc_and_powerpoints\BioRxiv\naturecoms\SupplementalFile_S11\SupplementalFile_S11\DemoData\smallMGF_annotatorTest.mgf	2024-03-01_oamp56-di_io25_3th-defaultcs2_ast4ms_dia_enrichedplasma_nce27_gradient40_01_185.ScanId;v=1;d1=281179.281179.	G26500IJ	3029.296	0.13333333333333333(2/15)	2885	VC[+57.021]QDC[+57.021]PLLAPLN[GNO:G26500IJ]DTR	0(0/15)	0(0/15)	281179	1515.1556	0(0/54)	339308	40	0.06666666666666667(1/15)	148	2	controllerType=0 controllerNumber=1 scan=281179	Specific	0.06666666666666667(1/15)	267.48	33.9566	289.53	0	0.10526315789473684(6/57)	./2024-03-01_OAMP56-DI_IO25_3Th-defaultcs2_Ast4m...DIA_EnrichedPlasma_NCE27_Gradient40_01_185.raw/2024-03-01_OAMP56-DI_IO25_3Th-defaultcs2_Ast4m...DIA_EnrichedPlasma_NCE27_Gradient40_01_185.raw.xlsx	145	7853	Ast4m...DIA_EnrichedPlasma_NCE27_Gradient40_01_185.raw.xlsx	0(0/15)	K.VC[+57.021]QDC[+57.021]PLLAPLN[+1257.449]DTR.V
509756:4	1.5	1247258	4037.8477	621.73	EnrichedPlasma	NCE27	0(0/2)	1	11.43	HexNAc(2)Hex(6)	4	&gt;ca|NX_P01024-1-CAN|CO3_HUMAN Complement C3 OS=Homo sapiens OX=9606 GN=C3 IF=1 CO=2.00E+11 pg/l CS=ms	Ast4m...EnrichedPlasma_NCE27_Gradient40	4	N[+1378]	D:\Projects\Astral\00_worddoc_and_powerpoints\BioRxiv\naturecoms\SupplementalFile_S11\SupplementalFile_S11\DemoData\smallMGF_annotatorTest.mgf	2024-03-01_oamp56-di_io25_3th-defaultcs2_ast4ms_dia_enrichedplasma_nce27_gradient40_01_185.ScanId;v=1;d1=281210.281210.	G74112GC	4037.8418	0.5416666666666666(13/24)	198	TVLTPATNHMGN[GNO:G74112GC]VTFTIPANREFK	0.125(3/24)	0.125(3/24)	281210	1010.2174	0.03125(3/96)	330628	40	0.375(9/24)	240	4	controllerType=0 controllerNumber=1 scan=281210	Specific	0.08333333333333333(2/24)	621.73	33.9605	678.97	0	0.09090909090909091(6/66)	./2024-03-01_OAMP56-DI_IO25_3Th-defaultcs2_Ast4m...DIA_EnrichedPlasma_NCE27_Gradient40_01_185.raw/2024-03-01_OAMP56-DI_IO25_3Th-defaultcs2_Ast4m...DIA_EnrichedPlasma_NCE27_Gradient40_01_185.raw.xlsx	74	7566	Ast4m...DIA_EnrichedPlasma_NCE27_Gradient40_01_185.raw.xlsx	0.25(6/24)	K.TVLTPATNHMGN[+1378.476]VTFTIPANREFK.S
509757:4	1.5	1247257	4037.8477	629.55	EnrichedPlasma	NCE27	0(0/2)	1	11.43	HexNAc(2)Hex(6)	4	&gt;ca|NX_P01024-1-CAN|CO3_HUMAN Complement C3 OS=Homo sapiens OX=9606 GN=C3 IF=1 CO=2.00E+11 pg/l CS=ms	Ast4m...EnrichedPlasma_NCE27_Gradient40	4	N[+1378]	D:\Projects\Astral\00_worddoc_and_powerpoints\BioRxiv\naturecoms\SupplementalFile_S11\SupplementalFile_S11\DemoData\smallMGF_annotatorTest.mgf	2024-03-01_oamp56-di_io25_3th-defaultcs2_ast4ms_dia_enrichedplasma_nce27_gradient40_01_185.ScanId;v=1;d1=281211.281211.	G74112GC	4037.8418	0.7083333333333334(17/24)	198	TVLTPATNHMGN[GNO:G74112GC]VTFTIPANREFK	0.125(3/24)	0.25(6/24)	281211	1010.2174	0.010416666666666666(1/96)	330627	40	0.375(9/24)	240	4	controllerType=0 controllerNumber=1 scan=281211	Specific	0.375(9/24)	629.55	33.9606	683.18	0	0.16666666666666666(11/66)	./2024-03-01_OAMP56-DI_IO25_3Th-defaultcs2_Ast4m...DIA_EnrichedPlasma_NCE27_Gradient40_01_185.raw/2024-03-01_OAMP56-DI_IO25_3Th-defaultcs2_Ast4m...DIA_EnrichedPlasma_NCE27_Gradient40_01_185.raw.xlsx	74	7565	Ast4m...DIA_EnrichedPlasma_NCE27_Gradient40_01_185.raw.xlsx	0.20833333333333334(5/24)	K.TVLTPATNHMGN[+1378.476]VTFTIPANREFK.S
509758:3	3.6	1412949	3052.4717	180.3	EnrichedPlasma	NCE27	0(0/2)	1	2.15	HexNAc(3)Hex(4)	2	&gt;ca|NX_P00738-1-CAN|HPT_HUMAN Haptoglobin OS=Homo sapiens OX=9606 GN=HP IF=1 CO=1.00E+11 pg/l CS=ms	Ast4m...EnrichedPlasma_NCE27_Gradient40	4	N[+1257]	D:\Projects\Astral\00_worddoc_and_powerpoints\BioRxiv\naturecoms\SupplementalFile_S11\SupplementalFile_S11\DemoData\smallMGF_annotatorTest.mgf	2024-03-01_oamp56-di_io25_3th-defaultcs2_ast4ms_dia_enrichedplasma_nce27_gradient40_01_185.ScanId;v=1;d1=281212.281212.	G83155SV	3052.4607	0.75(12/16)	634	VVLHPN[GNO:G83155SV]YSQVDIGLIK	0.375(6/16)	0.375(6/16)	281212	1018.1621	0.05555555555555555(4/72)	372950	40	0.3125(5/16)	286	3	controllerType=0 controllerNumber=1 scan=281212	Specific	0.1875(3/16)	180.3	33.9607	180.3	0	0.25925925925925924(14/54)	./2024-03-01_OAMP56-DI_IO25_3Th-defaultcs2_Ast4m...DIA_EnrichedPlasma_NCE27_Gradient40_01_185.raw/2024-03-01_OAMP56-DI_IO25_3Th-defaultcs2_Ast4m...DIA_EnrichedPlasma_NCE27_Gradient40_01_185.raw.xlsx	236	8535	Ast4m...DIA_EnrichedPlasma_NCE27_Gradient40_01_185.raw.xlsx	0.4375(7/16)	K.VVLHPN[+1257.449]YSQVDIGLIK.L
509758:3	3.6	1412949	3052.4717	180.3	EnrichedPlasma	NCE27	0(0/2)	1	2.15	HexNAc(3)Hex(4)	2	&gt;ca|NX_P00738-1-CAN|HPT_HUMAN Haptoglobin OS=Homo sapiens OX=9606 GN=HP IF=1 CO=1.00E+11 pg/l CS=ms	Ast4m...EnrichedPlasma_NCE27_Gradient40	4	N[+1257]	D:\Projects\Astral\00_worddoc_and_powerpoints\BioRxiv\naturecoms\SupplementalFile_S11\SupplementalFile_S11\DemoData\smallMGF_annotatorTest.mgf	2024-03-01_oamp56-di_io25_3th-defaultcs2_ast4ms_dia_enrichedplasma_nce27_gradient40_01_185.ScanId;v=1;d1=281212.281212.	G26500IJ	3052.4607	0.75(12/16)	634	VVLHPN[GNO:G26500IJ]YSQVDIGLIK	0.375(6/16)	0.375(6/16)	281212	1018.1621	0.04938271604938271(4/81)	372951	40	0.3125(5/16)	286	3	controllerType=0 controllerNumber=1 scan=281212	Specific	0.1875(3/16)	180.3	33.9607	180.3	0	0.2631578947368421(15/57)	./2024-03-01_OAMP56-DI_IO25_3Th-defaultcs2_Ast4m...DIA_EnrichedPlasma_NCE27_Gradient40_01_185.raw/2024-03-01_OAMP56-DI_IO25_3Th-defaultcs2_Ast4m...DIA_EnrichedPlasma_NCE27_Gradient40_01_185.raw.xlsx	236	8536	Ast4m...DIA_EnrichedPlasma_NCE27_Gradient40_01_185.raw.xlsx	0.4375(7/16)	K.VVLHPN[+1257.449]YSQVDIGLIK.L
509773:4	1.3	1254828	4199.9002	607.37	EnrichedPlasma	NCE27	0(0/2)	1	12.43	HexNAc(2)Hex(7)	4	&gt;ca|NX_P01024-1-CAN|CO3_HUMAN Complement C3 OS=Homo sapiens OX=9606 GN=C3 IF=1 CO=2.00E+11 pg/l CS=ms	Ast4m...EnrichedPlasma_NCE27_Gradient40	4	N[+1541]	D:\Projects\Astral\00_worddoc_and_powerpoints\BioRxiv\naturecoms\SupplementalFile_S11\SupplementalFile_S11\DemoData\smallMGF_annotatorTest.mgf	2024-03-01_oamp56-di_io25_3th-defaultcs2_ast4ms_dia_enrichedplasma_nce27_gradient40_01_185.ScanId;v=1;d1=281220.281220.	G49513EB	4199.8946	0.7083333333333334(17/24)	198	TVLTPATNHMGN[GNO:G49513EB]VTFTIPANREFK	0.16666666666666666(4/24)	0.20833333333333334(5/24)	281220	1050.7305	0.037037037037037035(4/108)	332864	40	0.25(6/24)	240	4	controllerType=0 controllerNumber=1 scan=281220	Specific	0.20833333333333334(5/24)	607.37	33.9616	724.36	0	0.09333333333333334(7/75)	./2024-03-01_OAMP56-DI_IO25_3Th-defaultcs2_Ast4m...DIA_EnrichedPlasma_NCE27_Gradient40_01_185.raw/2024-03-01_OAMP56-DI_IO25_3Th-defaultcs2_Ast4m...DIA_EnrichedPlasma_NCE27_Gradient40_01_185.raw.xlsx	74	7691	Ast4m...DIA_EnrichedPlasma_NCE27_Gradient40_01_185.raw.xlsx	0.25(6/24)	K.TVLTPATNHMGN[+1540.529]VTFTIPANREFK.S
509789:4	1.3	460535	4413.8323	190.3	EnrichedPlasma	NCE27	0(0/2)	1	2.49	HexNAc(4)Hex(5)NeuAc(1)	49	&gt;ca|NX_P20851-1-CAN|C4BPB_HUMAN C4b-binding protein beta chain OS=Homo sapiens OX=9606 GN=C4BPB IF=1 CO=1.10E+09 pg/l CS=ms	Ast4m...EnrichedPlasma_NCE27_Gradient40	4	C[+57]*2, N[+1914]	D:\Projects\Astral\00_worddoc_and_powerpoints\BioRxiv\naturecoms\SupplementalFile_S11\SupplementalFile_S11\DemoData\smallMGF_annotatorTest.mgf	2024-03-01_oamp56-di_io25_3th-defaultcs2_ast4ms_dia_enrichedplasma_nce27_gradient40_01_185.ScanId;v=1;d1=281229.281229.	G43728NL	4413.8266	0.7142857142857143(15/21)	2403	GSN[GNO:G43728NL]RSQC[+57.021]LEDHTWAPPFPIC[+57.021]K	0.14285714285714285(3/21)	0.2857142857142857(6/21)	281229	1104.2135	0.027777777777777776(5/180)	111436	40	0.42857142857142855(9/21)	32	4	controllerType=0 controllerNumber=1 scan=281229	Specific	0.047619047619047616(1/21)	190.3	33.9627	190.3	0	0.2072072072072072(23/111)	./2024-03-01_OAMP56-DI_IO25_3Th-defaultcs2_Ast4m...DIA_EnrichedPlasma_NCE27_Gradient40_01_185.raw/2024-03-01_OAMP56-DI_IO25_3Th-defaultcs2_Ast4m...DIA_EnrichedPlasma_NCE27_Gradient40_01_185.raw.xlsx	115	2314	Ast4m...DIA_EnrichedPlasma_NCE27_Gradient40_01_185.raw.xlsx	0.19047619047619047(4/21)	K.GSN[+1913.677]RSQC[+57.021]LEDHTWAPPFPIC[+57.021]K.S
509818:4	1.3	2019297	4764.8455	187.17	EnrichedPlasma	NCE27	0(0/2)	1	4.48	HexNAc(5)Hex(6)NeuAc(3)	44	&gt;ca|NX_P19652-1-CAN|A1AG2_HUMAN Alpha-1-acid glycoprotein 2 OS=Homo sapiens OX=9606 GN=ORM2 IF=1 CO=4.10E+10 pg/l CS=ms	Ast4m...EnrichedPlasma_NCE27_Gradient40	4	C[+57], N[+2861], Q[-17]	D:\Projects\Astral\00_worddoc_and_powerpoints\BioRxiv\naturecoms\SupplementalFile_S11\SupplementalFile_S11\DemoData\smallMGF_annotatorTest.mgf	2024-03-01_oamp56-di_io25_3th-defaultcs2_ast4ms_dia_enrichedplasma_nce27_gradient40_01_185.ScanId;v=1;d1=281248.281248.	G40135HT	4764.8392	0.3333333333333333(5/15)	2835	Q[-17.027]NQC[+57.021]FYN[GNO:G40135HT]SSYLNVQR	0.06666666666666667(1/15)	0.13333333333333333(2/15)	281248	1191.9668	0.025(6/240)	595519	40	0.06666666666666667(1/15)	76	4	controllerType=0 controllerNumber=1 scan=281248	Specific	0.13333333333333333(2/15)	187.17	33.9648	264.23	0	0.10784313725490197(11/102)	./2024-03-01_OAMP56-DI_IO25_3Th-defaultcs2_Ast4m...DIA_EnrichedPlasma_NCE27_Gradient40_01_185.raw/2024-03-01_OAMP56-DI_IO25_3Th-defaultcs2_Ast4m...DIA_EnrichedPlasma_NCE27_Gradient40_01_185.raw.xlsx	87	14441	Ast4m...DIA_EnrichedPlasma_NCE27_Gradient40_01_185.raw.xlsx	0.06666666666666667(1/15)	R.Q[-17.027]NQC[+57.021]FYN[+2861.000]SSYLNVQR.E
509829:3	1.3	1284473	3685.5283	552.1	EnrichedPlasma	NCE27	0(0/2)	1	10.81	HexNAc(4)Hex(5)NeuAc(1)	5	&gt;ca|NX_P02765-1-CAN|FETUA_HUMAN Alpha-2-HS-glycoprotein OS=Homo sapiens OX=9606 GN=AHSG IF=1 CO=1.10E+11 pg/l CS=ms	Ast4m...EnrichedPlasma_NCE27_Gradient40	4	C[+57]*2, N[+1914]	D:\Projects\Astral\00_worddoc_and_powerpoints\BioRxiv\naturecoms\SupplementalFile_S11\SupplementalFile_S11\DemoData\smallMGF_annotatorTest.mgf	2024-03-01_oamp56-di_io25_3th-defaultcs2_ast4ms_dia_enrichedplasma_nce27_gradient40_01_185.ScanId;v=1;d1=281254.281254.	G43728NL	3685.5236	0.6(9/15)	2885	VC[+57.021]QDC[+57.021]PLLAPLN[GNO:G43728NL]DTR	0(0/15)	0.13333333333333333(2/15)	281254	1229.181	0.05185185185185185(7/135)	340045	40	0.26666666666666666(4/15)	148	3	controllerType=0 controllerNumber=1 scan=281254	Specific	0.06666666666666667(1/15)	552.1	33.9655	612.61	0	0.16216216216216217(18/111)	./2024-03-01_OAMP56-DI_IO25_3Th-defaultcs2_Ast4m...DIA_EnrichedPlasma_NCE27_Gradient40_01_185.raw/2024-03-01_OAMP56-DI_IO25_3Th-defaultcs2_Ast4m...DIA_EnrichedPlasma_NCE27_Gradient40_01_185.raw.xlsx	145	7888	Ast4m...DIA_EnrichedPlasma_NCE27_Gradient40_01_185.raw.xlsx	0.13333333333333333(2/15)	K.VC[+57.021]QDC[+57.021]PLLAPLN[+1913.677]DTR.V
509846:3	-3.4	1253340	3796.6792	409.24	EnrichedPlasma	NCE27	0.5(1/2)	1	8.03	HexNAc(2)Hex(7)	4	&gt;ca|NX_P01024-1-CAN|CO3_HUMAN Complement C3 OS=Homo sapiens OX=9606 GN=C3 IF=1 CO=2.00E+11 pg/l CS=ms	Ast4m...EnrichedPlasma_NCE27_Gradient40	4	N[+1541]	D:\Projects\Astral\00_worddoc_and_powerpoints\BioRxiv\naturecoms\SupplementalFile_S11\SupplementalFile_S11\DemoData\smallMGF_annotatorTest.mgf	2024-03-01_oamp56-di_io25_3th-defaultcs2_ast4ms_dia_enrichedplasma_nce27_gradient40_01_185.ScanId;v=1;d1=281264.281264.	G49513EB	3795.6886	0.5238095238095238(11/21)	198	TVLTPATNHMGN[GNO:G49513EB]VTFTIPANR	0.047619047619047616(1/21)	0.047619047619047616(1/21)	281264	1266.2313	0.024691358024691357(2/81)	332221	40	0.3333333333333333(7/21)	240	3	controllerType=0 controllerNumber=1 scan=281264	Specific	0.09523809523809523(2/21)	409.24	33.9667	428.42	1	0.13333333333333333(10/75)	./2024-03-01_OAMP56-DI_IO25_3Th-defaultcs2_Ast4m...DIA_EnrichedPlasma_NCE27_Gradient40_01_185.raw/2024-03-01_OAMP56-DI_IO25_3Th-defaultcs2_Ast4m...DIA_EnrichedPlasma_NCE27_Gradient40_01_185.raw.xlsx	74	7668	Ast4m...DIA_EnrichedPlasma_NCE27_Gradient40_01_185.raw.xlsx	0.14285714285714285(3/21)	K.TVLTPATNHMGN[+1540.529]VTFTIPANR.E
509864:4	2.2	1407098	5321.2624	492.52	EnrichedPlasma	NCE27	0(0/2)	1	7.58	HexNAc(5)Hex(6)dHex(1)NeuAc(3)	33	&gt;ca|NX_P27169-1-CAN|PON1_HUMAN Serum paraoxonase/arylesterase 1 OS=Homo sapiens OX=9606 GN=PON1 IF=1 CO=1.70E+10 pg/l CS=ms	Ast4m...EnrichedPlasma_NCE27_Gradient40	4	N[+3007]	D:\Projects\Astral\00_worddoc_and_powerpoints\BioRxiv\naturecoms\SupplementalFile_S11\SupplementalFile_S11\DemoData\smallMGF_annotatorTest.mgf	2024-03-01_oamp56-di_io25_3th-defaultcs2_ast4ms_dia_enrichedplasma_nce27_gradient40_01_185.ScanId;v=1;d1=281275.281275.	G53972TI	5321.2505	0.4090909090909091(9/22)	636	VTQVYAEN[GNO:G53972TI]GTVLQGSTVASVYK	0.13636363636363635(3/22)	0.09090909090909091(2/22)	281275	1331.071	0.022988505747126436(16/696)	371399	40	0.09090909090909091(2/22)	37	4	controllerType=0 controllerNumber=1 scan=281275	Specific	0.045454545454545456(1/22)	492.52	33.968	492.52	0	0.07017543859649122(20/285)	./2024-03-01_OAMP56-DI_IO25_3Th-defaultcs2_Ast4m...DIA_EnrichedPlasma_NCE27_Gradient40_01_185.raw/2024-03-01_OAMP56-DI_IO25_3Th-defaultcs2_Ast4m...DIA_EnrichedPlasma_NCE27_Gradient40_01_185.raw.xlsx	317	8366	Ast4m...DIA_EnrichedPlasma_NCE27_Gradient40_01_185.raw.xlsx	0.13636363636363635(3/22)	K.VTQVYAEN[+3007.058]GTVLQGSTVASVYK.G
509868:3	2	1247299	4037.85	304.2	EnrichedPlasma	NCE27	0(0/2)	1	4.98	HexNAc(2)Hex(6)	4	&gt;ca|NX_P01024-1-CAN|CO3_HUMAN Complement C3 OS=Homo sapiens OX=9606 GN=C3 IF=1 CO=2.00E+11 pg/l CS=ms	Ast4m...EnrichedPlasma_NCE27_Gradient40	4	N[+1378]	D:\Projects\Astral\00_worddoc_and_powerpoints\BioRxiv\naturecoms\SupplementalFile_S11\SupplementalFile_S11\DemoData\smallMGF_annotatorTest.mgf	2024-03-01_oamp56-di_io25_3th-defaultcs2_ast4ms_dia_enrichedplasma_nce27_gradient40_01_185.ScanId;v=1;d1=281278.281278.	G74112GC	4037.8418	0.5416666666666666(13/24)	198	TVLTPATNHMGN[GNO:G74112GC]VTFTIPANREFK	0.125(3/24)	0.08333333333333333(2/24)	281278	1346.6215	0(0/72)	330669	40	0.16666666666666666(4/24)	240	3	controllerType=0 controllerNumber=1 scan=281278	Specific	0.125(3/24)	304.2	33.9683	339	0	0.18181818181818182(12/66)	./2024-03-01_OAMP56-DI_IO25_3Th-defaultcs2_Ast4m...DIA_EnrichedPlasma_NCE27_Gradient40_01_185.raw/2024-03-01_OAMP56-DI_IO25_3Th-defaultcs2_Ast4m...DIA_EnrichedPlasma_NCE27_Gradient40_01_185.raw.xlsx	74	7607	Ast4m...DIA_EnrichedPlasma_NCE27_Gradient40_01_185.raw.xlsx	0.125(3/24)	K.TVLTPATNHMGN[+1378.476]VTFTIPANREFK.S
509988:4	-1.9	1256297	3836.7078	186.01	EnrichedPlasma	NCE27	0(0/2)	1	2.19	HexNAc(3)Hex(6)	4	&gt;ca|NX_P01024-1-CAN|CO3_HUMAN Complement C3 OS=Homo sapiens OX=9606 GN=C3 IF=1 CO=2.00E+11 pg/l CS=ms	Ast4m...EnrichedPlasma_NCE27_Gradient40	4	N[+1582]	D:\Projects\Astral\00_worddoc_and_powerpoints\BioRxiv\naturecoms\SupplementalFile_S11\SupplementalFile_S11\DemoData\smallMGF_annotatorTest.mgf	2024-03-01_oamp56-di_io25_3th-defaultcs2_ast4ms_dia_enrichedplasma_nce27_gradient40_01_185.ScanId;v=1;d1=281344.281344.	G03042JU	3836.7152	0.42857142857142855(9/21)	198	TVLTPATNHMGN[GNO:G03042JU]VTFTIPANR	0.09523809523809523(2/21)	0.047619047619047616(1/21)	281344	959.9324	0.013888888888888888(2/144)	333222	40	0.14285714285714285(3/21)	240	4	controllerType=0 controllerNumber=1 scan=281344	Specific	0.09523809523809523(2/21)	139.33	33.9765	186.01	0	0.10256410256410256(8/78)	./2024-03-01_OAMP56-DI_IO25_3Th-defaultcs2_Ast4m...DIA_EnrichedPlasma_NCE27_Gradient40_01_185.raw/2024-03-01_OAMP56-DI_IO25_3Th-defaultcs2_Ast4m...DIA_EnrichedPlasma_NCE27_Gradient40_01_185.raw.xlsx	74	7714	Ast4m...DIA_EnrichedPlasma_NCE27_Gradient40_01_185.raw.xlsx	0.09523809523809523(2/21)	K.TVLTPATNHMGN[+1581.555]VTFTIPANR.E
509988:4	-1.9	1256297	3836.7078	186.01	EnrichedPlasma	NCE27	0(0/2)	1	2.19	HexNAc(3)Hex(6)	4	&gt;ca|NX_P01024-1-CAN|CO3_HUMAN Complement C3 OS=Homo sapiens OX=9606 GN=C3 IF=1 CO=2.00E+11 pg/l CS=ms	Ast4m...EnrichedPlasma_NCE27_Gradient40	4	N[+1582]	D:\Projects\Astral\00_worddoc_and_powerpoints\BioRxiv\naturecoms\SupplementalFile_S11\SupplementalFile_S11\DemoData\smallMGF_annotatorTest.mgf	2024-03-01_oamp56-di_io25_3th-defaultcs2_ast4ms_dia_enrichedplasma_nce27_gradient40_01_185.ScanId;v=1;d1=281344.281344.	G89326DO	3836.7152	0.42857142857142855(9/21)	198	TVLTPATNHMGN[GNO:G89326DO]VTFTIPANR	0.09523809523809523(2/21)	0.047619047619047616(1/21)	281344	959.9324	0.01282051282051282(2/156)	333223	40	0.14285714285714285(3/21)	240	4	controllerType=0 controllerNumber=1 scan=281344	Specific	0.09523809523809523(2/21)	139.33	33.9765	186.01	0	0.09876543209876543(8/81)	./2024-03-01_OAMP56-DI_IO25_3Th-defaultcs2_Ast4m...DIA_EnrichedPlasma_NCE27_Gradient40_01_185.raw/2024-03-01_OAMP56-DI_IO25_3Th-defaultcs2_Ast4m...DIA_EnrichedPlasma_NCE27_Gradient40_01_185.raw.xlsx	74	7715	Ast4m...DIA_EnrichedPlasma_NCE27_Gradient40_01_185.raw.xlsx	0.09523809523809523(2/21)	K.TVLTPATNHMGN[+1581.555]VTFTIPANR.E
509990:4	1.2	1241010	3875.7938	496.87	EnrichedPlasma	NCE27	0.5(1/2)	1	8.08	HexNAc(2)Hex(5)	4	&gt;ca|NX_P01024-1-CAN|CO3_HUMAN Complement C3 OS=Homo sapiens OX=9606 GN=C3 IF=1 CO=2.00E+11 pg/l CS=ms	Ast4m...EnrichedPlasma_NCE27_Gradient40	4	N[+1216]	D:\Projects\Astral\00_worddoc_and_powerpoints\BioRxiv\naturecoms\SupplementalFile_S11\SupplementalFile_S11\DemoData\smallMGF_annotatorTest.mgf	2024-03-01_oamp56-di_io25_3th-defaultcs2_ast4ms_dia_enrichedplasma_nce27_gradient40_01_185.ScanId;v=1;d1=281345.281345.	G44147IO	3875.7889	0.2916666666666667(7/24)	198	TVLTPATNHMGN[GNO:G44147IO]VTFTIPANREFK	0(0/24)	0.041666666666666664(1/24)	281345	969.7039	0.011904761904761904(1/84)	328625	40	0.125(3/24)	240	4	controllerType=0 controllerNumber=1 scan=281345	Specific	0.08333333333333333(2/24)	496.87	33.9766	537.16	0	0.12280701754385964(7/57)	./2024-03-01_OAMP56-DI_IO25_3Th-defaultcs2_Ast4m...DIA_EnrichedPlasma_NCE27_Gradient40_01_185.raw/2024-03-01_OAMP56-DI_IO25_3Th-defaultcs2_Ast4m...DIA_EnrichedPlasma_NCE27_Gradient40_01_185.raw.xlsx	74	7486	Ast4m...DIA_EnrichedPlasma_NCE27_Gradient40_01_185.raw.xlsx	0.08333333333333333(2/24)	K.TVLTPATNHMGN[+1216.423]VTFTIPANREFK.S
510013:5	1.4	1881965	5366.3139	339.91	EnrichedPlasma	NCE27	0(0/2)	1	6.34	HexNAc(5)Hex(6)NeuAc(3)	5	&gt;ca|NX_P02765-1-CAN|FETUA_HUMAN Alpha-2-HS-glycoprotein OS=Homo sapiens OX=9606 GN=AHSG IF=1 CO=1.10E+11 pg/l CS=ms	Ast4m...EnrichedPlasma_NCE27_Gradient40	4	C[+57]*2, N[+2861]	D:\Projects\Astral\00_worddoc_and_powerpoints\BioRxiv\naturecoms\SupplementalFile_S11\SupplementalFile_S11\DemoData\smallMGF_annotatorTest.mgf	2024-03-01_oamp56-di_io25_3th-defaultcs2_ast4ms_dia_enrichedplasma_nce27_gradient40_01_185.ScanId;v=1;d1=281359.281359.	G40135HT	5366.3065	0.6363636363636364(14/22)	2885	KVC[+57.021]QDC[+57.021]PLLAPLN[GNO:G40135HT]DTRVVHAAK	0.13636363636363635(3/22)	0.09090909090909091(2/22)	281359	1074.0686	0.02666666666666667(8/300)	542078	40	0.36363636363636365(8/22)	148	5	controllerType=0 controllerNumber=1 scan=281359	Specific	0.22727272727272727(5/22)	339.91	33.9783	339.91	0	0.06862745098039216(7/102)	./2024-03-01_OAMP56-DI_IO25_3Th-defaultcs2_Ast4m...DIA_EnrichedPlasma_NCE27_Gradient40_01_185.raw/2024-03-01_OAMP56-DI_IO25_3Th-defaultcs2_Ast4m...DIA_EnrichedPlasma_NCE27_Gradient40_01_185.raw.xlsx	144	13537	Ast4m...DIA_EnrichedPlasma_NCE27_Gradient40_01_185.raw.xlsx	0.09090909090909091(2/22)	R.KVC[+57.021]QDC[+57.021]PLLAPLN[+2861.000]DTRVVHAAK.A
510028:3	0.9	1420974	3417.5959	564.97	EnrichedPlasma	NCE27	0(0/2)	1	8.74	HexNAc(4)Hex(5)	2	&gt;ca|NX_P00738-1-CAN|HPT_HUMAN Haptoglobin OS=Homo sapiens OX=9606 GN=HP IF=1 CO=1.00E+11 pg/l CS=ms	Ast4m...EnrichedPlasma_NCE27_Gradient40	4	N[+1623]	D:\Projects\Astral\00_worddoc_and_powerpoints\BioRxiv\naturecoms\SupplementalFile_S11\SupplementalFile_S11\DemoData\smallMGF_annotatorTest.mgf	2024-03-01_oamp56-di_io25_3th-defaultcs2_ast4ms_dia_enrichedplasma_nce27_gradient40_01_185.ScanId;v=1;d1=281368.281368.	G17434DR	3417.5929	0.4375(7/16)	634	VVLHPN[GNO:G17434DR]YSQVDIGLIK	0.25(4/16)	0.0625(1/16)	281368	1139.8701	0.020202020202020204(2/99)	376402	40	0.0625(1/16)	286	3	controllerType=0 controllerNumber=1 scan=281368	Specific	0(0/16)	564.97	33.9793	564.97	0	0.14492753623188406(10/69)	./2024-03-01_OAMP56-DI_IO25_3Th-defaultcs2_Ast4m...DIA_EnrichedPlasma_NCE27_Gradient40_01_185.raw/2024-03-01_OAMP56-DI_IO25_3Th-defaultcs2_Ast4m...DIA_EnrichedPlasma_NCE27_Gradient40_01_185.raw.xlsx	236	8684	Ast4m...DIA_EnrichedPlasma_NCE27_Gradient40_01_185.raw.xlsx	0.1875(3/16)	K.VVLHPN[+1622.582]YSQVDIGLIK.L
510038:3	-0.1	1264473	3551.683	326.22	EnrichedPlasma	NCE27	0(0/2)	1	4.5	HexNAc(2)Hex(3)	4	&gt;ca|NX_P01024-1-CAN|CO3_HUMAN Complement C3 OS=Homo sapiens OX=9606 GN=C3 IF=1 CO=2.00E+11 pg/l CS=ms	Ast4m...EnrichedPlasma_NCE27_Gradient40	4	N[+892]	D:\Projects\Astral\00_worddoc_and_powerpoints\BioRxiv\naturecoms\SupplementalFile_S11\SupplementalFile_S11\DemoData\smallMGF_annotatorTest.mgf	2024-03-01_oamp56-di_io25_3th-defaultcs2_ast4ms_dia_enrichedplasma_nce27_gradient40_01_185.ScanId;v=1;d1=281373.281373.	G21458SP	3551.6833	0.5833333333333334(14/24)	198	TVLTPATNHMGN[GNO:G21458SP]VTFTIPANREFK	0.125(3/24)	0.16666666666666666(4/24)	281373	1184.5659	0.022222222222222223(1/45)	336454	40	0.4166666666666667(10/24)	240	3	controllerType=0 controllerNumber=1 scan=281373	Specific	0.25(6/24)	213.03	33.9799	326.22	0	0.2564102564102564(10/39)	./2024-03-01_OAMP56-DI_IO25_3Th-defaultcs2_Ast4m...DIA_EnrichedPlasma_NCE27_Gradient40_01_185.raw/2024-03-01_OAMP56-DI_IO25_3Th-defaultcs2_Ast4m...DIA_EnrichedPlasma_NCE27_Gradient40_01_185.raw.xlsx	74	7825	Ast4m...DIA_EnrichedPlasma_NCE27_Gradient40_01_185.raw.xlsx	0.20833333333333334(5/24)	K.TVLTPATNHMGN[+892.317]VTFTIPANREFK.S
510047:3	-3.8	1244341	3634.6254	494.62	EnrichedPlasma	NCE27	0(0/2)	1	8.17	HexNAc(2)Hex(6)	4	&gt;ca|NX_P01024-1-CAN|CO3_HUMAN Complement C3 OS=Homo sapiens OX=9606 GN=C3 IF=1 CO=2.00E+11 pg/l CS=ms	Ast4m...EnrichedPlasma_NCE27_Gradient40	4	N[+1378]	D:\Projects\Astral\00_worddoc_and_powerpoints\BioRxiv\naturecoms\SupplementalFile_S11\SupplementalFile_S11\DemoData\smallMGF_annotatorTest.mgf	2024-03-01_oamp56-di_io25_3th-defaultcs2_ast4ms_dia_enrichedplasma_nce27_gradient40_01_185.ScanId;v=1;d1=281378.281378.	G74112GC	3633.6358	0.6666666666666666(14/21)	198	TVLTPATNHMGN[GNO:G74112GC]VTFTIPANR	0.047619047619047616(1/21)	0.047619047619047616(1/21)	281378	1212.2133	0.05555555555555555(4/72)	329409	40	0.47619047619047616(10/21)	240	3	controllerType=0 controllerNumber=1 scan=281378	Specific	0.19047619047619047(4/21)	494.62	33.9804	524.76	1	0.15151515151515152(10/66)	./2024-03-01_OAMP56-DI_IO25_3Th-defaultcs2_Ast4m...DIA_EnrichedPlasma_NCE27_Gradient40_01_185.raw/2024-03-01_OAMP56-DI_IO25_3Th-defaultcs2_Ast4m...DIA_EnrichedPlasma_NCE27_Gradient40_01_185.raw.xlsx	74	7526	Ast4m...DIA_EnrichedPlasma_NCE27_Gradient40_01_185.raw.xlsx	0.19047619047619047(4/21)	K.TVLTPATNHMGN[+1378.476]VTFTIPANR.E
510051:3	1	1284497	3685.5272	386.16	EnrichedPlasma	NCE27	0(0/2)	1	8.25	HexNAc(4)Hex(5)NeuAc(1)	5	&gt;ca|NX_P02765-1-CAN|FETUA_HUMAN Alpha-2-HS-glycoprotein OS=Homo sapiens OX=9606 GN=AHSG IF=1 CO=1.10E+11 pg/l CS=ms	Ast4m...EnrichedPlasma_NCE27_Gradient40	4	C[+57]*2, N[+1914]	D:\Projects\Astral\00_worddoc_and_powerpoints\BioRxiv\naturecoms\SupplementalFile_S11\SupplementalFile_S11\DemoData\smallMGF_annotatorTest.mgf	2024-03-01_oamp56-di_io25_3th-defaultcs2_ast4ms_dia_enrichedplasma_nce27_gradient40_01_185.ScanId;v=1;d1=281381.281381.	G43728NL	3685.5236	0.5333333333333333(8/15)	2885	VC[+57.021]QDC[+57.021]PLLAPLN[GNO:G43728NL]DTR	0.13333333333333333(2/15)	0.06666666666666667(1/15)	281381	1229.1806	0.05925925925925926(8/135)	340069	40	0.2(3/15)	148	3	controllerType=0 controllerNumber=1 scan=281381	Specific	0.2(3/15)	386.16	33.9808	390.19	0	0.14414414414414414(16/111)	./2024-03-01_OAMP56-DI_IO25_3Th-defaultcs2_Ast4m...DIA_EnrichedPlasma_NCE27_Gradient40_01_185.raw/2024-03-01_OAMP56-DI_IO25_3Th-defaultcs2_Ast4m...DIA_EnrichedPlasma_NCE27_Gradient40_01_185.raw.xlsx	145	7912	Ast4m...DIA_EnrichedPlasma_NCE27_Gradient40_01_185.raw.xlsx	0.06666666666666667(1/15)	K.VC[+57.021]QDC[+57.021]PLLAPLN[+1913.677]DTR.V
510055:3	0.4	1055581	3759.5773	177.73	EnrichedPlasma	NCE27	0(0/2)	1	2.22	HexNAc(2)Hex(6)	3	&gt;ca|NX_P01871-1-CAN|IGHM_HUMAN Immunoglobulin heavy constant mu OS=Homo sapiens OX=9606 GN=IGHM IF=1 CO=1.10E+11 pg/l CS=ms	Ast4m...EnrichedPlasma_NCE27_Gradient40	4	C[+57], M[+16], N[+1378]	D:\Projects\Astral\00_worddoc_and_powerpoints\BioRxiv\naturecoms\SupplementalFile_S11\SupplementalFile_S11\DemoData\smallMGF_annotatorTest.mgf	2024-03-01_oamp56-di_io25_3th-defaultcs2_ast4ms_dia_enrichedplasma_nce27_gradient40_01_185.ScanId;v=1;d1=281383.281383.	G74112GC	3759.5756	0.45454545454545453(10/22)	3098	STGKPTLYN[GNO:G74112GC]VSLVM[+15.995]SDTAGTC[+57.021]Y	0.09090909090909091(2/22)	0.045454545454545456(1/22)	281383	1253.8639	0(0/72)	258352	40	0.18181818181818182(4/22)	412	3	controllerType=0 controllerNumber=1 scan=281383	CRagged	0.18181818181818182(4/22)	177.73	33.9811	178.27	0	0.12121212121212122(8/66)	./2024-03-01_OAMP56-DI_IO25_3Th-defaultcs2_Ast4m...DIA_EnrichedPlasma_NCE27_Gradient40_01_185.raw/2024-03-01_OAMP56-DI_IO25_3Th-defaultcs2_Ast4m...DIA_EnrichedPlasma_NCE27_Gradient40_01_185.raw.xlsx	432	5325	Ast4m...DIA_EnrichedPlasma_NCE27_Gradient40_01_185.raw.xlsx	0(0/22)	K.STGKPTLYN[+1378.476]VSLVM[+15.995]SDTAGTC[+57.021]Y.-
510062:4	1.3	1406583	5175.1994	540.37	EnrichedPlasma	NCE27	0(0/2)	1	8.09	HexNAc(5)Hex(6)NeuAc(3)	33	&gt;ca|NX_P27169-1-CAN|PON1_HUMAN Serum paraoxonase/arylesterase 1 OS=Homo sapiens OX=9606 GN=PON1 IF=1 CO=1.70E+10 pg/l CS=ms	Ast4m...EnrichedPlasma_NCE27_Gradient40	4	N[+2861]	D:\Projects\Astral\00_worddoc_and_powerpoints\BioRxiv\naturecoms\SupplementalFile_S11\SupplementalFile_S11\DemoData\smallMGF_annotatorTest.mgf	2024-03-01_oamp56-di_io25_3th-defaultcs2_ast4ms_dia_enrichedplasma_nce27_gradient40_01_185.ScanId;v=1;d1=281387.281387.	G40135HT	5175.1926	0.6363636363636364(14/22)	636	VTQVYAEN[GNO:G40135HT]GTVLQGSTVASVYK	0.22727272727272727(5/22)	0.09090909090909091(2/22)	281387	1294.5553	0.025(6/240)	371215	40	0.2727272727272727(6/22)	37	4	controllerType=0 controllerNumber=1 scan=281387	Specific	0(0/22)	540.37	33.9817	543.6	0	0.058823529411764705(6/102)	./2024-03-01_OAMP56-DI_IO25_3Th-defaultcs2_Ast4m...DIA_EnrichedPlasma_NCE27_Gradient40_01_185.raw/2024-03-01_OAMP56-DI_IO25_3Th-defaultcs2_Ast4m...DIA_EnrichedPlasma_NCE27_Gradient40_01_185.raw.xlsx	317	8354	Ast4m...DIA_EnrichedPlasma_NCE27_Gradient40_01_185.raw.xlsx	0.18181818181818182(4/22)	K.VTQVYAEN[+2861.000]GTVLQGSTVASVYK.G
510072:3	2.5	1292145	3976.6291	235.65	EnrichedPlasma	NCE27	0(0/2)	1	4.59	HexNAc(4)Hex(5)NeuAc(2)	5	&gt;ca|NX_P02765-1-CAN|FETUA_HUMAN Alpha-2-HS-glycoprotein OS=Homo sapiens OX=9606 GN=AHSG IF=1 CO=1.10E+11 pg/l CS=ms	Ast4m...EnrichedPlasma_NCE27_Gradient40	4	C[+57]*2, N[+2205]	D:\Projects\Astral\00_worddoc_and_powerpoints\BioRxiv\naturecoms\SupplementalFile_S11\SupplementalFile_S11\DemoData\smallMGF_annotatorTest.mgf	2024-03-01_oamp56-di_io25_3th-defaultcs2_ast4ms_dia_enrichedplasma_nce27_gradient40_01_185.ScanId;v=1;d1=281393.281393.	G43679GQ	3976.619	0.4666666666666667(7/15)	2885	VC[+57.021]QDC[+57.021]PLLAPLN[GNO:G43679GQ]DTR	0.06666666666666667(1/15)	0.13333333333333333(2/15)	281393	1326.2145	0.04861111111111111(7/144)	342693	40	0.13333333333333333(2/15)	148	3	controllerType=0 controllerNumber=1 scan=281393	Specific	0.13333333333333333(2/15)	235.65	33.9824	310.85	0	0.11666666666666667(14/120)	./2024-03-01_OAMP56-DI_IO25_3Th-defaultcs2_Ast4m...DIA_EnrichedPlasma_NCE27_Gradient40_01_185.raw/2024-03-01_OAMP56-DI_IO25_3Th-defaultcs2_Ast4m...DIA_EnrichedPlasma_NCE27_Gradient40_01_185.raw.xlsx	145	8086	Ast4m...DIA_EnrichedPlasma_NCE27_Gradient40_01_185.raw.xlsx	0(0/15)	K.VC[+57.021]QDC[+57.021]PLLAPLN[+2204.772]DTR.V
510074:4	1.3	1407094	5321.2575	758.33	EnrichedPlasma	NCE27	0(0/2)	1	13.36	HexNAc(5)Hex(6)dHex(1)NeuAc(3)	33	&gt;ca|NX_P27169-1-CAN|PON1_HUMAN Serum paraoxonase/arylesterase 1 OS=Homo sapiens OX=9606 GN=PON1 IF=1 CO=1.70E+10 pg/l CS=ms	Ast4m...EnrichedPlasma_NCE27_Gradient40	4	N[+3007]	D:\Projects\Astral\00_worddoc_and_powerpoints\BioRxiv\naturecoms\SupplementalFile_S11\SupplementalFile_S11\DemoData\smallMGF_annotatorTest.mgf	2024-03-01_oamp56-di_io25_3th-defaultcs2_ast4ms_dia_enrichedplasma_nce27_gradient40_01_185.ScanId;v=1;d1=281394.281394.	G53972TI	5321.2505	0.36363636363636365(8/22)	636	VTQVYAEN[GNO:G53972TI]GTVLQGSTVASVYK	0(0/22)	0.09090909090909091(2/22)	281394	1331.0698	0.01867816091954023(13/696)	371395	40	0.22727272727272727(5/22)	37	4	controllerType=0 controllerNumber=1 scan=281394	Specific	0.045454545454545456(1/22)	758.33	33.9825	758.33	0	0.05964912280701754(17/285)	./2024-03-01_OAMP56-DI_IO25_3Th-defaultcs2_Ast4m...DIA_EnrichedPlasma_NCE27_Gradient40_01_185.raw/2024-03-01_OAMP56-DI_IO25_3Th-defaultcs2_Ast4m...DIA_EnrichedPlasma_NCE27_Gradient40_01_185.raw.xlsx	317	8362	Ast4m...DIA_EnrichedPlasma_NCE27_Gradient40_01_185.raw.xlsx	0.13636363636363635(3/22)	K.VTQVYAEN[+3007.058]GTVLQGSTVASVYK.G
510077:3	1	1247286	4037.846	413.24	EnrichedPlasma	NCE27	0.5(1/2)	1	6.97	HexNAc(2)Hex(6)	4	&gt;ca|NX_P01024-1-CAN|CO3_HUMAN Complement C3 OS=Homo sapiens OX=9606 GN=C3 IF=1 CO=2.00E+11 pg/l CS=ms	Ast4m...EnrichedPlasma_NCE27_Gradient40	4	N[+1378]	D:\Projects\Astral\00_worddoc_and_powerpoints\BioRxiv\naturecoms\SupplementalFile_S11\SupplementalFile_S11\DemoData\smallMGF_annotatorTest.mgf	2024-03-01_oamp56-di_io25_3th-defaultcs2_ast4ms_dia_enrichedplasma_nce27_gradient40_01_185.ScanId;v=1;d1=281396.281396.	G74112GC	4037.8418	0.7916666666666666(19/24)	198	TVLTPATNHMGN[GNO:G74112GC]VTFTIPANREFK	0.20833333333333334(5/24)	0.2916666666666667(7/24)	281396	1346.6202	0.041666666666666664(3/72)	330656	40	0.375(9/24)	240	3	controllerType=0 controllerNumber=1 scan=281396	Specific	0.375(9/24)	413.24	33.9827	418.18	0	0.16666666666666666(11/66)	./2024-03-01_OAMP56-DI_IO25_3Th-defaultcs2_Ast4m...DIA_EnrichedPlasma_NCE27_Gradient40_01_185.raw/2024-03-01_OAMP56-DI_IO25_3Th-defaultcs2_Ast4m...DIA_EnrichedPlasma_NCE27_Gradient40_01_185.raw.xlsx	74	7594	Ast4m...DIA_EnrichedPlasma_NCE27_Gradient40_01_185.raw.xlsx	0.25(6/24)	K.TVLTPATNHMGN[+1378.476]VTFTIPANREFK.S
510180:4	1	1247255	4037.8458	690.62	EnrichedPlasma	NCE27	0(0/2)	1	12.43	HexNAc(2)Hex(6)	4	&gt;ca|NX_P01024-1-CAN|CO3_HUMAN Complement C3 OS=Homo sapiens OX=9606 GN=C3 IF=1 CO=2.00E+11 pg/l CS=ms	Ast4m...EnrichedPlasma_NCE27_Gradient40	4	N[+1378]	D:\Projects\Astral\00_worddoc_and_powerpoints\BioRxiv\naturecoms\SupplementalFile_S11\SupplementalFile_S11\DemoData\smallMGF_annotatorTest.mgf	2024-03-01_oamp56-di_io25_3th-defaultcs2_ast4ms_dia_enrichedplasma_nce27_gradient40_01_185.ScanId;v=1;d1=281446.281446.	G74112GC	4037.8418	0.5416666666666666(13/24)	198	TVLTPATNHMGN[GNO:G74112GC]VTFTIPANREFK	0.08333333333333333(2/24)	0.08333333333333333(2/24)	281446	1010.2169	0.020833333333333332(2/96)	330625	40	0.375(9/24)	240	4	controllerType=0 controllerNumber=1 scan=281446	Specific	0.20833333333333334(5/24)	690.62	33.9887	734.24	0	0.18181818181818182(12/66)	./2024-03-01_OAMP56-DI_IO25_3Th-defaultcs2_Ast4m...DIA_EnrichedPlasma_NCE27_Gradient40_01_185.raw/2024-03-01_OAMP56-DI_IO25_3Th-defaultcs2_Ast4m...DIA_EnrichedPlasma_NCE27_Gradient40_01_185.raw.xlsx	74	7563	Ast4m...DIA_EnrichedPlasma_NCE27_Gradient40_01_185.raw.xlsx	0.16666666666666666(4/24)	K.TVLTPATNHMGN[+1378.476]VTFTIPANREFK.S
510181:4	1	1247256	4037.8458	643.47	EnrichedPlasma	NCE27	0(0/2)	1	11.43	HexNAc(2)Hex(6)	4	&gt;ca|NX_P01024-1-CAN|CO3_HUMAN Complement C3 OS=Homo sapiens OX=9606 GN=C3 IF=1 CO=2.00E+11 pg/l CS=ms	Ast4m...EnrichedPlasma_NCE27_Gradient40	4	N[+1378]	D:\Projects\Astral\00_worddoc_and_powerpoints\BioRxiv\naturecoms\SupplementalFile_S11\SupplementalFile_S11\DemoData\smallMGF_annotatorTest.mgf	2024-03-01_oamp56-di_io25_3th-defaultcs2_ast4ms_dia_enrichedplasma_nce27_gradient40_01_185.ScanId;v=1;d1=281447.281447.	G74112GC	4037.8418	0.5833333333333334(14/24)	198	TVLTPATNHMGN[GNO:G74112GC]VTFTIPANREFK	0.08333333333333333(2/24)	0.08333333333333333(2/24)	281447	1010.2169	0.052083333333333336(5/96)	330626	40	0.3333333333333333(8/24)	240	4	controllerType=0 controllerNumber=1 scan=281447	Specific	0.125(3/24)	643.47	33.9888	687.66	0	0.12121212121212122(8/66)	./2024-03-01_OAMP56-DI_IO25_3Th-defaultcs2_Ast4m...DIA_EnrichedPlasma_NCE27_Gradient40_01_185.raw/2024-03-01_OAMP56-DI_IO25_3Th-defaultcs2_Ast4m...DIA_EnrichedPlasma_NCE27_Gradient40_01_185.raw.xlsx	74	7564	Ast4m...DIA_EnrichedPlasma_NCE27_Gradient40_01_185.raw.xlsx	0.25(6/24)	K.TVLTPATNHMGN[+1378.476]VTFTIPANREFK.S
510182:3	2.7	1412941	3052.4687	251.99	EnrichedPlasma	NCE27	0.5(1/2)	1	4.21	HexNAc(3)Hex(4)	2	&gt;ca|NX_P00738-1-CAN|HPT_HUMAN Haptoglobin OS=Homo sapiens OX=9606 GN=HP IF=1 CO=1.00E+11 pg/l CS=ms	Ast4m...EnrichedPlasma_NCE27_Gradient40	4	N[+1257]	D:\Projects\Astral\00_worddoc_and_powerpoints\BioRxiv\naturecoms\SupplementalFile_S11\SupplementalFile_S11\DemoData\smallMGF_annotatorTest.mgf	2024-03-01_oamp56-di_io25_3th-defaultcs2_ast4ms_dia_enrichedplasma_nce27_gradient40_01_185.ScanId;v=1;d1=281448.281448.	G83155SV	3052.4607	0.4375(7/16)	634	VVLHPN[GNO:G83155SV]YSQVDIGLIK	0(0/16)	0.0625(1/16)	281448	1018.1611	0.013888888888888888(1/72)	372934	40	0.25(4/16)	286	3	controllerType=0 controllerNumber=1 scan=281448	Specific	0.125(2/16)	251.99	33.9889	251.99	0	0.12962962962962962(7/54)	./2024-03-01_OAMP56-DI_IO25_3Th-defaultcs2_Ast4m...DIA_EnrichedPlasma_NCE27_Gradient40_01_185.raw/2024-03-01_OAMP56-DI_IO25_3Th-defaultcs2_Ast4m...DIA_EnrichedPlasma_NCE27_Gradient40_01_185.raw.xlsx	236	8519	Ast4m...DIA_EnrichedPlasma_NCE27_Gradient40_01_185.raw.xlsx	0.0625(1/16)	K.VVLHPN[+1257.449]YSQVDIGLIK.L
510182:3	2.7	1412941	3052.4687	251.99	EnrichedPlasma	NCE27	0.5(1/2)	1	4.21	HexNAc(3)Hex(4)	2	&gt;ca|NX_P00738-1-CAN|HPT_HUMAN Haptoglobin OS=Homo sapiens OX=9606 GN=HP IF=1 CO=1.00E+11 pg/l CS=ms	Ast4m...EnrichedPlasma_NCE27_Gradient40	4	N[+1257]	D:\Projects\Astral\00_worddoc_and_powerpoints\BioRxiv\naturecoms\SupplementalFile_S11\SupplementalFile_S11\DemoData\smallMGF_annotatorTest.mgf	2024-03-01_oamp56-di_io25_3th-defaultcs2_ast4ms_dia_enrichedplasma_nce27_gradient40_01_185.ScanId;v=1;d1=281448.281448.	G26500IJ	3052.4607	0.4375(7/16)	634	VVLHPN[GNO:G26500IJ]YSQVDIGLIK	0(0/16)	0.0625(1/16)	281448	1018.1611	0.012345679012345678(1/81)	372935	40	0.25(4/16)	286	3	controllerType=0 controllerNumber=1 scan=281448	Specific	0.125(2/16)	251.99	33.9889	251.99	0	0.12280701754385964(7/57)	./2024-03-01_OAMP56-DI_IO25_3Th-defaultcs2_Ast4m...DIA_EnrichedPlasma_NCE27_Gradient40_01_185.raw/2024-03-01_OAMP56-DI_IO25_3Th-defaultcs2_Ast4m...DIA_EnrichedPlasma_NCE27_Gradient40_01_185.raw.xlsx	236	8520	Ast4m...DIA_EnrichedPlasma_NCE27_Gradient40_01_185.raw.xlsx	0.0625(1/16)	K.VVLHPN[+1257.449]YSQVDIGLIK.L
510183:4	-2.9	1444170	4059.8206	259.92	EnrichedPlasma	NCE27	0(0/2)	1	3.74	HexNAc(5)Hex(5)dHex(1)NeuAc(1)	2	&gt;ca|NX_P00738-1-CAN|HPT_HUMAN Haptoglobin OS=Homo sapiens OX=9606 GN=HP IF=1 CO=1.00E+11 pg/l CS=ms	Ast4m...EnrichedPlasma_NCE27_Gradient40	4	N[+2263]	D:\Projects\Astral\00_worddoc_and_powerpoints\BioRxiv\naturecoms\SupplementalFile_S11\SupplementalFile_S11\DemoData\smallMGF_annotatorTest.mgf	2024-03-01_oamp56-di_io25_3th-defaultcs2_ast4ms_dia_enrichedplasma_nce27_gradient40_01_185.ScanId;v=1;d1=281448.281448.	G13839OT	4057.8256	0.375(6/16)	634	VVLHPN[GNO:G13839OT]YSQVDIGLIK	0(0/16)	0(0/16)	281448	1015.7106	0.018115942028985508(10/552)	383916	40	0.0625(1/16)	286	4	controllerType=0 controllerNumber=1 scan=281448	Specific	0.125(2/16)	48.55	33.9889	262.92	2	0.0821256038647343(17/207)	./2024-03-01_OAMP56-DI_IO25_3Th-defaultcs2_Ast4m...DIA_EnrichedPlasma_NCE27_Gradient40_01_185.raw/2024-03-01_OAMP56-DI_IO25_3Th-defaultcs2_Ast4m...DIA_EnrichedPlasma_NCE27_Gradient40_01_185.raw.xlsx	236	9117	Ast4m...DIA_EnrichedPlasma_NCE27_Gradient40_01_185.raw.xlsx	0.25(4/16)	K.VVLHPN[+2262.814]YSQVDIGLIK.L
510183:4	-2.9	1444170	4059.8206	259.92	EnrichedPlasma	NCE27	0(0/2)	1	3.74	HexNAc(5)Hex(5)dHex(1)NeuAc(1)	2	&gt;ca|NX_P00738-1-CAN|HPT_HUMAN Haptoglobin OS=Homo sapiens OX=9606 GN=HP IF=1 CO=1.00E+11 pg/l CS=ms	Ast4m...EnrichedPlasma_NCE27_Gradient40	4	N[+2263]	D:\Projects\Astral\00_worddoc_and_powerpoints\BioRxiv\naturecoms\SupplementalFile_S11\SupplementalFile_S11\DemoData\smallMGF_annotatorTest.mgf	2024-03-01_oamp56-di_io25_3th-defaultcs2_ast4ms_dia_enrichedplasma_nce27_gradient40_01_185.ScanId;v=1;d1=281448.281448.	G13370NN	4057.8256	0.375(6/16)	634	VVLHPN[GNO:G13370NN]YSQVDIGLIK	0(0/16)	0(0/16)	281448	1015.7106	0.01893939393939394(10/528)	383917	40	0.0625(1/16)	286	4	controllerType=0 controllerNumber=1 scan=281448	Specific	0.125(2/16)	48.55	33.9889	262.92	2	0.08333333333333333(17/204)	./2024-03-01_OAMP56-DI_IO25_3Th-defaultcs2_Ast4m...DIA_EnrichedPlasma_NCE27_Gradient40_01_185.raw/2024-03-01_OAMP56-DI_IO25_3Th-defaultcs2_Ast4m...DIA_EnrichedPlasma_NCE27_Gradient40_01_185.raw.xlsx	236	9118	Ast4m...DIA_EnrichedPlasma_NCE27_Gradient40_01_185.raw.xlsx	0.25(4/16)	K.VVLHPN[+2262.814]YSQVDIGLIK.L
510187:4	2.7	1221635	4094.8743	155.64	EnrichedPlasma	NCE27	0(0/2)	1	1.53	HexNAc(3)Hex(5)	4	&gt;ca|NX_P01024-1-CAN|CO3_HUMAN Complement C3 OS=Homo sapiens OX=9606 GN=C3 IF=1 CO=2.00E+11 pg/l CS=ms	Ast4m...EnrichedPlasma_NCE27_Gradient40	4	M[+16], N[+1420]	D:\Projects\Astral\00_worddoc_and_powerpoints\BioRxiv\naturecoms\SupplementalFile_S11\SupplementalFile_S11\DemoData\smallMGF_annotatorTest.mgf	2024-03-01_oamp56-di_io25_3th-defaultcs2_ast4ms_dia_enrichedplasma_nce27_gradient40_01_185.ScanId;v=1;d1=281450.281450.	G96175GI	4094.8632	0.5416666666666666(13/24)	198	TVLTPATNHM[+15.995]GN[GNO:G96175GI]VTFTIPANREFK	0.16666666666666666(4/24)	0.125(3/24)	281450	1024.474	0.016666666666666666(2/120)	321319	40	0.20833333333333334(5/24)	240	4	controllerType=0 controllerNumber=1 scan=281450	Specific	0.25(6/24)	155.64	33.9891	177.21	0	0.09090909090909091(6/66)	./2024-03-01_OAMP56-DI_IO25_3Th-defaultcs2_Ast4m...DIA_EnrichedPlasma_NCE27_Gradient40_01_185.raw/2024-03-01_OAMP56-DI_IO25_3Th-defaultcs2_Ast4m...DIA_EnrichedPlasma_NCE27_Gradient40_01_185.raw.xlsx	74	7075	Ast4m...DIA_EnrichedPlasma_NCE27_Gradient40_01_185.raw.xlsx	0.08333333333333333(2/24)	K.TVLTPATNHM[+15.995]GN[+1419.502]VTFTIPANREFK.S
510187:4	2.7	1221635	4094.8743	155.64	EnrichedPlasma	NCE27	0(0/2)	1	1.53	HexNAc(3)Hex(5)	4	&gt;ca|NX_P01024-1-CAN|CO3_HUMAN Complement C3 OS=Homo sapiens OX=9606 GN=C3 IF=1 CO=2.00E+11 pg/l CS=ms	Ast4m...EnrichedPlasma_NCE27_Gradient40	4	M[+16], N[+1420]	D:\Projects\Astral\00_worddoc_and_powerpoints\BioRxiv\naturecoms\SupplementalFile_S11\SupplementalFile_S11\DemoData\smallMGF_annotatorTest.mgf	2024-03-01_oamp56-di_io25_3th-defaultcs2_ast4ms_dia_enrichedplasma_nce27_gradient40_01_185.ScanId;v=1;d1=281450.281450.	G95925JP	4094.8632	0.5416666666666666(13/24)	198	TVLTPATNHM[+15.995]GN[GNO:G95925JP]VTFTIPANREFK	0.16666666666666666(4/24)	0.125(3/24)	281450	1024.474	0.015151515151515152(2/132)	321320	40	0.20833333333333334(5/24)	240	4	controllerType=0 controllerNumber=1 scan=281450	Specific	0.25(6/24)	155.64	33.9891	177.21	0	0.08695652173913043(6/69)	./2024-03-01_OAMP56-DI_IO25_3Th-defaultcs2_Ast4m...DIA_EnrichedPlasma_NCE27_Gradient40_01_185.raw/2024-03-01_OAMP56-DI_IO25_3Th-defaultcs2_Ast4m...DIA_EnrichedPlasma_NCE27_Gradient40_01_185.raw.xlsx	74	7076	Ast4m...DIA_EnrichedPlasma_NCE27_Gradient40_01_185.raw.xlsx	0.08333333333333333(2/24)	K.TVLTPATNHM[+15.995]GN[+1419.502]VTFTIPANREFK.S
510198:4	1	1254829	4199.8988	477.77	EnrichedPlasma	NCE27	0(0/2)	1	8.33	HexNAc(2)Hex(7)	4	&gt;ca|NX_P01024-1-CAN|CO3_HUMAN Complement C3 OS=Homo sapiens OX=9606 GN=C3 IF=1 CO=2.00E+11 pg/l CS=ms	Ast4m...EnrichedPlasma_NCE27_Gradient40	4	N[+1541]	D:\Projects\Astral\00_worddoc_and_powerpoints\BioRxiv\naturecoms\SupplementalFile_S11\SupplementalFile_S11\DemoData\smallMGF_annotatorTest.mgf	2024-03-01_oamp56-di_io25_3th-defaultcs2_ast4ms_dia_enrichedplasma_nce27_gradient40_01_185.ScanId;v=1;d1=281456.281456.	G49513EB	4199.8946	0.5416666666666666(13/24)	198	TVLTPATNHMGN[GNO:G49513EB]VTFTIPANREFK	0.16666666666666666(4/24)	0.125(3/24)	281456	1050.7301	0.009259259259259259(1/108)	332865	40	0.2916666666666667(7/24)	240	4	controllerType=0 controllerNumber=1 scan=281456	Specific	0.041666666666666664(1/24)	477.77	33.9898	567.95	0	0.13333333333333333(10/75)	./2024-03-01_OAMP56-DI_IO25_3Th-defaultcs2_Ast4m...DIA_EnrichedPlasma_NCE27_Gradient40_01_185.raw/2024-03-01_OAMP56-DI_IO25_3Th-defaultcs2_Ast4m...DIA_EnrichedPlasma_NCE27_Gradient40_01_185.raw.xlsx	74	7692	Ast4m...DIA_EnrichedPlasma_NCE27_Gradient40_01_185.raw.xlsx	0.16666666666666666(4/24)	K.TVLTPATNHMGN[+1540.529]VTFTIPANREFK.S
510212:4	4.4	460534	4413.846	196.54	EnrichedPlasma	NCE27	0(0/2)	1	2.16	HexNAc(4)Hex(5)NeuAc(1)	49	&gt;ca|NX_P20851-1-CAN|C4BPB_HUMAN C4b-binding protein beta chain OS=Homo sapiens OX=9606 GN=C4BPB IF=1 CO=1.10E+09 pg/l CS=ms	Ast4m...EnrichedPlasma_NCE27_Gradient40	4	C[+57]*2, N[+1914]	D:\Projects\Astral\00_worddoc_and_powerpoints\BioRxiv\naturecoms\SupplementalFile_S11\SupplementalFile_S11\DemoData\smallMGF_annotatorTest.mgf	2024-03-01_oamp56-di_io25_3th-defaultcs2_ast4ms_dia_enrichedplasma_nce27_gradient40_01_185.ScanId;v=1;d1=281465.281465.	G43728NL	4413.8266	0.2857142857142857(6/21)	2403	GSN[GNO:G43728NL]RSQC[+57.021]LEDHTWAPPFPIC[+57.021]K	0.14285714285714285(3/21)	0.14285714285714285(3/21)	281465	1104.217	0.022222222222222223(4/180)	111435	40	0.047619047619047616(1/21)	32	4	controllerType=0 controllerNumber=1 scan=281465	Specific	0.047619047619047616(1/21)	196.54	33.9907	198.04	0	0.16216216216216217(18/111)	./2024-03-01_OAMP56-DI_IO25_3Th-defaultcs2_Ast4m...DIA_EnrichedPlasma_NCE27_Gradient40_01_185.raw/2024-03-01_OAMP56-DI_IO25_3Th-defaultcs2_Ast4m...DIA_EnrichedPlasma_NCE27_Gradient40_01_185.raw.xlsx	115	2313	Ast4m...DIA_EnrichedPlasma_NCE27_Gradient40_01_185.raw.xlsx	0.09523809523809523(2/21)	K.GSN[+1913.677]RSQC[+57.021]LEDHTWAPPFPIC[+57.021]K.S
510240:4	5.1	2051596	4729.1155	206.2	EnrichedPlasma	NCE27	0(0/2)	1	0.75	HexNAc(4)Hex(3)NeuAc(1)	94	&gt;ca|NX_Q86U17-1-CAN|SPA11_HUMAN Serpin A11 OS=Homo sapiens OX=9606 GN=SERPINA11 IF=1 CO=2.30E+08 pg/l CS=ms	Ast4m...EnrichedPlasma_NCE27_Gradient40	4	N[+1590]	D:\Projects\Astral\00_worddoc_and_powerpoints\BioRxiv\naturecoms\SupplementalFile_S11\SupplementalFile_S11\DemoData\smallMGF_annotatorTest.mgf	2024-03-01_oamp56-di_io25_3th-defaultcs2_ast4ms_dia_enrichedplasma_nce27_gradient40_01_185.ScanId;v=1;d1=281484.281484.		4728.0881	0.39285714285714285(11/28)	1760	QHYLDSIKELYGAFAFSAN[+1589.571]FTDSVTTGR	0.10714285714285714(3/28)	0.03571428571428571(1/28)	281484	1183.0343		609810	40	0.17857142857142858(5/28)	80	4	controllerType=0 controllerNumber=1 scan=281484	Specific	0.17857142857142858(5/28)	38.73	33.9932	209.28	1		./2024-03-01_OAMP56-DI_IO25_3Th-defaultcs2_Ast4m...DIA_EnrichedPlasma_NCE27_Gradient40_01_185.raw/2024-03-01_OAMP56-DI_IO25_3Th-defaultcs2_Ast4m...DIA_EnrichedPlasma_NCE27_Gradient40_01_185.raw.xlsx	151	15022	Ast4m...DIA_EnrichedPlasma_NCE27_Gradient40_01_185.raw.xlsx	0.03571428571428571(1/28)	R.QHYLDSIKELYGAFAFSAN[+1589.571]FTDSVTTGR.Q
510253:3	0.6	1284472	3685.5258	599.13	EnrichedPlasma	NCE27	0(0/2)	1	10.58	HexNAc(4)Hex(5)NeuAc(1)	5	&gt;ca|NX_P02765-1-CAN|FETUA_HUMAN Alpha-2-HS-glycoprotein OS=Homo sapiens OX=9606 GN=AHSG IF=1 CO=1.10E+11 pg/l CS=ms	Ast4m...EnrichedPlasma_NCE27_Gradient40	4	C[+57]*2, N[+1914]	D:\Projects\Astral\00_worddoc_and_powerpoints\BioRxiv\naturecoms\SupplementalFile_S11\SupplementalFile_S11\DemoData\smallMGF_annotatorTest.mgf	2024-03-01_oamp56-di_io25_3th-defaultcs2_ast4ms_dia_enrichedplasma_nce27_gradient40_01_185.ScanId;v=1;d1=281491.281491.	G43728NL	3685.5236	0.6(9/15)	2885	VC[+57.021]QDC[+57.021]PLLAPLN[GNO:G43728NL]DTR	0.26666666666666666(4/15)	0.13333333333333333(2/15)	281491	1229.1801	0.022222222222222223(3/135)	340044	40	0.26666666666666666(4/15)	148	3	controllerType=0 controllerNumber=1 scan=281491	Specific	0.06666666666666667(1/15)	599.13	33.994	612.66	0	0.12612612612612611(14/111)	./2024-03-01_OAMP56-DI_IO25_3Th-defaultcs2_Ast4m...DIA_EnrichedPlasma_NCE27_Gradient40_01_185.raw/2024-03-01_OAMP56-DI_IO25_3Th-defaultcs2_Ast4m...DIA_EnrichedPlasma_NCE27_Gradient40_01_185.raw.xlsx	145	7887	Ast4m...DIA_EnrichedPlasma_NCE27_Gradient40_01_185.raw.xlsx	0.13333333333333333(2/15)	K.VC[+57.021]QDC[+57.021]PLLAPLN[+1913.677]DTR.V
510257:3	3.6	1237776	3713.7497	299.24	EnrichedPlasma	NCE27	0(0/2)	1	4.04	HexNAc(2)Hex(4)	4	&gt;ca|NX_P01024-1-CAN|CO3_HUMAN Complement C3 OS=Homo sapiens OX=9606 GN=C3 IF=1 CO=2.00E+11 pg/l CS=ms	Ast4m...EnrichedPlasma_NCE27_Gradient40	4	N[+1054]	D:\Projects\Astral\00_worddoc_and_powerpoints\BioRxiv\naturecoms\SupplementalFile_S11\SupplementalFile_S11\DemoData\smallMGF_annotatorTest.mgf	2024-03-01_oamp56-di_io25_3th-defaultcs2_ast4ms_dia_enrichedplasma_nce27_gradient40_01_185.ScanId;v=1;d1=281494.281494.	G69449MU	3713.7361	0.25(6/24)	198	TVLTPATNHMGN[GNO:G69449MU]VTFTIPANREFK	0.041666666666666664(1/24)	0.125(3/24)	281494	1238.5881	0.018518518518518517(1/54)	327613	40	0.041666666666666664(1/24)	240	3	controllerType=0 controllerNumber=1 scan=281494	Specific	0.08333333333333333(2/24)	172.46	33.9943	369.61	0	0.16666666666666666(8/48)	./2024-03-01_OAMP56-DI_IO25_3Th-defaultcs2_Ast4m...DIA_EnrichedPlasma_NCE27_Gradient40_01_185.raw/2024-03-01_OAMP56-DI_IO25_3Th-defaultcs2_Ast4m...DIA_EnrichedPlasma_NCE27_Gradient40_01_185.raw.xlsx	74	7430	Ast4m...DIA_EnrichedPlasma_NCE27_Gradient40_01_185.raw.xlsx	0.08333333333333333(2/24)	K.TVLTPATNHMGN[+1054.370]VTFTIPANREFK.S
510268:3	-4.9	1253344	3796.6734	334.18	EnrichedPlasma	NCE27	0(0/2)	1	5.08	HexNAc(2)Hex(7)	4	&gt;ca|NX_P01024-1-CAN|CO3_HUMAN Complement C3 OS=Homo sapiens OX=9606 GN=C3 IF=1 CO=2.00E+11 pg/l CS=ms	Ast4m...EnrichedPlasma_NCE27_Gradient40	4	N[+1541]	D:\Projects\Astral\00_worddoc_and_powerpoints\BioRxiv\naturecoms\SupplementalFile_S11\SupplementalFile_S11\DemoData\smallMGF_annotatorTest.mgf	2024-03-01_oamp56-di_io25_3th-defaultcs2_ast4ms_dia_enrichedplasma_nce27_gradient40_01_185.ScanId;v=1;d1=281501.281501.	G49513EB	3795.6886	0.42857142857142855(9/21)	198	TVLTPATNHMGN[GNO:G49513EB]VTFTIPANR	0.047619047619047616(1/21)	0.14285714285714285(3/21)	281501	1266.2293	0(0/81)	332225	40	0.14285714285714285(3/21)	240	3	controllerType=0 controllerNumber=1 scan=281501	Specific	0.14285714285714285(3/21)	334.18	33.9951	346.31	1	0.12(9/75)	./2024-03-01_OAMP56-DI_IO25_3Th-defaultcs2_Ast4m...DIA_EnrichedPlasma_NCE27_Gradient40_01_185.raw/2024-03-01_OAMP56-DI_IO25_3Th-defaultcs2_Ast4m...DIA_EnrichedPlasma_NCE27_Gradient40_01_185.raw.xlsx	74	7672	Ast4m...DIA_EnrichedPlasma_NCE27_Gradient40_01_185.raw.xlsx	0.047619047619047616(1/21)	K.TVLTPATNHMGN[+1540.529]VTFTIPANR.E
510282:4	0.9	1407096	5321.2555	605.44	EnrichedPlasma	NCE27	0(0/2)	1	10.36	HexNAc(5)Hex(6)dHex(1)NeuAc(3)	33	&gt;ca|NX_P27169-1-CAN|PON1_HUMAN Serum paraoxonase/arylesterase 1 OS=Homo sapiens OX=9606 GN=PON1 IF=1 CO=1.70E+10 pg/l CS=ms	Ast4m...EnrichedPlasma_NCE27_Gradient40	4	N[+3007]	D:\Projects\Astral\00_worddoc_and_powerpoints\BioRxiv\naturecoms\SupplementalFile_S11\SupplementalFile_S11\DemoData\smallMGF_annotatorTest.mgf	2024-03-01_oamp56-di_io25_3th-defaultcs2_ast4ms_dia_enrichedplasma_nce27_gradient40_01_185.ScanId;v=1;d1=281512.281512.	G53972TI	5321.2505	0.2727272727272727(6/22)	636	VTQVYAEN[GNO:G53972TI]GTVLQGSTVASVYK	0.045454545454545456(1/22)	0.045454545454545456(1/22)	281512	1331.0693	0.01867816091954023(13/696)	371397	40	0.09090909090909091(2/22)	37	4	controllerType=0 controllerNumber=1 scan=281512	Specific	0.09090909090909091(2/22)	605.44	33.9965	605.44	0	0.08421052631578947(24/285)	./2024-03-01_OAMP56-DI_IO25_3Th-defaultcs2_Ast4m...DIA_EnrichedPlasma_NCE27_Gradient40_01_185.raw/2024-03-01_OAMP56-DI_IO25_3Th-defaultcs2_Ast4m...DIA_EnrichedPlasma_NCE27_Gradient40_01_185.raw.xlsx	317	8364	Ast4m...DIA_EnrichedPlasma_NCE27_Gradient40_01_185.raw.xlsx	0.045454545454545456(1/22)	K.VTQVYAEN[+3007.058]GTVLQGSTVASVYK.G
510287:3	0.9	1247264	4037.8456	502.63	EnrichedPlasma	NCE27	0(0/2)	1	8.25	HexNAc(2)Hex(6)	4	&gt;ca|NX_P01024-1-CAN|CO3_HUMAN Complement C3 OS=Homo sapiens OX=9606 GN=C3 IF=1 CO=2.00E+11 pg/l CS=ms	Ast4m...EnrichedPlasma_NCE27_Gradient40	4	N[+1378]	D:\Projects\Astral\00_worddoc_and_powerpoints\BioRxiv\naturecoms\SupplementalFile_S11\SupplementalFile_S11\DemoData\smallMGF_annotatorTest.mgf	2024-03-01_oamp56-di_io25_3th-defaultcs2_ast4ms_dia_enrichedplasma_nce27_gradient40_01_185.ScanId;v=1;d1=281515.281515.	G74112GC	4037.8418	0.4166666666666667(10/24)	198	TVLTPATNHMGN[GNO:G74112GC]VTFTIPANREFK	0.16666666666666666(4/24)	0.08333333333333333(2/24)	281515	1346.6201	0.013888888888888888(1/72)	330634	40	0.041666666666666664(1/24)	240	3	controllerType=0 controllerNumber=1 scan=281515	Specific	0.125(3/24)	502.63	33.9968	571.81	0	0.24242424242424243(16/66)	./2024-03-01_OAMP56-DI_IO25_3Th-defaultcs2_Ast4m...DIA_EnrichedPlasma_NCE27_Gradient40_01_185.raw/2024-03-01_OAMP56-DI_IO25_3Th-defaultcs2_Ast4m...DIA_EnrichedPlasma_NCE27_Gradient40_01_185.raw.xlsx	74	7572	Ast4m...DIA_EnrichedPlasma_NCE27_Gradient40_01_185.raw.xlsx	0.16666666666666666(4/24)	K.TVLTPATNHMGN[+1378.476]VTFTIPANREFK.S
510427:4	2.1	1241007	3875.7972	689.82	EnrichedPlasma	NCE27	0(0/2)	1	13.05	HexNAc(2)Hex(5)	4	&gt;ca|NX_P01024-1-CAN|CO3_HUMAN Complement C3 OS=Homo sapiens OX=9606 GN=C3 IF=1 CO=2.00E+11 pg/l CS=ms	Ast4m...EnrichedPlasma_NCE27_Gradient40	4	N[+1216]	D:\Projects\Astral\00_worddoc_and_powerpoints\BioRxiv\naturecoms\SupplementalFile_S11\SupplementalFile_S11\DemoData\smallMGF_annotatorTest.mgf	2024-03-01_oamp56-di_io25_3th-defaultcs2_ast4ms_dia_enrichedplasma_nce27_gradient40_01_185.ScanId;v=1;d1=281581.281581.	G44147IO	3875.7889	0.3333333333333333(8/24)	198	TVLTPATNHMGN[GNO:G44147IO]VTFTIPANREFK	0.08333333333333333(2/24)	0(0/24)	281581	969.7048	0.023809523809523808(2/84)	328622	40	0.20833333333333334(5/24)	240	4	controllerType=0 controllerNumber=1 scan=281581	Specific	0.041666666666666664(1/24)	689.82	34.0047	770.45	0	0.07017543859649122(4/57)	./2024-03-01_OAMP56-DI_IO25_3Th-defaultcs2_Ast4m...DIA_EnrichedPlasma_NCE27_Gradient40_01_185.raw/2024-03-01_OAMP56-DI_IO25_3Th-defaultcs2_Ast4m...DIA_EnrichedPlasma_NCE27_Gradient40_01_185.raw.xlsx	74	7483	Ast4m...DIA_EnrichedPlasma_NCE27_Gradient40_01_185.raw.xlsx	0(0/24)	K.TVLTPATNHMGN[+1216.423]VTFTIPANREFK.S
510428:4	0.5	1099715	3885.7635	247.41	EnrichedPlasma	NCE27	0(0/2)	1	5.27	HexNAc(2)Hex(5)	10	&gt;ca|NX_P01876-1-CAN|IGHA1_HUMAN Immunoglobulin heavy constant alpha 1 OS=Homo sapiens OX=9606 GN=IGHA1 IF=1 CO=1.30E+11 pg/l CS=ms	Ast4m...EnrichedPlasma_NCE27_Gradient40	4	C[+57], N[+1216]	D:\Projects\Astral\00_worddoc_and_powerpoints\BioRxiv\naturecoms\SupplementalFile_S11\SupplementalFile_S11\DemoData\smallMGF_annotatorTest.mgf	2024-03-01_oamp56-di_io25_3th-defaultcs2_ast4ms_dia_enrichedplasma_nce27_gradient40_01_185.ScanId;v=1;d1=281582.281582.	G44147IO	3885.7614	0.24(6/25)	2172	TIDRLAGKPTHVN[GNO:G44147IO]VSVVMAEVDGTC[+57.021]	0(0/25)	0.08(2/25)	281582	972.1963	0(0/84)	269384	40	0.12(3/25)	181	4	controllerType=0 controllerNumber=1 scan=281582	CRagged	0.04(1/25)	247.41	34.0048	247.41	0	0.07017543859649122(4/57)	./2024-03-01_OAMP56-DI_IO25_3Th-defaultcs2_Ast4m...DIA_EnrichedPlasma_NCE27_Gradient40_01_185.raw/2024-03-01_OAMP56-DI_IO25_3Th-defaultcs2_Ast4m...DIA_EnrichedPlasma_NCE27_Gradient40_01_185.raw.xlsx	328	5564	Ast4m...DIA_EnrichedPlasma_NCE27_Gradient40_01_185.raw.xlsx	0.04(1/25)	K.TIDRLAGKPTHVN[+1216.423]VSVVMAEVDGTC[+57.021].Y
510445:4	1.2	1256425	4240.9261	311.75	EnrichedPlasma	NCE27	0(0/2)	1	4.37	HexNAc(3)Hex(6)	4	&gt;ca|NX_P01024-1-CAN|CO3_HUMAN Complement C3 OS=Homo sapiens OX=9606 GN=C3 IF=1 CO=2.00E+11 pg/l CS=ms	Ast4m...EnrichedPlasma_NCE27_Gradient40	4	N[+1582]	D:\Projects\Astral\00_worddoc_and_powerpoints\BioRxiv\naturecoms\SupplementalFile_S11\SupplementalFile_S11\DemoData\smallMGF_annotatorTest.mgf	2024-03-01_oamp56-di_io25_3th-defaultcs2_ast4ms_dia_enrichedplasma_nce27_gradient40_01_185.ScanId;v=1;d1=281592.281592.	G03042JU	4240.9211	0.5(12/24)	198	TVLTPATNHMGN[GNO:G03042JU]VTFTIPANREFK	0.25(6/24)	0.16666666666666666(4/24)	281592	1060.987	0.006944444444444444(1/144)	333354	40	0.16666666666666666(4/24)	240	4	controllerType=0 controllerNumber=1 scan=281592	Specific	0.08333333333333333(2/24)	196.39	34.006	311.75	0	0.19230769230769232(15/78)	./2024-03-01_OAMP56-DI_IO25_3Th-defaultcs2_Ast4m...DIA_EnrichedPlasma_NCE27_Gradient40_01_185.raw/2024-03-01_OAMP56-DI_IO25_3Th-defaultcs2_Ast4m...DIA_EnrichedPlasma_NCE27_Gradient40_01_185.raw.xlsx	74	7716	Ast4m...DIA_EnrichedPlasma_NCE27_Gradient40_01_185.raw.xlsx	0.08333333333333333(2/24)	K.TVLTPATNHMGN[+1581.555]VTFTIPANREFK.S
510445:4	1.2	1256425	4240.9261	311.75	EnrichedPlasma	NCE27	0(0/2)	1	4.37	HexNAc(3)Hex(6)	4	&gt;ca|NX_P01024-1-CAN|CO3_HUMAN Complement C3 OS=Homo sapiens OX=9606 GN=C3 IF=1 CO=2.00E+11 pg/l CS=ms	Ast4m...EnrichedPlasma_NCE27_Gradient40	4	N[+1582]	D:\Projects\Astral\00_worddoc_and_powerpoints\BioRxiv\naturecoms\SupplementalFile_S11\SupplementalFile_S11\DemoData\smallMGF_annotatorTest.mgf	2024-03-01_oamp56-di_io25_3th-defaultcs2_ast4ms_dia_enrichedplasma_nce27_gradient40_01_185.ScanId;v=1;d1=281592.281592.	G89326DO	4240.9211	0.5(12/24)	198	TVLTPATNHMGN[GNO:G89326DO]VTFTIPANREFK	0.25(6/24)	0.16666666666666666(4/24)	281592	1060.987	0.00641025641025641(1/156)	333355	40	0.16666666666666666(4/24)	240	4	controllerType=0 controllerNumber=1 scan=281592	Specific	0.08333333333333333(2/24)	196.39	34.006	311.75	0	0.18518518518518517(15/81)	./2024-03-01_OAMP56-DI_IO25_3Th-defaultcs2_Ast4m...DIA_EnrichedPlasma_NCE27_Gradient40_01_185.raw/2024-03-01_OAMP56-DI_IO25_3Th-defaultcs2_Ast4m...DIA_EnrichedPlasma_NCE27_Gradient40_01_185.raw.xlsx	74	7717	Ast4m...DIA_EnrichedPlasma_NCE27_Gradient40_01_185.raw.xlsx	0.08333333333333333(2/24)	K.TVLTPATNHMGN[+1581.555]VTFTIPANREFK.S
510450:5	1.5	1881969	5366.3145	290.08	EnrichedPlasma	NCE27	0(0/2)	1	4.83	HexNAc(5)Hex(6)NeuAc(3)	5	&gt;ca|NX_P02765-1-CAN|FETUA_HUMAN Alpha-2-HS-glycoprotein OS=Homo sapiens OX=9606 GN=AHSG IF=1 CO=1.10E+11 pg/l CS=ms	Ast4m...EnrichedPlasma_NCE27_Gradient40	4	C[+57]*2, N[+2861]	D:\Projects\Astral\00_worddoc_and_powerpoints\BioRxiv\naturecoms\SupplementalFile_S11\SupplementalFile_S11\DemoData\smallMGF_annotatorTest.mgf	2024-03-01_oamp56-di_io25_3th-defaultcs2_ast4ms_dia_enrichedplasma_nce27_gradient40_01_185.ScanId;v=1;d1=281595.281595.	G40135HT	5366.3065	0.5454545454545454(12/22)	2885	KVC[+57.021]QDC[+57.021]PLLAPLN[GNO:G40135HT]DTRVVHAAK	0.09090909090909091(2/22)	0.13636363636363635(3/22)	281595	1074.0687	0.01(3/300)	542082	40	0.22727272727272727(5/22)	148	5	controllerType=0 controllerNumber=1 scan=281595	Specific	0.09090909090909091(2/22)	290.08	34.0063	290.08	0	0.0784313725490196(8/102)	./2024-03-01_OAMP56-DI_IO25_3Th-defaultcs2_Ast4m...DIA_EnrichedPlasma_NCE27_Gradient40_01_185.raw/2024-03-01_OAMP56-DI_IO25_3Th-defaultcs2_Ast4m...DIA_EnrichedPlasma_NCE27_Gradient40_01_185.raw.xlsx	144	13541	Ast4m...DIA_EnrichedPlasma_NCE27_Gradient40_01_185.raw.xlsx	0.045454545454545456(1/22)	R.KVC[+57.021]QDC[+57.021]PLLAPLN[+2861.000]DTRVVHAAK.A
510463:3	0.8	1420975	3417.5955	512.58	EnrichedPlasma	NCE27	0(0/2)	1	8.34	HexNAc(4)Hex(5)	2	&gt;ca|NX_P00738-1-CAN|HPT_HUMAN Haptoglobin OS=Homo sapiens OX=9606 GN=HP IF=1 CO=1.00E+11 pg/l CS=ms	Ast4m...EnrichedPlasma_NCE27_Gradient40	4	N[+1623]	D:\Projects\Astral\00_worddoc_and_powerpoints\BioRxiv\naturecoms\SupplementalFile_S11\SupplementalFile_S11\DemoData\smallMGF_annotatorTest.mgf	2024-03-01_oamp56-di_io25_3th-defaultcs2_ast4ms_dia_enrichedplasma_nce27_gradient40_01_185.ScanId;v=1;d1=281604.281604.	G17434DR	3417.5929	0.75(12/16)	634	VVLHPN[GNO:G17434DR]YSQVDIGLIK	0.1875(3/16)	0.125(2/16)	281604	1139.87	0.010101010101010102(1/99)	376403	40	0.3125(5/16)	286	3	controllerType=0 controllerNumber=1 scan=281604	Specific	0.125(2/16)	512.58	34.0074	557.03	0	0.11594202898550725(8/69)	./2024-03-01_OAMP56-DI_IO25_3Th-defaultcs2_Ast4m...DIA_EnrichedPlasma_NCE27_Gradient40_01_185.raw/2024-03-01_OAMP56-DI_IO25_3Th-defaultcs2_Ast4m...DIA_EnrichedPlasma_NCE27_Gradient40_01_185.raw.xlsx	236	8685	Ast4m...DIA_EnrichedPlasma_NCE27_Gradient40_01_185.raw.xlsx	0.125(2/16)	K.VVLHPN[+1622.582]YSQVDIGLIK.L
510464:3	-5.4	1239152	3472.5675	272.28	EnrichedPlasma	NCE27	0(0/2)	1	3.79	HexNAc(2)Hex(5)	4	&gt;ca|NX_P01024-1-CAN|CO3_HUMAN Complement C3 OS=Homo sapiens OX=9606 GN=C3 IF=1 CO=2.00E+11 pg/l CS=ms	Ast4m...EnrichedPlasma_NCE27_Gradient40	4	N[+1216]	D:\Projects\Astral\00_worddoc_and_powerpoints\BioRxiv\naturecoms\SupplementalFile_S11\SupplementalFile_S11\DemoData\smallMGF_annotatorTest.mgf	2024-03-01_oamp56-di_io25_3th-defaultcs2_ast4ms_dia_enrichedplasma_nce27_gradient40_01_185.ScanId;v=1;d1=281605.281605.	G44147IO	3471.583	0.6190476190476191(13/21)	198	TVLTPATNHMGN[GNO:G44147IO]VTFTIPANR	0.14285714285714285(3/21)	0.23809523809523808(5/21)	281605	1158.194	0.015873015873015872(1/63)	327952	40	0.3333333333333333(7/21)	240	3	controllerType=0 controllerNumber=1 scan=281605	Specific	0.19047619047619047(4/21)	272.28	34.0076	272.28	1	0.12280701754385964(7/57)	./2024-03-01_OAMP56-DI_IO25_3Th-defaultcs2_Ast4m...DIA_EnrichedPlasma_NCE27_Gradient40_01_185.raw/2024-03-01_OAMP56-DI_IO25_3Th-defaultcs2_Ast4m...DIA_EnrichedPlasma_NCE27_Gradient40_01_185.raw.xlsx	74	7469	Ast4m...DIA_EnrichedPlasma_NCE27_Gradient40_01_185.raw.xlsx	0.19047619047619047(4/21)	K.TVLTPATNHMGN[+1216.423]VTFTIPANR.E
510470:4	-5.7	1260328	4745.0921	383.29	EnrichedPlasma	NCE27	0(0/2)	1	6.88	HexNAc(5)Hex(3)NeuAc(2)	4	&gt;ca|NX_P01024-1-CAN|CO3_HUMAN Complement C3 OS=Homo sapiens OX=9606 GN=C3 IF=1 CO=2.00E+11 pg/l CS=ms	Ast4m...EnrichedPlasma_NCE27_Gradient40	4	N[+2084]	D:\Projects\Astral\00_worddoc_and_powerpoints\BioRxiv\naturecoms\SupplementalFile_S11\SupplementalFile_S11\DemoData\smallMGF_annotatorTest.mgf	2024-03-01_oamp56-di_io25_3th-defaultcs2_ast4ms_dia_enrichedplasma_nce27_gradient40_01_185.ScanId;v=1;d1=281609.281609.		4743.1122	0.7083333333333334(17/24)	198	TVLTPATNHMGN[+2083.746]VTFTIPANREFK	0.2916666666666667(7/24)	0.16666666666666666(4/24)	281609	1187.0285		334805	40	0.4583333333333333(11/24)	240	4	controllerType=0 controllerNumber=1 scan=281609	Specific	0.25(6/24)	22.52	34.0081	477.71	2		./2024-03-01_OAMP56-DI_IO25_3Th-defaultcs2_Ast4m...DIA_EnrichedPlasma_NCE27_Gradient40_01_185.raw/2024-03-01_OAMP56-DI_IO25_3Th-defaultcs2_Ast4m...DIA_EnrichedPlasma_NCE27_Gradient40_01_185.raw.xlsx	74	7770	Ast4m...DIA_EnrichedPlasma_NCE27_Gradient40_01_185.raw.xlsx	0.125(3/24)	K.TVLTPATNHMGN[+2083.746]VTFTIPANREFK.S
510469:3	3.6	1264472	3552.6996	340.49	EnrichedPlasma	NCE27	0(0/2)	1	3.95	HexNAc(2)Hex(3)	4	&gt;ca|NX_P01024-1-CAN|CO3_HUMAN Complement C3 OS=Homo sapiens OX=9606 GN=C3 IF=1 CO=2.00E+11 pg/l CS=ms	Ast4m...EnrichedPlasma_NCE27_Gradient40	4	N[+892]	D:\Projects\Astral\00_worddoc_and_powerpoints\BioRxiv\naturecoms\SupplementalFile_S11\SupplementalFile_S11\DemoData\smallMGF_annotatorTest.mgf	2024-03-01_oamp56-di_io25_3th-defaultcs2_ast4ms_dia_enrichedplasma_nce27_gradient40_01_185.ScanId;v=1;d1=281609.281609.	G21458SP	3551.6833	0.5(12/24)	198	TVLTPATNHMGN[GNO:G21458SP]VTFTIPANREFK	0.16666666666666666(4/24)	0.16666666666666666(4/24)	281609	1184.9047	0.022222222222222223(1/45)	336453	40	0.20833333333333334(5/24)	240	3	controllerType=0 controllerNumber=1 scan=281609	Specific	0.16666666666666666(4/24)	340.49	34.0081	340.49	1	0.20512820512820512(8/39)	./2024-03-01_OAMP56-DI_IO25_3Th-defaultcs2_Ast4m...DIA_EnrichedPlasma_NCE27_Gradient40_01_185.raw/2024-03-01_OAMP56-DI_IO25_3Th-defaultcs2_Ast4m...DIA_EnrichedPlasma_NCE27_Gradient40_01_185.raw.xlsx	74	7824	Ast4m...DIA_EnrichedPlasma_NCE27_Gradient40_01_185.raw.xlsx	0.125(3/24)	K.TVLTPATNHMGN[+892.317]VTFTIPANREFK.S
510477:3	-4.6	1244336	3634.6225	556.16	EnrichedPlasma	NCE27	0.5(1/2)	1	8.08	HexNAc(2)Hex(6)	4	&gt;ca|NX_P01024-1-CAN|CO3_HUMAN Complement C3 OS=Homo sapiens OX=9606 GN=C3 IF=1 CO=2.00E+11 pg/l CS=ms	Ast4m...EnrichedPlasma_NCE27_Gradient40	4	N[+1378]	D:\Projects\Astral\00_worddoc_and_powerpoints\BioRxiv\naturecoms\SupplementalFile_S11\SupplementalFile_S11\DemoData\smallMGF_annotatorTest.mgf	2024-03-01_oamp56-di_io25_3th-defaultcs2_ast4ms_dia_enrichedplasma_nce27_gradient40_01_185.ScanId;v=1;d1=281615.281615.	G74112GC	3633.6358	0.5714285714285714(12/21)	198	TVLTPATNHMGN[GNO:G74112GC]VTFTIPANR	0.047619047619047616(1/21)	0.14285714285714285(3/21)	281615	1212.2123	0.013888888888888888(1/72)	329404	40	0.23809523809523808(5/21)	240	3	controllerType=0 controllerNumber=1 scan=281615	Specific	0(0/21)	556.16	34.009	556.16	1	0.16666666666666666(11/66)	./2024-03-01_OAMP56-DI_IO25_3Th-defaultcs2_Ast4m...DIA_EnrichedPlasma_NCE27_Gradient40_01_185.raw/2024-03-01_OAMP56-DI_IO25_3Th-defaultcs2_Ast4m...DIA_EnrichedPlasma_NCE27_Gradient40_01_185.raw.xlsx	74	7521	Ast4m...DIA_EnrichedPlasma_NCE27_Gradient40_01_185.raw.xlsx	0.23809523809523808(5/21)	K.TVLTPATNHMGN[+1378.476]VTFTIPANR.E
510480:3	0.4	1284498	3685.525	384.19	EnrichedPlasma	NCE27	0(0/2)	1	8.01	HexNAc(4)Hex(5)NeuAc(1)	5	&gt;ca|NX_P02765-1-CAN|FETUA_HUMAN Alpha-2-HS-glycoprotein OS=Homo sapiens OX=9606 GN=AHSG IF=1 CO=1.10E+11 pg/l CS=ms	Ast4m...EnrichedPlasma_NCE27_Gradient40	4	C[+57]*2, N[+1914]	D:\Projects\Astral\00_worddoc_and_powerpoints\BioRxiv\naturecoms\SupplementalFile_S11\SupplementalFile_S11\DemoData\smallMGF_annotatorTest.mgf	2024-03-01_oamp56-di_io25_3th-defaultcs2_ast4ms_dia_enrichedplasma_nce27_gradient40_01_185.ScanId;v=1;d1=281618.281618.	G43728NL	3685.5236	0.6(9/15)	2885	VC[+57.021]QDC[+57.021]PLLAPLN[GNO:G43728NL]DTR	0.2(3/15)	0.26666666666666666(4/15)	281618	1229.1799	0.02962962962962963(4/135)	340070	40	0.13333333333333333(2/15)	148	3	controllerType=0 controllerNumber=1 scan=281618	Specific	0.2(3/15)	384.19	34.0094	389.28	0	0.17117117117117117(19/111)	./2024-03-01_OAMP56-DI_IO25_3Th-defaultcs2_Ast4m...DIA_EnrichedPlasma_NCE27_Gradient40_01_185.raw/2024-03-01_OAMP56-DI_IO25_3Th-defaultcs2_Ast4m...DIA_EnrichedPlasma_NCE27_Gradient40_01_185.raw.xlsx	145	7913	Ast4m...DIA_EnrichedPlasma_NCE27_Gradient40_01_185.raw.xlsx	0.06666666666666667(1/15)	K.VC[+57.021]QDC[+57.021]PLLAPLN[+1913.677]DTR.V
510489:4	1	1551521	5148.2819	431.85	EnrichedPlasma	NCE27	0(0/2)	1	7.9	HexNAc(5)Hex(6)dHex(1)NeuAc(1)	24	&gt;ca|NX_P05090-1-CAN|APOD_HUMAN Apolipoprotein D OS=Homo sapiens OX=9606 GN=APOD IF=1 CO=9.00E+10 pg/l CS=ms	Ast4m...EnrichedPlasma_NCE27_Gradient40	4	N[+2425]	D:\Projects\Astral\00_worddoc_and_powerpoints\BioRxiv\naturecoms\SupplementalFile_S11\SupplementalFile_S11\DemoData\smallMGF_annotatorTest.mgf	2024-03-01_oamp56-di_io25_3th-defaultcs2_ast4ms_dia_enrichedplasma_nce27_gradient40_01_185.ScanId;v=1;d1=281623.281623.	G19992GW	5148.2769	0.5(13/26)	1888	ADGTVNQIEGEATPVN[GNO:G19992GW]LTEPAKLEVK	0.15384615384615385(4/26)	0.19230769230769232(5/26)	281623	1287.8259	0.03125(18/576)	413929	40	0.23076923076923078(6/26)	86	4	controllerType=0 controllerNumber=1 scan=281623	Specific	0.15384615384615385(4/26)	431.85	34.01	431.85	0	0.07456140350877193(17/228)	./2024-03-01_OAMP56-DI_IO25_3Th-defaultcs2_Ast4m...DIA_EnrichedPlasma_NCE27_Gradient40_01_185.raw/2024-03-01_OAMP56-DI_IO25_3Th-defaultcs2_Ast4m...DIA_EnrichedPlasma_NCE27_Gradient40_01_185.raw.xlsx	83	10008	Ast4m...DIA_EnrichedPlasma_NCE27_Gradient40_01_185.raw.xlsx	0.07692307692307693(2/26)	R.ADGTVNQIEGEATPVN[+2424.867]LTEPAKLEVK.F
510503:4	1.9	1407095	5321.2604	709.84	EnrichedPlasma	NCE27	0(0/2)	1	12.36	HexNAc(5)Hex(6)dHex(1)NeuAc(3)	33	&gt;ca|NX_P27169-1-CAN|PON1_HUMAN Serum paraoxonase/arylesterase 1 OS=Homo sapiens OX=9606 GN=PON1 IF=1 CO=1.70E+10 pg/l CS=ms	Ast4m...EnrichedPlasma_NCE27_Gradient40	4	N[+3007]	D:\Projects\Astral\00_worddoc_and_powerpoints\BioRxiv\naturecoms\SupplementalFile_S11\SupplementalFile_S11\DemoData\smallMGF_annotatorTest.mgf	2024-03-01_oamp56-di_io25_3th-defaultcs2_ast4ms_dia_enrichedplasma_nce27_gradient40_01_185.ScanId;v=1;d1=281631.281631.	G53972TI	5321.2505	0.5(11/22)	636	VTQVYAEN[GNO:G53972TI]GTVLQGSTVASVYK	0.09090909090909091(2/22)	0.045454545454545456(1/22)	281631	1331.0706	0.035919540229885055(25/696)	371396	40	0.18181818181818182(4/22)	37	4	controllerType=0 controllerNumber=1 scan=281631	Specific	0.045454545454545456(1/22)	709.84	34.0109	732.27	0	0.06666666666666667(19/285)	./2024-03-01_OAMP56-DI_IO25_3Th-defaultcs2_Ast4m...DIA_EnrichedPlasma_NCE27_Gradient40_01_185.raw/2024-03-01_OAMP56-DI_IO25_3Th-defaultcs2_Ast4m...DIA_EnrichedPlasma_NCE27_Gradient40_01_185.raw.xlsx	317	8363	Ast4m...DIA_EnrichedPlasma_NCE27_Gradient40_01_185.raw.xlsx	0.2727272727272727(6/22)	K.VTQVYAEN[+3007.058]GTVLQGSTVASVYK.G
510506:3	0.5	1247279	4037.8438	441.48	EnrichedPlasma	NCE27	0(0/2)	1	6.73	HexNAc(2)Hex(6)	4	&gt;ca|NX_P01024-1-CAN|CO3_HUMAN Complement C3 OS=Homo sapiens OX=9606 GN=C3 IF=1 CO=2.00E+11 pg/l CS=ms	Ast4m...EnrichedPlasma_NCE27_Gradient40	4	N[+1378]	D:\Projects\Astral\00_worddoc_and_powerpoints\BioRxiv\naturecoms\SupplementalFile_S11\SupplementalFile_S11\DemoData\smallMGF_annotatorTest.mgf	2024-03-01_oamp56-di_io25_3th-defaultcs2_ast4ms_dia_enrichedplasma_nce27_gradient40_01_185.ScanId;v=1;d1=281633.281633.	G74112GC	4037.8418	0.4583333333333333(11/24)	198	TVLTPATNHMGN[GNO:G74112GC]VTFTIPANREFK	0.041666666666666664(1/24)	0.08333333333333333(2/24)	281633	1346.6194	0.013888888888888888(1/72)	330649	40	0.3333333333333333(8/24)	240	3	controllerType=0 controllerNumber=1 scan=281633	Specific	0.125(3/24)	441.48	34.0111	456.17	0	0.15151515151515152(10/66)	./2024-03-01_OAMP56-DI_IO25_3Th-defaultcs2_Ast4m...DIA_EnrichedPlasma_NCE27_Gradient40_01_185.raw/2024-03-01_OAMP56-DI_IO25_3Th-defaultcs2_Ast4m...DIA_EnrichedPlasma_NCE27_Gradient40_01_185.raw.xlsx	74	7587	Ast4m...DIA_EnrichedPlasma_NCE27_Gradient40_01_185.raw.xlsx	0.08333333333333333(2/24)	K.TVLTPATNHMGN[+1378.476]VTFTIPANREFK.S
510613:4	0.7	1247252	4037.8448	733.61	EnrichedPlasma	NCE27	0(0/2)	1	14.2	HexNAc(2)Hex(6)	4	&gt;ca|NX_P01024-1-CAN|CO3_HUMAN Complement C3 OS=Homo sapiens OX=9606 GN=C3 IF=1 CO=2.00E+11 pg/l CS=ms	Ast4m...EnrichedPlasma_NCE27_Gradient40	4	N[+1378]	D:\Projects\Astral\00_worddoc_and_powerpoints\BioRxiv\naturecoms\SupplementalFile_S11\SupplementalFile_S11\DemoData\smallMGF_annotatorTest.mgf	2024-03-01_oamp56-di_io25_3th-defaultcs2_ast4ms_dia_enrichedplasma_nce27_gradient40_01_185.ScanId;v=1;d1=281683.281683.	G74112GC	4037.8418	0.4166666666666667(10/24)	198	TVLTPATNHMGN[GNO:G74112GC]VTFTIPANREFK	0(0/24)	0.125(3/24)	281683	1010.2167	0.020833333333333332(2/96)	330622	40	0.25(6/24)	240	4	controllerType=0 controllerNumber=1 scan=281683	Specific	0.20833333333333334(5/24)	733.61	34.0173	801.54	0	0.12121212121212122(8/66)	./2024-03-01_OAMP56-DI_IO25_3Th-defaultcs2_Ast4m...DIA_EnrichedPlasma_NCE27_Gradient40_01_185.raw/2024-03-01_OAMP56-DI_IO25_3Th-defaultcs2_Ast4m...DIA_EnrichedPlasma_NCE27_Gradient40_01_185.raw.xlsx	74	7560	Ast4m...DIA_EnrichedPlasma_NCE27_Gradient40_01_185.raw.xlsx	0.125(3/24)	K.TVLTPATNHMGN[+1378.476]VTFTIPANREFK.S
510614:4	0.7	1247260	4037.8448	616.87	EnrichedPlasma	NCE27	0(0/2)	1	11.2	HexNAc(2)Hex(6)	4	&gt;ca|NX_P01024-1-CAN|CO3_HUMAN Complement C3 OS=Homo sapiens OX=9606 GN=C3 IF=1 CO=2.00E+11 pg/l CS=ms	Ast4m...EnrichedPlasma_NCE27_Gradient40	4	N[+1378]	D:\Projects\Astral\00_worddoc_and_powerpoints\BioRxiv\naturecoms\SupplementalFile_S11\SupplementalFile_S11\DemoData\smallMGF_annotatorTest.mgf	2024-03-01_oamp56-di_io25_3th-defaultcs2_ast4ms_dia_enrichedplasma_nce27_gradient40_01_185.ScanId;v=1;d1=281684.281684.	G74112GC	4037.8418	0.4583333333333333(11/24)	198	TVLTPATNHMGN[GNO:G74112GC]VTFTIPANREFK	0.08333333333333333(2/24)	0.25(6/24)	281684	1010.2167	0.03125(3/96)	330630	40	0.08333333333333333(2/24)	240	4	controllerType=0 controllerNumber=1 scan=281684	Specific	0.125(3/24)	616.87	34.0174	656.91	0	0.09090909090909091(6/66)	./2024-03-01_OAMP56-DI_IO25_3Th-defaultcs2_Ast4m...DIA_EnrichedPlasma_NCE27_Gradient40_01_185.raw/2024-03-01_OAMP56-DI_IO25_3Th-defaultcs2_Ast4m...DIA_EnrichedPlasma_NCE27_Gradient40_01_185.raw.xlsx	74	7568	Ast4m...DIA_EnrichedPlasma_NCE27_Gradient40_01_185.raw.xlsx	0.16666666666666666(4/24)	K.TVLTPATNHMGN[+1378.476]VTFTIPANREFK.S
510615:4	-6.8	1220219	4061.8255	162.81	EnrichedPlasma	NCE27	0(0/2)	1	2.43	HexNAc(3)Hex(3)NeuAc(1)	4	&gt;ca|NX_P01024-1-CAN|CO3_HUMAN Complement C3 OS=Homo sapiens OX=9606 GN=C3 IF=1 CO=2.00E+11 pg/l CS=ms	Ast4m...EnrichedPlasma_NCE27_Gradient40	4	M[+16], N[+1386]	D:\Projects\Astral\00_worddoc_and_powerpoints\BioRxiv\naturecoms\SupplementalFile_S11\SupplementalFile_S11\DemoData\smallMGF_annotatorTest.mgf	2024-03-01_oamp56-di_io25_3th-defaultcs2_ast4ms_dia_enrichedplasma_nce27_gradient40_01_185.ScanId;v=1;d1=281685.281685.	G21753KL	4061.853	0.5(12/24)	198	TVLTPATNHM[+15.995]GN[GNO:G21753KL]VTFTIPANREFK	0.08333333333333333(2/24)	0.125(3/24)	281685	1016.2118	0.023809523809523808(2/84)	320488	40	0.16666666666666666(4/24)	240	4	controllerType=0 controllerNumber=1 scan=281685	Specific	0.20833333333333334(5/24)	162.81	34.0175	222.46	0	0.25396825396825395(16/63)	./2024-03-01_OAMP56-DI_IO25_3Th-defaultcs2_Ast4m...DIA_EnrichedPlasma_NCE27_Gradient40_01_185.raw/2024-03-01_OAMP56-DI_IO25_3Th-defaultcs2_Ast4m...DIA_EnrichedPlasma_NCE27_Gradient40_01_185.raw.xlsx	74	7042	Ast4m...DIA_EnrichedPlasma_NCE27_Gradient40_01_185.raw.xlsx	0.125(3/24)	K.TVLTPATNHM[+15.995]GN[+1386.492]VTFTIPANREFK.S
510632:5	2.3	508099	5256.2999	144.82	EnrichedPlasma	NCE27	0(0/2)	1	2.63	HexNAc(4)Hex(5)NeuAc(1)	1	&gt;ca|NX_P02787-1-CAN|TRFE_HUMAN Serotransferrin OS=Homo sapiens OX=9606 GN=TF IF=1 CO=9.80E+10 pg/l CS=ms	Ast4m...EnrichedPlasma_NCE27_Gradient40	4	C[+57]*2, N[+1914]	D:\Projects\Astral\00_worddoc_and_powerpoints\BioRxiv\naturecoms\SupplementalFile_S11\SupplementalFile_S11\DemoData\smallMGF_annotatorTest.mgf	2024-03-01_oamp56-di_io25_3th-defaultcs2_ast4ms_dia_enrichedplasma_nce27_gradient40_01_185.ScanId;v=1;d1=281693.281693.	G43728NL	5256.2877	0.5(14/28)	170	ILRQQQHLFGSN[GNO:G43728NL]VTDC[+57.021]SGNFC[+57.021]LFRSETK	0.25(7/28)	0.10714285714285714(3/28)	281693	1052.0658	0.017777777777777778(4/225)	124301	40	0.14285714285714285(4/28)	310	5	controllerType=0 controllerNumber=1 scan=281693	Specific	0.03571428571428571(1/28)	144.82	34.0184	289.61	0	0.16216216216216217(18/111)	./2024-03-01_OAMP56-DI_IO25_3Th-defaultcs2_Ast4m...DIA_EnrichedPlasma_NCE27_Gradient40_01_185.raw/2024-03-01_OAMP56-DI_IO25_3Th-defaultcs2_Ast4m...DIA_EnrichedPlasma_NCE27_Gradient40_01_185.raw.xlsx	619	2600	Ast4m...DIA_EnrichedPlasma_NCE27_Gradient40_01_185.raw.xlsx	0.17857142857142858(5/28)	K.ILRQQQHLFGSN[+1913.677]VTDC[+57.021]SGNFC[+57.021]LFRSETK.D
510646:3	-2.5	1236728	3310.5253	261.71	EnrichedPlasma	NCE27	0(0/2)	1	3.88	HexNAc(2)Hex(4)	4	&gt;ca|NX_P01024-1-CAN|CO3_HUMAN Complement C3 OS=Homo sapiens OX=9606 GN=C3 IF=1 CO=2.00E+11 pg/l CS=ms	Ast4m...EnrichedPlasma_NCE27_Gradient40	4	N[+1054]	D:\Projects\Astral\00_worddoc_and_powerpoints\BioRxiv\naturecoms\SupplementalFile_S11\SupplementalFile_S11\DemoData\smallMGF_annotatorTest.mgf	2024-03-01_oamp56-di_io25_3th-defaultcs2_ast4ms_dia_enrichedplasma_nce27_gradient40_01_185.ScanId;v=1;d1=281702.281702.	G69449MU	3309.5302	0.38095238095238093(8/21)	198	TVLTPATNHMGN[GNO:G69449MU]VTFTIPANR	0.09523809523809523(2/21)	0.047619047619047616(1/21)	281702	1104.18	0.018518518518518517(1/54)	327139	40	0.19047619047619047(4/21)	240	3	controllerType=0 controllerNumber=1 scan=281702	Specific	0.09523809523809523(2/21)	122.42	34.0194	261.71	1	0.1875(9/48)	./2024-03-01_OAMP56-DI_IO25_3Th-defaultcs2_Ast4m...DIA_EnrichedPlasma_NCE27_Gradient40_01_185.raw/2024-03-01_OAMP56-DI_IO25_3Th-defaultcs2_Ast4m...DIA_EnrichedPlasma_NCE27_Gradient40_01_185.raw.xlsx	74	7425	Ast4m...DIA_EnrichedPlasma_NCE27_Gradient40_01_185.raw.xlsx	0.14285714285714285(3/21)	K.TVLTPATNHMGN[+1054.370]VTFTIPANR.E
510674:3	0	1264474	3551.6834	206.51	EnrichedPlasma	NCE27	0(0/2)	1	3.47	HexNAc(2)Hex(3)	4	&gt;ca|NX_P01024-1-CAN|CO3_HUMAN Complement C3 OS=Homo sapiens OX=9606 GN=C3 IF=1 CO=2.00E+11 pg/l CS=ms	Ast4m...EnrichedPlasma_NCE27_Gradient40	4	N[+892]	D:\Projects\Astral\00_worddoc_and_powerpoints\BioRxiv\naturecoms\SupplementalFile_S11\SupplementalFile_S11\DemoData\smallMGF_annotatorTest.mgf	2024-03-01_oamp56-di_io25_3th-defaultcs2_ast4ms_dia_enrichedplasma_nce27_gradient40_01_185.ScanId;v=1;d1=281720.281720.	G21458SP	3551.6833	0.4166666666666667(10/24)	198	TVLTPATNHMGN[GNO:G21458SP]VTFTIPANREFK	0.125(3/24)	0.041666666666666664(1/24)	281720	1184.566	0(0/45)	336455	40	0.20833333333333334(5/24)	240	3	controllerType=0 controllerNumber=1 scan=281720	Specific	0.041666666666666664(1/24)	129.75	34.0215	246.41	0	0.2564102564102564(10/39)	./2024-03-01_OAMP56-DI_IO25_3Th-defaultcs2_Ast4m...DIA_EnrichedPlasma_NCE27_Gradient40_01_185.raw/2024-03-01_OAMP56-DI_IO25_3Th-defaultcs2_Ast4m...DIA_EnrichedPlasma_NCE27_Gradient40_01_185.raw.xlsx	74	7826	Ast4m...DIA_EnrichedPlasma_NCE27_Gradient40_01_185.raw.xlsx	0.08333333333333333(2/24)	K.TVLTPATNHMGN[+892.317]VTFTIPANREFK.S
510683:4	-1.8	1742931	4892.9764	176.53	EnrichedPlasma	NCE27	0(0/2)	1	2.18	HexNAc(5)Hex(5)dHex(1)NeuAc(2)	3	&gt;ca|NX_P01871-1-CAN|IGHM_HUMAN Immunoglobulin heavy constant mu OS=Homo sapiens OX=9606 GN=IGHM IF=1 CO=1.10E+11 pg/l CS=ms	Ast4m...EnrichedPlasma_NCE27_Gradient40	4	C[+57], N[+2554]	D:\Projects\Astral\00_worddoc_and_powerpoints\BioRxiv\naturecoms\SupplementalFile_S11\SupplementalFile_S11\DemoData\smallMGF_annotatorTest.mgf	2024-03-01_oamp56-di_io25_3th-defaultcs2_ast4ms_dia_enrichedplasma_nce27_gradient40_01_185.ScanId;v=1;d1=281726.281726.	G75079FY	4892.9852	0.2857142857142857(6/21)	3098	GLTFQQN[GNO:G75079FY]ASSMC[+57.021]VPDQDTAIR	0.09523809523809523(2/21)	0(0/21)	281726	1223.9996	0.015(9/600)	487452	40	0.14285714285714285(3/21)	412	4	controllerType=0 controllerNumber=1 scan=281726	Specific	0.047619047619047616(1/21)	123.89	34.0222	176.53	0	0.07555555555555556(17/225)	./2024-03-01_OAMP56-DI_IO25_3Th-defaultcs2_Ast4m...DIA_EnrichedPlasma_NCE27_Gradient40_01_185.raw/2024-03-01_OAMP56-DI_IO25_3Th-defaultcs2_Ast4m...DIA_EnrichedPlasma_NCE27_Gradient40_01_185.raw.xlsx	203	11783	Ast4m...DIA_EnrichedPlasma_NCE27_Gradient40_01_185.raw.xlsx	0(0/21)	R.GLTFQQN[+2553.910]ASSMC[+57.021]VPDQDTAIR.V
510683:4	-1.8	1742931	4892.9764	176.53	EnrichedPlasma	NCE27	0(0/2)	1	2.18	HexNAc(5)Hex(5)dHex(1)NeuAc(2)	3	&gt;ca|NX_P01871-1-CAN|IGHM_HUMAN Immunoglobulin heavy constant mu OS=Homo sapiens OX=9606 GN=IGHM IF=1 CO=1.10E+11 pg/l CS=ms	Ast4m...EnrichedPlasma_NCE27_Gradient40	4	C[+57], N[+2554]	D:\Projects\Astral\00_worddoc_and_powerpoints\BioRxiv\naturecoms\SupplementalFile_S11\SupplementalFile_S11\DemoData\smallMGF_annotatorTest.mgf	2024-03-01_oamp56-di_io25_3th-defaultcs2_ast4ms_dia_enrichedplasma_nce27_gradient40_01_185.ScanId;v=1;d1=281726.281726.	G28536BG	4892.9852	0.2857142857142857(6/21)	3098	GLTFQQN[GNO:G28536BG]ASSMC[+57.021]VPDQDTAIR	0.09523809523809523(2/21)	0(0/21)	281726	1223.9996	0.013333333333333334(8/600)	487453	40	0.14285714285714285(3/21)	412	4	controllerType=0 controllerNumber=1 scan=281726	Specific	0.047619047619047616(1/21)	123.89	34.0222	176.53	0	0.0759493670886076(18/237)	./2024-03-01_OAMP56-DI_IO25_3Th-defaultcs2_Ast4m...DIA_EnrichedPlasma_NCE27_Gradient40_01_185.raw/2024-03-01_OAMP56-DI_IO25_3Th-defaultcs2_Ast4m...DIA_EnrichedPlasma_NCE27_Gradient40_01_185.raw.xlsx	203	11784	Ast4m...DIA_EnrichedPlasma_NCE27_Gradient40_01_185.raw.xlsx	0(0/21)	R.GLTFQQN[+2553.910]ASSMC[+57.021]VPDQDTAIR.V
510684:3	0.4	1284475	3685.525	528.23	EnrichedPlasma	NCE27	0(0/2)	1	8.47	HexNAc(4)Hex(5)NeuAc(1)	5	&gt;ca|NX_P02765-1-CAN|FETUA_HUMAN Alpha-2-HS-glycoprotein OS=Homo sapiens OX=9606 GN=AHSG IF=1 CO=1.10E+11 pg/l CS=ms	Ast4m...EnrichedPlasma_NCE27_Gradient40	4	C[+57]*2, N[+1914]	D:\Projects\Astral\00_worddoc_and_powerpoints\BioRxiv\naturecoms\SupplementalFile_S11\SupplementalFile_S11\DemoData\smallMGF_annotatorTest.mgf	2024-03-01_oamp56-di_io25_3th-defaultcs2_ast4ms_dia_enrichedplasma_nce27_gradient40_01_185.ScanId;v=1;d1=281727.281727.	G43728NL	3685.5236	0.4(6/15)	2885	VC[+57.021]QDC[+57.021]PLLAPLN[GNO:G43728NL]DTR	0.06666666666666667(1/15)	0.13333333333333333(2/15)	281727	1229.1799	0.037037037037037035(5/135)	340047	40	0.13333333333333333(2/15)	148	3	controllerType=0 controllerNumber=1 scan=281727	Specific	0.06666666666666667(1/15)	528.23	34.0223	570.41	0	0.11711711711711711(13/111)	./2024-03-01_OAMP56-DI_IO25_3Th-defaultcs2_Ast4m...DIA_EnrichedPlasma_NCE27_Gradient40_01_185.raw/2024-03-01_OAMP56-DI_IO25_3Th-defaultcs2_Ast4m...DIA_EnrichedPlasma_NCE27_Gradient40_01_185.raw.xlsx	145	7890	Ast4m...DIA_EnrichedPlasma_NCE27_Gradient40_01_185.raw.xlsx	0(0/15)	K.VC[+57.021]QDC[+57.021]PLLAPLN[+1913.677]DTR.V
510689:3	3.4	1237775	3713.7489	401.75	EnrichedPlasma	NCE27	0(0/2)	1	5.76	HexNAc(2)Hex(4)	4	&gt;ca|NX_P01024-1-CAN|CO3_HUMAN Complement C3 OS=Homo sapiens OX=9606 GN=C3 IF=1 CO=2.00E+11 pg/l CS=ms	Ast4m...EnrichedPlasma_NCE27_Gradient40	4	N[+1054]	D:\Projects\Astral\00_worddoc_and_powerpoints\BioRxiv\naturecoms\SupplementalFile_S11\SupplementalFile_S11\DemoData\smallMGF_annotatorTest.mgf	2024-03-01_oamp56-di_io25_3th-defaultcs2_ast4ms_dia_enrichedplasma_nce27_gradient40_01_185.ScanId;v=1;d1=281730.281730.	G69449MU	3713.7361	0.25(6/24)	198	TVLTPATNHMGN[GNO:G69449MU]VTFTIPANREFK	0.08333333333333333(2/24)	0.041666666666666664(1/24)	281730	1238.5878	0(0/54)	327612	40	0.08333333333333333(2/24)	240	3	controllerType=0 controllerNumber=1 scan=281730	Specific	0.08333333333333333(2/24)	223.06	34.0226	401.75	0	0.10416666666666667(5/48)	./2024-03-01_OAMP56-DI_IO25_3Th-defaultcs2_Ast4m...DIA_EnrichedPlasma_NCE27_Gradient40_01_185.raw/2024-03-01_OAMP56-DI_IO25_3Th-defaultcs2_Ast4m...DIA_EnrichedPlasma_NCE27_Gradient40_01_185.raw.xlsx	74	7429	Ast4m...DIA_EnrichedPlasma_NCE27_Gradient40_01_185.raw.xlsx	0(0/24)	K.TVLTPATNHMGN[+1054.370]VTFTIPANREFK.S
510697:2	0.6	1468235	2525.2772	237.43	EnrichedPlasma	NCE27	0(0/2)	1	3.94	HexNAc(2)Hex(2)	2	&gt;ca|NX_P00738-1-CAN|HPT_HUMAN Haptoglobin OS=Homo sapiens OX=9606 GN=HP IF=1 CO=1.00E+11 pg/l CS=ms	Ast4m...EnrichedPlasma_NCE27_Gradient40	4	N[+730]	D:\Projects\Astral\00_worddoc_and_powerpoints\BioRxiv\naturecoms\SupplementalFile_S11\SupplementalFile_S11\DemoData\smallMGF_annotatorTest.mgf	2024-03-01_oamp56-di_io25_3th-defaultcs2_ast4ms_dia_enrichedplasma_nce27_gradient40_01_185.ScanId;v=1;d1=281736.281736.	G54203BM	2525.2756	0.3125(5/16)	634	VVLHPN[GNO:G54203BM]YSQVDIGLIK	0(0/16)	0(0/16)	281736	1263.1423	0(0/24)	392470	40	0.125(2/16)	286	2	controllerType=0 controllerNumber=1 scan=281736	Specific	0(0/16)	237.43	34.0233	255.61	0	0.13333333333333333(4/30)	./2024-03-01_OAMP56-DI_IO25_3Th-defaultcs2_Ast4m...DIA_EnrichedPlasma_NCE27_Gradient40_01_185.raw/2024-03-01_OAMP56-DI_IO25_3Th-defaultcs2_Ast4m...DIA_EnrichedPlasma_NCE27_Gradient40_01_185.raw.xlsx	236	9665	Ast4m...DIA_EnrichedPlasma_NCE27_Gradient40_01_185.raw.xlsx	0.1875(3/16)	K.VVLHPN[+730.264]YSQVDIGLIK.L
510699:3	-5.3	1253353	3796.6719	203.28	EnrichedPlasma	NCE27	0(0/2)	1	3.69	HexNAc(2)Hex(7)	4	&gt;ca|NX_P01024-1-CAN|CO3_HUMAN Complement C3 OS=Homo sapiens OX=9606 GN=C3 IF=1 CO=2.00E+11 pg/l CS=ms	Ast4m...EnrichedPlasma_NCE27_Gradient40	4	N[+1541]	D:\Projects\Astral\00_worddoc_and_powerpoints\BioRxiv\naturecoms\SupplementalFile_S11\SupplementalFile_S11\DemoData\smallMGF_annotatorTest.mgf	2024-03-01_oamp56-di_io25_3th-defaultcs2_ast4ms_dia_enrichedplasma_nce27_gradient40_01_185.ScanId;v=1;d1=281737.281737.	G49513EB	3795.6886	0.38095238095238093(8/21)	198	TVLTPATNHMGN[GNO:G49513EB]VTFTIPANR	0.09523809523809523(2/21)	0.14285714285714285(3/21)	281737	1266.2288	0(0/81)	332234	40	0.047619047619047616(1/21)	240	3	controllerType=0 controllerNumber=1 scan=281737	Specific	0.09523809523809523(2/21)	203.28	34.0234	260.75	1	0.12(9/75)	./2024-03-01_OAMP56-DI_IO25_3Th-defaultcs2_Ast4m...DIA_EnrichedPlasma_NCE27_Gradient40_01_185.raw/2024-03-01_OAMP56-DI_IO25_3Th-defaultcs2_Ast4m...DIA_EnrichedPlasma_NCE27_Gradient40_01_185.raw.xlsx	74	7681	Ast4m...DIA_EnrichedPlasma_NCE27_Gradient40_01_185.raw.xlsx	0.09523809523809523(2/21)	K.TVLTPATNHMGN[+1540.529]VTFTIPANR.E
510717:4	1.7	1407100	5321.2594	296.37	EnrichedPlasma	NCE27	0.5(1/2)	1	6.02	HexNAc(5)Hex(6)dHex(1)NeuAc(3)	33	&gt;ca|NX_P27169-1-CAN|PON1_HUMAN Serum paraoxonase/arylesterase 1 OS=Homo sapiens OX=9606 GN=PON1 IF=1 CO=1.70E+10 pg/l CS=ms	Ast4m...EnrichedPlasma_NCE27_Gradient40	4	N[+3007]	D:\Projects\Astral\00_worddoc_and_powerpoints\BioRxiv\naturecoms\SupplementalFile_S11\SupplementalFile_S11\DemoData\smallMGF_annotatorTest.mgf	2024-03-01_oamp56-di_io25_3th-defaultcs2_ast4ms_dia_enrichedplasma_nce27_gradient40_01_185.ScanId;v=1;d1=281749.281749.	G53972TI	5321.2505	0.5(11/22)	636	VTQVYAEN[GNO:G53972TI]GTVLQGSTVASVYK	0.22727272727272727(5/22)	0.09090909090909091(2/22)	281749	1331.0703	0.034482758620689655(24/696)	371401	40	0.22727272727272727(5/22)	37	4	controllerType=0 controllerNumber=1 scan=281749	Specific	0.09090909090909091(2/22)	296.37	34.0251	305.22	0	0.05964912280701754(17/285)	./2024-03-01_OAMP56-DI_IO25_3Th-defaultcs2_Ast4m...DIA_EnrichedPlasma_NCE27_Gradient40_01_185.raw/2024-03-01_OAMP56-DI_IO25_3Th-defaultcs2_Ast4m...DIA_EnrichedPlasma_NCE27_Gradient40_01_185.raw.xlsx	317	8368	Ast4m...DIA_EnrichedPlasma_NCE27_Gradient40_01_185.raw.xlsx	0.13636363636363635(3/22)	K.VTQVYAEN[+3007.058]GTVLQGSTVASVYK.G
510719:4	1.7	1881971	5366.3156	249.53	EnrichedPlasma	NCE27	0(0/2)	1	4.1	HexNAc(5)Hex(6)NeuAc(3)	5	&gt;ca|NX_P02765-1-CAN|FETUA_HUMAN Alpha-2-HS-glycoprotein OS=Homo sapiens OX=9606 GN=AHSG IF=1 CO=1.10E+11 pg/l CS=ms	Ast4m...EnrichedPlasma_NCE27_Gradient40	4	C[+57]*2, N[+2861]	D:\Projects\Astral\00_worddoc_and_powerpoints\BioRxiv\naturecoms\SupplementalFile_S11\SupplementalFile_S11\DemoData\smallMGF_annotatorTest.mgf	2024-03-01_oamp56-di_io25_3th-defaultcs2_ast4ms_dia_enrichedplasma_nce27_gradient40_01_185.ScanId;v=1;d1=281751.281751.	G40135HT	5366.3065	0.4090909090909091(9/22)	2885	KVC[+57.021]QDC[+57.021]PLLAPLN[GNO:G40135HT]DTRVVHAAK	0.045454545454545456(1/22)	0.09090909090909091(2/22)	281751	1342.3344	0.016666666666666666(4/240)	542084	40	0.13636363636363635(3/22)	148	4	controllerType=0 controllerNumber=1 scan=281751	Specific	0.22727272727272727(5/22)	249.53	34.0253	249.53	0	0.058823529411764705(6/102)	./2024-03-01_OAMP56-DI_IO25_3Th-defaultcs2_Ast4m...DIA_EnrichedPlasma_NCE27_Gradient40_01_185.raw/2024-03-01_OAMP56-DI_IO25_3Th-defaultcs2_Ast4m...DIA_EnrichedPlasma_NCE27_Gradient40_01_185.raw.xlsx	144	13543	Ast4m...DIA_EnrichedPlasma_NCE27_Gradient40_01_185.raw.xlsx	0.09090909090909091(2/22)	R.KVC[+57.021]QDC[+57.021]PLLAPLN[+2861.000]DTRVVHAAK.A
510720:3	0.8	1247269	4037.8449	448.68	EnrichedPlasma	NCE27	0(0/2)	1	7.75	HexNAc(2)Hex(6)	4	&gt;ca|NX_P01024-1-CAN|CO3_HUMAN Complement C3 OS=Homo sapiens OX=9606 GN=C3 IF=1 CO=2.00E+11 pg/l CS=ms	Ast4m...EnrichedPlasma_NCE27_Gradient40	4	N[+1378]	D:\Projects\Astral\00_worddoc_and_powerpoints\BioRxiv\naturecoms\SupplementalFile_S11\SupplementalFile_S11\DemoData\smallMGF_annotatorTest.mgf	2024-03-01_oamp56-di_io25_3th-defaultcs2_ast4ms_dia_enrichedplasma_nce27_gradient40_01_185.ScanId;v=1;d1=281752.281752.	G74112GC	4037.8418	0.5833333333333334(14/24)	198	TVLTPATNHMGN[GNO:G74112GC]VTFTIPANREFK	0.125(3/24)	0.125(3/24)	281752	1346.6198	0.027777777777777776(2/72)	330639	40	0.20833333333333334(5/24)	240	3	controllerType=0 controllerNumber=1 scan=281752	Specific	0.125(3/24)	448.68	34.0254	517.25	0	0.18181818181818182(12/66)	./2024-03-01_OAMP56-DI_IO25_3Th-defaultcs2_Ast4m...DIA_EnrichedPlasma_NCE27_Gradient40_01_185.raw/2024-03-01_OAMP56-DI_IO25_3Th-defaultcs2_Ast4m...DIA_EnrichedPlasma_NCE27_Gradient40_01_185.raw.xlsx	74	7577	Ast4m...DIA_EnrichedPlasma_NCE27_Gradient40_01_185.raw.xlsx	0.16666666666666666(4/24)	K.TVLTPATNHMGN[+1378.476]VTFTIPANREFK.S
510865:4	1.2	1241009	3875.7935	636.5	EnrichedPlasma	NCE27	0(0/2)	1	11.43	HexNAc(2)Hex(5)	4	&gt;ca|NX_P01024-1-CAN|CO3_HUMAN Complement C3 OS=Homo sapiens OX=9606 GN=C3 IF=1 CO=2.00E+11 pg/l CS=ms	Ast4m...EnrichedPlasma_NCE27_Gradient40	4	N[+1216]	D:\Projects\Astral\00_worddoc_and_powerpoints\BioRxiv\naturecoms\SupplementalFile_S11\SupplementalFile_S11\DemoData\smallMGF_annotatorTest.mgf	2024-03-01_oamp56-di_io25_3th-defaultcs2_ast4ms_dia_enrichedplasma_nce27_gradient40_01_185.ScanId;v=1;d1=281818.281818.	G44147IO	3875.7889	0.5(12/24)	198	TVLTPATNHMGN[GNO:G44147IO]VTFTIPANREFK	0.125(3/24)	0.125(3/24)	281818	969.7038	0.011904761904761904(1/84)	328624	40	0.2916666666666667(7/24)	240	4	controllerType=0 controllerNumber=1 scan=281818	Specific	0.125(3/24)	636.5	34.0333	691.55	0	0.21052631578947367(12/57)	./2024-03-01_OAMP56-DI_IO25_3Th-defaultcs2_Ast4m...DIA_EnrichedPlasma_NCE27_Gradient40_01_185.raw/2024-03-01_OAMP56-DI_IO25_3Th-defaultcs2_Ast4m...DIA_EnrichedPlasma_NCE27_Gradient40_01_185.raw.xlsx	74	7485	Ast4m...DIA_EnrichedPlasma_NCE27_Gradient40_01_185.raw.xlsx	0.125(3/24)	K.TVLTPATNHMGN[+1216.423]VTFTIPANREFK.S
510869:4	-2.4	1197144	3932.8009	214.94	EnrichedPlasma	NCE27	0(0/2)	1	2.68	HexNAc(3)Hex(4)	4	&gt;ca|NX_P01024-1-CAN|CO3_HUMAN Complement C3 OS=Homo sapiens OX=9606 GN=C3 IF=1 CO=2.00E+11 pg/l CS=ms	Ast4m...EnrichedPlasma_NCE27_Gradient40	4	M[+16], N[+1257]	D:\Projects\Astral\00_worddoc_and_powerpoints\BioRxiv\naturecoms\SupplementalFile_S11\SupplementalFile_S11\DemoData\smallMGF_annotatorTest.mgf	2024-03-01_oamp56-di_io25_3th-defaultcs2_ast4ms_dia_enrichedplasma_nce27_gradient40_01_185.ScanId;v=1;d1=281821.281821.	G83155SV	3932.8104	0.5416666666666666(13/24)	198	TVLTPATNHM[+15.995]GN[GNO:G83155SV]VTFTIPANREFK	0.041666666666666664(1/24)	0.16666666666666666(4/24)	281821	983.9557	0.03125(3/96)	312986	40	0.20833333333333334(5/24)	240	4	controllerType=0 controllerNumber=1 scan=281821	Specific	0.16666666666666666(4/24)	214.94	34.0336	222.35	0	0.14814814814814814(8/54)	./2024-03-01_OAMP56-DI_IO25_3Th-defaultcs2_Ast4m...DIA_EnrichedPlasma_NCE27_Gradient40_01_185.raw/2024-03-01_OAMP56-DI_IO25_3Th-defaultcs2_Ast4m...DIA_EnrichedPlasma_NCE27_Gradient40_01_185.raw.xlsx	74	6580	Ast4m...DIA_EnrichedPlasma_NCE27_Gradient40_01_185.raw.xlsx	0.041666666666666664(1/24)	K.TVLTPATNHM[+15.995]GN[+1257.449]VTFTIPANREFK.S
510869:4	-2.4	1197144	3932.8009	214.94	EnrichedPlasma	NCE27	0(0/2)	1	2.68	HexNAc(3)Hex(4)	4	&gt;ca|NX_P01024-1-CAN|CO3_HUMAN Complement C3 OS=Homo sapiens OX=9606 GN=C3 IF=1 CO=2.00E+11 pg/l CS=ms	Ast4m...EnrichedPlasma_NCE27_Gradient40	4	M[+16], N[+1257]	D:\Projects\Astral\00_worddoc_and_powerpoints\BioRxiv\naturecoms\SupplementalFile_S11\SupplementalFile_S11\DemoData\smallMGF_annotatorTest.mgf	2024-03-01_oamp56-di_io25_3th-defaultcs2_ast4ms_dia_enrichedplasma_nce27_gradient40_01_185.ScanId;v=1;d1=281821.281821.	G26500IJ	3932.8104	0.5416666666666666(13/24)	198	TVLTPATNHM[+15.995]GN[GNO:G26500IJ]VTFTIPANREFK	0.041666666666666664(1/24)	0.16666666666666666(4/24)	281821	983.9557	0.027777777777777776(3/108)	312987	40	0.20833333333333334(5/24)	240	4	controllerType=0 controllerNumber=1 scan=281821	Specific	0.16666666666666666(4/24)	214.94	34.0336	222.35	0	0.14035087719298245(8/57)	./2024-03-01_OAMP56-DI_IO25_3Th-defaultcs2_Ast4m...DIA_EnrichedPlasma_NCE27_Gradient40_01_185.raw/2024-03-01_OAMP56-DI_IO25_3Th-defaultcs2_Ast4m...DIA_EnrichedPlasma_NCE27_Gradient40_01_185.raw.xlsx	74	6581	Ast4m...DIA_EnrichedPlasma_NCE27_Gradient40_01_185.raw.xlsx	0.041666666666666664(1/24)	K.TVLTPATNHM[+15.995]GN[+1257.449]VTFTIPANREFK.S
510876:4	1	1212346	4053.8409	266.19	EnrichedPlasma	NCE27	0(0/2)	1	3.84	HexNAc(2)Hex(6)	4	&gt;ca|NX_P01024-1-CAN|CO3_HUMAN Complement C3 OS=Homo sapiens OX=9606 GN=C3 IF=1 CO=2.00E+11 pg/l CS=ms	Ast4m...EnrichedPlasma_NCE27_Gradient40	4	M[+16], N[+1378]	D:\Projects\Astral\00_worddoc_and_powerpoints\BioRxiv\naturecoms\SupplementalFile_S11\SupplementalFile_S11\DemoData\smallMGF_annotatorTest.mgf	2024-03-01_oamp56-di_io25_3th-defaultcs2_ast4ms_dia_enrichedplasma_nce27_gradient40_01_185.ScanId;v=1;d1=281825.281825.	G74112GC	4053.8367	0.5(12/24)	198	TVLTPATNHM[+15.995]GN[GNO:G74112GC]VTFTIPANREFK	0.125(3/24)	0.16666666666666666(4/24)	281825	1014.2157	0.041666666666666664(4/96)	318680	40	0.125(3/24)	240	4	controllerType=0 controllerNumber=1 scan=281825	Specific	0.16666666666666666(4/24)	266.19	34.0341	296.07	0	0.19696969696969696(13/66)	./2024-03-01_OAMP56-DI_IO25_3Th-defaultcs2_Ast4m...DIA_EnrichedPlasma_NCE27_Gradient40_01_185.raw/2024-03-01_OAMP56-DI_IO25_3Th-defaultcs2_Ast4m...DIA_EnrichedPlasma_NCE27_Gradient40_01_185.raw.xlsx	74	6990	Ast4m...DIA_EnrichedPlasma_NCE27_Gradient40_01_185.raw.xlsx	0.16666666666666666(4/24)	K.TVLTPATNHM[+15.995]GN[+1378.476]VTFTIPANREFK.S
510888:5	1.6	1881968	5366.3151	298.27	EnrichedPlasma	NCE27	0(0/2)	1	5.18	HexNAc(5)Hex(6)NeuAc(3)	5	&gt;ca|NX_P02765-1-CAN|FETUA_HUMAN Alpha-2-HS-glycoprotein OS=Homo sapiens OX=9606 GN=AHSG IF=1 CO=1.10E+11 pg/l CS=ms	Ast4m...EnrichedPlasma_NCE27_Gradient40	4	C[+57]*2, N[+2861]	D:\Projects\Astral\00_worddoc_and_powerpoints\BioRxiv\naturecoms\SupplementalFile_S11\SupplementalFile_S11\DemoData\smallMGF_annotatorTest.mgf	2024-03-01_oamp56-di_io25_3th-defaultcs2_ast4ms_dia_enrichedplasma_nce27_gradient40_01_185.ScanId;v=1;d1=281832.281832.	G40135HT	5366.3065	0.5(11/22)	2885	KVC[+57.021]QDC[+57.021]PLLAPLN[GNO:G40135HT]DTRVVHAAK	0.13636363636363635(3/22)	0.09090909090909091(2/22)	281832	1074.0689	0.013333333333333334(4/300)	542081	40	0.045454545454545456(1/22)	148	5	controllerType=0 controllerNumber=1 scan=281832	Specific	0.13636363636363635(3/22)	298.27	34.0349	298.27	0	0.09803921568627451(10/102)	./2024-03-01_OAMP56-DI_IO25_3Th-defaultcs2_Ast4m...DIA_EnrichedPlasma_NCE27_Gradient40_01_185.raw/2024-03-01_OAMP56-DI_IO25_3Th-defaultcs2_Ast4m...DIA_EnrichedPlasma_NCE27_Gradient40_01_185.raw.xlsx	144	13540	Ast4m...DIA_EnrichedPlasma_NCE27_Gradient40_01_185.raw.xlsx	0.18181818181818182(4/22)	R.KVC[+57.021]QDC[+57.021]PLLAPLN[+2861.000]DTRVVHAAK.A
510902:3	0.4	1420985	3417.5941	418.73	EnrichedPlasma	NCE27	0(0/2)	1	8.12	HexNAc(4)Hex(5)	2	&gt;ca|NX_P00738-1-CAN|HPT_HUMAN Haptoglobin OS=Homo sapiens OX=9606 GN=HP IF=1 CO=1.00E+11 pg/l CS=ms	Ast4m...EnrichedPlasma_NCE27_Gradient40	4	N[+1623]	D:\Projects\Astral\00_worddoc_and_powerpoints\BioRxiv\naturecoms\SupplementalFile_S11\SupplementalFile_S11\DemoData\smallMGF_annotatorTest.mgf	2024-03-01_oamp56-di_io25_3th-defaultcs2_ast4ms_dia_enrichedplasma_nce27_gradient40_01_185.ScanId;v=1;d1=281841.281841.	G17434DR	3417.5929	0.1875(3/16)	634	VVLHPN[GNO:G17434DR]YSQVDIGLIK	0.0625(1/16)	0(0/16)	281841	1139.8695	0(0/99)	376413	40	0.0625(1/16)	286	3	controllerType=0 controllerNumber=1 scan=281841	Specific	0.0625(1/16)	418.73	34.0359	440.5	0	0.11594202898550725(8/69)	./2024-03-01_OAMP56-DI_IO25_3Th-defaultcs2_Ast4m...DIA_EnrichedPlasma_NCE27_Gradient40_01_185.raw/2024-03-01_OAMP56-DI_IO25_3Th-defaultcs2_Ast4m...DIA_EnrichedPlasma_NCE27_Gradient40_01_185.raw.xlsx	236	8695	Ast4m...DIA_EnrichedPlasma_NCE27_Gradient40_01_185.raw.xlsx	0.0625(1/16)	K.VVLHPN[+1622.582]YSQVDIGLIK.L
510903:3	-5.6	1239155	3473.5702	210.8	EnrichedPlasma	NCE27	0.5(1/2)	1	3.1	HexNAc(2)Hex(5)	4	&gt;ca|NX_P01024-1-CAN|CO3_HUMAN Complement C3 OS=Homo sapiens OX=9606 GN=C3 IF=1 CO=2.00E+11 pg/l CS=ms	Ast4m...EnrichedPlasma_NCE27_Gradient40	4	N[+1216]	D:\Projects\Astral\00_worddoc_and_powerpoints\BioRxiv\naturecoms\SupplementalFile_S11\SupplementalFile_S11\DemoData\smallMGF_annotatorTest.mgf	2024-03-01_oamp56-di_io25_3th-defaultcs2_ast4ms_dia_enrichedplasma_nce27_gradient40_01_185.ScanId;v=1;d1=281842.281842.	G44147IO	3471.583	0.42857142857142855(9/21)	198	TVLTPATNHMGN[GNO:G44147IO]VTFTIPANR	0.09523809523809523(2/21)	0.09523809523809523(2/21)	281842	1158.5283	0.015873015873015872(1/63)	327955	40	0.14285714285714285(3/21)	240	3	controllerType=0 controllerNumber=1 scan=281842	Specific	0(0/21)	210.8	34.036	235.97	2	0.14035087719298245(8/57)	./2024-03-01_OAMP56-DI_IO25_3Th-defaultcs2_Ast4m...DIA_EnrichedPlasma_NCE27_Gradient40_01_185.raw/2024-03-01_OAMP56-DI_IO25_3Th-defaultcs2_Ast4m...DIA_EnrichedPlasma_NCE27_Gradient40_01_185.raw.xlsx	74	7472	Ast4m...DIA_EnrichedPlasma_NCE27_Gradient40_01_185.raw.xlsx	0.19047619047619047(4/21)	K.TVLTPATNHMGN[+1216.423]VTFTIPANR.E
510918:3	-4.6	1244335	3634.6225	551.1	EnrichedPlasma	NCE27	0(0/2)	1	8.25	HexNAc(2)Hex(6)	4	&gt;ca|NX_P01024-1-CAN|CO3_HUMAN Complement C3 OS=Homo sapiens OX=9606 GN=C3 IF=1 CO=2.00E+11 pg/l CS=ms	Ast4m...EnrichedPlasma_NCE27_Gradient40	4	N[+1378]	D:\Projects\Astral\00_worddoc_and_powerpoints\BioRxiv\naturecoms\SupplementalFile_S11\SupplementalFile_S11\DemoData\smallMGF_annotatorTest.mgf	2024-03-01_oamp56-di_io25_3th-defaultcs2_ast4ms_dia_enrichedplasma_nce27_gradient40_01_185.ScanId;v=1;d1=281851.281851.	G74112GC	3633.6358	0.47619047619047616(10/21)	198	TVLTPATNHMGN[GNO:G74112GC]VTFTIPANR	0.09523809523809523(2/21)	0.047619047619047616(1/21)	281851	1212.2123	0.05555555555555555(4/72)	329403	40	0.3333333333333333(7/21)	240	3	controllerType=0 controllerNumber=1 scan=281851	Specific	0.09523809523809523(2/21)	551.1	34.0372	563.12	1	0.13636363636363635(9/66)	./2024-03-01_OAMP56-DI_IO25_3Th-defaultcs2_Ast4m...DIA_EnrichedPlasma_NCE27_Gradient40_01_185.raw/2024-03-01_OAMP56-DI_IO25_3Th-defaultcs2_Ast4m...DIA_EnrichedPlasma_NCE27_Gradient40_01_185.raw.xlsx	74	7520	Ast4m...DIA_EnrichedPlasma_NCE27_Gradient40_01_185.raw.xlsx	0.09523809523809523(2/21)	K.TVLTPATNHMGN[+1378.476]VTFTIPANR.E
510922:3	0.6	1284495	3685.5258	391.85	EnrichedPlasma	NCE27	0(0/2)	1	8.01	HexNAc(4)Hex(5)NeuAc(1)	5	&gt;ca|NX_P02765-1-CAN|FETUA_HUMAN Alpha-2-HS-glycoprotein OS=Homo sapiens OX=9606 GN=AHSG IF=1 CO=1.10E+11 pg/l CS=ms	Ast4m...EnrichedPlasma_NCE27_Gradient40	4	C[+57]*2, N[+1914]	D:\Projects\Astral\00_worddoc_and_powerpoints\BioRxiv\naturecoms\SupplementalFile_S11\SupplementalFile_S11\DemoData\smallMGF_annotatorTest.mgf	2024-03-01_oamp56-di_io25_3th-defaultcs2_ast4ms_dia_enrichedplasma_nce27_gradient40_01_185.ScanId;v=1;d1=281854.281854.	G43728NL	3685.5236	0.4(6/15)	2885	VC[+57.021]QDC[+57.021]PLLAPLN[GNO:G43728NL]DTR	0.13333333333333333(2/15)	0.06666666666666667(1/15)	281854	1229.1801	0.014814814814814815(2/135)	340067	40	0.06666666666666667(1/15)	148	3	controllerType=0 controllerNumber=1 scan=281854	Specific	0.13333333333333333(2/15)	391.85	34.0375	396.81	0	0.17117117117117117(19/111)	./2024-03-01_OAMP56-DI_IO25_3Th-defaultcs2_Ast4m...DIA_EnrichedPlasma_NCE27_Gradient40_01_185.raw/2024-03-01_OAMP56-DI_IO25_3Th-defaultcs2_Ast4m...DIA_EnrichedPlasma_NCE27_Gradient40_01_185.raw.xlsx	145	7910	Ast4m...DIA_EnrichedPlasma_NCE27_Gradient40_01_185.raw.xlsx	0(0/15)	K.VC[+57.021]QDC[+57.021]PLLAPLN[+1913.677]DTR.V
510938:4	1.9	508101	5256.2975	246.97	EnrichedPlasma	NCE27	0(0/2)	1	3.67	HexNAc(4)Hex(5)NeuAc(1)	1	&gt;ca|NX_P02787-1-CAN|TRFE_HUMAN Serotransferrin OS=Homo sapiens OX=9606 GN=TF IF=1 CO=9.80E+10 pg/l CS=ms	Ast4m...EnrichedPlasma_NCE27_Gradient40	4	C[+57]*2, N[+1914]	D:\Projects\Astral\00_worddoc_and_powerpoints\BioRxiv\naturecoms\SupplementalFile_S11\SupplementalFile_S11\DemoData\smallMGF_annotatorTest.mgf	2024-03-01_oamp56-di_io25_3th-defaultcs2_ast4ms_dia_enrichedplasma_nce27_gradient40_01_185.ScanId;v=1;d1=281864.281864.	G43728NL	5256.2877	0.5357142857142857(15/28)	170	ILRQQQHLFGSN[GNO:G43728NL]VTDC[+57.021]SGNFC[+57.021]LFRSETK	0.14285714285714285(4/28)	0.21428571428571427(6/28)	281864	1314.8298	0.05555555555555555(10/180)	124303	40	0.10714285714285714(3/28)	310	4	controllerType=0 controllerNumber=1 scan=281864	Specific	0.07142857142857142(2/28)	246.97	34.0387	246.97	0	0.17117117117117117(19/111)	./2024-03-01_OAMP56-DI_IO25_3Th-defaultcs2_Ast4m...DIA_EnrichedPlasma_NCE27_Gradient40_01_185.raw/2024-03-01_OAMP56-DI_IO25_3Th-defaultcs2_Ast4m...DIA_EnrichedPlasma_NCE27_Gradient40_01_185.raw.xlsx	619	2602	Ast4m...DIA_EnrichedPlasma_NCE27_Gradient40_01_185.raw.xlsx	0.10714285714285714(3/28)	K.ILRQQQHLFGSN[+1913.677]VTDC[+57.021]SGNFC[+57.021]LFRSETK.D
510941:4	1.7	1407099	5321.2594	445.32	EnrichedPlasma	NCE27	0.5(1/2)	1	7.87	HexNAc(5)Hex(6)dHex(1)NeuAc(3)	33	&gt;ca|NX_P27169-1-CAN|PON1_HUMAN Serum paraoxonase/arylesterase 1 OS=Homo sapiens OX=9606 GN=PON1 IF=1 CO=1.70E+10 pg/l CS=ms	Ast4m...EnrichedPlasma_NCE27_Gradient40	4	N[+3007]	D:\Projects\Astral\00_worddoc_and_powerpoints\BioRxiv\naturecoms\SupplementalFile_S11\SupplementalFile_S11\DemoData\smallMGF_annotatorTest.mgf	2024-03-01_oamp56-di_io25_3th-defaultcs2_ast4ms_dia_enrichedplasma_nce27_gradient40_01_185.ScanId;v=1;d1=281867.281867.	G53972TI	5321.2505	0.4090909090909091(9/22)	636	VTQVYAEN[GNO:G53972TI]GTVLQGSTVASVYK	0.13636363636363635(3/22)	0(0/22)	281867	1331.0703	0.014367816091954023(10/696)	371400	40	0.09090909090909091(2/22)	37	4	controllerType=0 controllerNumber=1 scan=281867	Specific	0.045454545454545456(1/22)	445.32	34.039	445.32	0	0.06315789473684211(18/285)	./2024-03-01_OAMP56-DI_IO25_3Th-defaultcs2_Ast4m...DIA_EnrichedPlasma_NCE27_Gradient40_01_185.raw/2024-03-01_OAMP56-DI_IO25_3Th-defaultcs2_Ast4m...DIA_EnrichedPlasma_NCE27_Gradient40_01_185.raw.xlsx	317	8367	Ast4m...DIA_EnrichedPlasma_NCE27_Gradient40_01_185.raw.xlsx	0.18181818181818182(4/22)	K.VTQVYAEN[+3007.058]GTVLQGSTVASVYK.G
510944:3	0.8	1247278	4037.8449	459.29	EnrichedPlasma	NCE27	0.5(1/2)	1	7.63	HexNAc(2)Hex(6)	4	&gt;ca|NX_P01024-1-CAN|CO3_HUMAN Complement C3 OS=Homo sapiens OX=9606 GN=C3 IF=1 CO=2.00E+11 pg/l CS=ms	Ast4m...EnrichedPlasma_NCE27_Gradient40	4	N[+1378]	D:\Projects\Astral\00_worddoc_and_powerpoints\BioRxiv\naturecoms\SupplementalFile_S11\SupplementalFile_S11\DemoData\smallMGF_annotatorTest.mgf	2024-03-01_oamp56-di_io25_3th-defaultcs2_ast4ms_dia_enrichedplasma_nce27_gradient40_01_185.ScanId;v=1;d1=281869.281869.	G74112GC	4037.8418	0.5(12/24)	198	TVLTPATNHMGN[GNO:G74112GC]VTFTIPANREFK	0.041666666666666664(1/24)	0.125(3/24)	281869	1346.6198	0.013888888888888888(1/72)	330648	40	0.20833333333333334(5/24)	240	3	controllerType=0 controllerNumber=1 scan=281869	Specific	0.20833333333333334(5/24)	459.29	34.0393	459.29	0	0.09090909090909091(6/66)	./2024-03-01_OAMP56-DI_IO25_3Th-defaultcs2_Ast4m...DIA_EnrichedPlasma_NCE27_Gradient40_01_185.raw/2024-03-01_OAMP56-DI_IO25_3Th-defaultcs2_Ast4m...DIA_EnrichedPlasma_NCE27_Gradient40_01_185.raw.xlsx	74	7586	Ast4m...DIA_EnrichedPlasma_NCE27_Gradient40_01_185.raw.xlsx	0.08333333333333333(2/24)	K.TVLTPATNHMGN[+1378.476]VTFTIPANREFK.S
511055:4	1	1247253	4037.8458	726.78	EnrichedPlasma	NCE27	0(0/2)	1	13.43	HexNAc(2)Hex(6)	4	&gt;ca|NX_P01024-1-CAN|CO3_HUMAN Complement C3 OS=Homo sapiens OX=9606 GN=C3 IF=1 CO=2.00E+11 pg/l CS=ms	Ast4m...EnrichedPlasma_NCE27_Gradient40	4	N[+1378]	D:\Projects\Astral\00_worddoc_and_powerpoints\BioRxiv\naturecoms\SupplementalFile_S11\SupplementalFile_S11\DemoData\smallMGF_annotatorTest.mgf	2024-03-01_oamp56-di_io25_3th-defaultcs2_ast4ms_dia_enrichedplasma_nce27_gradient40_01_185.ScanId;v=1;d1=281920.281920.	G74112GC	4037.8418	0.3333333333333333(8/24)	198	TVLTPATNHMGN[GNO:G74112GC]VTFTIPANREFK	0.041666666666666664(1/24)	0.041666666666666664(1/24)	281920	1010.2169	0.020833333333333332(2/96)	330623	40	0.08333333333333333(2/24)	240	4	controllerType=0 controllerNumber=1 scan=281920	Specific	0.16666666666666666(4/24)	726.78	34.0457	763.19	0	0.07575757575757576(5/66)	./2024-03-01_OAMP56-DI_IO25_3Th-defaultcs2_Ast4m...DIA_EnrichedPlasma_NCE27_Gradient40_01_185.raw/2024-03-01_OAMP56-DI_IO25_3Th-defaultcs2_Ast4m...DIA_EnrichedPlasma_NCE27_Gradient40_01_185.raw.xlsx	74	7561	Ast4m...DIA_EnrichedPlasma_NCE27_Gradient40_01_185.raw.xlsx	0.08333333333333333(2/24)	K.TVLTPATNHMGN[+1378.476]VTFTIPANREFK.S
511056:4	1	1247259	4037.8458	623.68	EnrichedPlasma	NCE27	0(0/2)	1	11.43	HexNAc(2)Hex(6)	4	&gt;ca|NX_P01024-1-CAN|CO3_HUMAN Complement C3 OS=Homo sapiens OX=9606 GN=C3 IF=1 CO=2.00E+11 pg/l CS=ms	Ast4m...EnrichedPlasma_NCE27_Gradient40	4	N[+1378]	D:\Projects\Astral\00_worddoc_and_powerpoints\BioRxiv\naturecoms\SupplementalFile_S11\SupplementalFile_S11\DemoData\smallMGF_annotatorTest.mgf	2024-03-01_oamp56-di_io25_3th-defaultcs2_ast4ms_dia_enrichedplasma_nce27_gradient40_01_185.ScanId;v=1;d1=281921.281921.	G74112GC	4037.8418	0.3333333333333333(8/24)	198	TVLTPATNHMGN[GNO:G74112GC]VTFTIPANREFK	0.041666666666666664(1/24)	0.041666666666666664(1/24)	281921	1010.2169	0.020833333333333332(2/96)	330629	40	0.08333333333333333(2/24)	240	4	controllerType=0 controllerNumber=1 scan=281921	Specific	0.16666666666666666(4/24)	623.68	34.0458	657.13	0	0.07575757575757576(5/66)	./2024-03-01_OAMP56-DI_IO25_3Th-defaultcs2_Ast4m...DIA_EnrichedPlasma_NCE27_Gradient40_01_185.raw/2024-03-01_OAMP56-DI_IO25_3Th-defaultcs2_Ast4m...DIA_EnrichedPlasma_NCE27_Gradient40_01_185.raw.xlsx	74	7567	Ast4m...DIA_EnrichedPlasma_NCE27_Gradient40_01_185.raw.xlsx	0.08333333333333333(2/24)	K.TVLTPATNHMGN[+1378.476]VTFTIPANREFK.S
511090:3	-1.9	1236721	3310.5272	284.07	EnrichedPlasma	NCE27	0(0/2)	1	4.58	HexNAc(2)Hex(4)	4	&gt;ca|NX_P01024-1-CAN|CO3_HUMAN Complement C3 OS=Homo sapiens OX=9606 GN=C3 IF=1 CO=2.00E+11 pg/l CS=ms	Ast4m...EnrichedPlasma_NCE27_Gradient40	4	N[+1054]	D:\Projects\Astral\00_worddoc_and_powerpoints\BioRxiv\naturecoms\SupplementalFile_S11\SupplementalFile_S11\DemoData\smallMGF_annotatorTest.mgf	2024-03-01_oamp56-di_io25_3th-defaultcs2_ast4ms_dia_enrichedplasma_nce27_gradient40_01_185.ScanId;v=1;d1=281939.281939.	G69449MU	3309.5302	0.3333333333333333(7/21)	198	TVLTPATNHMGN[GNO:G69449MU]VTFTIPANR	0.19047619047619047(4/21)	0.047619047619047616(1/21)	281939	1104.1806	0(0/54)	327132	40	0.14285714285714285(3/21)	240	3	controllerType=0 controllerNumber=1 scan=281939	Specific	0.09523809523809523(2/21)	138.44	34.0479	360.18	1	0.125(6/48)	./2024-03-01_OAMP56-DI_IO25_3Th-defaultcs2_Ast4m...DIA_EnrichedPlasma_NCE27_Gradient40_01_185.raw/2024-03-01_OAMP56-DI_IO25_3Th-defaultcs2_Ast4m...DIA_EnrichedPlasma_NCE27_Gradient40_01_185.raw.xlsx	74	7418	Ast4m...DIA_EnrichedPlasma_NCE27_Gradient40_01_185.raw.xlsx	0.047619047619047616(1/21)	K.TVLTPATNHMGN[+1054.370]VTFTIPANR.E
511101:3	0.6	182359	3390.4307	357.2	EnrichedPlasma	NCE27	0(0/2)	1	6.66	HexNAc(4)Hex(5)NeuAc(1)	1	&gt;ca|NX_P02787-1-CAN|TRFE_HUMAN Serotransferrin OS=Homo sapiens OX=9606 GN=TF IF=1 CO=9.80E+10 pg/l CS=ms	Ast4m...EnrichedPlasma_NCE27_Gradient40	4	C[+57], N[+1914]	D:\Projects\Astral\00_worddoc_and_powerpoints\BioRxiv\naturecoms\SupplementalFile_S11\SupplementalFile_S11\DemoData\smallMGF_annotatorTest.mgf	2024-03-01_oamp56-di_io25_3th-defaultcs2_ast4ms_dia_enrichedplasma_nce27_gradient40_01_185.ScanId;v=1;d1=281945.281945.	G43728NL	3390.4286	0.38461538461538464(5/13)	170	C[+57.021]GLVPVLAENYN[GNO:G43728NL]K	0.07692307692307693(1/13)	0.07692307692307693(1/13)	281945	1130.8151	0.02962962962962963(4/135)	47466	40	0.15384615384615385(2/13)	310	3	controllerType=0 controllerNumber=1 scan=281945	Specific	0(0/13)	357.2	34.0485	386.81	0	0.08108108108108109(9/111)	./2024-03-01_OAMP56-DI_IO25_3Th-defaultcs2_Ast4m...DIA_EnrichedPlasma_NCE27_Gradient40_01_185.raw/2024-03-01_OAMP56-DI_IO25_3Th-defaultcs2_Ast4m...DIA_EnrichedPlasma_NCE27_Gradient40_01_185.raw.xlsx	421	1204	Ast4m...DIA_EnrichedPlasma_NCE27_Gradient40_01_185.raw.xlsx	0.07692307692307693(1/13)	K.C[+57.021]GLVPVLAENYN[+1913.677]K.S
511132:3	0.9	1284477	3685.5269	385.46	EnrichedPlasma	NCE27	0(0/2)	1	8.23	HexNAc(4)Hex(5)NeuAc(1)	5	&gt;ca|NX_P02765-1-CAN|FETUA_HUMAN Alpha-2-HS-glycoprotein OS=Homo sapiens OX=9606 GN=AHSG IF=1 CO=1.10E+11 pg/l CS=ms	Ast4m...EnrichedPlasma_NCE27_Gradient40	4	C[+57]*2, N[+1914]	D:\Projects\Astral\00_worddoc_and_powerpoints\BioRxiv\naturecoms\SupplementalFile_S11\SupplementalFile_S11\DemoData\smallMGF_annotatorTest.mgf	2024-03-01_oamp56-di_io25_3th-defaultcs2_ast4ms_dia_enrichedplasma_nce27_gradient40_01_185.ScanId;v=1;d1=281964.281964.	G43728NL	3685.5236	0.3333333333333333(5/15)	2885	VC[+57.021]QDC[+57.021]PLLAPLN[GNO:G43728NL]DTR	0.06666666666666667(1/15)	0.06666666666666667(1/15)	281964	1229.1805	0.007407407407407408(1/135)	340049	40	0.26666666666666666(4/15)	148	3	controllerType=0 controllerNumber=1 scan=281964	Specific	0.06666666666666667(1/15)	385.46	34.0507	539.88	0	0.0990990990990991(11/111)	./2024-03-01_OAMP56-DI_IO25_3Th-defaultcs2_Ast4m...DIA_EnrichedPlasma_NCE27_Gradient40_01_185.raw/2024-03-01_OAMP56-DI_IO25_3Th-defaultcs2_Ast4m...DIA_EnrichedPlasma_NCE27_Gradient40_01_185.raw.xlsx	145	7892	Ast4m...DIA_EnrichedPlasma_NCE27_Gradient40_01_185.raw.xlsx	0.06666666666666667(1/15)	K.VC[+57.021]QDC[+57.021]PLLAPLN[+1913.677]DTR.V
511137:3	3.6	1237777	3713.7497	276.56	EnrichedPlasma	NCE27	0(0/2)	1	3.3	HexNAc(2)Hex(4)	4	&gt;ca|NX_P01024-1-CAN|CO3_HUMAN Complement C3 OS=Homo sapiens OX=9606 GN=C3 IF=1 CO=2.00E+11 pg/l CS=ms	Ast4m...EnrichedPlasma_NCE27_Gradient40	4	N[+1054]	D:\Projects\Astral\00_worddoc_and_powerpoints\BioRxiv\naturecoms\SupplementalFile_S11\SupplementalFile_S11\DemoData\smallMGF_annotatorTest.mgf	2024-03-01_oamp56-di_io25_3th-defaultcs2_ast4ms_dia_enrichedplasma_nce27_gradient40_01_185.ScanId;v=1;d1=281967.281967.	G69449MU	3713.7361	0.16666666666666666(4/24)	198	TVLTPATNHMGN[GNO:G69449MU]VTFTIPANREFK	0.08333333333333333(2/24)	0(0/24)	281967	1238.5881	0(0/54)	327614	40	0(0/24)	240	3	controllerType=0 controllerNumber=1 scan=281967	Specific	0.08333333333333333(2/24)	182.29	34.051	348.48	0	0.10416666666666667(5/48)	./2024-03-01_OAMP56-DI_IO25_3Th-defaultcs2_Ast4m...DIA_EnrichedPlasma_NCE27_Gradient40_01_185.raw/2024-03-01_OAMP56-DI_IO25_3Th-defaultcs2_Ast4m...DIA_EnrichedPlasma_NCE27_Gradient40_01_185.raw.xlsx	74	7431	Ast4m...DIA_EnrichedPlasma_NCE27_Gradient40_01_185.raw.xlsx	0(0/24)	K.TVLTPATNHMGN[+1054.370]VTFTIPANREFK.S
511164:4	2.1	1881972	5366.3175	79.17	EnrichedPlasma	NCE27	0(0/2)	1	1.42	HexNAc(5)Hex(6)NeuAc(3)	5	&gt;ca|NX_P02765-1-CAN|FETUA_HUMAN Alpha-2-HS-glycoprotein OS=Homo sapiens OX=9606 GN=AHSG IF=1 CO=1.10E+11 pg/l CS=ms	Ast4m...EnrichedPlasma_NCE27_Gradient40	4	C[+57]*2, N[+2861]	D:\Projects\Astral\00_worddoc_and_powerpoints\BioRxiv\naturecoms\SupplementalFile_S11\SupplementalFile_S11\DemoData\smallMGF_annotatorTest.mgf	2024-03-01_oamp56-di_io25_3th-defaultcs2_ast4ms_dia_enrichedplasma_nce27_gradient40_01_185.ScanId;v=1;d1=281987.281987.	G40135HT	5366.3065	0.5909090909090909(13/22)	2885	KVC[+57.021]QDC[+57.021]PLLAPLN[GNO:G40135HT]DTRVVHAAK	0.09090909090909091(2/22)	0.18181818181818182(4/22)	281987	1342.3348	0.016666666666666666(4/240)	542085	40	0.4090909090909091(9/22)	148	4	controllerType=0 controllerNumber=1 scan=281987	Specific	0.09090909090909091(2/22)	79.17	34.0534	211.63	0	0.09803921568627451(10/102)	./2024-03-01_OAMP56-DI_IO25_3Th-defaultcs2_Ast4m...DIA_EnrichedPlasma_NCE27_Gradient40_01_185.raw/2024-03-01_OAMP56-DI_IO25_3Th-defaultcs2_Ast4m...DIA_EnrichedPlasma_NCE27_Gradient40_01_185.raw.xlsx	144	13544	Ast4m...DIA_EnrichedPlasma_NCE27_Gradient40_01_185.raw.xlsx	0.18181818181818182(4/22)	R.KVC[+57.021]QDC[+57.021]PLLAPLN[+2861.000]DTRVVHAAK.A
511165:3	0.9	1247284	4037.8456	373.37	EnrichedPlasma	NCE27	0(0/2)	1	5.76	HexNAc(2)Hex(6)	4	&gt;ca|NX_P01024-1-CAN|CO3_HUMAN Complement C3 OS=Homo sapiens OX=9606 GN=C3 IF=1 CO=2.00E+11 pg/l CS=ms	Ast4m...EnrichedPlasma_NCE27_Gradient40	4	N[+1378]	D:\Projects\Astral\00_worddoc_and_powerpoints\BioRxiv\naturecoms\SupplementalFile_S11\SupplementalFile_S11\DemoData\smallMGF_annotatorTest.mgf	2024-03-01_oamp56-di_io25_3th-defaultcs2_ast4ms_dia_enrichedplasma_nce27_gradient40_01_185.ScanId;v=1;d1=281988.281988.	G74112GC	4037.8418	0.4583333333333333(11/24)	198	TVLTPATNHMGN[GNO:G74112GC]VTFTIPANREFK	0.041666666666666664(1/24)	0.20833333333333334(5/24)	281988	1346.6201	0.041666666666666664(3/72)	330654	40	0.125(3/24)	240	3	controllerType=0 controllerNumber=1 scan=281988	Specific	0.16666666666666666(4/24)	373.37	34.0535	423.64	0	0.13636363636363635(9/66)	./2024-03-01_OAMP56-DI_IO25_3Th-defaultcs2_Ast4m...DIA_EnrichedPlasma_NCE27_Gradient40_01_185.raw/2024-03-01_OAMP56-DI_IO25_3Th-defaultcs2_Ast4m...DIA_EnrichedPlasma_NCE27_Gradient40_01_185.raw.xlsx	74	7592	Ast4m...DIA_EnrichedPlasma_NCE27_Gradient40_01_185.raw.xlsx	0.041666666666666664(1/24)	K.TVLTPATNHMGN[+1378.476]VTFTIPANREFK.S
511306:4	0.6	1241006	3875.7913	829.54	EnrichedPlasma	NCE27	0(0/2)	1	15.2	HexNAc(2)Hex(5)	4	&gt;ca|NX_P01024-1-CAN|CO3_HUMAN Complement C3 OS=Homo sapiens OX=9606 GN=C3 IF=1 CO=2.00E+11 pg/l CS=ms	Ast4m...EnrichedPlasma_NCE27_Gradient40	4	N[+1216]	D:\Projects\Astral\00_worddoc_and_powerpoints\BioRxiv\naturecoms\SupplementalFile_S11\SupplementalFile_S11\DemoData\smallMGF_annotatorTest.mgf	2024-03-01_oamp56-di_io25_3th-defaultcs2_ast4ms_dia_enrichedplasma_nce27_gradient40_01_185.ScanId;v=1;d1=282055.282055.	G44147IO	3875.7889	0.5(12/24)	198	TVLTPATNHMGN[GNO:G44147IO]VTFTIPANREFK	0.08333333333333333(2/24)	0.125(3/24)	282055	969.7033	0(0/84)	328621	40	0.16666666666666666(4/24)	240	4	controllerType=0 controllerNumber=1 scan=282055	Specific	0.16666666666666666(4/24)	829.54	34.0618	880.84	0	0.15789473684210525(9/57)	./2024-03-01_OAMP56-DI_IO25_3Th-defaultcs2_Ast4m...DIA_EnrichedPlasma_NCE27_Gradient40_01_185.raw/2024-03-01_OAMP56-DI_IO25_3Th-defaultcs2_Ast4m...DIA_EnrichedPlasma_NCE27_Gradient40_01_185.raw.xlsx	74	7482	Ast4m...DIA_EnrichedPlasma_NCE27_Gradient40_01_185.raw.xlsx	0.16666666666666666(4/24)	K.TVLTPATNHMGN[+1216.423]VTFTIPANREFK.S
511318:4	-7.2	1212343	4054.8109	308.96	EnrichedPlasma	NCE27	0(0/2)	1	4.02	HexNAc(2)Hex(6)	4	&gt;ca|NX_P01024-1-CAN|CO3_HUMAN Complement C3 OS=Homo sapiens OX=9606 GN=C3 IF=1 CO=2.00E+11 pg/l CS=ms	Ast4m...EnrichedPlasma_NCE27_Gradient40	4	M[+16], N[+1378]	D:\Projects\Astral\00_worddoc_and_powerpoints\BioRxiv\naturecoms\SupplementalFile_S11\SupplementalFile_S11\DemoData\smallMGF_annotatorTest.mgf	2024-03-01_oamp56-di_io25_3th-defaultcs2_ast4ms_dia_enrichedplasma_nce27_gradient40_01_185.ScanId;v=1;d1=282062.282062.	G74112GC	4053.8367	0.5833333333333334(14/24)	198	TVLTPATNHM[+15.995]GN[GNO:G74112GC]VTFTIPANREFK	0.125(3/24)	0.08333333333333333(2/24)	282062	1014.4582	0.010416666666666666(1/96)	318677	40	0.2916666666666667(7/24)	240	4	controllerType=0 controllerNumber=1 scan=282062	Specific	0.125(3/24)	308.96	34.0626	325.18	1	0.10606060606060606(7/66)	./2024-03-01_OAMP56-DI_IO25_3Th-defaultcs2_Ast4m...DIA_EnrichedPlasma_NCE27_Gradient40_01_185.raw/2024-03-01_OAMP56-DI_IO25_3Th-defaultcs2_Ast4m...DIA_EnrichedPlasma_NCE27_Gradient40_01_185.raw.xlsx	74	6987	Ast4m...DIA_EnrichedPlasma_NCE27_Gradient40_01_185.raw.xlsx	0.08333333333333333(2/24)	K.TVLTPATNHM[+15.995]GN[+1378.476]VTFTIPANREFK.S
511332:5	0.8	1881967	5366.3109	307.06	EnrichedPlasma	NCE27	0(0/2)	1	5.05	HexNAc(5)Hex(6)NeuAc(3)	5	&gt;ca|NX_P02765-1-CAN|FETUA_HUMAN Alpha-2-HS-glycoprotein OS=Homo sapiens OX=9606 GN=AHSG IF=1 CO=1.10E+11 pg/l CS=ms	Ast4m...EnrichedPlasma_NCE27_Gradient40	4	C[+57]*2, N[+2861]	D:\Projects\Astral\00_worddoc_and_powerpoints\BioRxiv\naturecoms\SupplementalFile_S11\SupplementalFile_S11\DemoData\smallMGF_annotatorTest.mgf	2024-03-01_oamp56-di_io25_3th-defaultcs2_ast4ms_dia_enrichedplasma_nce27_gradient40_01_185.ScanId;v=1;d1=282069.282069.	G40135HT	5366.3065	0.4090909090909091(9/22)	2885	KVC[+57.021]QDC[+57.021]PLLAPLN[GNO:G40135HT]DTRVVHAAK	0.09090909090909091(2/22)	0.045454545454545456(1/22)	282069	1074.068	0.013333333333333334(4/300)	542080	40	0.2727272727272727(6/22)	148	5	controllerType=0 controllerNumber=1 scan=282069	Specific	0.045454545454545456(1/22)	307.06	34.0635	307.06	0	0.11764705882352941(12/102)	./2024-03-01_OAMP56-DI_IO25_3Th-defaultcs2_Ast4m...DIA_EnrichedPlasma_NCE27_Gradient40_01_185.raw/2024-03-01_OAMP56-DI_IO25_3Th-defaultcs2_Ast4m...DIA_EnrichedPlasma_NCE27_Gradient40_01_185.raw.xlsx	144	13539	Ast4m...DIA_EnrichedPlasma_NCE27_Gradient40_01_185.raw.xlsx	0.13636363636363635(3/22)	R.KVC[+57.021]QDC[+57.021]PLLAPLN[+2861.000]DTRVVHAAK.A
511346:3	-0.8	1420991	3417.59	309.03	EnrichedPlasma	NCE27	0(0/2)	1	5.35	HexNAc(4)Hex(5)	2	&gt;ca|NX_P00738-1-CAN|HPT_HUMAN Haptoglobin OS=Homo sapiens OX=9606 GN=HP IF=1 CO=1.00E+11 pg/l CS=ms	Ast4m...EnrichedPlasma_NCE27_Gradient40	4	N[+1623]	D:\Projects\Astral\00_worddoc_and_powerpoints\BioRxiv\naturecoms\SupplementalFile_S11\SupplementalFile_S11\DemoData\smallMGF_annotatorTest.mgf	2024-03-01_oamp56-di_io25_3th-defaultcs2_ast4ms_dia_enrichedplasma_nce27_gradient40_01_185.ScanId;v=1;d1=282078.282078.	G17434DR	3417.5929	0.3125(5/16)	634	VVLHPN[GNO:G17434DR]YSQVDIGLIK	0.0625(1/16)	0.125(2/16)	282078	1139.8682	0(0/99)	376419	40	0.0625(1/16)	286	3	controllerType=0 controllerNumber=1 scan=282078	Specific	0(0/16)	309.03	34.0645	394.98	0	0.13043478260869565(9/69)	./2024-03-01_OAMP56-DI_IO25_3Th-defaultcs2_Ast4m...DIA_EnrichedPlasma_NCE27_Gradient40_01_185.raw/2024-03-01_OAMP56-DI_IO25_3Th-defaultcs2_Ast4m...DIA_EnrichedPlasma_NCE27_Gradient40_01_185.raw.xlsx	236	8701	Ast4m...DIA_EnrichedPlasma_NCE27_Gradient40_01_185.raw.xlsx	0.0625(1/16)	K.VVLHPN[+1622.582]YSQVDIGLIK.L
511347:3	-2.9	1239151	3472.5763	273.26	EnrichedPlasma	NCE27	0(0/2)	1	4.21	HexNAc(2)Hex(5)	4	&gt;ca|NX_P01024-1-CAN|CO3_HUMAN Complement C3 OS=Homo sapiens OX=9606 GN=C3 IF=1 CO=2.00E+11 pg/l CS=ms	Ast4m...EnrichedPlasma_NCE27_Gradient40	4	N[+1216]	D:\Projects\Astral\00_worddoc_and_powerpoints\BioRxiv\naturecoms\SupplementalFile_S11\SupplementalFile_S11\DemoData\smallMGF_annotatorTest.mgf	2024-03-01_oamp56-di_io25_3th-defaultcs2_ast4ms_dia_enrichedplasma_nce27_gradient40_01_185.ScanId;v=1;d1=282079.282079.	G44147IO	3471.583	0.6666666666666666(14/21)	198	TVLTPATNHMGN[GNO:G44147IO]VTFTIPANR	0.047619047619047616(1/21)	0.14285714285714285(3/21)	282079	1158.197	0.015873015873015872(1/63)	327951	40	0.2857142857142857(6/21)	240	3	controllerType=0 controllerNumber=1 scan=282079	Specific	0.14285714285714285(3/21)	273.26	34.0646	273.26	1	0.17543859649122806(10/57)	./2024-03-01_OAMP56-DI_IO25_3Th-defaultcs2_Ast4m...DIA_EnrichedPlasma_NCE27_Gradient40_01_185.raw/2024-03-01_OAMP56-DI_IO25_3Th-defaultcs2_Ast4m...DIA_EnrichedPlasma_NCE27_Gradient40_01_185.raw.xlsx	74	7468	Ast4m...DIA_EnrichedPlasma_NCE27_Gradient40_01_185.raw.xlsx	0.23809523809523808(5/21)	K.TVLTPATNHMGN[+1216.423]VTFTIPANR.E
511354:3	4.9	1264475	3551.7006	193.19	EnrichedPlasma	NCE27	0(0/2)	1	1.46	HexNAc(2)Hex(3)	4	&gt;ca|NX_P01024-1-CAN|CO3_HUMAN Complement C3 OS=Homo sapiens OX=9606 GN=C3 IF=1 CO=2.00E+11 pg/l CS=ms	Ast4m...EnrichedPlasma_NCE27_Gradient40	4	N[+892]	D:\Projects\Astral\00_worddoc_and_powerpoints\BioRxiv\naturecoms\SupplementalFile_S11\SupplementalFile_S11\DemoData\smallMGF_annotatorTest.mgf	2024-03-01_oamp56-di_io25_3th-defaultcs2_ast4ms_dia_enrichedplasma_nce27_gradient40_01_185.ScanId;v=1;d1=282083.282083.	G21458SP	3551.6833	0.625(15/24)	198	TVLTPATNHMGN[GNO:G21458SP]VTFTIPANREFK	0.125(3/24)	0.041666666666666664(1/24)	282083	1184.5717	0.022222222222222223(1/45)	336456	40	0.3333333333333333(8/24)	240	3	controllerType=0 controllerNumber=1 scan=282083	Specific	0.125(3/24)	193.19	34.0651	193.19	0	0.1794871794871795(7/39)	./2024-03-01_OAMP56-DI_IO25_3Th-defaultcs2_Ast4m...DIA_EnrichedPlasma_NCE27_Gradient40_01_185.raw/2024-03-01_OAMP56-DI_IO25_3Th-defaultcs2_Ast4m...DIA_EnrichedPlasma_NCE27_Gradient40_01_185.raw.xlsx	74	7827	Ast4m...DIA_EnrichedPlasma_NCE27_Gradient40_01_185.raw.xlsx	0.16666666666666666(4/24)	K.TVLTPATNHMGN[+892.317]VTFTIPANREFK.S
511362:3	-4.8	1244340	3634.6217	532.26	EnrichedPlasma	NCE27	0(0/2)	1	8	HexNAc(2)Hex(6)	4	&gt;ca|NX_P01024-1-CAN|CO3_HUMAN Complement C3 OS=Homo sapiens OX=9606 GN=C3 IF=1 CO=2.00E+11 pg/l CS=ms	Ast4m...EnrichedPlasma_NCE27_Gradient40	4	N[+1378]	D:\Projects\Astral\00_worddoc_and_powerpoints\BioRxiv\naturecoms\SupplementalFile_S11\SupplementalFile_S11\DemoData\smallMGF_annotatorTest.mgf	2024-03-01_oamp56-di_io25_3th-defaultcs2_ast4ms_dia_enrichedplasma_nce27_gradient40_01_185.ScanId;v=1;d1=282088.282088.	G74112GC	3633.6358	0.42857142857142855(9/21)	198	TVLTPATNHMGN[GNO:G74112GC]VTFTIPANR	0.19047619047619047(4/21)	0.047619047619047616(1/21)	282088	1212.2121	0(0/72)	329408	40	0.14285714285714285(3/21)	240	3	controllerType=0 controllerNumber=1 scan=282088	Specific	0.09523809523809523(2/21)	532.26	34.0657	532.26	1	0.13636363636363635(9/66)	./2024-03-01_OAMP56-DI_IO25_3Th-defaultcs2_Ast4m...DIA_EnrichedPlasma_NCE27_Gradient40_01_185.raw/2024-03-01_OAMP56-DI_IO25_3Th-defaultcs2_Ast4m...DIA_EnrichedPlasma_NCE27_Gradient40_01_185.raw.xlsx	74	7525	Ast4m...DIA_EnrichedPlasma_NCE27_Gradient40_01_185.raw.xlsx	0(0/21)	K.TVLTPATNHMGN[+1378.476]VTFTIPANR.E
511371:4	0.3	1551522	5148.2785	397.59	EnrichedPlasma	NCE27	0(0/2)	1	7.61	HexNAc(5)Hex(6)dHex(1)NeuAc(1)	24	&gt;ca|NX_P05090-1-CAN|APOD_HUMAN Apolipoprotein D OS=Homo sapiens OX=9606 GN=APOD IF=1 CO=9.00E+10 pg/l CS=ms	Ast4m...EnrichedPlasma_NCE27_Gradient40	4	N[+2425]	D:\Projects\Astral\00_worddoc_and_powerpoints\BioRxiv\naturecoms\SupplementalFile_S11\SupplementalFile_S11\DemoData\smallMGF_annotatorTest.mgf	2024-03-01_oamp56-di_io25_3th-defaultcs2_ast4ms_dia_enrichedplasma_nce27_gradient40_01_185.ScanId;v=1;d1=282096.282096.	G19992GW	5148.2769	0.5769230769230769(15/26)	1888	ADGTVNQIEGEATPVN[GNO:G19992GW]LTEPAKLEVK	0.19230769230769232(5/26)	0.15384615384615385(4/26)	282096	1287.8251	0.013888888888888888(8/576)	413930	40	0.2692307692307692(7/26)	86	4	controllerType=0 controllerNumber=1 scan=282096	Specific	0.15384615384615385(4/26)	397.59	34.0666	419.89	0	0.11842105263157894(27/228)	./2024-03-01_OAMP56-DI_IO25_3Th-defaultcs2_Ast4m...DIA_EnrichedPlasma_NCE27_Gradient40_01_185.raw/2024-03-01_OAMP56-DI_IO25_3Th-defaultcs2_Ast4m...DIA_EnrichedPlasma_NCE27_Gradient40_01_185.raw.xlsx	83	10009	Ast4m...DIA_EnrichedPlasma_NCE27_Gradient40_01_185.raw.xlsx	0.038461538461538464(1/26)	R.ADGTVNQIEGEATPVN[+2424.867]LTEPAKLEVK.F
511372:4	0.7	1406580	5175.196	773.05	EnrichedPlasma	NCE27	0(0/2)	1	13.13	HexNAc(5)Hex(6)NeuAc(3)	33	&gt;ca|NX_P27169-1-CAN|PON1_HUMAN Serum paraoxonase/arylesterase 1 OS=Homo sapiens OX=9606 GN=PON1 IF=1 CO=1.70E+10 pg/l CS=ms	Ast4m...EnrichedPlasma_NCE27_Gradient40	4	N[+2861]	D:\Projects\Astral\00_worddoc_and_powerpoints\BioRxiv\naturecoms\SupplementalFile_S11\SupplementalFile_S11\DemoData\smallMGF_annotatorTest.mgf	2024-03-01_oamp56-di_io25_3th-defaultcs2_ast4ms_dia_enrichedplasma_nce27_gradient40_01_185.ScanId;v=1;d1=282097.282097.	G40135HT	5175.1926	0.4090909090909091(9/22)	636	VTQVYAEN[GNO:G40135HT]GTVLQGSTVASVYK	0.09090909090909091(2/22)	0.045454545454545456(1/22)	282097	1294.5544	0.016666666666666666(4/240)	371212	40	0.18181818181818182(4/22)	37	4	controllerType=0 controllerNumber=1 scan=282097	Specific	0.09090909090909091(2/22)	773.05	34.0667	773.05	0	0.13725490196078433(14/102)	./2024-03-01_OAMP56-DI_IO25_3Th-defaultcs2_Ast4m...DIA_EnrichedPlasma_NCE27_Gradient40_01_185.raw/2024-03-01_OAMP56-DI_IO25_3Th-defaultcs2_Ast4m...DIA_EnrichedPlasma_NCE27_Gradient40_01_185.raw.xlsx	317	8351	Ast4m...DIA_EnrichedPlasma_NCE27_Gradient40_01_185.raw.xlsx	0.2727272727272727(6/22)	K.VTQVYAEN[+2861.000]GTVLQGSTVASVYK.G
511385:4	4.3	1915866	5345.3166	218.06	EnrichedPlasma	NCE27	0(0/2)	1	1.57	HexNAc(4)Hex(5)dHex(1)NeuAc(1)	191	&gt;ca|NX_Q13275-1-CAN|SEM3F_HUMAN Semaphorin-3F OS=Homo sapiens OX=9606 GN=SEMA3F IF=1 CO=7.90E+06 pg/l CS=ms	Ast4m...EnrichedPlasma_NCE27_Gradient40	4	C[+57]*2, N[+2060]	D:\Projects\Astral\00_worddoc_and_powerpoints\BioRxiv\naturecoms\SupplementalFile_S11\SupplementalFile_S11\DemoData\smallMGF_annotatorTest.mgf	2024-03-01_oamp56-di_io25_3th-defaultcs2_ast4ms_dia_enrichedplasma_nce27_gradient40_01_185.ScanId;v=1;d1=282105.282105.	G53156IG	5344.29	0.5185185185185185(14/27)	2452	LIQPWN[GNO:G53156IG]RTHLYVC[+57.021]GTGAYNPMC[+57.021]TYVNR	0.037037037037037035(1/27)	0.1111111111111111(3/27)	282105	1337.0846	0.025(9/360)	557967	40	0.25925925925925924(7/27)	34	4	controllerType=0 controllerNumber=1 scan=282105	Specific	0.14814814814814814(4/27)	59.11	34.0677	306.88	1	0.1069182389937107(17/159)	./2024-03-01_OAMP56-DI_IO25_3Th-defaultcs2_Ast4m...DIA_EnrichedPlasma_NCE27_Gradient40_01_185.raw/2024-03-01_OAMP56-DI_IO25_3Th-defaultcs2_Ast4m...DIA_EnrichedPlasma_NCE27_Gradient40_01_185.raw.xlsx	121	14300	Ast4m...DIA_EnrichedPlasma_NCE27_Gradient40_01_185.raw.xlsx	0.07407407407407407(2/27)	R.LIQPWN[+2059.735]RTHLYVC[+57.021]GTGAYNPMC[+57.021]TYVNR.G
511386:3	0.6	1247302	4037.8441	311.26	EnrichedPlasma	NCE27	0(0/2)	1	4.42	HexNAc(2)Hex(6)	4	&gt;ca|NX_P01024-1-CAN|CO3_HUMAN Complement C3 OS=Homo sapiens OX=9606 GN=C3 IF=1 CO=2.00E+11 pg/l CS=ms	Ast4m...EnrichedPlasma_NCE27_Gradient40	4	N[+1378]	D:\Projects\Astral\00_worddoc_and_powerpoints\BioRxiv\naturecoms\SupplementalFile_S11\SupplementalFile_S11\DemoData\smallMGF_annotatorTest.mgf	2024-03-01_oamp56-di_io25_3th-defaultcs2_ast4ms_dia_enrichedplasma_nce27_gradient40_01_185.ScanId;v=1;d1=282106.282106.	G74112GC	4037.8418	0.375(9/24)	198	TVLTPATNHMGN[GNO:G74112GC]VTFTIPANREFK	0.125(3/24)	0.041666666666666664(1/24)	282106	1346.6196	0.013888888888888888(1/72)	330672	40	0.16666666666666666(4/24)	240	3	controllerType=0 controllerNumber=1 scan=282106	Specific	0.125(3/24)	311.26	34.0678	327.01	0	0.09090909090909091(6/66)	./2024-03-01_OAMP56-DI_IO25_3Th-defaultcs2_Ast4m...DIA_EnrichedPlasma_NCE27_Gradient40_01_185.raw/2024-03-01_OAMP56-DI_IO25_3Th-defaultcs2_Ast4m...DIA_EnrichedPlasma_NCE27_Gradient40_01_185.raw.xlsx	74	7610	Ast4m...DIA_EnrichedPlasma_NCE27_Gradient40_01_185.raw.xlsx	0(0/24)	K.TVLTPATNHMGN[+1378.476]VTFTIPANREFK.S
511493:4	0.6	1247251	4037.8441	776.67	EnrichedPlasma	NCE27	0(0/2)	1	14.2	HexNAc(2)Hex(6)	4	&gt;ca|NX_P01024-1-CAN|CO3_HUMAN Complement C3 OS=Homo sapiens OX=9606 GN=C3 IF=1 CO=2.00E+11 pg/l CS=ms	Ast4m...EnrichedPlasma_NCE27_Gradient40	4	N[+1378]	D:\Projects\Astral\00_worddoc_and_powerpoints\BioRxiv\naturecoms\SupplementalFile_S11\SupplementalFile_S11\DemoData\smallMGF_annotatorTest.mgf	2024-03-01_oamp56-di_io25_3th-defaultcs2_ast4ms_dia_enrichedplasma_nce27_gradient40_01_185.ScanId;v=1;d1=282156.282156.	G74112GC	4037.8418	0.6666666666666666(16/24)	198	TVLTPATNHMGN[GNO:G74112GC]VTFTIPANREFK	0.08333333333333333(2/24)	0.16666666666666666(4/24)	282156	1010.2165	0.020833333333333332(2/96)	330621	40	0.25(6/24)	240	4	controllerType=0 controllerNumber=1 scan=282156	Specific	0.25(6/24)	776.67	34.0738	804.51	0	0.12121212121212122(8/66)	./2024-03-01_OAMP56-DI_IO25_3Th-defaultcs2_Ast4m...DIA_EnrichedPlasma_NCE27_Gradient40_01_185.raw/2024-03-01_OAMP56-DI_IO25_3Th-defaultcs2_Ast4m...DIA_EnrichedPlasma_NCE27_Gradient40_01_185.raw.xlsx	74	7559	Ast4m...DIA_EnrichedPlasma_NCE27_Gradient40_01_185.raw.xlsx	0.16666666666666666(4/24)	K.TVLTPATNHMGN[+1378.476]VTFTIPANREFK.S
511494:4	0.6	1247262	4037.8441	577.12	EnrichedPlasma	NCE27	0(0/2)	1	10.2	HexNAc(2)Hex(6)	4	&gt;ca|NX_P01024-1-CAN|CO3_HUMAN Complement C3 OS=Homo sapiens OX=9606 GN=C3 IF=1 CO=2.00E+11 pg/l CS=ms	Ast4m...EnrichedPlasma_NCE27_Gradient40	4	N[+1378]	D:\Projects\Astral\00_worddoc_and_powerpoints\BioRxiv\naturecoms\SupplementalFile_S11\SupplementalFile_S11\DemoData\smallMGF_annotatorTest.mgf	2024-03-01_oamp56-di_io25_3th-defaultcs2_ast4ms_dia_enrichedplasma_nce27_gradient40_01_185.ScanId;v=1;d1=282157.282157.	G74112GC	4037.8418	0.4583333333333333(11/24)	198	TVLTPATNHMGN[GNO:G74112GC]VTFTIPANREFK	0(0/24)	0.125(3/24)	282157	1010.2165	0.020833333333333332(2/96)	330632	40	0.25(6/24)	240	4	controllerType=0 controllerNumber=1 scan=282157	Specific	0.20833333333333334(5/24)	577.12	34.074	620.9	0	0.13636363636363635(9/66)	./2024-03-01_OAMP56-DI_IO25_3Th-defaultcs2_Ast4m...DIA_EnrichedPlasma_NCE27_Gradient40_01_185.raw/2024-03-01_OAMP56-DI_IO25_3Th-defaultcs2_Ast4m...DIA_EnrichedPlasma_NCE27_Gradient40_01_185.raw.xlsx	74	7570	Ast4m...DIA_EnrichedPlasma_NCE27_Gradient40_01_185.raw.xlsx	0.125(3/24)	K.TVLTPATNHMGN[+1378.476]VTFTIPANREFK.S
511510:3	-5.2	1263909	3148.4642	349.02	EnrichedPlasma	NCE27	0(0/2)	1	4.79	HexNAc(2)Hex(3)	4	&gt;ca|NX_P01024-1-CAN|CO3_HUMAN Complement C3 OS=Homo sapiens OX=9606 GN=C3 IF=1 CO=2.00E+11 pg/l CS=ms	Ast4m...EnrichedPlasma_NCE27_Gradient40	4	N[+892]	D:\Projects\Astral\00_worddoc_and_powerpoints\BioRxiv\naturecoms\SupplementalFile_S11\SupplementalFile_S11\DemoData\smallMGF_annotatorTest.mgf	2024-03-01_oamp56-di_io25_3th-defaultcs2_ast4ms_dia_enrichedplasma_nce27_gradient40_01_185.ScanId;v=1;d1=282166.282166.	G21458SP	3147.4773	0.7619047619047619(16/21)	198	TVLTPATNHMGN[GNO:G21458SP]VTFTIPANR	0.19047619047619047(4/21)	0.19047619047619047(4/21)	282166	1050.1596	0.022222222222222223(1/45)	336177	40	0.47619047619047616(10/21)	240	3	controllerType=0 controllerNumber=1 scan=282166	Specific	0.19047619047619047(4/21)	146.76	34.0749	349.02	1	0.20512820512820512(8/39)	./2024-03-01_OAMP56-DI_IO25_3Th-defaultcs2_Ast4m...DIA_EnrichedPlasma_NCE27_Gradient40_01_185.raw/2024-03-01_OAMP56-DI_IO25_3Th-defaultcs2_Ast4m...DIA_EnrichedPlasma_NCE27_Gradient40_01_185.raw.xlsx	74	7818	Ast4m...DIA_EnrichedPlasma_NCE27_Gradient40_01_185.raw.xlsx	0.14285714285714285(3/21)	K.TVLTPATNHMGN[+892.317]VTFTIPANR.E
511511:5	2.5	2051749	5255.2861	236.06	EnrichedPlasma	NCE27	0(0/2)	1	2.95	HexNAc(5)Hex(5)NeuAc(1)	94	&gt;ca|NX_Q86U17-1-CAN|SPA11_HUMAN Serpin A11 OS=Homo sapiens OX=9606 GN=SERPINA11 IF=1 CO=2.30E+08 pg/l CS=ms	Ast4m...EnrichedPlasma_NCE27_Gradient40	4	N[+2117]	D:\Projects\Astral\00_worddoc_and_powerpoints\BioRxiv\naturecoms\SupplementalFile_S11\SupplementalFile_S11\DemoData\smallMGF_annotatorTest.mgf	2024-03-01_oamp56-di_io25_3th-defaultcs2_ast4ms_dia_enrichedplasma_nce27_gradient40_01_185.ScanId;v=1;d1=282166.282166.	G09237BA	5255.2731	0.5357142857142857(15/28)	1760	QHYLDSIKELYGAFAFSAN[GNO:G09237BA]FTDSVTTGR	0.10714285714285714(3/28)	0.17857142857142858(5/28)	282166	1051.863	0.028985507246376812(10/345)	609871	40	0.25(7/28)	80	5	controllerType=0 controllerNumber=1 scan=282166	Specific	0.21428571428571427(6/28)	236.06	34.0749	336.71	0	0.13333333333333333(18/135)	./2024-03-01_OAMP56-DI_IO25_3Th-defaultcs2_Ast4m...DIA_EnrichedPlasma_NCE27_Gradient40_01_185.raw/2024-03-01_OAMP56-DI_IO25_3Th-defaultcs2_Ast4m...DIA_EnrichedPlasma_NCE27_Gradient40_01_185.raw.xlsx	151	15025	Ast4m...DIA_EnrichedPlasma_NCE27_Gradient40_01_185.raw.xlsx	0.07142857142857142(2/28)	R.QHYLDSIKELYGAFAFSAN[+2116.756]FTDSVTTGR.Q
511511:5	2.5	2051749	5255.2861	236.06	EnrichedPlasma	NCE27	0(0/2)	1	2.95	HexNAc(5)Hex(5)NeuAc(1)	94	&gt;ca|NX_Q86U17-1-CAN|SPA11_HUMAN Serpin A11 OS=Homo sapiens OX=9606 GN=SERPINA11 IF=1 CO=2.30E+08 pg/l CS=ms	Ast4m...EnrichedPlasma_NCE27_Gradient40	4	N[+2117]	D:\Projects\Astral\00_worddoc_and_powerpoints\BioRxiv\naturecoms\SupplementalFile_S11\SupplementalFile_S11\DemoData\smallMGF_annotatorTest.mgf	2024-03-01_oamp56-di_io25_3th-defaultcs2_ast4ms_dia_enrichedplasma_nce27_gradient40_01_185.ScanId;v=1;d1=282166.282166.	G09934VN	5255.2731	0.5357142857142857(15/28)	1760	QHYLDSIKELYGAFAFSAN[GNO:G09934VN]FTDSVTTGR	0.10714285714285714(3/28)	0.17857142857142858(5/28)	282166	1051.863	0.030303030303030304(10/330)	609872	40	0.25(7/28)	80	5	controllerType=0 controllerNumber=1 scan=282166	Specific	0.21428571428571427(6/28)	236.06	34.0749	336.71	0	0.13333333333333333(18/135)	./2024-03-01_OAMP56-DI_IO25_3Th-defaultcs2_Ast4m...DIA_EnrichedPlasma_NCE27_Gradient40_01_185.raw/2024-03-01_OAMP56-DI_IO25_3Th-defaultcs2_Ast4m...DIA_EnrichedPlasma_NCE27_Gradient40_01_185.raw.xlsx	151	15026	Ast4m...DIA_EnrichedPlasma_NCE27_Gradient40_01_185.raw.xlsx	0.07142857142857142(2/28)	R.QHYLDSIKELYGAFAFSAN[+2116.756]FTDSVTTGR.Q
511525:3	-3.4	1236727	3310.5224	288.96	EnrichedPlasma	NCE27	0(0/2)	1	4.1	HexNAc(2)Hex(4)	4	&gt;ca|NX_P01024-1-CAN|CO3_HUMAN Complement C3 OS=Homo sapiens OX=9606 GN=C3 IF=1 CO=2.00E+11 pg/l CS=ms	Ast4m...EnrichedPlasma_NCE27_Gradient40	4	N[+1054]	D:\Projects\Astral\00_worddoc_and_powerpoints\BioRxiv\naturecoms\SupplementalFile_S11\SupplementalFile_S11\DemoData\smallMGF_annotatorTest.mgf	2024-03-01_oamp56-di_io25_3th-defaultcs2_ast4ms_dia_enrichedplasma_nce27_gradient40_01_185.ScanId;v=1;d1=282176.282176.	G69449MU	3309.5302	0.6190476190476191(13/21)	198	TVLTPATNHMGN[GNO:G69449MU]VTFTIPANR	0.09523809523809523(2/21)	0.19047619047619047(4/21)	282176	1104.179	0(0/54)	327138	40	0.2857142857142857(6/21)	240	3	controllerType=0 controllerNumber=1 scan=282176	Specific	0.19047619047619047(4/21)	131.31	34.0763	288.96	1	0.16666666666666666(8/48)	./2024-03-01_OAMP56-DI_IO25_3Th-defaultcs2_Ast4m...DIA_EnrichedPlasma_NCE27_Gradient40_01_185.raw/2024-03-01_OAMP56-DI_IO25_3Th-defaultcs2_Ast4m...DIA_EnrichedPlasma_NCE27_Gradient40_01_185.raw.xlsx	74	7424	Ast4m...DIA_EnrichedPlasma_NCE27_Gradient40_01_185.raw.xlsx	0.23809523809523808(5/21)	K.TVLTPATNHMGN[+1054.370]VTFTIPANR.E
511537:3	1.7	182358	3390.4344	327.67	EnrichedPlasma	NCE27	0(0/2)	1	6.81	HexNAc(4)Hex(5)NeuAc(1)	1	&gt;ca|NX_P02787-1-CAN|TRFE_HUMAN Serotransferrin OS=Homo sapiens OX=9606 GN=TF IF=1 CO=9.80E+10 pg/l CS=ms	Ast4m...EnrichedPlasma_NCE27_Gradient40	4	C[+57], N[+1914]	D:\Projects\Astral\00_worddoc_and_powerpoints\BioRxiv\naturecoms\SupplementalFile_S11\SupplementalFile_S11\DemoData\smallMGF_annotatorTest.mgf	2024-03-01_oamp56-di_io25_3th-defaultcs2_ast4ms_dia_enrichedplasma_nce27_gradient40_01_185.ScanId;v=1;d1=282182.282182.	G43728NL	3390.4286	0.5384615384615384(7/13)	170	C[+57.021]GLVPVLAENYN[GNO:G43728NL]K	0.07692307692307693(1/13)	0.23076923076923078(3/13)	282182	1130.8163	0.05925925925925926(8/135)	47465	40	0.23076923076923078(3/13)	310	3	controllerType=0 controllerNumber=1 scan=282182	Specific	0.23076923076923078(3/13)	327.67	34.0772	387.84	0	0.13513513513513514(15/111)	./2024-03-01_OAMP56-DI_IO25_3Th-defaultcs2_Ast4m...DIA_EnrichedPlasma_NCE27_Gradient40_01_185.raw/2024-03-01_OAMP56-DI_IO25_3Th-defaultcs2_Ast4m...DIA_EnrichedPlasma_NCE27_Gradient40_01_185.raw.xlsx	421	1203	Ast4m...DIA_EnrichedPlasma_NCE27_Gradient40_01_185.raw.xlsx	0.07692307692307693(1/13)	K.C[+57.021]GLVPVLAENYN[+1913.677]K.S
511569:3	0.8	1284482	3685.5265	457.64	EnrichedPlasma	NCE27	0(0/2)	1	8.18	HexNAc(4)Hex(5)NeuAc(1)	5	&gt;ca|NX_P02765-1-CAN|FETUA_HUMAN Alpha-2-HS-glycoprotein OS=Homo sapiens OX=9606 GN=AHSG IF=1 CO=1.10E+11 pg/l CS=ms	Ast4m...EnrichedPlasma_NCE27_Gradient40	4	C[+57]*2, N[+1914]	D:\Projects\Astral\00_worddoc_and_powerpoints\BioRxiv\naturecoms\SupplementalFile_S11\SupplementalFile_S11\DemoData\smallMGF_annotatorTest.mgf	2024-03-01_oamp56-di_io25_3th-defaultcs2_ast4ms_dia_enrichedplasma_nce27_gradient40_01_185.ScanId;v=1;d1=282201.282201.	G43728NL	3685.5236	0.4666666666666667(7/15)	2885	VC[+57.021]QDC[+57.021]PLLAPLN[GNO:G43728NL]DTR	0(0/15)	0.06666666666666667(1/15)	282201	1229.1804	0.05185185185185185(7/135)	340054	40	0.26666666666666666(4/15)	148	3	controllerType=0 controllerNumber=1 scan=282201	Specific	0.2(3/15)	457.64	34.0793	485.1	0	0.16216216216216217(18/111)	./2024-03-01_OAMP56-DI_IO25_3Th-defaultcs2_Ast4m...DIA_EnrichedPlasma_NCE27_Gradient40_01_185.raw/2024-03-01_OAMP56-DI_IO25_3Th-defaultcs2_Ast4m...DIA_EnrichedPlasma_NCE27_Gradient40_01_185.raw.xlsx	145	7897	Ast4m...DIA_EnrichedPlasma_NCE27_Gradient40_01_185.raw.xlsx	0(0/15)	K.VC[+57.021]QDC[+57.021]PLLAPLN[+1913.677]DTR.V
511596:4	1.2	1406586	5175.1989	405.73	EnrichedPlasma	NCE27	0(0/2)	1	7.8	HexNAc(5)Hex(6)NeuAc(3)	33	&gt;ca|NX_P27169-1-CAN|PON1_HUMAN Serum paraoxonase/arylesterase 1 OS=Homo sapiens OX=9606 GN=PON1 IF=1 CO=1.70E+10 pg/l CS=ms	Ast4m...EnrichedPlasma_NCE27_Gradient40	4	N[+2861]	D:\Projects\Astral\00_worddoc_and_powerpoints\BioRxiv\naturecoms\SupplementalFile_S11\SupplementalFile_S11\DemoData\smallMGF_annotatorTest.mgf	2024-03-01_oamp56-di_io25_3th-defaultcs2_ast4ms_dia_enrichedplasma_nce27_gradient40_01_185.ScanId;v=1;d1=282217.282217.	G40135HT	5175.1926	0.2727272727272727(6/22)	636	VTQVYAEN[GNO:G40135HT]GTVLQGSTVASVYK	0.09090909090909091(2/22)	0.045454545454545456(1/22)	282217	1294.5552	0.029166666666666667(7/240)	371218	40	0(0/22)	37	4	controllerType=0 controllerNumber=1 scan=282217	Specific	0(0/22)	405.73	34.0811	405.73	0	0.11764705882352941(12/102)	./2024-03-01_OAMP56-DI_IO25_3Th-defaultcs2_Ast4m...DIA_EnrichedPlasma_NCE27_Gradient40_01_185.raw/2024-03-01_OAMP56-DI_IO25_3Th-defaultcs2_Ast4m...DIA_EnrichedPlasma_NCE27_Gradient40_01_185.raw.xlsx	317	8357	Ast4m...DIA_EnrichedPlasma_NCE27_Gradient40_01_185.raw.xlsx	0.13636363636363635(3/22)	K.VTQVYAEN[+2861.000]GTVLQGSTVASVYK.G
511608:4	2.7	1881973	5366.321	156.88	EnrichedPlasma	NCE27	0(0/2)	1	2.1	HexNAc(5)Hex(6)NeuAc(3)	5	&gt;ca|NX_P02765-1-CAN|FETUA_HUMAN Alpha-2-HS-glycoprotein OS=Homo sapiens OX=9606 GN=AHSG IF=1 CO=1.10E+11 pg/l CS=ms	Ast4m...EnrichedPlasma_NCE27_Gradient40	4	C[+57]*2, N[+2861]	D:\Projects\Astral\00_worddoc_and_powerpoints\BioRxiv\naturecoms\SupplementalFile_S11\SupplementalFile_S11\DemoData\smallMGF_annotatorTest.mgf	2024-03-01_oamp56-di_io25_3th-defaultcs2_ast4ms_dia_enrichedplasma_nce27_gradient40_01_185.ScanId;v=1;d1=282224.282224.	G40135HT	5366.3065	0.6818181818181818(15/22)	2885	KVC[+57.021]QDC[+57.021]PLLAPLN[GNO:G40135HT]DTRVVHAAK	0.13636363636363635(3/22)	0.09090909090909091(2/22)	282224	1342.3357	0.0125(3/240)	542086	40	0.4090909090909091(9/22)	148	4	controllerType=0 controllerNumber=1 scan=282224	Specific	0.13636363636363635(3/22)	156.88	34.0821	196.82	0	0.12745098039215685(13/102)	./2024-03-01_OAMP56-DI_IO25_3Th-defaultcs2_Ast4m...DIA_EnrichedPlasma_NCE27_Gradient40_01_185.raw/2024-03-01_OAMP56-DI_IO25_3Th-defaultcs2_Ast4m...DIA_EnrichedPlasma_NCE27_Gradient40_01_185.raw.xlsx	144	13545	Ast4m...DIA_EnrichedPlasma_NCE27_Gradient40_01_185.raw.xlsx	0.22727272727272727(5/22)	R.KVC[+57.021]QDC[+57.021]PLLAPLN[+2861.000]DTRVVHAAK.A
511609:3	1.2	1247298	4037.8467	291.3	EnrichedPlasma	NCE27	0(0/2)	1	4.56	HexNAc(2)Hex(6)	4	&gt;ca|NX_P01024-1-CAN|CO3_HUMAN Complement C3 OS=Homo sapiens OX=9606 GN=C3 IF=1 CO=2.00E+11 pg/l CS=ms	Ast4m...EnrichedPlasma_NCE27_Gradient40	4	N[+1378]	D:\Projects\Astral\00_worddoc_and_powerpoints\BioRxiv\naturecoms\SupplementalFile_S11\SupplementalFile_S11\DemoData\smallMGF_annotatorTest.mgf	2024-03-01_oamp56-di_io25_3th-defaultcs2_ast4ms_dia_enrichedplasma_nce27_gradient40_01_185.ScanId;v=1;d1=282225.282225.	G74112GC	4037.8418	0.5416666666666666(13/24)	198	TVLTPATNHMGN[GNO:G74112GC]VTFTIPANREFK	0.16666666666666666(4/24)	0.125(3/24)	282225	1346.6204	0.013888888888888888(1/72)	330668	40	0.20833333333333334(5/24)	240	3	controllerType=0 controllerNumber=1 scan=282225	Specific	0.16666666666666666(4/24)	291.3	34.0822	341.68	0	0.18181818181818182(12/66)	./2024-03-01_OAMP56-DI_IO25_3Th-defaultcs2_Ast4m...DIA_EnrichedPlasma_NCE27_Gradient40_01_185.raw/2024-03-01_OAMP56-DI_IO25_3Th-defaultcs2_Ast4m...DIA_EnrichedPlasma_NCE27_Gradient40_01_185.raw.xlsx	74	7606	Ast4m...DIA_EnrichedPlasma_NCE27_Gradient40_01_185.raw.xlsx	0.08333333333333333(2/24)	K.TVLTPATNHMGN[+1378.476]VTFTIPANREFK.S
511658:3	0.6	1405699	4518.9677	184.19	EnrichedPlasma	NCE27	0(0/2)	1	3.44	HexNAc(4)Hex(5)NeuAc(2)	33	&gt;ca|NX_P27169-1-CAN|PON1_HUMAN Serum paraoxonase/arylesterase 1 OS=Homo sapiens OX=9606 GN=PON1 IF=1 CO=1.70E+10 pg/l CS=ms	Ast4m...EnrichedPlasma_NCE27_Gradient40	4	N[+2205]	D:\Projects\Astral\00_worddoc_and_powerpoints\BioRxiv\naturecoms\SupplementalFile_S11\SupplementalFile_S11\DemoData\smallMGF_annotatorTest.mgf	2024-03-01_oamp56-di_io25_3th-defaultcs2_ast4ms_dia_enrichedplasma_nce27_gradient40_01_185.ScanId;v=1;d1=282259.282259.	G43679GQ	4518.965	0.36363636363636365(8/22)	636	VTQVYAEN[GNO:G43679GQ]GTVLQGSTVASVYK	0.09090909090909091(2/22)	0(0/22)	282259	1506.9941	0.027777777777777776(4/144)	370882	40	0.2727272727272727(6/22)	37	3	controllerType=0 controllerNumber=1 scan=282259	Specific	0(0/22)	184.19	34.0862	227.38	0	0.15(18/120)	./2024-03-01_OAMP56-DI_IO25_3Th-defaultcs2_Ast4m...DIA_EnrichedPlasma_NCE27_Gradient40_01_185.raw/2024-03-01_OAMP56-DI_IO25_3Th-defaultcs2_Ast4m...DIA_EnrichedPlasma_NCE27_Gradient40_01_185.raw.xlsx	317	8335	Ast4m...DIA_EnrichedPlasma_NCE27_Gradient40_01_185.raw.xlsx	0.09090909090909091(2/22)	K.VTQVYAEN[+2204.772]GTVLQGSTVASVYK.G
511723:4	1.2	1241005	3875.7938	846.38	EnrichedPlasma	NCE27	0(0/2)	1	15.43	HexNAc(2)Hex(5)	4	&gt;ca|NX_P01024-1-CAN|CO3_HUMAN Complement C3 OS=Homo sapiens OX=9606 GN=C3 IF=1 CO=2.00E+11 pg/l CS=ms	Ast4m...EnrichedPlasma_NCE27_Gradient40	4	N[+1216]	D:\Projects\Astral\00_worddoc_and_powerpoints\BioRxiv\naturecoms\SupplementalFile_S11\SupplementalFile_S11\DemoData\smallMGF_annotatorTest.mgf	2024-03-01_oamp56-di_io25_3th-defaultcs2_ast4ms_dia_enrichedplasma_nce27_gradient40_01_185.ScanId;v=1;d1=282291.282291.	G44147IO	3875.7889	0.4166666666666667(10/24)	198	TVLTPATNHMGN[GNO:G44147IO]VTFTIPANREFK	0.041666666666666664(1/24)	0.16666666666666666(4/24)	282291	969.7039	0.011904761904761904(1/84)	328620	40	0.041666666666666664(1/24)	240	4	controllerType=0 controllerNumber=1 scan=282291	Specific	0.20833333333333334(5/24)	846.38	34.0901	895.74	0	0.22807017543859648(13/57)	./2024-03-01_OAMP56-DI_IO25_3Th-defaultcs2_Ast4m...DIA_EnrichedPlasma_NCE27_Gradient40_01_185.raw/2024-03-01_OAMP56-DI_IO25_3Th-defaultcs2_Ast4m...DIA_EnrichedPlasma_NCE27_Gradient40_01_185.raw.xlsx	74	7481	Ast4m...DIA_EnrichedPlasma_NCE27_Gradient40_01_185.raw.xlsx	0.125(3/24)	K.TVLTPATNHMGN[+1216.423]VTFTIPANREFK.S
511750:5	1.2	1881976	5366.3127	185.15	EnrichedPlasma	NCE27	0(0/2)	1	2.25	HexNAc(5)Hex(6)NeuAc(3)	5	&gt;ca|NX_P02765-1-CAN|FETUA_HUMAN Alpha-2-HS-glycoprotein OS=Homo sapiens OX=9606 GN=AHSG IF=1 CO=1.10E+11 pg/l CS=ms	Ast4m...EnrichedPlasma_NCE27_Gradient40	4	C[+57]*2, N[+2861]	D:\Projects\Astral\00_worddoc_and_powerpoints\BioRxiv\naturecoms\SupplementalFile_S11\SupplementalFile_S11\DemoData\smallMGF_annotatorTest.mgf	2024-03-01_oamp56-di_io25_3th-defaultcs2_ast4ms_dia_enrichedplasma_nce27_gradient40_01_185.ScanId;v=1;d1=282305.282305.	G40135HT	5366.3065	0.5(11/22)	2885	KVC[+57.021]QDC[+57.021]PLLAPLN[GNO:G40135HT]DTRVVHAAK	0.045454545454545456(1/22)	0.09090909090909091(2/22)	282305	1074.0684	0.01(3/300)	542089	40	0.18181818181818182(4/22)	148	5	controllerType=0 controllerNumber=1 scan=282305	Specific	0.09090909090909091(2/22)	185.15	34.0917	185.15	0	0.08823529411764706(9/102)	./2024-03-01_OAMP56-DI_IO25_3Th-defaultcs2_Ast4m...DIA_EnrichedPlasma_NCE27_Gradient40_01_185.raw/2024-03-01_OAMP56-DI_IO25_3Th-defaultcs2_Ast4m...DIA_EnrichedPlasma_NCE27_Gradient40_01_185.raw.xlsx	144	13548	Ast4m...DIA_EnrichedPlasma_NCE27_Gradient40_01_185.raw.xlsx	0.18181818181818182(4/22)	R.KVC[+57.021]QDC[+57.021]PLLAPLN[+2861.000]DTRVVHAAK.A
511767:3	-3.1	1239150	3472.5756	290.76	EnrichedPlasma	NCE27	0(0/2)	1	4.47	HexNAc(2)Hex(5)	4	&gt;ca|NX_P01024-1-CAN|CO3_HUMAN Complement C3 OS=Homo sapiens OX=9606 GN=C3 IF=1 CO=2.00E+11 pg/l CS=ms	Ast4m...EnrichedPlasma_NCE27_Gradient40	4	N[+1216]	D:\Projects\Astral\00_worddoc_and_powerpoints\BioRxiv\naturecoms\SupplementalFile_S11\SupplementalFile_S11\DemoData\smallMGF_annotatorTest.mgf	2024-03-01_oamp56-di_io25_3th-defaultcs2_ast4ms_dia_enrichedplasma_nce27_gradient40_01_185.ScanId;v=1;d1=282316.282316.	G44147IO	3471.583	0.23809523809523808(5/21)	198	TVLTPATNHMGN[GNO:G44147IO]VTFTIPANR	0(0/21)	0.047619047619047616(1/21)	282316	1158.1967	0(0/63)	327950	40	0.14285714285714285(3/21)	240	3	controllerType=0 controllerNumber=1 scan=282316	Specific	0.09523809523809523(2/21)	290.76	34.0934	290.76	1	0.21052631578947367(12/57)	./2024-03-01_OAMP56-DI_IO25_3Th-defaultcs2_Ast4m...DIA_EnrichedPlasma_NCE27_Gradient40_01_185.raw/2024-03-01_OAMP56-DI_IO25_3Th-defaultcs2_Ast4m...DIA_EnrichedPlasma_NCE27_Gradient40_01_185.raw.xlsx	74	7467	Ast4m...DIA_EnrichedPlasma_NCE27_Gradient40_01_185.raw.xlsx	0.047619047619047616(1/21)	K.TVLTPATNHMGN[+1216.423]VTFTIPANR.E
511783:3	-3.8	1244339	3634.6254	533.14	EnrichedPlasma	NCE27	0(0/2)	1	8.17	HexNAc(2)Hex(6)	4	&gt;ca|NX_P01024-1-CAN|CO3_HUMAN Complement C3 OS=Homo sapiens OX=9606 GN=C3 IF=1 CO=2.00E+11 pg/l CS=ms	Ast4m...EnrichedPlasma_NCE27_Gradient40	4	N[+1378]	D:\Projects\Astral\00_worddoc_and_powerpoints\BioRxiv\naturecoms\SupplementalFile_S11\SupplementalFile_S11\DemoData\smallMGF_annotatorTest.mgf	2024-03-01_oamp56-di_io25_3th-defaultcs2_ast4ms_dia_enrichedplasma_nce27_gradient40_01_185.ScanId;v=1;d1=282325.282325.	G74112GC	3633.6358	0.3333333333333333(7/21)	198	TVLTPATNHMGN[GNO:G74112GC]VTFTIPANR	0.047619047619047616(1/21)	0.047619047619047616(1/21)	282325	1212.2133	0(0/72)	329407	40	0.14285714285714285(3/21)	240	3	controllerType=0 controllerNumber=1 scan=282325	Specific	0.09523809523809523(2/21)	533.14	34.0944	533.14	1	0.10606060606060606(7/66)	./2024-03-01_OAMP56-DI_IO25_3Th-defaultcs2_Ast4m...DIA_EnrichedPlasma_NCE27_Gradient40_01_185.raw/2024-03-01_OAMP56-DI_IO25_3Th-defaultcs2_Ast4m...DIA_EnrichedPlasma_NCE27_Gradient40_01_185.raw.xlsx	74	7524	Ast4m...DIA_EnrichedPlasma_NCE27_Gradient40_01_185.raw.xlsx	0.047619047619047616(1/21)	K.TVLTPATNHMGN[+1378.476]VTFTIPANR.E
511787:4	1.4	1406116	4884.1038	306.39	EnrichedPlasma	NCE27	0(0/2)	1	4.76	HexNAc(5)Hex(6)NeuAc(2)	33	&gt;ca|NX_P27169-1-CAN|PON1_HUMAN Serum paraoxonase/arylesterase 1 OS=Homo sapiens OX=9606 GN=PON1 IF=1 CO=1.70E+10 pg/l CS=ms	Ast4m...EnrichedPlasma_NCE27_Gradient40	4	N[+2570]	D:\Projects\Astral\00_worddoc_and_powerpoints\BioRxiv\naturecoms\SupplementalFile_S11\SupplementalFile_S11\DemoData\smallMGF_annotatorTest.mgf	2024-03-01_oamp56-di_io25_3th-defaultcs2_ast4ms_dia_enrichedplasma_nce27_gradient40_01_185.ScanId;v=1;d1=282327.282327.	G87840XY	4884.0972	0.5(11/22)	636	VTQVYAEN[GNO:G87840XY]GTVLQGSTVASVYK	0.18181818181818182(4/22)	0.045454545454545456(1/22)	282327	1221.7814	0.027777777777777776(9/324)	371050	40	0.13636363636363635(3/22)	37	4	controllerType=0 controllerNumber=1 scan=282327	Specific	0.045454545454545456(1/22)	306.39	34.0946	306.39	0	0.09195402298850575(16/174)	./2024-03-01_OAMP56-DI_IO25_3Th-defaultcs2_Ast4m...DIA_EnrichedPlasma_NCE27_Gradient40_01_185.raw/2024-03-01_OAMP56-DI_IO25_3Th-defaultcs2_Ast4m...DIA_EnrichedPlasma_NCE27_Gradient40_01_185.raw.xlsx	317	8345	Ast4m...DIA_EnrichedPlasma_NCE27_Gradient40_01_185.raw.xlsx	0.09090909090909091(2/22)	K.VTQVYAEN[+2569.905]GTVLQGSTVASVYK.G
511798:4	1.6	1406579	5175.2008	805.88	EnrichedPlasma	NCE27	0(0/2)	1	15.36	HexNAc(5)Hex(6)NeuAc(3)	33	&gt;ca|NX_P27169-1-CAN|PON1_HUMAN Serum paraoxonase/arylesterase 1 OS=Homo sapiens OX=9606 GN=PON1 IF=1 CO=1.70E+10 pg/l CS=ms	Ast4m...EnrichedPlasma_NCE27_Gradient40	4	N[+2861]	D:\Projects\Astral\00_worddoc_and_powerpoints\BioRxiv\naturecoms\SupplementalFile_S11\SupplementalFile_S11\DemoData\smallMGF_annotatorTest.mgf	2024-03-01_oamp56-di_io25_3th-defaultcs2_ast4ms_dia_enrichedplasma_nce27_gradient40_01_185.ScanId;v=1;d1=282334.282334.	G40135HT	5175.1926	0.3181818181818182(7/22)	636	VTQVYAEN[GNO:G40135HT]GTVLQGSTVASVYK	0.13636363636363635(3/22)	0(0/22)	282334	1294.5557	0.004166666666666667(1/240)	371211	40	0.18181818181818182(4/22)	37	4	controllerType=0 controllerNumber=1 scan=282334	Specific	0.09090909090909091(2/22)	805.88	34.0955	855.64	0	0.08823529411764706(9/102)	./2024-03-01_OAMP56-DI_IO25_3Th-defaultcs2_Ast4m...DIA_EnrichedPlasma_NCE27_Gradient40_01_185.raw/2024-03-01_OAMP56-DI_IO25_3Th-defaultcs2_Ast4m...DIA_EnrichedPlasma_NCE27_Gradient40_01_185.raw.xlsx	317	8350	Ast4m...DIA_EnrichedPlasma_NCE27_Gradient40_01_185.raw.xlsx	0(0/22)	K.VTQVYAEN[+2861.000]GTVLQGSTVASVYK.G
511911:4	1.4	1247254	4037.8475	705.15	EnrichedPlasma	NCE27	0(0/2)	1	12.43	HexNAc(2)Hex(6)	4	&gt;ca|NX_P01024-1-CAN|CO3_HUMAN Complement C3 OS=Homo sapiens OX=9606 GN=C3 IF=1 CO=2.00E+11 pg/l CS=ms	Ast4m...EnrichedPlasma_NCE27_Gradient40	4	N[+1378]	D:\Projects\Astral\00_worddoc_and_powerpoints\BioRxiv\naturecoms\SupplementalFile_S11\SupplementalFile_S11\DemoData\smallMGF_annotatorTest.mgf	2024-03-01_oamp56-di_io25_3th-defaultcs2_ast4ms_dia_enrichedplasma_nce27_gradient40_01_185.ScanId;v=1;d1=282393.282393.	G74112GC	4037.8418	0.625(15/24)	198	TVLTPATNHMGN[GNO:G74112GC]VTFTIPANREFK	0.125(3/24)	0.125(3/24)	282393	1010.2173	0(0/96)	330624	40	0.375(9/24)	240	4	controllerType=0 controllerNumber=1 scan=282393	Specific	0(0/24)	705.15	34.1027	743.23	0	0.09090909090909091(6/66)	./2024-03-01_OAMP56-DI_IO25_3Th-defaultcs2_Ast4m...DIA_EnrichedPlasma_NCE27_Gradient40_01_185.raw/2024-03-01_OAMP56-DI_IO25_3Th-defaultcs2_Ast4m...DIA_EnrichedPlasma_NCE27_Gradient40_01_185.raw.xlsx	74	7562	Ast4m...DIA_EnrichedPlasma_NCE27_Gradient40_01_185.raw.xlsx	0.16666666666666666(4/24)	K.TVLTPATNHMGN[+1378.476]VTFTIPANREFK.S
511912:4	1.4	1247261	4037.8475	630.62	EnrichedPlasma	NCE27	0(0/2)	1	10.43	HexNAc(2)Hex(6)	4	&gt;ca|NX_P01024-1-CAN|CO3_HUMAN Complement C3 OS=Homo sapiens OX=9606 GN=C3 IF=1 CO=2.00E+11 pg/l CS=ms	Ast4m...EnrichedPlasma_NCE27_Gradient40	4	N[+1378]	D:\Projects\Astral\00_worddoc_and_powerpoints\BioRxiv\naturecoms\SupplementalFile_S11\SupplementalFile_S11\DemoData\smallMGF_annotatorTest.mgf	2024-03-01_oamp56-di_io25_3th-defaultcs2_ast4ms_dia_enrichedplasma_nce27_gradient40_01_185.ScanId;v=1;d1=282394.282394.	G74112GC	4037.8418	0.7083333333333334(17/24)	198	TVLTPATNHMGN[GNO:G74112GC]VTFTIPANREFK	0.20833333333333334(5/24)	0.25(6/24)	282394	1010.2173	0.03125(3/96)	330631	40	0.125(3/24)	240	4	controllerType=0 controllerNumber=1 scan=282394	Specific	0.25(6/24)	630.62	34.1028	642.85	0	0.15151515151515152(10/66)	./2024-03-01_OAMP56-DI_IO25_3Th-defaultcs2_Ast4m...DIA_EnrichedPlasma_NCE27_Gradient40_01_185.raw/2024-03-01_OAMP56-DI_IO25_3Th-defaultcs2_Ast4m...DIA_EnrichedPlasma_NCE27_Gradient40_01_185.raw.xlsx	74	7569	Ast4m...DIA_EnrichedPlasma_NCE27_Gradient40_01_185.raw.xlsx	0.16666666666666666(4/24)	K.TVLTPATNHMGN[+1378.476]VTFTIPANREFK.S
511928:4	2.6	1254838	4199.9056	198.31	EnrichedPlasma	NCE27	0(0/2)	1	2.06	HexNAc(2)Hex(7)	4	&gt;ca|NX_P01024-1-CAN|CO3_HUMAN Complement C3 OS=Homo sapiens OX=9606 GN=C3 IF=1 CO=2.00E+11 pg/l CS=ms	Ast4m...EnrichedPlasma_NCE27_Gradient40	4	N[+1541]	D:\Projects\Astral\00_worddoc_and_powerpoints\BioRxiv\naturecoms\SupplementalFile_S11\SupplementalFile_S11\DemoData\smallMGF_annotatorTest.mgf	2024-03-01_oamp56-di_io25_3th-defaultcs2_ast4ms_dia_enrichedplasma_nce27_gradient40_01_185.ScanId;v=1;d1=282403.282403.	G49513EB	4199.8946	0.5833333333333334(14/24)	198	TVLTPATNHMGN[GNO:G49513EB]VTFTIPANREFK	0.041666666666666664(1/24)	0.125(3/24)	282403	1050.7319	0.037037037037037035(4/108)	332874	40	0.25(6/24)	240	4	controllerType=0 controllerNumber=1 scan=282403	Specific	0.16666666666666666(4/24)	198.31	34.1038	198.31	0	0.10666666666666667(8/75)	./2024-03-01_OAMP56-DI_IO25_3Th-defaultcs2_Ast4m...DIA_EnrichedPlasma_NCE27_Gradient40_01_185.raw/2024-03-01_OAMP56-DI_IO25_3Th-defaultcs2_Ast4m...DIA_EnrichedPlasma_NCE27_Gradient40_01_185.raw.xlsx	74	7701	Ast4m...DIA_EnrichedPlasma_NCE27_Gradient40_01_185.raw.xlsx	0.2916666666666667(7/24)	K.TVLTPATNHMGN[+1540.529]VTFTIPANREFK.S
511929:5	4	2051750	5256.2974	230.66	EnrichedPlasma	NCE27	0(0/2)	1	1.75	HexNAc(5)Hex(5)NeuAc(1)	94	&gt;ca|NX_Q86U17-1-CAN|SPA11_HUMAN Serpin A11 OS=Homo sapiens OX=9606 GN=SERPINA11 IF=1 CO=2.30E+08 pg/l CS=ms	Ast4m...EnrichedPlasma_NCE27_Gradient40	4	N[+2117]	D:\Projects\Astral\00_worddoc_and_powerpoints\BioRxiv\naturecoms\SupplementalFile_S11\SupplementalFile_S11\DemoData\smallMGF_annotatorTest.mgf	2024-03-01_oamp56-di_io25_3th-defaultcs2_ast4ms_dia_enrichedplasma_nce27_gradient40_01_185.ScanId;v=1;d1=282403.282403.	G09237BA	5255.2731	0.7142857142857143(20/28)	1760	QHYLDSIKELYGAFAFSAN[GNO:G09237BA]FTDSVTTGR	0.14285714285714285(4/28)	0.39285714285714285(11/28)	282403	1052.0653	0.034782608695652174(12/345)	609873	40	0.35714285714285715(10/28)	80	5	controllerType=0 controllerNumber=1 scan=282403	Specific	0.21428571428571427(6/28)	41.33	34.1038	248.53	1	0.13333333333333333(18/135)	./2024-03-01_OAMP56-DI_IO25_3Th-defaultcs2_Ast4m...DIA_EnrichedPlasma_NCE27_Gradient40_01_185.raw/2024-03-01_OAMP56-DI_IO25_3Th-defaultcs2_Ast4m...DIA_EnrichedPlasma_NCE27_Gradient40_01_185.raw.xlsx	151	15027	Ast4m...DIA_EnrichedPlasma_NCE27_Gradient40_01_185.raw.xlsx	0.21428571428571427(6/28)	R.QHYLDSIKELYGAFAFSAN[+2116.756]FTDSVTTGR.Q
511929:5	4	2051750	5256.2974	230.66	EnrichedPlasma	NCE27	0(0/2)	1	1.75	HexNAc(5)Hex(5)NeuAc(1)	94	&gt;ca|NX_Q86U17-1-CAN|SPA11_HUMAN Serpin A11 OS=Homo sapiens OX=9606 GN=SERPINA11 IF=1 CO=2.30E+08 pg/l CS=ms	Ast4m...EnrichedPlasma_NCE27_Gradient40	4	N[+2117]	D:\Projects\Astral\00_worddoc_and_powerpoints\BioRxiv\naturecoms\SupplementalFile_S11\SupplementalFile_S11\DemoData\smallMGF_annotatorTest.mgf	2024-03-01_oamp56-di_io25_3th-defaultcs2_ast4ms_dia_enrichedplasma_nce27_gradient40_01_185.ScanId;v=1;d1=282403.282403.	G09934VN	5255.2731	0.7142857142857143(20/28)	1760	QHYLDSIKELYGAFAFSAN[GNO:G09934VN]FTDSVTTGR	0.14285714285714285(4/28)	0.39285714285714285(11/28)	282403	1052.0653	0.03636363636363636(12/330)	609874	40	0.35714285714285715(10/28)	80	5	controllerType=0 controllerNumber=1 scan=282403	Specific	0.21428571428571427(6/28)	41.33	34.1038	248.53	1	0.13333333333333333(18/135)	./2024-03-01_OAMP56-DI_IO25_3Th-defaultcs2_Ast4m...DIA_EnrichedPlasma_NCE27_Gradient40_01_185.raw/2024-03-01_OAMP56-DI_IO25_3Th-defaultcs2_Ast4m...DIA_EnrichedPlasma_NCE27_Gradient40_01_185.raw.xlsx	151	15028	Ast4m...DIA_EnrichedPlasma_NCE27_Gradient40_01_185.raw.xlsx	0.21428571428571427(6/28)	R.QHYLDSIKELYGAFAFSAN[+2116.756]FTDSVTTGR.Q
511942:3	-6.9	1236730	3310.5107	201.78	EnrichedPlasma	NCE27	0(0/2)	1	2.19	HexNAc(2)Hex(4)	4	&gt;ca|NX_P01024-1-CAN|CO3_HUMAN Complement C3 OS=Homo sapiens OX=9606 GN=C3 IF=1 CO=2.00E+11 pg/l CS=ms	Ast4m...EnrichedPlasma_NCE27_Gradient40	4	N[+1054]	D:\Projects\Astral\00_worddoc_and_powerpoints\BioRxiv\naturecoms\SupplementalFile_S11\SupplementalFile_S11\DemoData\smallMGF_annotatorTest.mgf	2024-03-01_oamp56-di_io25_3th-defaultcs2_ast4ms_dia_enrichedplasma_nce27_gradient40_01_185.ScanId;v=1;d1=282412.282412.	G69449MU	3309.5302	0.6190476190476191(13/21)	198	TVLTPATNHMGN[GNO:G69449MU]VTFTIPANR	0.047619047619047616(1/21)	0.09523809523809523(2/21)	282412	1104.1751	0.037037037037037035(2/54)	327141	40	0.19047619047619047(4/21)	240	3	controllerType=0 controllerNumber=1 scan=282412	Specific	0.14285714285714285(3/21)	131.92	34.1048	201.78	1	0.22916666666666666(11/48)	./2024-03-01_OAMP56-DI_IO25_3Th-defaultcs2_Ast4m...DIA_EnrichedPlasma_NCE27_Gradient40_01_185.raw/2024-03-01_OAMP56-DI_IO25_3Th-defaultcs2_Ast4m...DIA_EnrichedPlasma_NCE27_Gradient40_01_185.raw.xlsx	74	7427	Ast4m...DIA_EnrichedPlasma_NCE27_Gradient40_01_185.raw.xlsx	0.2857142857142857(6/21)	K.TVLTPATNHMGN[+1054.370]VTFTIPANR.E
511984:3	0.9	1284503	3685.5269	302.56	EnrichedPlasma	NCE27	0(0/2)	1	6.39	HexNAc(4)Hex(5)NeuAc(1)	5	&gt;ca|NX_P02765-1-CAN|FETUA_HUMAN Alpha-2-HS-glycoprotein OS=Homo sapiens OX=9606 GN=AHSG IF=1 CO=1.10E+11 pg/l CS=ms	Ast4m...EnrichedPlasma_NCE27_Gradient40	4	C[+57]*2, N[+1914]	D:\Projects\Astral\00_worddoc_and_powerpoints\BioRxiv\naturecoms\SupplementalFile_S11\SupplementalFile_S11\DemoData\smallMGF_annotatorTest.mgf	2024-03-01_oamp56-di_io25_3th-defaultcs2_ast4ms_dia_enrichedplasma_nce27_gradient40_01_185.ScanId;v=1;d1=282437.282437.	G43728NL	3685.5236	0.8(12/15)	2885	VC[+57.021]QDC[+57.021]PLLAPLN[GNO:G43728NL]DTR	0.13333333333333333(2/15)	0.26666666666666666(4/15)	282437	1229.1805	0.05185185185185185(7/135)	340075	40	0.2(3/15)	148	3	controllerType=0 controllerNumber=1 scan=282437	Specific	0.3333333333333333(5/15)	302.56	34.1077	370.94	0	0.13513513513513514(15/111)	./2024-03-01_OAMP56-DI_IO25_3Th-defaultcs2_Ast4m...DIA_EnrichedPlasma_NCE27_Gradient40_01_185.raw/2024-03-01_OAMP56-DI_IO25_3Th-defaultcs2_Ast4m...DIA_EnrichedPlasma_NCE27_Gradient40_01_185.raw.xlsx	145	7918	Ast4m...DIA_EnrichedPlasma_NCE27_Gradient40_01_185.raw.xlsx	0(0/15)	K.VC[+57.021]QDC[+57.021]PLLAPLN[+1913.677]DTR.V
512010:3	1.9	1241023	3875.7962	160.27	EnrichedPlasma	NCE27	0(0/2)	1	2.21	HexNAc(2)Hex(5)	4	&gt;ca|NX_P01024-1-CAN|CO3_HUMAN Complement C3 OS=Homo sapiens OX=9606 GN=C3 IF=1 CO=2.00E+11 pg/l CS=ms	Ast4m...EnrichedPlasma_NCE27_Gradient40	4	N[+1216]	D:\Projects\Astral\00_worddoc_and_powerpoints\BioRxiv\naturecoms\SupplementalFile_S11\SupplementalFile_S11\DemoData\smallMGF_annotatorTest.mgf	2024-03-01_oamp56-di_io25_3th-defaultcs2_ast4ms_dia_enrichedplasma_nce27_gradient40_01_185.ScanId;v=1;d1=282453.282453.	G44147IO	3875.7889	0.5833333333333334(14/24)	198	TVLTPATNHMGN[GNO:G44147IO]VTFTIPANREFK	0.16666666666666666(4/24)	0.16666666666666666(4/24)	282453	1292.6036	0(0/63)	328638	40	0.25(6/24)	240	3	controllerType=0 controllerNumber=1 scan=282453	Specific	0.125(3/24)	160.27	34.1098	176.95	0	0.19298245614035087(11/57)	./2024-03-01_OAMP56-DI_IO25_3Th-defaultcs2_Ast4m...DIA_EnrichedPlasma_NCE27_Gradient40_01_185.raw/2024-03-01_OAMP56-DI_IO25_3Th-defaultcs2_Ast4m...DIA_EnrichedPlasma_NCE27_Gradient40_01_185.raw.xlsx	74	7499	Ast4m...DIA_EnrichedPlasma_NCE27_Gradient40_01_185.raw.xlsx	0.125(3/24)	K.TVLTPATNHMGN[+1216.423]VTFTIPANREFK.S
512011:4	1.7	1406589	5175.2013	254.1	EnrichedPlasma	NCE27	0(0/2)	1	4.69	HexNAc(5)Hex(6)NeuAc(3)	33	&gt;ca|NX_P27169-1-CAN|PON1_HUMAN Serum paraoxonase/arylesterase 1 OS=Homo sapiens OX=9606 GN=PON1 IF=1 CO=1.70E+10 pg/l CS=ms	Ast4m...EnrichedPlasma_NCE27_Gradient40	4	N[+2861]	D:\Projects\Astral\00_worddoc_and_powerpoints\BioRxiv\naturecoms\SupplementalFile_S11\SupplementalFile_S11\DemoData\smallMGF_annotatorTest.mgf	2024-03-01_oamp56-di_io25_3th-defaultcs2_ast4ms_dia_enrichedplasma_nce27_gradient40_01_185.ScanId;v=1;d1=282454.282454.	G40135HT	5175.1926	0.5454545454545454(12/22)	636	VTQVYAEN[GNO:G40135HT]GTVLQGSTVASVYK	0.18181818181818182(4/22)	0.045454545454545456(1/22)	282454	1294.5558	0.03333333333333333(8/240)	371221	40	0.09090909090909091(2/22)	37	4	controllerType=0 controllerNumber=1 scan=282454	Specific	0.18181818181818182(4/22)	254.1	34.1099	254.1	0	0.0784313725490196(8/102)	./2024-03-01_OAMP56-DI_IO25_3Th-defaultcs2_Ast4m...DIA_EnrichedPlasma_NCE27_Gradient40_01_185.raw/2024-03-01_OAMP56-DI_IO25_3Th-defaultcs2_Ast4m...DIA_EnrichedPlasma_NCE27_Gradient40_01_185.raw.xlsx	317	8360	Ast4m...DIA_EnrichedPlasma_NCE27_Gradient40_01_185.raw.xlsx	0.13636363636363635(3/22)	K.VTQVYAEN[+2861.000]GTVLQGSTVASVYK.G
512022:4	3.5	1881975	5366.3254	110.5	EnrichedPlasma	NCE27	0(0/2)	1	1.05	HexNAc(5)Hex(6)NeuAc(3)	5	&gt;ca|NX_P02765-1-CAN|FETUA_HUMAN Alpha-2-HS-glycoprotein OS=Homo sapiens OX=9606 GN=AHSG IF=1 CO=1.10E+11 pg/l CS=ms	Ast4m...EnrichedPlasma_NCE27_Gradient40	4	C[+57]*2, N[+2861]	D:\Projects\Astral\00_worddoc_and_powerpoints\BioRxiv\naturecoms\SupplementalFile_S11\SupplementalFile_S11\DemoData\smallMGF_annotatorTest.mgf	2024-03-01_oamp56-di_io25_3th-defaultcs2_ast4ms_dia_enrichedplasma_nce27_gradient40_01_185.ScanId;v=1;d1=282461.282461.	G40135HT	5366.3065	0.5909090909090909(13/22)	2885	KVC[+57.021]QDC[+57.021]PLLAPLN[GNO:G40135HT]DTRVVHAAK	0.13636363636363635(3/22)	0(0/22)	282461	1342.3368	0.0375(9/240)	542088	40	0.3181818181818182(7/22)	148	4	controllerType=0 controllerNumber=1 scan=282461	Specific	0.18181818181818182(4/22)	110.5	34.1107	190.39	0	0.11764705882352941(12/102)	./2024-03-01_OAMP56-DI_IO25_3Th-defaultcs2_Ast4m...DIA_EnrichedPlasma_NCE27_Gradient40_01_185.raw/2024-03-01_OAMP56-DI_IO25_3Th-defaultcs2_Ast4m...DIA_EnrichedPlasma_NCE27_Gradient40_01_185.raw.xlsx	144	13547	Ast4m...DIA_EnrichedPlasma_NCE27_Gradient40_01_185.raw.xlsx	0.13636363636363635(3/22)	R.KVC[+57.021]QDC[+57.021]PLLAPLN[+2861.000]DTRVVHAAK.A
512023:3	3.2	1247312	4037.8548	242.92	EnrichedPlasma	NCE27	0.5(1/2)	1	2.81	HexNAc(2)Hex(6)	4	&gt;ca|NX_P01024-1-CAN|CO3_HUMAN Complement C3 OS=Homo sapiens OX=9606 GN=C3 IF=1 CO=2.00E+11 pg/l CS=ms	Ast4m...EnrichedPlasma_NCE27_Gradient40	4	N[+1378]	D:\Projects\Astral\00_worddoc_and_powerpoints\BioRxiv\naturecoms\SupplementalFile_S11\SupplementalFile_S11\DemoData\smallMGF_annotatorTest.mgf	2024-03-01_oamp56-di_io25_3th-defaultcs2_ast4ms_dia_enrichedplasma_nce27_gradient40_01_185.ScanId;v=1;d1=282462.282462.	G74112GC	4037.8418	0.4583333333333333(11/24)	198	TVLTPATNHMGN[GNO:G74112GC]VTFTIPANREFK	0.08333333333333333(2/24)	0.16666666666666666(4/24)	282462	1346.6231	0.05555555555555555(4/72)	330682	40	0.20833333333333334(5/24)	240	3	controllerType=0 controllerNumber=1 scan=282462	Specific	0.25(6/24)	242.92	34.1108	242.92	0	0.10606060606060606(7/66)	./2024-03-01_OAMP56-DI_IO25_3Th-defaultcs2_Ast4m...DIA_EnrichedPlasma_NCE27_Gradient40_01_185.raw/2024-03-01_OAMP56-DI_IO25_3Th-defaultcs2_Ast4m...DIA_EnrichedPlasma_NCE27_Gradient40_01_185.raw.xlsx	74	7620	Ast4m...DIA_EnrichedPlasma_NCE27_Gradient40_01_185.raw.xlsx	0.125(3/24)	K.TVLTPATNHMGN[+1378.476]VTFTIPANREFK.S
512082:3	2.1	1405697	4518.9746	339.72	EnrichedPlasma	NCE27	0.5(1/2)	1	6.09	HexNAc(4)Hex(5)NeuAc(2)	33	&gt;ca|NX_P27169-1-CAN|PON1_HUMAN Serum paraoxonase/arylesterase 1 OS=Homo sapiens OX=9606 GN=PON1 IF=1 CO=1.70E+10 pg/l CS=ms	Ast4m...EnrichedPlasma_NCE27_Gradient40	4	N[+2205]	D:\Projects\Astral\00_worddoc_and_powerpoints\BioRxiv\naturecoms\SupplementalFile_S11\SupplementalFile_S11\DemoData\smallMGF_annotatorTest.mgf	2024-03-01_oamp56-di_io25_3th-defaultcs2_ast4ms_dia_enrichedplasma_nce27_gradient40_01_185.ScanId;v=1;d1=282496.282496.	G43679GQ	4518.965	0.3181818181818182(7/22)	636	VTQVYAEN[GNO:G43679GQ]GTVLQGSTVASVYK	0.18181818181818182(4/22)	0.09090909090909091(2/22)	282496	1506.9964	0.020833333333333332(3/144)	370880	40	0.045454545454545456(1/22)	37	3	controllerType=0 controllerNumber=1 scan=282496	Specific	0.045454545454545456(1/22)	339.72	34.1149	339.72	0	0.19166666666666668(23/120)	./2024-03-01_OAMP56-DI_IO25_3Th-defaultcs2_Ast4m...DIA_EnrichedPlasma_NCE27_Gradient40_01_185.raw/2024-03-01_OAMP56-DI_IO25_3Th-defaultcs2_Ast4m...DIA_EnrichedPlasma_NCE27_Gradient40_01_185.raw.xlsx	317	8333	Ast4m...DIA_EnrichedPlasma_NCE27_Gradient40_01_185.raw.xlsx	0.045454545454545456(1/22)	K.VTQVYAEN[+2204.772]GTVLQGSTVASVYK.G
512158:4	1.6	1241003	3875.795	858.44	EnrichedPlasma	NCE27	0(0/2)	1	16.43	HexNAc(2)Hex(5)	4	&gt;ca|NX_P01024-1-CAN|CO3_HUMAN Complement C3 OS=Homo sapiens OX=9606 GN=C3 IF=1 CO=2.00E+11 pg/l CS=ms	Ast4m...EnrichedPlasma_NCE27_Gradient40	4	N[+1216]	D:\Projects\Astral\00_worddoc_and_powerpoints\BioRxiv\naturecoms\SupplementalFile_S11\SupplementalFile_S11\DemoData\smallMGF_annotatorTest.mgf	2024-03-01_oamp56-di_io25_3th-defaultcs2_ast4ms_dia_enrichedplasma_nce27_gradient40_01_185.ScanId;v=1;d1=282528.282528.	G44147IO	3875.7889	0.2916666666666667(7/24)	198	TVLTPATNHMGN[GNO:G44147IO]VTFTIPANREFK	0(0/24)	0.041666666666666664(1/24)	282528	969.7042	0.023809523809523808(2/84)	328618	40	0.16666666666666666(4/24)	240	4	controllerType=0 controllerNumber=1 scan=282528	Specific	0.041666666666666664(1/24)	858.44	34.1188	949.02	0	0.08771929824561403(5/57)	./2024-03-01_OAMP56-DI_IO25_3Th-defaultcs2_Ast4m...DIA_EnrichedPlasma_NCE27_Gradient40_01_185.raw/2024-03-01_OAMP56-DI_IO25_3Th-defaultcs2_Ast4m...DIA_EnrichedPlasma_NCE27_Gradient40_01_185.raw.xlsx	74	7479	Ast4m...DIA_EnrichedPlasma_NCE27_Gradient40_01_185.raw.xlsx	0.08333333333333333(2/24)	K.TVLTPATNHMGN[+1216.423]VTFTIPANREFK.S
512202:3	0.5	1421011	3417.5944	225.85	EnrichedPlasma	NCE27	0(0/2)	1	4.23	HexNAc(4)Hex(5)	2	&gt;ca|NX_P00738-1-CAN|HPT_HUMAN Haptoglobin OS=Homo sapiens OX=9606 GN=HP IF=1 CO=1.00E+11 pg/l CS=ms	Ast4m...EnrichedPlasma_NCE27_Gradient40	4	N[+1623]	D:\Projects\Astral\00_worddoc_and_powerpoints\BioRxiv\naturecoms\SupplementalFile_S11\SupplementalFile_S11\DemoData\smallMGF_annotatorTest.mgf	2024-03-01_oamp56-di_io25_3th-defaultcs2_ast4ms_dia_enrichedplasma_nce27_gradient40_01_185.ScanId;v=1;d1=282551.282551.	G17434DR	3417.5929	0.25(4/16)	634	VVLHPN[GNO:G17434DR]YSQVDIGLIK	0.0625(1/16)	0.1875(3/16)	282551	1139.8697	0.010101010101010102(1/99)	376439	40	0(0/16)	286	3	controllerType=0 controllerNumber=1 scan=282551	Specific	0.0625(1/16)	225.85	34.1214	277.71	0	0.10144927536231885(7/69)	./2024-03-01_OAMP56-DI_IO25_3Th-defaultcs2_Ast4m...DIA_EnrichedPlasma_NCE27_Gradient40_01_185.raw/2024-03-01_OAMP56-DI_IO25_3Th-defaultcs2_Ast4m...DIA_EnrichedPlasma_NCE27_Gradient40_01_185.raw.xlsx	236	8721	Ast4m...DIA_EnrichedPlasma_NCE27_Gradient40_01_185.raw.xlsx	0(0/16)	K.VVLHPN[+1622.582]YSQVDIGLIK.L
512203:3	-3.9	1239143	3472.5727	392.56	EnrichedPlasma	NCE27	0(0/2)	1	7.96	HexNAc(2)Hex(5)	4	&gt;ca|NX_P01024-1-CAN|CO3_HUMAN Complement C3 OS=Homo sapiens OX=9606 GN=C3 IF=1 CO=2.00E+11 pg/l CS=ms	Ast4m...EnrichedPlasma_NCE27_Gradient40	4	N[+1216]	D:\Projects\Astral\00_worddoc_and_powerpoints\BioRxiv\naturecoms\SupplementalFile_S11\SupplementalFile_S11\DemoData\smallMGF_annotatorTest.mgf	2024-03-01_oamp56-di_io25_3th-defaultcs2_ast4ms_dia_enrichedplasma_nce27_gradient40_01_185.ScanId;v=1;d1=282552.282552.	G44147IO	3471.583	0.8571428571428571(18/21)	198	TVLTPATNHMGN[GNO:G44147IO]VTFTIPANR	0.14285714285714285(3/21)	0.09523809523809523(2/21)	282552	1158.1957	0.031746031746031744(2/63)	327943	40	0.47619047619047616(10/21)	240	3	controllerType=0 controllerNumber=1 scan=282552	Specific	0.19047619047619047(4/21)	392.56	34.1215	392.56	1	0.10526315789473684(6/57)	./2024-03-01_OAMP56-DI_IO25_3Th-defaultcs2_Ast4m...DIA_EnrichedPlasma_NCE27_Gradient40_01_185.raw/2024-03-01_OAMP56-DI_IO25_3Th-defaultcs2_Ast4m...DIA_EnrichedPlasma_NCE27_Gradient40_01_185.raw.xlsx	74	7460	Ast4m...DIA_EnrichedPlasma_NCE27_Gradient40_01_185.raw.xlsx	0.2857142857142857(6/21)	K.TVLTPATNHMGN[+1216.423]VTFTIPANR.E
512217:3	-3.8	1244337	3634.6254	539.17	EnrichedPlasma	NCE27	0(0/2)	1	8.25	HexNAc(2)Hex(6)	4	&gt;ca|NX_P01024-1-CAN|CO3_HUMAN Complement C3 OS=Homo sapiens OX=9606 GN=C3 IF=1 CO=2.00E+11 pg/l CS=ms	Ast4m...EnrichedPlasma_NCE27_Gradient40	4	N[+1378]	D:\Projects\Astral\00_worddoc_and_powerpoints\BioRxiv\naturecoms\SupplementalFile_S11\SupplementalFile_S11\DemoData\smallMGF_annotatorTest.mgf	2024-03-01_oamp56-di_io25_3th-defaultcs2_ast4ms_dia_enrichedplasma_nce27_gradient40_01_185.ScanId;v=1;d1=282561.282561.	G74112GC	3633.6358	0.5714285714285714(12/21)	198	TVLTPATNHMGN[GNO:G74112GC]VTFTIPANR	0.09523809523809523(2/21)	0.23809523809523808(5/21)	282561	1212.2133	0.027777777777777776(2/72)	329405	40	0.19047619047619047(4/21)	240	3	controllerType=0 controllerNumber=1 scan=282561	Specific	0.047619047619047616(1/21)	539.17	34.1226	554.16	1	0.09090909090909091(6/66)	./2024-03-01_OAMP56-DI_IO25_3Th-defaultcs2_Ast4m...DIA_EnrichedPlasma_NCE27_Gradient40_01_185.raw/2024-03-01_OAMP56-DI_IO25_3Th-defaultcs2_Ast4m...DIA_EnrichedPlasma_NCE27_Gradient40_01_185.raw.xlsx	74	7522	Ast4m...DIA_EnrichedPlasma_NCE27_Gradient40_01_185.raw.xlsx	0.14285714285714285(3/21)	K.TVLTPATNHMGN[+1378.476]VTFTIPANR.E
512221:3	1	1284531	3685.5272	165.91	EnrichedPlasma	NCE27	0(0/2)	1	2.34	HexNAc(4)Hex(5)NeuAc(1)	5	&gt;ca|NX_P02765-1-CAN|FETUA_HUMAN Alpha-2-HS-glycoprotein OS=Homo sapiens OX=9606 GN=AHSG IF=1 CO=1.10E+11 pg/l CS=ms	Ast4m...EnrichedPlasma_NCE27_Gradient40	4	C[+57]*2, N[+1914]	D:\Projects\Astral\00_worddoc_and_powerpoints\BioRxiv\naturecoms\SupplementalFile_S11\SupplementalFile_S11\DemoData\smallMGF_annotatorTest.mgf	2024-03-01_oamp56-di_io25_3th-defaultcs2_ast4ms_dia_enrichedplasma_nce27_gradient40_01_185.ScanId;v=1;d1=282564.282564.	G43728NL	3685.5236	0.4(6/15)	2885	VC[+57.021]QDC[+57.021]PLLAPLN[GNO:G43728NL]DTR	0.2(3/15)	0.2(3/15)	282564	1229.1806	0.05185185185185185(7/135)	340103	40	0.06666666666666667(1/15)	148	3	controllerType=0 controllerNumber=1 scan=282564	Specific	0.2(3/15)	165.91	34.123	190.18	0	0.11711711711711711(13/111)	./2024-03-01_OAMP56-DI_IO25_3Th-defaultcs2_Ast4m...DIA_EnrichedPlasma_NCE27_Gradient40_01_185.raw/2024-03-01_OAMP56-DI_IO25_3Th-defaultcs2_Ast4m...DIA_EnrichedPlasma_NCE27_Gradient40_01_185.raw.xlsx	145	7946	Ast4m...DIA_EnrichedPlasma_NCE27_Gradient40_01_185.raw.xlsx	0.06666666666666667(1/15)	K.VC[+57.021]QDC[+57.021]PLLAPLN[+1913.677]DTR.V
512232:4	1.7	1406581	5175.2013	728.25	EnrichedPlasma	NCE27	0(0/2)	1	12.36	HexNAc(5)Hex(6)NeuAc(3)	33	&gt;ca|NX_P27169-1-CAN|PON1_HUMAN Serum paraoxonase/arylesterase 1 OS=Homo sapiens OX=9606 GN=PON1 IF=1 CO=1.70E+10 pg/l CS=ms	Ast4m...EnrichedPlasma_NCE27_Gradient40	4	N[+2861]	D:\Projects\Astral\00_worddoc_and_powerpoints\BioRxiv\naturecoms\SupplementalFile_S11\SupplementalFile_S11\DemoData\smallMGF_annotatorTest.mgf	2024-03-01_oamp56-di_io25_3th-defaultcs2_ast4ms_dia_enrichedplasma_nce27_gradient40_01_185.ScanId;v=1;d1=282570.282570.	G40135HT	5175.1926	0.6363636363636364(14/22)	636	VTQVYAEN[GNO:G40135HT]GTVLQGSTVASVYK	0.18181818181818182(4/22)	0.22727272727272727(5/22)	282570	1294.5558	0.029166666666666667(7/240)	371213	40	0.2727272727272727(6/22)	37	4	controllerType=0 controllerNumber=1 scan=282570	Specific	0.18181818181818182(4/22)	728.25	34.1237	733.99	0	0.08823529411764706(9/102)	./2024-03-01_OAMP56-DI_IO25_3Th-defaultcs2_Ast4m...DIA_EnrichedPlasma_NCE27_Gradient40_01_185.raw/2024-03-01_OAMP56-DI_IO25_3Th-defaultcs2_Ast4m...DIA_EnrichedPlasma_NCE27_Gradient40_01_185.raw.xlsx	317	8352	Ast4m...DIA_EnrichedPlasma_NCE27_Gradient40_01_185.raw.xlsx	0.09090909090909091(2/22)	K.VTQVYAEN[+2861.000]GTVLQGSTVASVYK.G
512245:4	2	2088446	5345.3161	40.39	EnrichedPlasma	NCE27	0(0/2)	1	2.19	HexNAc(4)Hex(5)dHex(1)NeuAc(1)	85	&gt;ca|NX_P02745-1-CAN|C1QA_HUMAN Complement C1q subcomponent subunit A OS=Homo sapiens OX=9606 GN=C1QA IF=1 CO=2.70E+09 pg/l CS=ms	Ast4m...EnrichedPlasma_NCE27_Gradient40	4	M[+16], N[+2060]	D:\Projects\Astral\00_worddoc_and_powerpoints\BioRxiv\naturecoms\SupplementalFile_S11\SupplementalFile_S11\DemoData\smallMGF_annotatorTest.mgf	2024-03-01_oamp56-di_io25_3th-defaultcs2_ast4ms_dia_enrichedplasma_nce27_gradient40_01_185.ScanId;v=1;d1=282578.282578.	G53156IG	5345.3055	0.5862068965517241(17/29)	888	RNPPM[+15.995]GGNVVIFDTVITNQEEPYQN[GNO:G53156IG]HSGR	0.13793103448275862(4/29)	0.13793103448275862(4/29)	282578	1337.0845	0.025(9/360)	626295	40	0.2413793103448276(7/29)	5	4	controllerType=0 controllerNumber=1 scan=282578	Specific	0.1724137931034483(5/29)	40.39	34.1247	318.45	0	0.0880503144654088(14/159)	./2024-03-01_OAMP56-DI_IO25_3Th-defaultcs2_Ast4m...DIA_EnrichedPlasma_NCE27_Gradient40_01_185.raw/2024-03-01_OAMP56-DI_IO25_3Th-defaultcs2_Ast4m...DIA_EnrichedPlasma_NCE27_Gradient40_01_185.raw.xlsx	122	15670	Ast4m...DIA_EnrichedPlasma_NCE27_Gradient40_01_185.raw.xlsx	0.10344827586206896(3/29)	R.RNPPM[+15.995]GGNVVIFDTVITNQEEPYQN[+2059.735]HSGR.F
512345:4	1.5	1247263	4037.848	577.18	EnrichedPlasma	NCE27	0(0/2)	1	10.43	HexNAc(2)Hex(6)	4	&gt;ca|NX_P01024-1-CAN|CO3_HUMAN Complement C3 OS=Homo sapiens OX=9606 GN=C3 IF=1 CO=2.00E+11 pg/l CS=ms	Ast4m...EnrichedPlasma_NCE27_Gradient40	4	N[+1378]	D:\Projects\Astral\00_worddoc_and_powerpoints\BioRxiv\naturecoms\SupplementalFile_S11\SupplementalFile_S11\DemoData\smallMGF_annotatorTest.mgf	2024-03-01_oamp56-di_io25_3th-defaultcs2_ast4ms_dia_enrichedplasma_nce27_gradient40_01_185.ScanId;v=1;d1=282630.282630.	G74112GC	4037.8418	0.6666666666666666(16/24)	198	TVLTPATNHMGN[GNO:G74112GC]VTFTIPANREFK	0.08333333333333333(2/24)	0.125(3/24)	282630	1010.2174	0(0/96)	330633	40	0.3333333333333333(8/24)	240	4	controllerType=0 controllerNumber=1 scan=282630	Specific	0.20833333333333334(5/24)	577.18	34.1312	601.25	0	0.10606060606060606(7/66)	./2024-03-01_OAMP56-DI_IO25_3Th-defaultcs2_Ast4m...DIA_EnrichedPlasma_NCE27_Gradient40_01_185.raw/2024-03-01_OAMP56-DI_IO25_3Th-defaultcs2_Ast4m...DIA_EnrichedPlasma_NCE27_Gradient40_01_185.raw.xlsx	74	7571	Ast4m...DIA_EnrichedPlasma_NCE27_Gradient40_01_185.raw.xlsx	0.08333333333333333(2/24)	K.TVLTPATNHMGN[+1378.476]VTFTIPANREFK.S
512346:4	1.5	1247265	4037.848	521.7	EnrichedPlasma	NCE27	0(0/2)	1	8.33	HexNAc(2)Hex(6)	4	&gt;ca|NX_P01024-1-CAN|CO3_HUMAN Complement C3 OS=Homo sapiens OX=9606 GN=C3 IF=1 CO=2.00E+11 pg/l CS=ms	Ast4m...EnrichedPlasma_NCE27_Gradient40	4	N[+1378]	D:\Projects\Astral\00_worddoc_and_powerpoints\BioRxiv\naturecoms\SupplementalFile_S11\SupplementalFile_S11\DemoData\smallMGF_annotatorTest.mgf	2024-03-01_oamp56-di_io25_3th-defaultcs2_ast4ms_dia_enrichedplasma_nce27_gradient40_01_185.ScanId;v=1;d1=282631.282631.	G74112GC	4037.8418	0.5416666666666666(13/24)	198	TVLTPATNHMGN[GNO:G74112GC]VTFTIPANREFK	0.125(3/24)	0.08333333333333333(2/24)	282631	1010.2174	0.03125(3/96)	330635	40	0.20833333333333334(5/24)	240	4	controllerType=0 controllerNumber=1 scan=282631	Specific	0.25(6/24)	521.7	34.1313	567.74	0	0.12121212121212122(8/66)	./2024-03-01_OAMP56-DI_IO25_3Th-defaultcs2_Ast4m...DIA_EnrichedPlasma_NCE27_Gradient40_01_185.raw/2024-03-01_OAMP56-DI_IO25_3Th-defaultcs2_Ast4m...DIA_EnrichedPlasma_NCE27_Gradient40_01_185.raw.xlsx	74	7573	Ast4m...DIA_EnrichedPlasma_NCE27_Gradient40_01_185.raw.xlsx	0.08333333333333333(2/24)	K.TVLTPATNHMGN[+1378.476]VTFTIPANREFK.S
512363:5	0.9	508105	5256.2926	152.69	EnrichedPlasma	NCE27	0(0/2)	1	2.5	HexNAc(4)Hex(5)NeuAc(1)	1	&gt;ca|NX_P02787-1-CAN|TRFE_HUMAN Serotransferrin OS=Homo sapiens OX=9606 GN=TF IF=1 CO=9.80E+10 pg/l CS=ms	Ast4m...EnrichedPlasma_NCE27_Gradient40	4	C[+57]*2, N[+1914]	D:\Projects\Astral\00_worddoc_and_powerpoints\BioRxiv\naturecoms\SupplementalFile_S11\SupplementalFile_S11\DemoData\smallMGF_annotatorTest.mgf	2024-03-01_oamp56-di_io25_3th-defaultcs2_ast4ms_dia_enrichedplasma_nce27_gradient40_01_185.ScanId;v=1;d1=282640.282640.	G43728NL	5256.2877	0.5357142857142857(15/28)	170	ILRQQQHLFGSN[GNO:G43728NL]VTDC[+57.021]SGNFC[+57.021]LFRSETK	0.14285714285714285(4/28)	0.10714285714285714(3/28)	282640	1052.0643	0.013333333333333334(3/225)	124307	40	0.25(7/28)	310	5	controllerType=0 controllerNumber=1 scan=282640	Specific	0.10714285714285714(3/28)	152.69	34.1324	236.88	0	0.13513513513513514(15/111)	./2024-03-01_OAMP56-DI_IO25_3Th-defaultcs2_Ast4m...DIA_EnrichedPlasma_NCE27_Gradient40_01_185.raw/2024-03-01_OAMP56-DI_IO25_3Th-defaultcs2_Ast4m...DIA_EnrichedPlasma_NCE27_Gradient40_01_185.raw.xlsx	619	2606	Ast4m...DIA_EnrichedPlasma_NCE27_Gradient40_01_185.raw.xlsx	0.03571428571428571(1/28)	K.ILRQQQHLFGSN[+1913.677]VTDC[+57.021]SGNFC[+57.021]LFRSETK.D
512364:5	0.9	508102	5256.2926	222.21	EnrichedPlasma	NCE27	0(0/2)	1	3.48	HexNAc(4)Hex(5)NeuAc(1)	1	&gt;ca|NX_P02787-1-CAN|TRFE_HUMAN Serotransferrin OS=Homo sapiens OX=9606 GN=TF IF=1 CO=9.80E+10 pg/l CS=ms	Ast4m...EnrichedPlasma_NCE27_Gradient40	4	C[+57]*2, N[+1914]	D:\Projects\Astral\00_worddoc_and_powerpoints\BioRxiv\naturecoms\SupplementalFile_S11\SupplementalFile_S11\DemoData\smallMGF_annotatorTest.mgf	2024-03-01_oamp56-di_io25_3th-defaultcs2_ast4ms_dia_enrichedplasma_nce27_gradient40_01_185.ScanId;v=1;d1=282641.282641.	G43728NL	5256.2877	0.5357142857142857(15/28)	170	ILRQQQHLFGSN[GNO:G43728NL]VTDC[+57.021]SGNFC[+57.021]LFRSETK	0.14285714285714285(4/28)	0.10714285714285714(3/28)	282641	1052.0643	0.013333333333333334(3/225)	124304	40	0.25(7/28)	310	5	controllerType=0 controllerNumber=1 scan=282641	Specific	0.10714285714285714(3/28)	222.21	34.1326	243.09	0	0.13513513513513514(15/111)	./2024-03-01_OAMP56-DI_IO25_3Th-defaultcs2_Ast4m...DIA_EnrichedPlasma_NCE27_Gradient40_01_185.raw/2024-03-01_OAMP56-DI_IO25_3Th-defaultcs2_Ast4m...DIA_EnrichedPlasma_NCE27_Gradient40_01_185.raw.xlsx	619	2603	Ast4m...DIA_EnrichedPlasma_NCE27_Gradient40_01_185.raw.xlsx	0.03571428571428571(1/28)	K.ILRQQQHLFGSN[+1913.677]VTDC[+57.021]SGNFC[+57.021]LFRSETK.D
512378:3	-2	1236731	3310.5268	186.65	EnrichedPlasma	NCE27	0(0/2)	1	2.18	HexNAc(2)Hex(4)	4	&gt;ca|NX_P01024-1-CAN|CO3_HUMAN Complement C3 OS=Homo sapiens OX=9606 GN=C3 IF=1 CO=2.00E+11 pg/l CS=ms	Ast4m...EnrichedPlasma_NCE27_Gradient40	4	N[+1054]	D:\Projects\Astral\00_worddoc_and_powerpoints\BioRxiv\naturecoms\SupplementalFile_S11\SupplementalFile_S11\DemoData\smallMGF_annotatorTest.mgf	2024-03-01_oamp56-di_io25_3th-defaultcs2_ast4ms_dia_enrichedplasma_nce27_gradient40_01_185.ScanId;v=1;d1=282649.282649.	G69449MU	3309.5302	0.5714285714285714(12/21)	198	TVLTPATNHMGN[GNO:G69449MU]VTFTIPANR	0.09523809523809523(2/21)	0.14285714285714285(3/21)	282649	1104.1804	0(0/54)	327142	40	0.23809523809523808(5/21)	240	3	controllerType=0 controllerNumber=1 scan=282649	Specific	0.14285714285714285(3/21)	116.82	34.1335	186.65	1	0.22916666666666666(11/48)	./2024-03-01_OAMP56-DI_IO25_3Th-defaultcs2_Ast4m...DIA_EnrichedPlasma_NCE27_Gradient40_01_185.raw/2024-03-01_OAMP56-DI_IO25_3Th-defaultcs2_Ast4m...DIA_EnrichedPlasma_NCE27_Gradient40_01_185.raw.xlsx	74	7428	Ast4m...DIA_EnrichedPlasma_NCE27_Gradient40_01_185.raw.xlsx	0.19047619047619047(4/21)	K.TVLTPATNHMGN[+1054.370]VTFTIPANR.E
512424:3	0.9	1284501	3685.5269	336.3	EnrichedPlasma	NCE27	0(0/2)	1	6.47	HexNAc(4)Hex(5)NeuAc(1)	5	&gt;ca|NX_P02765-1-CAN|FETUA_HUMAN Alpha-2-HS-glycoprotein OS=Homo sapiens OX=9606 GN=AHSG IF=1 CO=1.10E+11 pg/l CS=ms	Ast4m...EnrichedPlasma_NCE27_Gradient40	4	C[+57]*2, N[+1914]	D:\Projects\Astral\00_worddoc_and_powerpoints\BioRxiv\naturecoms\SupplementalFile_S11\SupplementalFile_S11\DemoData\smallMGF_annotatorTest.mgf	2024-03-01_oamp56-di_io25_3th-defaultcs2_ast4ms_dia_enrichedplasma_nce27_gradient40_01_185.ScanId;v=1;d1=282674.282674.	G43728NL	3685.5236	0.4(6/15)	2885	VC[+57.021]QDC[+57.021]PLLAPLN[GNO:G43728NL]DTR	0.06666666666666667(1/15)	0.13333333333333333(2/15)	282674	1229.1805	0.02962962962962963(4/135)	340073	40	0.2(3/15)	148	3	controllerType=0 controllerNumber=1 scan=282674	Specific	0.13333333333333333(2/15)	336.3	34.1363	375.34	0	0.12612612612612611(14/111)	./2024-03-01_OAMP56-DI_IO25_3Th-defaultcs2_Ast4m...DIA_EnrichedPlasma_NCE27_Gradient40_01_185.raw/2024-03-01_OAMP56-DI_IO25_3Th-defaultcs2_Ast4m...DIA_EnrichedPlasma_NCE27_Gradient40_01_185.raw.xlsx	145	7916	Ast4m...DIA_EnrichedPlasma_NCE27_Gradient40_01_185.raw.xlsx	0(0/15)	K.VC[+57.021]QDC[+57.021]PLLAPLN[+1913.677]DTR.V
512448:4	1.4	1406590	5175.1999	241.32	EnrichedPlasma	NCE27	0.5(1/2)	1	4.24	HexNAc(5)Hex(6)NeuAc(3)	33	&gt;ca|NX_P27169-1-CAN|PON1_HUMAN Serum paraoxonase/arylesterase 1 OS=Homo sapiens OX=9606 GN=PON1 IF=1 CO=1.70E+10 pg/l CS=ms	Ast4m...EnrichedPlasma_NCE27_Gradient40	4	N[+2861]	D:\Projects\Astral\00_worddoc_and_powerpoints\BioRxiv\naturecoms\SupplementalFile_S11\SupplementalFile_S11\DemoData\smallMGF_annotatorTest.mgf	2024-03-01_oamp56-di_io25_3th-defaultcs2_ast4ms_dia_enrichedplasma_nce27_gradient40_01_185.ScanId;v=1;d1=282690.282690.	G40135HT	5175.1926	0.45454545454545453(10/22)	636	VTQVYAEN[GNO:G40135HT]GTVLQGSTVASVYK	0(0/22)	0.045454545454545456(1/22)	282690	1294.5554	0.016666666666666666(4/240)	371222	40	0.3181818181818182(7/22)	37	4	controllerType=0 controllerNumber=1 scan=282690	Specific	0.09090909090909091(2/22)	241.32	34.1382	241.32	0	0.0784313725490196(8/102)	./2024-03-01_OAMP56-DI_IO25_3Th-defaultcs2_Ast4m...DIA_EnrichedPlasma_NCE27_Gradient40_01_185.raw/2024-03-01_OAMP56-DI_IO25_3Th-defaultcs2_Ast4m...DIA_EnrichedPlasma_NCE27_Gradient40_01_185.raw.xlsx	317	8361	Ast4m...DIA_EnrichedPlasma_NCE27_Gradient40_01_185.raw.xlsx	0.045454545454545456(1/22)	K.VTQVYAEN[+2861.000]GTVLQGSTVASVYK.G
512473:3	0.4	1796530	4113.6278	94.48	EnrichedPlasma	NCE27	0.5(1/2)	1	2.25	HexNAc(4)Hex(5)NeuAc(2)	7	&gt;ca|NX_P02675-1-CAN|FIBB_HUMAN Fibrinogen beta chain OS=Homo sapiens OX=9606 GN=FGB IF=1 CO=1.10E+11 pg/l CS=ms	Ast4m...EnrichedPlasma_NCE27_Gradient40	4	M[+16], N[+2205]	D:\Projects\Astral\00_worddoc_and_powerpoints\BioRxiv\naturecoms\SupplementalFile_S11\SupplementalFile_S11\DemoData\smallMGF_annotatorTest.mgf	2024-03-01_oamp56-di_io25_3th-defaultcs2_ast4ms_dia_enrichedplasma_nce27_gradient40_01_185.ScanId;v=1;d1=282704.282704.	G43679GQ	4113.6263	0.42105263157894735(8/19)	2805	GTAGNALMDGASQLM[+15.995]GEN[GNO:G43679GQ]R	0.10526315789473684(2/19)	0.05263157894736842(1/19)	282704	1371.8808	0.0625(9/144)	510109	40	0.15789473684210525(3/19)	196	3	controllerType=0 controllerNumber=1 scan=282704	Specific	0.10526315789473684(2/19)	94.48	34.1398	201.74	0	0.18333333333333332(22/120)	./2024-03-01_OAMP56-DI_IO25_3Th-defaultcs2_Ast4m...DIA_EnrichedPlasma_NCE27_Gradient40_01_185.raw/2024-03-01_OAMP56-DI_IO25_3Th-defaultcs2_Ast4m...DIA_EnrichedPlasma_NCE27_Gradient40_01_185.raw.xlsx	377	12547	Ast4m...DIA_EnrichedPlasma_NCE27_Gradient40_01_185.raw.xlsx	0(0/19)	R.GTAGNALMDGASQLM[+15.995]GEN[+2204.772]R.T
512587:4	1.4	1241002	3875.7945	899.13	EnrichedPlasma	NCE27	0(0/2)	1	17.43	HexNAc(2)Hex(5)	4	&gt;ca|NX_P01024-1-CAN|CO3_HUMAN Complement C3 OS=Homo sapiens OX=9606 GN=C3 IF=1 CO=2.00E+11 pg/l CS=ms	Ast4m...EnrichedPlasma_NCE27_Gradient40	4	N[+1216]	D:\Projects\Astral\00_worddoc_and_powerpoints\BioRxiv\naturecoms\SupplementalFile_S11\SupplementalFile_S11\DemoData\smallMGF_annotatorTest.mgf	2024-03-01_oamp56-di_io25_3th-defaultcs2_ast4ms_dia_enrichedplasma_nce27_gradient40_01_185.ScanId;v=1;d1=282765.282765.	G44147IO	3875.7889	0.25(6/24)	198	TVLTPATNHMGN[GNO:G44147IO]VTFTIPANREFK	0(0/24)	0.041666666666666664(1/24)	282765	969.7041	0.03571428571428571(3/84)	328617	40	0.08333333333333333(2/24)	240	4	controllerType=0 controllerNumber=1 scan=282765	Specific	0.125(3/24)	899.13	34.1473	992.43	0	0.10526315789473684(6/57)	./2024-03-01_OAMP56-DI_IO25_3Th-defaultcs2_Ast4m...DIA_EnrichedPlasma_NCE27_Gradient40_01_185.raw/2024-03-01_OAMP56-DI_IO25_3Th-defaultcs2_Ast4m...DIA_EnrichedPlasma_NCE27_Gradient40_01_185.raw.xlsx	74	7478	Ast4m...DIA_EnrichedPlasma_NCE27_Gradient40_01_185.raw.xlsx	0.08333333333333333(2/24)	K.TVLTPATNHMGN[+1216.423]VTFTIPANREFK.S
512629:3	0.5	1420995	3417.5944	257.84	EnrichedPlasma	NCE27	0(0/2)	1	6.17	HexNAc(4)Hex(5)	2	&gt;ca|NX_P00738-1-CAN|HPT_HUMAN Haptoglobin OS=Homo sapiens OX=9606 GN=HP IF=1 CO=1.00E+11 pg/l CS=ms	Ast4m...EnrichedPlasma_NCE27_Gradient40	4	N[+1623]	D:\Projects\Astral\00_worddoc_and_powerpoints\BioRxiv\naturecoms\SupplementalFile_S11\SupplementalFile_S11\DemoData\smallMGF_annotatorTest.mgf	2024-03-01_oamp56-di_io25_3th-defaultcs2_ast4ms_dia_enrichedplasma_nce27_gradient40_01_185.ScanId;v=1;d1=282788.282788.	G17434DR	3417.5929	0.25(4/16)	634	VVLHPN[GNO:G17434DR]YSQVDIGLIK	0.0625(1/16)	0.125(2/16)	282788	1139.8697	0(0/99)	376423	40	0.0625(1/16)	286	3	controllerType=0 controllerNumber=1 scan=282788	Specific	0(0/16)	257.84	34.1501	354.55	0	0.07246376811594203(5/69)	./2024-03-01_OAMP56-DI_IO25_3Th-defaultcs2_Ast4m...DIA_EnrichedPlasma_NCE27_Gradient40_01_185.raw/2024-03-01_OAMP56-DI_IO25_3Th-defaultcs2_Ast4m...DIA_EnrichedPlasma_NCE27_Gradient40_01_185.raw.xlsx	236	8705	Ast4m...DIA_EnrichedPlasma_NCE27_Gradient40_01_185.raw.xlsx	0(0/16)	K.VVLHPN[+1622.582]YSQVDIGLIK.L
512630:3	-4	1239138	3472.5723	473.09	EnrichedPlasma	NCE27	0(0/2)	1	8.04	HexNAc(2)Hex(5)	4	&gt;ca|NX_P01024-1-CAN|CO3_HUMAN Complement C3 OS=Homo sapiens OX=9606 GN=C3 IF=1 CO=2.00E+11 pg/l CS=ms	Ast4m...EnrichedPlasma_NCE27_Gradient40	4	N[+1216]	D:\Projects\Astral\00_worddoc_and_powerpoints\BioRxiv\naturecoms\SupplementalFile_S11\SupplementalFile_S11\DemoData\smallMGF_annotatorTest.mgf	2024-03-01_oamp56-di_io25_3th-defaultcs2_ast4ms_dia_enrichedplasma_nce27_gradient40_01_185.ScanId;v=1;d1=282789.282789.	G44147IO	3471.583	0.7619047619047619(16/21)	198	TVLTPATNHMGN[GNO:G44147IO]VTFTIPANR	0.14285714285714285(3/21)	0.19047619047619047(4/21)	282789	1158.1956	0.047619047619047616(3/63)	327938	40	0.42857142857142855(9/21)	240	3	controllerType=0 controllerNumber=1 scan=282789	Specific	0.23809523809523808(5/21)	473.09	34.1502	473.09	1	0.22807017543859648(13/57)	./2024-03-01_OAMP56-DI_IO25_3Th-defaultcs2_Ast4m...DIA_EnrichedPlasma_NCE27_Gradient40_01_185.raw/2024-03-01_OAMP56-DI_IO25_3Th-defaultcs2_Ast4m...DIA_EnrichedPlasma_NCE27_Gradient40_01_185.raw.xlsx	74	7455	Ast4m...DIA_EnrichedPlasma_NCE27_Gradient40_01_185.raw.xlsx	0.23809523809523808(5/21)	K.TVLTPATNHMGN[+1216.423]VTFTIPANR.E
512645:3	-3.6	1244347	3634.6261	481.96	EnrichedPlasma	NCE27	0(0/2)	1	8.12	HexNAc(2)Hex(6)	4	&gt;ca|NX_P01024-1-CAN|CO3_HUMAN Complement C3 OS=Homo sapiens OX=9606 GN=C3 IF=1 CO=2.00E+11 pg/l CS=ms	Ast4m...EnrichedPlasma_NCE27_Gradient40	4	N[+1378]	D:\Projects\Astral\00_worddoc_and_powerpoints\BioRxiv\naturecoms\SupplementalFile_S11\SupplementalFile_S11\DemoData\smallMGF_annotatorTest.mgf	2024-03-01_oamp56-di_io25_3th-defaultcs2_ast4ms_dia_enrichedplasma_nce27_gradient40_01_185.ScanId;v=1;d1=282798.282798.	G74112GC	3633.6358	0.38095238095238093(8/21)	198	TVLTPATNHMGN[GNO:G74112GC]VTFTIPANR	0.09523809523809523(2/21)	0.047619047619047616(1/21)	282798	1212.2136	0(0/72)	329415	40	0.2857142857142857(6/21)	240	3	controllerType=0 controllerNumber=1 scan=282798	Specific	0.09523809523809523(2/21)	481.96	34.1512	481.96	1	0.18181818181818182(12/66)	./2024-03-01_OAMP56-DI_IO25_3Th-defaultcs2_Ast4m...DIA_EnrichedPlasma_NCE27_Gradient40_01_185.raw/2024-03-01_OAMP56-DI_IO25_3Th-defaultcs2_Ast4m...DIA_EnrichedPlasma_NCE27_Gradient40_01_185.raw.xlsx	74	7532	Ast4m...DIA_EnrichedPlasma_NCE27_Gradient40_01_185.raw.xlsx	0.047619047619047616(1/21)	K.TVLTPATNHMGN[+1378.476]VTFTIPANR.E
512649:3	0.9	1284520	3685.5269	271.9	EnrichedPlasma	NCE27	0(0/2)	1	4.71	HexNAc(4)Hex(5)NeuAc(1)	5	&gt;ca|NX_P02765-1-CAN|FETUA_HUMAN Alpha-2-HS-glycoprotein OS=Homo sapiens OX=9606 GN=AHSG IF=1 CO=1.10E+11 pg/l CS=ms	Ast4m...EnrichedPlasma_NCE27_Gradient40	4	C[+57]*2, N[+1914]	D:\Projects\Astral\00_worddoc_and_powerpoints\BioRxiv\naturecoms\SupplementalFile_S11\SupplementalFile_S11\DemoData\smallMGF_annotatorTest.mgf	2024-03-01_oamp56-di_io25_3th-defaultcs2_ast4ms_dia_enrichedplasma_nce27_gradient40_01_185.ScanId;v=1;d1=282801.282801.	G43728NL	3685.5236	0.8666666666666667(13/15)	2885	VC[+57.021]QDC[+57.021]PLLAPLN[GNO:G43728NL]DTR	0.2(3/15)	0.26666666666666666(4/15)	282801	1229.1805	0.037037037037037035(5/135)	340092	40	0.6(9/15)	148	3	controllerType=0 controllerNumber=1 scan=282801	Specific	0.26666666666666666(4/15)	271.9	34.1516	272.15	0	0.13513513513513514(15/111)	./2024-03-01_OAMP56-DI_IO25_3Th-defaultcs2_Ast4m...DIA_EnrichedPlasma_NCE27_Gradient40_01_185.raw/2024-03-01_OAMP56-DI_IO25_3Th-defaultcs2_Ast4m...DIA_EnrichedPlasma_NCE27_Gradient40_01_185.raw.xlsx	145	7935	Ast4m...DIA_EnrichedPlasma_NCE27_Gradient40_01_185.raw.xlsx	0.06666666666666667(1/15)	K.VC[+57.021]QDC[+57.021]PLLAPLN[+1913.677]DTR.V
512659:3	2.3	1241020	3875.798	263.03	EnrichedPlasma	NCE27	0(0/2)	1	3.81	HexNAc(2)Hex(5)	4	&gt;ca|NX_P01024-1-CAN|CO3_HUMAN Complement C3 OS=Homo sapiens OX=9606 GN=C3 IF=1 CO=2.00E+11 pg/l CS=ms	Ast4m...EnrichedPlasma_NCE27_Gradient40	4	N[+1216]	D:\Projects\Astral\00_worddoc_and_powerpoints\BioRxiv\naturecoms\SupplementalFile_S11\SupplementalFile_S11\DemoData\smallMGF_annotatorTest.mgf	2024-03-01_oamp56-di_io25_3th-defaultcs2_ast4ms_dia_enrichedplasma_nce27_gradient40_01_185.ScanId;v=1;d1=282807.282807.	G44147IO	3875.7889	0.5833333333333334(14/24)	198	TVLTPATNHMGN[GNO:G44147IO]VTFTIPANREFK	0.16666666666666666(4/24)	0.16666666666666666(4/24)	282807	1292.6042	0.047619047619047616(3/63)	328635	40	0.125(3/24)	240	3	controllerType=0 controllerNumber=1 scan=282807	Specific	0.2916666666666667(7/24)	263.03	34.1523	263.03	0	0.14035087719298245(8/57)	./2024-03-01_OAMP56-DI_IO25_3Th-defaultcs2_Ast4m...DIA_EnrichedPlasma_NCE27_Gradient40_01_185.raw/2024-03-01_OAMP56-DI_IO25_3Th-defaultcs2_Ast4m...DIA_EnrichedPlasma_NCE27_Gradient40_01_185.raw.xlsx	74	7496	Ast4m...DIA_EnrichedPlasma_NCE27_Gradient40_01_185.raw.xlsx	0.125(3/24)	K.TVLTPATNHMGN[+1216.423]VTFTIPANREFK.S
512660:4	0.7	1406585	5175.196	450.19	EnrichedPlasma	NCE27	0(0/2)	1	7.64	HexNAc(5)Hex(6)NeuAc(3)	33	&gt;ca|NX_P27169-1-CAN|PON1_HUMAN Serum paraoxonase/arylesterase 1 OS=Homo sapiens OX=9606 GN=PON1 IF=1 CO=1.70E+10 pg/l CS=ms	Ast4m...EnrichedPlasma_NCE27_Gradient40	4	N[+2861]	D:\Projects\Astral\00_worddoc_and_powerpoints\BioRxiv\naturecoms\SupplementalFile_S11\SupplementalFile_S11\DemoData\smallMGF_annotatorTest.mgf	2024-03-01_oamp56-di_io25_3th-defaultcs2_ast4ms_dia_enrichedplasma_nce27_gradient40_01_185.ScanId;v=1;d1=282807.282807.	G40135HT	5175.1926	0.36363636363636365(8/22)	636	VTQVYAEN[GNO:G40135HT]GTVLQGSTVASVYK	0.13636363636363635(3/22)	0.09090909090909091(2/22)	282807	1294.5544	0.0375(9/240)	371217	40	0.18181818181818182(4/22)	37	4	controllerType=0 controllerNumber=1 scan=282807	Specific	0.13636363636363635(3/22)	450.19	34.1523	450.19	0	0.09803921568627451(10/102)	./2024-03-01_OAMP56-DI_IO25_3Th-defaultcs2_Ast4m...DIA_EnrichedPlasma_NCE27_Gradient40_01_185.raw/2024-03-01_OAMP56-DI_IO25_3Th-defaultcs2_Ast4m...DIA_EnrichedPlasma_NCE27_Gradient40_01_185.raw.xlsx	317	8356	Ast4m...DIA_EnrichedPlasma_NCE27_Gradient40_01_185.raw.xlsx	0.13636363636363635(3/22)	K.VTQVYAEN[+2861.000]GTVLQGSTVASVYK.G
512673:4	4.3	1915867	5345.3161	173.44	EnrichedPlasma	NCE27	0(0/2)	1	1.37	HexNAc(4)Hex(5)dHex(1)NeuAc(1)	191	&gt;ca|NX_Q13275-1-CAN|SEM3F_HUMAN Semaphorin-3F OS=Homo sapiens OX=9606 GN=SEMA3F IF=1 CO=7.90E+06 pg/l CS=ms	Ast4m...EnrichedPlasma_NCE27_Gradient40	4	C[+57]*2, N[+2060]	D:\Projects\Astral\00_worddoc_and_powerpoints\BioRxiv\naturecoms\SupplementalFile_S11\SupplementalFile_S11\DemoData\smallMGF_annotatorTest.mgf	2024-03-01_oamp56-di_io25_3th-defaultcs2_ast4ms_dia_enrichedplasma_nce27_gradient40_01_185.ScanId;v=1;d1=282815.282815.	G53156IG	5344.29	0.7777777777777778(21/27)	2452	LIQPWN[GNO:G53156IG]RTHLYVC[+57.021]GTGAYNPMC[+57.021]TYVNR	0.14814814814814814(4/27)	0.25925925925925924(7/27)	282815	1337.0845	0.041666666666666664(15/360)	557968	40	0.37037037037037035(10/27)	34	4	controllerType=0 controllerNumber=1 scan=282815	Specific	0.2962962962962963(8/27)	37.61	34.1533	257.5	1	0.10062893081761007(16/159)	./2024-03-01_OAMP56-DI_IO25_3Th-defaultcs2_Ast4m...DIA_EnrichedPlasma_NCE27_Gradient40_01_185.raw/2024-03-01_OAMP56-DI_IO25_3Th-defaultcs2_Ast4m...DIA_EnrichedPlasma_NCE27_Gradient40_01_185.raw.xlsx	121	14301	Ast4m...DIA_EnrichedPlasma_NCE27_Gradient40_01_185.raw.xlsx	0.14814814814814814(4/27)	R.LIQPWN[+2059.735]RTHLYVC[+57.021]GTGAYNPMC[+57.021]TYVNR.G
512677:4	2.4	1913910	5472.2589	179.86	EnrichedPlasma	NCE27	0(0/2)	1	2.3	HexNAc(5)Hex(6)NeuAc(3)	49	&gt;ca|NX_P20851-1-CAN|C4BPB_HUMAN C4b-binding protein beta chain OS=Homo sapiens OX=9606 GN=C4BPB IF=1 CO=1.10E+09 pg/l CS=ms	Ast4m...EnrichedPlasma_NCE27_Gradient40	4	C[+57], N[+2861]	D:\Projects\Astral\00_worddoc_and_powerpoints\BioRxiv\naturecoms\SupplementalFile_S11\SupplementalFile_S11\DemoData\smallMGF_annotatorTest.mgf	2024-03-01_oamp56-di_io25_3th-defaultcs2_ast4ms_dia_enrichedplasma_nce27_gradient40_01_185.ScanId;v=1;d1=282818.282818.	G40135HT	5472.2457	0.68(17/25)	2403	LGHC[+57.021]PDPVLVNGEFSSSGPVN[GNO:G40135HT]VSDK	0.2(5/25)	0.16(4/25)	282818	1368.8202	0.0875(21/240)	557482	40	0.44(11/25)	32	4	controllerType=0 controllerNumber=1 scan=282818	Specific	0.16(4/25)	179.86	34.1537	179.86	0	0.10784313725490197(11/102)	./2024-03-01_OAMP56-DI_IO25_3Th-defaultcs2_Ast4m...DIA_EnrichedPlasma_NCE27_Gradient40_01_185.raw/2024-03-01_OAMP56-DI_IO25_3Th-defaultcs2_Ast4m...DIA_EnrichedPlasma_NCE27_Gradient40_01_185.raw.xlsx	78	14296	Ast4m...DIA_EnrichedPlasma_NCE27_Gradient40_01_185.raw.xlsx	0.2(5/25)	R.LGHC[+57.021]PDPVLVNGEFSSSGPVN[+2861.000]VSDK.I
512768:4	1.7	1247268	4037.8487	373.58	EnrichedPlasma	NCE27	0(0/2)	1	6.89	HexNAc(2)Hex(6)	4	&gt;ca|NX_P01024-1-CAN|CO3_HUMAN Complement C3 OS=Homo sapiens OX=9606 GN=C3 IF=1 CO=2.00E+11 pg/l CS=ms	Ast4m...EnrichedPlasma_NCE27_Gradient40	4	N[+1378]	D:\Projects\Astral\00_worddoc_and_powerpoints\BioRxiv\naturecoms\SupplementalFile_S11\SupplementalFile_S11\DemoData\smallMGF_annotatorTest.mgf	2024-03-01_oamp56-di_io25_3th-defaultcs2_ast4ms_dia_enrichedplasma_nce27_gradient40_01_185.ScanId;v=1;d1=282867.282867.	G74112GC	4037.8418	0.5416666666666666(13/24)	198	TVLTPATNHMGN[GNO:G74112GC]VTFTIPANREFK	0.16666666666666666(4/24)	0.08333333333333333(2/24)	282867	1010.2176	0.020833333333333332(2/96)	330638	40	0.2916666666666667(7/24)	240	4	controllerType=0 controllerNumber=1 scan=282867	Specific	0.125(3/24)	373.58	34.1598	523.52	0	0.18181818181818182(12/66)	./2024-03-01_OAMP56-DI_IO25_3Th-defaultcs2_Ast4m...DIA_EnrichedPlasma_NCE27_Gradient40_01_185.raw/2024-03-01_OAMP56-DI_IO25_3Th-defaultcs2_Ast4m...DIA_EnrichedPlasma_NCE27_Gradient40_01_185.raw.xlsx	74	7576	Ast4m...DIA_EnrichedPlasma_NCE27_Gradient40_01_185.raw.xlsx	0.08333333333333333(2/24)	K.TVLTPATNHMGN[+1378.476]VTFTIPANREFK.S
512769:4	1.7	1247270	4037.8487	517.11	EnrichedPlasma	NCE27	0(0/2)	1	8.06	HexNAc(2)Hex(6)	4	&gt;ca|NX_P01024-1-CAN|CO3_HUMAN Complement C3 OS=Homo sapiens OX=9606 GN=C3 IF=1 CO=2.00E+11 pg/l CS=ms	Ast4m...EnrichedPlasma_NCE27_Gradient40	4	N[+1378]	D:\Projects\Astral\00_worddoc_and_powerpoints\BioRxiv\naturecoms\SupplementalFile_S11\SupplementalFile_S11\DemoData\smallMGF_annotatorTest.mgf	2024-03-01_oamp56-di_io25_3th-defaultcs2_ast4ms_dia_enrichedplasma_nce27_gradient40_01_185.ScanId;v=1;d1=282868.282868.	G74112GC	4037.8418	0.5416666666666666(13/24)	198	TVLTPATNHMGN[GNO:G74112GC]VTFTIPANREFK	0.08333333333333333(2/24)	0.125(3/24)	282868	1010.2176	0(0/96)	330640	40	0.20833333333333334(5/24)	240	4	controllerType=0 controllerNumber=1 scan=282868	Specific	0.125(3/24)	517.11	34.16	517.11	0	0.15151515151515152(10/66)	./2024-03-01_OAMP56-DI_IO25_3Th-defaultcs2_Ast4m...DIA_EnrichedPlasma_NCE27_Gradient40_01_185.raw/2024-03-01_OAMP56-DI_IO25_3Th-defaultcs2_Ast4m...DIA_EnrichedPlasma_NCE27_Gradient40_01_185.raw.xlsx	74	7578	Ast4m...DIA_EnrichedPlasma_NCE27_Gradient40_01_185.raw.xlsx	0.125(3/24)	K.TVLTPATNHMGN[+1378.476]VTFTIPANREFK.S
512790:4	1.5	1890946	4243.8201	134.51	EnrichedPlasma	NCE27	0(0/2)	1	5.7	HexNAc(4)Hex(5)dHex(1)NeuAc(1)	10	&gt;ca|NX_P01876-1-CAN|IGHA1_HUMAN Immunoglobulin heavy constant alpha 1 OS=Homo sapiens OX=9606 GN=IGHA1 IF=1 CO=1.30E+11 pg/l CS=ms	Ast4m...EnrichedPlasma_NCE27_Gradient40	4	C[+57], N[+2060]	D:\Projects\Astral\00_worddoc_and_powerpoints\BioRxiv\naturecoms\SupplementalFile_S11\SupplementalFile_S11\DemoData\smallMGF_annotatorTest.mgf	2024-03-01_oamp56-di_io25_3th-defaultcs2_ast4ms_dia_enrichedplasma_nce27_gradient40_01_185.ScanId;v=1;d1=282880.282880.	G53156IG	4243.8137	0.6190476190476191(13/21)	2172	LAGKPTHVN[GNO:G53156IG]VSVVMAEVDGTC[+57.021]	0.09523809523809523(2/21)	0.19047619047619047(4/21)	282880	1061.7105	0.022222222222222223(8/360)	546032	40	0.2857142857142857(6/21)	181	4	controllerType=0 controllerNumber=1 scan=282880	CRagged	0.09523809523809523(2/21)	134.51	34.1613	303.51	0	0.11949685534591195(19/159)	./2024-03-01_OAMP56-DI_IO25_3Th-defaultcs2_Ast4m...DIA_EnrichedPlasma_NCE27_Gradient40_01_185.raw/2024-03-01_OAMP56-DI_IO25_3Th-defaultcs2_Ast4m...DIA_EnrichedPlasma_NCE27_Gradient40_01_185.raw.xlsx	332	13731	Ast4m...DIA_EnrichedPlasma_NCE27_Gradient40_01_185.raw.xlsx	0.14285714285714285(3/21)	R.LAGKPTHVN[+2059.735]VSVVMAEVDGTC[+57.021].Y
512798:5	1.7	1913908	5472.2551	213.17	EnrichedPlasma	NCE27	0(0/2)	1	2.28	HexNAc(5)Hex(6)NeuAc(3)	49	&gt;ca|NX_P20851-1-CAN|C4BPB_HUMAN C4b-binding protein beta chain OS=Homo sapiens OX=9606 GN=C4BPB IF=1 CO=1.10E+09 pg/l CS=ms	Ast4m...EnrichedPlasma_NCE27_Gradient40	4	C[+57], N[+2861]	D:\Projects\Astral\00_worddoc_and_powerpoints\BioRxiv\naturecoms\SupplementalFile_S11\SupplementalFile_S11\DemoData\smallMGF_annotatorTest.mgf	2024-03-01_oamp56-di_io25_3th-defaultcs2_ast4ms_dia_enrichedplasma_nce27_gradient40_01_185.ScanId;v=1;d1=282885.282885.	G40135HT	5472.2457	0.4(10/25)	2403	LGHC[+57.021]PDPVLVNGEFSSSGPVN[GNO:G40135HT]VSDK	0.16(4/25)	0(0/25)	282885	1095.2568	0.02(6/300)	557480	40	0.16(4/25)	32	5	controllerType=0 controllerNumber=1 scan=282885	Specific	0.12(3/25)	213.17	34.1619	213.17	0	0.08823529411764706(9/102)	./2024-03-01_OAMP56-DI_IO25_3Th-defaultcs2_Ast4m...DIA_EnrichedPlasma_NCE27_Gradient40_01_185.raw/2024-03-01_OAMP56-DI_IO25_3Th-defaultcs2_Ast4m...DIA_EnrichedPlasma_NCE27_Gradient40_01_185.raw.xlsx	78	14294	Ast4m...DIA_EnrichedPlasma_NCE27_Gradient40_01_185.raw.xlsx	0.12(3/25)	R.LGHC[+57.021]PDPVLVNGEFSSSGPVN[+2861.000]VSDK.I
512836:4	1.8	2065795	4874.0272	395.25	EnrichedPlasma	NCE27	0(0/2)	1	6.69	HexNAc(4)Hex(5)NeuAc(1)	1	&gt;ca|NX_P02787-1-CAN|TRFE_HUMAN Serotransferrin OS=Homo sapiens OX=9606 GN=TF IF=1 CO=9.80E+10 pg/l CS=ms	Ast4m...EnrichedPlasma_NCE27_Gradient40	4	C[+57]*2, N[+1914]	D:\Projects\Astral\00_worddoc_and_powerpoints\BioRxiv\naturecoms\SupplementalFile_S11\SupplementalFile_S11\DemoData\smallMGF_annotatorTest.mgf	2024-03-01_oamp56-di_io25_3th-defaultcs2_ast4ms_dia_enrichedplasma_nce27_gradient40_01_185.ScanId;v=1;d1=282909.282909.	G43728NL	4874.0184	0.56(14/25)	170	QQQHLFGSN[GNO:G43728NL]VTDC[+57.021]SGNFC[+57.021]LFRSETK	0.12(3/25)	0.04(1/25)	282909	1219.2622	0.022222222222222223(4/180)	615822	40	0.2(5/25)	310	4	controllerType=0 controllerNumber=1 scan=282909	Specific	0.16(4/25)	395.25	34.1647	413.41	0	0.15315315315315314(17/111)	./2024-03-01_OAMP56-DI_IO25_3Th-defaultcs2_Ast4m...DIA_EnrichedPlasma_NCE27_Gradient40_01_185.raw/2024-03-01_OAMP56-DI_IO25_3Th-defaultcs2_Ast4m...DIA_EnrichedPlasma_NCE27_Gradient40_01_185.raw.xlsx	622	15346	Ast4m...DIA_EnrichedPlasma_NCE27_Gradient40_01_185.raw.xlsx	0.08(2/25)	R.QQQHLFGSN[+1913.677]VTDC[+57.021]SGNFC[+57.021]LFRSETK.D
512839:3	1.7	1284481	3685.5298	379.87	EnrichedPlasma	NCE27	0(0/2)	1	7.21	HexNAc(4)Hex(5)NeuAc(1)	5	&gt;ca|NX_P02765-1-CAN|FETUA_HUMAN Alpha-2-HS-glycoprotein OS=Homo sapiens OX=9606 GN=AHSG IF=1 CO=1.10E+11 pg/l CS=ms	Ast4m...EnrichedPlasma_NCE27_Gradient40	4	C[+57]*2, N[+1914]	D:\Projects\Astral\00_worddoc_and_powerpoints\BioRxiv\naturecoms\SupplementalFile_S11\SupplementalFile_S11\DemoData\smallMGF_annotatorTest.mgf	2024-03-01_oamp56-di_io25_3th-defaultcs2_ast4ms_dia_enrichedplasma_nce27_gradient40_01_185.ScanId;v=1;d1=282911.282911.	G43728NL	3685.5236	0.5333333333333333(8/15)	2885	VC[+57.021]QDC[+57.021]PLLAPLN[GNO:G43728NL]DTR	0.06666666666666667(1/15)	0.2(3/15)	282911	1229.1815	0.037037037037037035(5/135)	340053	40	0.13333333333333333(2/15)	148	3	controllerType=0 controllerNumber=1 scan=282911	Specific	0.06666666666666667(1/15)	379.87	34.1649	487.38	0	0.09009009009009009(10/111)	./2024-03-01_OAMP56-DI_IO25_3Th-defaultcs2_Ast4m...DIA_EnrichedPlasma_NCE27_Gradient40_01_185.raw/2024-03-01_OAMP56-DI_IO25_3Th-defaultcs2_Ast4m...DIA_EnrichedPlasma_NCE27_Gradient40_01_185.raw.xlsx	145	7896	Ast4m...DIA_EnrichedPlasma_NCE27_Gradient40_01_185.raw.xlsx	0.06666666666666667(1/15)	K.VC[+57.021]QDC[+57.021]PLLAPLN[+1913.677]DTR.V
513000:4	2.1	1241004	3875.7969	840.14	EnrichedPlasma	NCE27	0(0/2)	1	16.05	HexNAc(2)Hex(5)	4	&gt;ca|NX_P01024-1-CAN|CO3_HUMAN Complement C3 OS=Homo sapiens OX=9606 GN=C3 IF=1 CO=2.00E+11 pg/l CS=ms	Ast4m...EnrichedPlasma_NCE27_Gradient40	4	N[+1216]	D:\Projects\Astral\00_worddoc_and_powerpoints\BioRxiv\naturecoms\SupplementalFile_S11\SupplementalFile_S11\DemoData\smallMGF_annotatorTest.mgf	2024-03-01_oamp56-di_io25_3th-defaultcs2_ast4ms_dia_enrichedplasma_nce27_gradient40_01_185.ScanId;v=1;d1=283001.283001.	G44147IO	3875.7889	0.4166666666666667(10/24)	198	TVLTPATNHMGN[GNO:G44147IO]VTFTIPANREFK	0(0/24)	0.041666666666666664(1/24)	283001	969.7047	0(0/84)	328619	40	0.3333333333333333(8/24)	240	4	controllerType=0 controllerNumber=1 scan=283001	Specific	0.041666666666666664(1/24)	840.14	34.1758	913.45	0	0.17543859649122806(10/57)	./2024-03-01_OAMP56-DI_IO25_3Th-defaultcs2_Ast4m...DIA_EnrichedPlasma_NCE27_Gradient40_01_185.raw/2024-03-01_OAMP56-DI_IO25_3Th-defaultcs2_Ast4m...DIA_EnrichedPlasma_NCE27_Gradient40_01_185.raw.xlsx	74	7480	Ast4m...DIA_EnrichedPlasma_NCE27_Gradient40_01_185.raw.xlsx	0.08333333333333333(2/24)	K.TVLTPATNHMGN[+1216.423]VTFTIPANREFK.S
513020:4	1.1	1890950	4243.8182	196	EnrichedPlasma	NCE27	0(0/2)	1	6.72	HexNAc(4)Hex(5)dHex(1)NeuAc(1)	10	&gt;ca|NX_P01876-1-CAN|IGHA1_HUMAN Immunoglobulin heavy constant alpha 1 OS=Homo sapiens OX=9606 GN=IGHA1 IF=1 CO=1.30E+11 pg/l CS=ms	Ast4m...EnrichedPlasma_NCE27_Gradient40	4	C[+57], N[+2060]	D:\Projects\Astral\00_worddoc_and_powerpoints\BioRxiv\naturecoms\SupplementalFile_S11\SupplementalFile_S11\DemoData\smallMGF_annotatorTest.mgf	2024-03-01_oamp56-di_io25_3th-defaultcs2_ast4ms_dia_enrichedplasma_nce27_gradient40_01_185.ScanId;v=1;d1=283013.283013.	G53156IG	4243.8137	0.7142857142857143(15/21)	2172	LAGKPTHVN[GNO:G53156IG]VSVVMAEVDGTC[+57.021]	0.23809523809523808(5/21)	0.2857142857142857(6/21)	283013	1061.71	0.05(18/360)	546036	40	0.23809523809523808(5/21)	181	4	controllerType=0 controllerNumber=1 scan=283013	CRagged	0.19047619047619047(4/21)	196	34.1775	287.02	0	0.12578616352201258(20/159)	./2024-03-01_OAMP56-DI_IO25_3Th-defaultcs2_Ast4m...DIA_EnrichedPlasma_NCE27_Gradient40_01_185.raw/2024-03-01_OAMP56-DI_IO25_3Th-defaultcs2_Ast4m...DIA_EnrichedPlasma_NCE27_Gradient40_01_185.raw.xlsx	332	13735	Ast4m...DIA_EnrichedPlasma_NCE27_Gradient40_01_185.raw.xlsx	0.09523809523809523(2/21)	R.LAGKPTHVN[+2059.735]VSVVMAEVDGTC[+57.021].Y
513044:3	-4	1239134	3472.5723	535.76	EnrichedPlasma	NCE27	0(0/2)	1	8.17	HexNAc(2)Hex(5)	4	&gt;ca|NX_P01024-1-CAN|CO3_HUMAN Complement C3 OS=Homo sapiens OX=9606 GN=C3 IF=1 CO=2.00E+11 pg/l CS=ms	Ast4m...EnrichedPlasma_NCE27_Gradient40	4	N[+1216]	D:\Projects\Astral\00_worddoc_and_powerpoints\BioRxiv\naturecoms\SupplementalFile_S11\SupplementalFile_S11\DemoData\smallMGF_annotatorTest.mgf	2024-03-01_oamp56-di_io25_3th-defaultcs2_ast4ms_dia_enrichedplasma_nce27_gradient40_01_185.ScanId;v=1;d1=283026.283026.	G44147IO	3471.583	0.6190476190476191(13/21)	198	TVLTPATNHMGN[GNO:G44147IO]VTFTIPANR	0.09523809523809523(2/21)	0.23809523809523808(5/21)	283026	1158.1956	0(0/63)	327934	40	0.38095238095238093(8/21)	240	3	controllerType=0 controllerNumber=1 scan=283026	Specific	0.19047619047619047(4/21)	535.76	34.179	535.76	1	0.15789473684210525(9/57)	./2024-03-01_OAMP56-DI_IO25_3Th-defaultcs2_Ast4m...DIA_EnrichedPlasma_NCE27_Gradient40_01_185.raw/2024-03-01_OAMP56-DI_IO25_3Th-defaultcs2_Ast4m...DIA_EnrichedPlasma_NCE27_Gradient40_01_185.raw.xlsx	74	7451	Ast4m...DIA_EnrichedPlasma_NCE27_Gradient40_01_185.raw.xlsx	0.19047619047619047(4/21)	K.TVLTPATNHMGN[+1216.423]VTFTIPANR.E
513058:3	-3.4	1244354	3634.6269	443.12	EnrichedPlasma	NCE27	0(0/2)	1	8.03	HexNAc(2)Hex(6)	4	&gt;ca|NX_P01024-1-CAN|CO3_HUMAN Complement C3 OS=Homo sapiens OX=9606 GN=C3 IF=1 CO=2.00E+11 pg/l CS=ms	Ast4m...EnrichedPlasma_NCE27_Gradient40	4	N[+1378]	D:\Projects\Astral\00_worddoc_and_powerpoints\BioRxiv\naturecoms\SupplementalFile_S11\SupplementalFile_S11\DemoData\smallMGF_annotatorTest.mgf	2024-03-01_oamp56-di_io25_3th-defaultcs2_ast4ms_dia_enrichedplasma_nce27_gradient40_01_185.ScanId;v=1;d1=283035.283035.	G74112GC	3633.6358	0.38095238095238093(8/21)	198	TVLTPATNHMGN[GNO:G74112GC]VTFTIPANR	0.09523809523809523(2/21)	0.14285714285714285(3/21)	283035	1212.2138	0.027777777777777776(2/72)	329422	40	0.09523809523809523(2/21)	240	3	controllerType=0 controllerNumber=1 scan=283035	Specific	0.14285714285714285(3/21)	443.12	34.1801	443.12	1	0.13636363636363635(9/66)	./2024-03-01_OAMP56-DI_IO25_3Th-defaultcs2_Ast4m...DIA_EnrichedPlasma_NCE27_Gradient40_01_185.raw/2024-03-01_OAMP56-DI_IO25_3Th-defaultcs2_Ast4m...DIA_EnrichedPlasma_NCE27_Gradient40_01_185.raw.xlsx	74	7539	Ast4m...DIA_EnrichedPlasma_NCE27_Gradient40_01_185.raw.xlsx	0.047619047619047616(1/21)	K.TVLTPATNHMGN[+1378.476]VTFTIPANR.E
513061:3	1	1284516	3685.5272	285.28	EnrichedPlasma	NCE27	0(0/2)	1	6.38	HexNAc(4)Hex(5)NeuAc(1)	5	&gt;ca|NX_P02765-1-CAN|FETUA_HUMAN Alpha-2-HS-glycoprotein OS=Homo sapiens OX=9606 GN=AHSG IF=1 CO=1.10E+11 pg/l CS=ms	Ast4m...EnrichedPlasma_NCE27_Gradient40	4	C[+57]*2, N[+1914]	D:\Projects\Astral\00_worddoc_and_powerpoints\BioRxiv\naturecoms\SupplementalFile_S11\SupplementalFile_S11\DemoData\smallMGF_annotatorTest.mgf	2024-03-01_oamp56-di_io25_3th-defaultcs2_ast4ms_dia_enrichedplasma_nce27_gradient40_01_185.ScanId;v=1;d1=283038.283038.	G43728NL	3685.5236	0.5333333333333333(8/15)	2885	VC[+57.021]QDC[+57.021]PLLAPLN[GNO:G43728NL]DTR	0(0/15)	0.13333333333333333(2/15)	283038	1229.1806	0.02962962962962963(4/135)	340088	40	0.3333333333333333(5/15)	148	3	controllerType=0 controllerNumber=1 scan=283038	Specific	0(0/15)	285.28	34.1804	285.28	0	0.0990990990990991(11/111)	./2024-03-01_OAMP56-DI_IO25_3Th-defaultcs2_Ast4m...DIA_EnrichedPlasma_NCE27_Gradient40_01_185.raw/2024-03-01_OAMP56-DI_IO25_3Th-defaultcs2_Ast4m...DIA_EnrichedPlasma_NCE27_Gradient40_01_185.raw.xlsx	145	7931	Ast4m...DIA_EnrichedPlasma_NCE27_Gradient40_01_185.raw.xlsx	0.06666666666666667(1/15)	K.VC[+57.021]QDC[+57.021]PLLAPLN[+1913.677]DTR.V
513072:4	0.6	1551527	5148.2799	196.85	EnrichedPlasma	NCE27	0.5(1/2)	1	2.16	HexNAc(5)Hex(6)dHex(1)NeuAc(1)	24	&gt;ca|NX_P05090-1-CAN|APOD_HUMAN Apolipoprotein D OS=Homo sapiens OX=9606 GN=APOD IF=1 CO=9.00E+10 pg/l CS=ms	Ast4m...EnrichedPlasma_NCE27_Gradient40	4	N[+2425]	D:\Projects\Astral\00_worddoc_and_powerpoints\BioRxiv\naturecoms\SupplementalFile_S11\SupplementalFile_S11\DemoData\smallMGF_annotatorTest.mgf	2024-03-01_oamp56-di_io25_3th-defaultcs2_ast4ms_dia_enrichedplasma_nce27_gradient40_01_185.ScanId;v=1;d1=283043.283043.	G19992GW	5148.2769	0.6153846153846154(16/26)	1888	ADGTVNQIEGEATPVN[GNO:G19992GW]LTEPAKLEVK	0.07692307692307693(2/26)	0.15384615384615385(4/26)	283043	1287.8254	0.015625(9/576)	413935	40	0.23076923076923078(6/26)	86	4	controllerType=0 controllerNumber=1 scan=283043	Specific	0.11538461538461539(3/26)	196.85	34.181	211.03	0	0.07456140350877193(17/228)	./2024-03-01_OAMP56-DI_IO25_3Th-defaultcs2_Ast4m...DIA_EnrichedPlasma_NCE27_Gradient40_01_185.raw/2024-03-01_OAMP56-DI_IO25_3Th-defaultcs2_Ast4m...DIA_EnrichedPlasma_NCE27_Gradient40_01_185.raw.xlsx	83	10014	Ast4m...DIA_EnrichedPlasma_NCE27_Gradient40_01_185.raw.xlsx	0.2692307692307692(7/26)	R.ADGTVNQIEGEATPVN[+2424.867]LTEPAKLEVK.F
513083:4	-2	2178644	5308.2184	180.5	EnrichedPlasma	NCE27	0(0/2)	1	1.4	HexNAc(5)Hex(6)dHex(1)NeuAc(2)	130	&gt;ca|NX_Q8WXW3-1-CAN|PIBF1_HUMAN Progesterone-induced-blocking factor 1 OS=Homo sapiens OX=9606 GN=PIBF1 IF=1	Ast4m...EnrichedPlasma_NCE27_Gradient40	4	C[+57]*2, N[+2716]	D:\Projects\Astral\00_worddoc_and_powerpoints\BioRxiv\naturecoms\SupplementalFile_S11\SupplementalFile_S11\DemoData\smallMGF_annotatorTest.mgf	2024-03-01_oamp56-di_io25_3th-defaultcs2_ast4ms_dia_enrichedplasma_nce27_gradient40_01_185.ScanId;v=1;d1=283050.283050.	G81604RU	5306.2225	0.42857142857142855(9/21)	2376	VQLLQEETARN[GNO:G81604RU]LTQC[+57.021]QLEC[+57.021]EK	0.14285714285714285(3/21)	0(0/21)	283050	1327.8101	0.026234567901234566(17/648)	659837	40	0.19047619047619047(4/21)	65	4	controllerType=0 controllerNumber=1 scan=283050	Specific	0.14285714285714285(3/21)	12.14	34.1818	180.5	2	0.09302325581395349(24/258)	./2024-03-01_OAMP56-DI_IO25_3Th-defaultcs2_Ast4m...DIA_EnrichedPlasma_NCE27_Gradient40_01_185.raw/2024-03-01_OAMP56-DI_IO25_3Th-defaultcs2_Ast4m...DIA_EnrichedPlasma_NCE27_Gradient40_01_185.raw.xlsx	470	16353	Ast4m...DIA_EnrichedPlasma_NCE27_Gradient40_01_185.raw.xlsx	0.09523809523809523(2/21)	R.VQLLQEETARN[+2715.963]LTQC[+57.021]QLEC[+57.021]EK.Y
513099:3	1.1	1890941	4243.8184	191.57	EnrichedPlasma	NCE27	0(0/2)	1	7.74	HexNAc(4)Hex(5)dHex(1)NeuAc(1)	10	&gt;ca|NX_P01876-1-CAN|IGHA1_HUMAN Immunoglobulin heavy constant alpha 1 OS=Homo sapiens OX=9606 GN=IGHA1 IF=1 CO=1.30E+11 pg/l CS=ms	Ast4m...EnrichedPlasma_NCE27_Gradient40	4	C[+57], N[+2060]	D:\Projects\Astral\00_worddoc_and_powerpoints\BioRxiv\naturecoms\SupplementalFile_S11\SupplementalFile_S11\DemoData\smallMGF_annotatorTest.mgf	2024-03-01_oamp56-di_io25_3th-defaultcs2_ast4ms_dia_enrichedplasma_nce27_gradient40_01_185.ScanId;v=1;d1=283060.283060.	G53156IG	4243.8137	0.5238095238095238(11/21)	2172	LAGKPTHVN[GNO:G53156IG]VSVVMAEVDGTC[+57.021]	0.047619047619047616(1/21)	0.19047619047619047(4/21)	283060	1415.2776	0.02962962962962963(8/270)	546027	40	0.14285714285714285(3/21)	181	3	controllerType=0 controllerNumber=1 scan=283060	CRagged	0.2857142857142857(6/21)	191.57	34.183	328.51	0	0.09433962264150944(15/159)	./2024-03-01_OAMP56-DI_IO25_3Th-defaultcs2_Ast4m...DIA_EnrichedPlasma_NCE27_Gradient40_01_185.raw/2024-03-01_OAMP56-DI_IO25_3Th-defaultcs2_Ast4m...DIA_EnrichedPlasma_NCE27_Gradient40_01_185.raw.xlsx	332	13726	Ast4m...DIA_EnrichedPlasma_NCE27_Gradient40_01_185.raw.xlsx	0.19047619047619047(4/21)	R.LAGKPTHVN[+2059.735]VSVVMAEVDGTC[+57.021].Y
513100:3	1.1	1890958	4243.8184	195.39	EnrichedPlasma	NCE27	0(0/2)	1	5.96	HexNAc(4)Hex(5)dHex(1)NeuAc(1)	10	&gt;ca|NX_P01876-1-CAN|IGHA1_HUMAN Immunoglobulin heavy constant alpha 1 OS=Homo sapiens OX=9606 GN=IGHA1 IF=1 CO=1.30E+11 pg/l CS=ms	Ast4m...EnrichedPlasma_NCE27_Gradient40	4	C[+57], N[+2060]	D:\Projects\Astral\00_worddoc_and_powerpoints\BioRxiv\naturecoms\SupplementalFile_S11\SupplementalFile_S11\DemoData\smallMGF_annotatorTest.mgf	2024-03-01_oamp56-di_io25_3th-defaultcs2_ast4ms_dia_enrichedplasma_nce27_gradient40_01_185.ScanId;v=1;d1=283061.283061.	G53156IG	4243.8137	0.5238095238095238(11/21)	2172	LAGKPTHVN[GNO:G53156IG]VSVVMAEVDGTC[+57.021]	0.047619047619047616(1/21)	0.19047619047619047(4/21)	283061	1415.2776	0.02962962962962963(8/270)	546044	40	0.14285714285714285(3/21)	181	3	controllerType=0 controllerNumber=1 scan=283061	CRagged	0.2857142857142857(6/21)	195.39	34.1831	230.09	0	0.09433962264150944(15/159)	./2024-03-01_OAMP56-DI_IO25_3Th-defaultcs2_Ast4m...DIA_EnrichedPlasma_NCE27_Gradient40_01_185.raw/2024-03-01_OAMP56-DI_IO25_3Th-defaultcs2_Ast4m...DIA_EnrichedPlasma_NCE27_Gradient40_01_185.raw.xlsx	332	13743	Ast4m...DIA_EnrichedPlasma_NCE27_Gradient40_01_185.raw.xlsx	0.19047619047619047(4/21)	R.LAGKPTHVN[+2059.735]VSVVMAEVDGTC[+57.021].Y
513188:4	1.7	1247277	4037.8487	400.24	EnrichedPlasma	NCE27	0(0/2)	1	6.85	HexNAc(2)Hex(6)	4	&gt;ca|NX_P01024-1-CAN|CO3_HUMAN Complement C3 OS=Homo sapiens OX=9606 GN=C3 IF=1 CO=2.00E+11 pg/l CS=ms	Ast4m...EnrichedPlasma_NCE27_Gradient40	4	N[+1378]	D:\Projects\Astral\00_worddoc_and_powerpoints\BioRxiv\naturecoms\SupplementalFile_S11\SupplementalFile_S11\DemoData\smallMGF_annotatorTest.mgf	2024-03-01_oamp56-di_io25_3th-defaultcs2_ast4ms_dia_enrichedplasma_nce27_gradient40_01_185.ScanId;v=1;d1=283103.283103.	G74112GC	4037.8418	0.4583333333333333(11/24)	198	TVLTPATNHMGN[GNO:G74112GC]VTFTIPANREFK	0.08333333333333333(2/24)	0(0/24)	283103	1010.2176	0.010416666666666666(1/96)	330647	40	0.2916666666666667(7/24)	240	4	controllerType=0 controllerNumber=1 scan=283103	Specific	0(0/24)	400.24	34.1882	481.34	0	0.19696969696969696(13/66)	./2024-03-01_OAMP56-DI_IO25_3Th-defaultcs2_Ast4m...DIA_EnrichedPlasma_NCE27_Gradient40_01_185.raw/2024-03-01_OAMP56-DI_IO25_3Th-defaultcs2_Ast4m...DIA_EnrichedPlasma_NCE27_Gradient40_01_185.raw.xlsx	74	7585	Ast4m...DIA_EnrichedPlasma_NCE27_Gradient40_01_185.raw.xlsx	0.125(3/24)	K.TVLTPATNHMGN[+1378.476]VTFTIPANREFK.S
513189:4	1.7	1247280	4037.8487	396.7	EnrichedPlasma	NCE27	0(0/2)	1	6.59	HexNAc(2)Hex(6)	4	&gt;ca|NX_P01024-1-CAN|CO3_HUMAN Complement C3 OS=Homo sapiens OX=9606 GN=C3 IF=1 CO=2.00E+11 pg/l CS=ms	Ast4m...EnrichedPlasma_NCE27_Gradient40	4	N[+1378]	D:\Projects\Astral\00_worddoc_and_powerpoints\BioRxiv\naturecoms\SupplementalFile_S11\SupplementalFile_S11\DemoData\smallMGF_annotatorTest.mgf	2024-03-01_oamp56-di_io25_3th-defaultcs2_ast4ms_dia_enrichedplasma_nce27_gradient40_01_185.ScanId;v=1;d1=283104.283104.	G74112GC	4037.8418	0.4166666666666667(10/24)	198	TVLTPATNHMGN[GNO:G74112GC]VTFTIPANREFK	0.041666666666666664(1/24)	0.08333333333333333(2/24)	283104	1010.2176	0(0/96)	330650	40	0.20833333333333334(5/24)	240	4	controllerType=0 controllerNumber=1 scan=283104	Specific	0.16666666666666666(4/24)	396.7	34.1883	455.69	0	0.12121212121212122(8/66)	./2024-03-01_OAMP56-DI_IO25_3Th-defaultcs2_Ast4m...DIA_EnrichedPlasma_NCE27_Gradient40_01_185.raw/2024-03-01_OAMP56-DI_IO25_3Th-defaultcs2_Ast4m...DIA_EnrichedPlasma_NCE27_Gradient40_01_185.raw.xlsx	74	7588	Ast4m...DIA_EnrichedPlasma_NCE27_Gradient40_01_185.raw.xlsx	0.16666666666666666(4/24)	K.TVLTPATNHMGN[+1378.476]VTFTIPANREFK.S
513203:5	0.7	508070	5256.2913	464.02	EnrichedPlasma	NCE27	0(0/2)	1	7.44	HexNAc(4)Hex(5)NeuAc(1)	1	&gt;ca|NX_P02787-1-CAN|TRFE_HUMAN Serotransferrin OS=Homo sapiens OX=9606 GN=TF IF=1 CO=9.80E+10 pg/l CS=ms	Ast4m...EnrichedPlasma_NCE27_Gradient40	4	C[+57]*2, N[+1914]	D:\Projects\Astral\00_worddoc_and_powerpoints\BioRxiv\naturecoms\SupplementalFile_S11\SupplementalFile_S11\DemoData\smallMGF_annotatorTest.mgf	2024-03-01_oamp56-di_io25_3th-defaultcs2_ast4ms_dia_enrichedplasma_nce27_gradient40_01_185.ScanId;v=1;d1=283113.283113.	G43728NL	5256.2877	0.6071428571428571(17/28)	170	ILRQQQHLFGSN[GNO:G43728NL]VTDC[+57.021]SGNFC[+57.021]LFRSETK	0.10714285714285714(3/28)	0.10714285714285714(3/28)	283113	1052.0641	0.013333333333333334(3/225)	124272	40	0.17857142857142858(5/28)	310	5	controllerType=0 controllerNumber=1 scan=283113	Specific	0.25(7/28)	464.02	34.1894	533.85	0	0.14414414414414414(16/111)	./2024-03-01_OAMP56-DI_IO25_3Th-defaultcs2_Ast4m...DIA_EnrichedPlasma_NCE27_Gradient40_01_185.raw/2024-03-01_OAMP56-DI_IO25_3Th-defaultcs2_Ast4m...DIA_EnrichedPlasma_NCE27_Gradient40_01_185.raw.xlsx	619	2571	Ast4m...DIA_EnrichedPlasma_NCE27_Gradient40_01_185.raw.xlsx	0.17857142857142858(5/28)	K.ILRQQQHLFGSN[+1913.677]VTDC[+57.021]SGNFC[+57.021]LFRSETK.D
513208:4	1.1	1890917	4243.8182	374.44	EnrichedPlasma	NCE27	0(0/2)	1	8.99	HexNAc(4)Hex(5)dHex(1)NeuAc(1)	10	&gt;ca|NX_P01876-1-CAN|IGHA1_HUMAN Immunoglobulin heavy constant alpha 1 OS=Homo sapiens OX=9606 GN=IGHA1 IF=1 CO=1.30E+11 pg/l CS=ms	Ast4m...EnrichedPlasma_NCE27_Gradient40	4	C[+57], N[+2060]	D:\Projects\Astral\00_worddoc_and_powerpoints\BioRxiv\naturecoms\SupplementalFile_S11\SupplementalFile_S11\DemoData\smallMGF_annotatorTest.mgf	2024-03-01_oamp56-di_io25_3th-defaultcs2_ast4ms_dia_enrichedplasma_nce27_gradient40_01_185.ScanId;v=1;d1=283116.283116.	G53156IG	4243.8137	0.42857142857142855(9/21)	2172	LAGKPTHVN[GNO:G53156IG]VSVVMAEVDGTC[+57.021]	0.09523809523809523(2/21)	0.19047619047619047(4/21)	283116	1061.71	0.005555555555555556(2/360)	546003	40	0.14285714285714285(3/21)	181	4	controllerType=0 controllerNumber=1 scan=283116	CRagged	0.047619047619047616(1/21)	357.83	34.1897	439.45	0	0.10062893081761007(16/159)	./2024-03-01_OAMP56-DI_IO25_3Th-defaultcs2_Ast4m...DIA_EnrichedPlasma_NCE27_Gradient40_01_185.raw/2024-03-01_OAMP56-DI_IO25_3Th-defaultcs2_Ast4m...DIA_EnrichedPlasma_NCE27_Gradient40_01_185.raw.xlsx	332	13702	Ast4m...DIA_EnrichedPlasma_NCE27_Gradient40_01_185.raw.xlsx	0.09523809523809523(2/21)	R.LAGKPTHVN[+2059.735]VSVVMAEVDGTC[+57.021].Y
513217:5	1	1913909	5472.2514	210.39	EnrichedPlasma	NCE27	0(0/2)	1	2.23	HexNAc(5)Hex(6)NeuAc(3)	49	&gt;ca|NX_P20851-1-CAN|C4BPB_HUMAN C4b-binding protein beta chain OS=Homo sapiens OX=9606 GN=C4BPB IF=1 CO=1.10E+09 pg/l CS=ms	Ast4m...EnrichedPlasma_NCE27_Gradient40	4	C[+57], N[+2861]	D:\Projects\Astral\00_worddoc_and_powerpoints\BioRxiv\naturecoms\SupplementalFile_S11\SupplementalFile_S11\DemoData\smallMGF_annotatorTest.mgf	2024-03-01_oamp56-di_io25_3th-defaultcs2_ast4ms_dia_enrichedplasma_nce27_gradient40_01_185.ScanId;v=1;d1=283121.283121.	G40135HT	5472.2457	0.44(11/25)	2403	LGHC[+57.021]PDPVLVNGEFSSSGPVN[GNO:G40135HT]VSDK	0.08(2/25)	0.16(4/25)	283121	1095.2561	0.006666666666666667(2/300)	557481	40	0.24(6/25)	32	5	controllerType=0 controllerNumber=1 scan=283121	Specific	0.08(2/25)	210.39	34.1903	210.39	0	0.08823529411764706(9/102)	./2024-03-01_OAMP56-DI_IO25_3Th-defaultcs2_Ast4m...DIA_EnrichedPlasma_NCE27_Gradient40_01_185.raw/2024-03-01_OAMP56-DI_IO25_3Th-defaultcs2_Ast4m...DIA_EnrichedPlasma_NCE27_Gradient40_01_185.raw.xlsx	78	14295	Ast4m...DIA_EnrichedPlasma_NCE27_Gradient40_01_185.raw.xlsx	0.08(2/25)	R.LGHC[+57.021]PDPVLVNGEFSSSGPVN[+2861.000]VSDK.I
513231:4	3.2	1898520	4534.9237	196.26	EnrichedPlasma	NCE27	0(0/2)	1	3.06	HexNAc(4)Hex(5)dHex(1)NeuAc(2)	10	&gt;ca|NX_P01876-1-CAN|IGHA1_HUMAN Immunoglobulin heavy constant alpha 1 OS=Homo sapiens OX=9606 GN=IGHA1 IF=1 CO=1.30E+11 pg/l CS=ms	Ast4m...EnrichedPlasma_NCE27_Gradient40	4	C[+57], N[+2351]	D:\Projects\Astral\00_worddoc_and_powerpoints\BioRxiv\naturecoms\SupplementalFile_S11\SupplementalFile_S11\DemoData\smallMGF_annotatorTest.mgf	2024-03-01_oamp56-di_io25_3th-defaultcs2_ast4ms_dia_enrichedplasma_nce27_gradient40_01_185.ScanId;v=1;d1=283129.283129.	G53916LT	4534.9091	0.42857142857142855(9/21)	2172	LAGKPTHVN[GNO:G53916LT]VSVVMAEVDGTC[+57.021]	0.09523809523809523(2/21)	0.09523809523809523(2/21)	283129	1134.4864	0.015625(6/384)	549948	40	0.09523809523809523(2/21)	181	4	controllerType=0 controllerNumber=1 scan=283129	CRagged	0.047619047619047616(1/21)	196.26	34.1912	196.26	0	0.08771929824561403(15/171)	./2024-03-01_OAMP56-DI_IO25_3Th-defaultcs2_Ast4m...DIA_EnrichedPlasma_NCE27_Gradient40_01_185.raw/2024-03-01_OAMP56-DI_IO25_3Th-defaultcs2_Ast4m...DIA_EnrichedPlasma_NCE27_Gradient40_01_185.raw.xlsx	332	13955	Ast4m...DIA_EnrichedPlasma_NCE27_Gradient40_01_185.raw.xlsx	0.14285714285714285(3/21)	R.LAGKPTHVN[+2350.830]VSVVMAEVDGTC[+57.021].Y
513256:4	1.6	2065790	4874.0262	402.7	EnrichedPlasma	NCE27	0(0/2)	1	7.95	HexNAc(4)Hex(5)NeuAc(1)	1	&gt;ca|NX_P02787-1-CAN|TRFE_HUMAN Serotransferrin OS=Homo sapiens OX=9606 GN=TF IF=1 CO=9.80E+10 pg/l CS=ms	Ast4m...EnrichedPlasma_NCE27_Gradient40	4	C[+57]*2, N[+1914]	D:\Projects\Astral\00_worddoc_and_powerpoints\BioRxiv\naturecoms\SupplementalFile_S11\SupplementalFile_S11\DemoData\smallMGF_annotatorTest.mgf	2024-03-01_oamp56-di_io25_3th-defaultcs2_ast4ms_dia_enrichedplasma_nce27_gradient40_01_185.ScanId;v=1;d1=283146.283146.	G43728NL	4874.0184	0.28(7/25)	170	QQQHLFGSN[GNO:G43728NL]VTDC[+57.021]SGNFC[+57.021]LFRSETK	0.08(2/25)	0.08(2/25)	283146	1219.262	0.005555555555555556(1/180)	615817	40	0.04(1/25)	310	4	controllerType=0 controllerNumber=1 scan=283146	Specific	0.04(1/25)	402.7	34.1934	470.55	0	0.10810810810810811(12/111)	./2024-03-01_OAMP56-DI_IO25_3Th-defaultcs2_Ast4m...DIA_EnrichedPlasma_NCE27_Gradient40_01_185.raw/2024-03-01_OAMP56-DI_IO25_3Th-defaultcs2_Ast4m...DIA_EnrichedPlasma_NCE27_Gradient40_01_185.raw.xlsx	622	15341	Ast4m...DIA_EnrichedPlasma_NCE27_Gradient40_01_185.raw.xlsx	0.08(2/25)	R.QQQHLFGSN[+1913.677]VTDC[+57.021]SGNFC[+57.021]LFRSETK.D
513259:3	1.5	1284485	3685.5291	446.72	EnrichedPlasma	NCE27	0(0/2)	1	8.32	HexNAc(4)Hex(5)NeuAc(1)	5	&gt;ca|NX_P02765-1-CAN|FETUA_HUMAN Alpha-2-HS-glycoprotein OS=Homo sapiens OX=9606 GN=AHSG IF=1 CO=1.10E+11 pg/l CS=ms	Ast4m...EnrichedPlasma_NCE27_Gradient40	4	C[+57]*2, N[+1914]	D:\Projects\Astral\00_worddoc_and_powerpoints\BioRxiv\naturecoms\SupplementalFile_S11\SupplementalFile_S11\DemoData\smallMGF_annotatorTest.mgf	2024-03-01_oamp56-di_io25_3th-defaultcs2_ast4ms_dia_enrichedplasma_nce27_gradient40_01_185.ScanId;v=1;d1=283148.283148.	G43728NL	3685.5236	0.3333333333333333(5/15)	2885	VC[+57.021]QDC[+57.021]PLLAPLN[GNO:G43728NL]DTR	0.06666666666666667(1/15)	0.06666666666666667(1/15)	283148	1229.1812	0(0/135)	340057	40	0.13333333333333333(2/15)	148	3	controllerType=0 controllerNumber=1 scan=283148	Specific	0.06666666666666667(1/15)	446.72	34.1936	450.42	0	0.0990990990990991(11/111)	./2024-03-01_OAMP56-DI_IO25_3Th-defaultcs2_Ast4m...DIA_EnrichedPlasma_NCE27_Gradient40_01_185.raw/2024-03-01_OAMP56-DI_IO25_3Th-defaultcs2_Ast4m...DIA_EnrichedPlasma_NCE27_Gradient40_01_185.raw.xlsx	145	7900	Ast4m...DIA_EnrichedPlasma_NCE27_Gradient40_01_185.raw.xlsx	0.06666666666666667(1/15)	K.VC[+57.021]QDC[+57.021]PLLAPLN[+1913.677]DTR.V
513312:3	1.4	1796512	4113.6319	92.13	EnrichedPlasma	NCE27	0(0/2)	1	3.37	HexNAc(4)Hex(5)NeuAc(2)	7	&gt;ca|NX_P02675-1-CAN|FIBB_HUMAN Fibrinogen beta chain OS=Homo sapiens OX=9606 GN=FGB IF=1 CO=1.10E+11 pg/l CS=ms	Ast4m...EnrichedPlasma_NCE27_Gradient40	4	M[+16], N[+2205]	D:\Projects\Astral\00_worddoc_and_powerpoints\BioRxiv\naturecoms\SupplementalFile_S11\SupplementalFile_S11\DemoData\smallMGF_annotatorTest.mgf	2024-03-01_oamp56-di_io25_3th-defaultcs2_ast4ms_dia_enrichedplasma_nce27_gradient40_01_185.ScanId;v=1;d1=283178.283178.	G43679GQ	4113.6263	0.3684210526315789(7/19)	2805	GTAGNALMDGASQLM[+15.995]GEN[GNO:G43679GQ]R	0.05263157894736842(1/19)	0.10526315789473684(2/19)	283178	1371.8821	0.027777777777777776(4/144)	510091	40	0.21052631578947367(4/19)	196	3	controllerType=0 controllerNumber=1 scan=283178	Specific	0.10526315789473684(2/19)	92.13	34.1972	255.92	0	0.09166666666666666(11/120)	./2024-03-01_OAMP56-DI_IO25_3Th-defaultcs2_Ast4m...DIA_EnrichedPlasma_NCE27_Gradient40_01_185.raw/2024-03-01_OAMP56-DI_IO25_3Th-defaultcs2_Ast4m...DIA_EnrichedPlasma_NCE27_Gradient40_01_185.raw.xlsx	377	12529	Ast4m...DIA_EnrichedPlasma_NCE27_Gradient40_01_185.raw.xlsx	0(0/19)	R.GTAGNALMDGASQLM[+15.995]GEN[+2204.772]R.T
513417:4	2.2	1241008	3875.7974	614.87	EnrichedPlasma	NCE27	0(0/2)	1	11.05	HexNAc(2)Hex(5)	4	&gt;ca|NX_P01024-1-CAN|CO3_HUMAN Complement C3 OS=Homo sapiens OX=9606 GN=C3 IF=1 CO=2.00E+11 pg/l CS=ms	Ast4m...EnrichedPlasma_NCE27_Gradient40	4	N[+1216]	D:\Projects\Astral\00_worddoc_and_powerpoints\BioRxiv\naturecoms\SupplementalFile_S11\SupplementalFile_S11\DemoData\smallMGF_annotatorTest.mgf	2024-03-01_oamp56-di_io25_3th-defaultcs2_ast4ms_dia_enrichedplasma_nce27_gradient40_01_185.ScanId;v=1;d1=283238.283238.	G44147IO	3875.7889	0.3333333333333333(8/24)	198	TVLTPATNHMGN[GNO:G44147IO]VTFTIPANREFK	0.041666666666666664(1/24)	0.041666666666666664(1/24)	283238	969.7048	0.023809523809523808(2/84)	328623	40	0.16666666666666666(4/24)	240	4	controllerType=0 controllerNumber=1 scan=283238	Specific	0.041666666666666664(1/24)	614.87	34.2045	692.23	0	0.24561403508771928(14/57)	./2024-03-01_OAMP56-DI_IO25_3Th-defaultcs2_Ast4m...DIA_EnrichedPlasma_NCE27_Gradient40_01_185.raw/2024-03-01_OAMP56-DI_IO25_3Th-defaultcs2_Ast4m...DIA_EnrichedPlasma_NCE27_Gradient40_01_185.raw.xlsx	74	7484	Ast4m...DIA_EnrichedPlasma_NCE27_Gradient40_01_185.raw.xlsx	0.125(3/24)	K.TVLTPATNHMGN[+1216.423]VTFTIPANREFK.S
513421:5	3.7	2065799	4874.0365	45.3	EnrichedPlasma	NCE27	0(0/2)	1	1.98	HexNAc(4)Hex(5)NeuAc(1)	1	&gt;ca|NX_P02787-1-CAN|TRFE_HUMAN Serotransferrin OS=Homo sapiens OX=9606 GN=TF IF=1 CO=9.80E+10 pg/l CS=ms	Ast4m...EnrichedPlasma_NCE27_Gradient40	4	C[+57]*2, N[+1914]	D:\Projects\Astral\00_worddoc_and_powerpoints\BioRxiv\naturecoms\SupplementalFile_S11\SupplementalFile_S11\DemoData\smallMGF_annotatorTest.mgf	2024-03-01_oamp56-di_io25_3th-defaultcs2_ast4ms_dia_enrichedplasma_nce27_gradient40_01_185.ScanId;v=1;d1=283240.283240.	G43728NL	4874.0184	0.76(19/25)	170	QQQHLFGSN[GNO:G43728NL]VTDC[+57.021]SGNFC[+57.021]LFRSETK	0.2(5/25)	0.28(7/25)	283240	975.6131	0.03111111111111111(7/225)	615826	40	0.36(9/25)	310	5	controllerType=0 controllerNumber=1 scan=283240	Specific	0.16(4/25)	45.3	34.2047	240.07	0	0.21621621621621623(24/111)	./2024-03-01_OAMP56-DI_IO25_3Th-defaultcs2_Ast4m...DIA_EnrichedPlasma_NCE27_Gradient40_01_185.raw/2024-03-01_OAMP56-DI_IO25_3Th-defaultcs2_Ast4m...DIA_EnrichedPlasma_NCE27_Gradient40_01_185.raw.xlsx	622	15350	Ast4m...DIA_EnrichedPlasma_NCE27_Gradient40_01_185.raw.xlsx	0.2(5/25)	R.QQQHLFGSN[+1913.677]VTDC[+57.021]SGNFC[+57.021]LFRSETK.D
513439:4	1.6	1890929	4243.8206	298.22	EnrichedPlasma	NCE27	0(0/2)	1	8.41	HexNAc(4)Hex(5)dHex(1)NeuAc(1)	10	&gt;ca|NX_P01876-1-CAN|IGHA1_HUMAN Immunoglobulin heavy constant alpha 1 OS=Homo sapiens OX=9606 GN=IGHA1 IF=1 CO=1.30E+11 pg/l CS=ms	Ast4m...EnrichedPlasma_NCE27_Gradient40	4	C[+57], N[+2060]	D:\Projects\Astral\00_worddoc_and_powerpoints\BioRxiv\naturecoms\SupplementalFile_S11\SupplementalFile_S11\DemoData\smallMGF_annotatorTest.mgf	2024-03-01_oamp56-di_io25_3th-defaultcs2_ast4ms_dia_enrichedplasma_nce27_gradient40_01_185.ScanId;v=1;d1=283249.283249.	G53156IG	4243.8137	0.47619047619047616(10/21)	2172	LAGKPTHVN[GNO:G53156IG]VSVVMAEVDGTC[+57.021]	0.047619047619047616(1/21)	0.19047619047619047(4/21)	283249	1061.7106	0.041666666666666664(15/360)	546015	40	0.23809523809523808(5/21)	181	4	controllerType=0 controllerNumber=1 scan=283249	CRagged	0.14285714285714285(3/21)	298.22	34.2058	362.42	0	0.14465408805031446(23/159)	./2024-03-01_OAMP56-DI_IO25_3Th-defaultcs2_Ast4m...DIA_EnrichedPlasma_NCE27_Gradient40_01_185.raw/2024-03-01_OAMP56-DI_IO25_3Th-defaultcs2_Ast4m...DIA_EnrichedPlasma_NCE27_Gradient40_01_185.raw.xlsx	332	13714	Ast4m...DIA_EnrichedPlasma_NCE27_Gradient40_01_185.raw.xlsx	0.14285714285714285(3/21)	R.LAGKPTHVN[+2059.735]VSVVMAEVDGTC[+57.021].Y
513462:3	-3.9	1239140	3472.5727	439.01	EnrichedPlasma	NCE27	0(0/2)	1	8.03	HexNAc(2)Hex(5)	4	&gt;ca|NX_P01024-1-CAN|CO3_HUMAN Complement C3 OS=Homo sapiens OX=9606 GN=C3 IF=1 CO=2.00E+11 pg/l CS=ms	Ast4m...EnrichedPlasma_NCE27_Gradient40	4	N[+1216]	D:\Projects\Astral\00_worddoc_and_powerpoints\BioRxiv\naturecoms\SupplementalFile_S11\SupplementalFile_S11\DemoData\smallMGF_annotatorTest.mgf	2024-03-01_oamp56-di_io25_3th-defaultcs2_ast4ms_dia_enrichedplasma_nce27_gradient40_01_185.ScanId;v=1;d1=283262.283262.	G44147IO	3471.583	0.2857142857142857(6/21)	198	TVLTPATNHMGN[GNO:G44147IO]VTFTIPANR	0(0/21)	0(0/21)	283262	1158.1957	0.015873015873015872(1/63)	327940	40	0.23809523809523808(5/21)	240	3	controllerType=0 controllerNumber=1 scan=283262	Specific	0.047619047619047616(1/21)	439.01	34.2073	443.07	1	0.14035087719298245(8/57)	./2024-03-01_OAMP56-DI_IO25_3Th-defaultcs2_Ast4m...DIA_EnrichedPlasma_NCE27_Gradient40_01_185.raw/2024-03-01_OAMP56-DI_IO25_3Th-defaultcs2_Ast4m...DIA_EnrichedPlasma_NCE27_Gradient40_01_185.raw.xlsx	74	7457	Ast4m...DIA_EnrichedPlasma_NCE27_Gradient40_01_185.raw.xlsx	0.047619047619047616(1/21)	K.TVLTPATNHMGN[+1216.423]VTFTIPANR.E
513478:4	-0.9	1913373	4817.0169	161.24	EnrichedPlasma	NCE27	0(0/2)	1	2.02	HexNAc(4)Hex(5)NeuAc(2)	49	&gt;ca|NX_P20851-1-CAN|C4BPB_HUMAN C4b-binding protein beta chain OS=Homo sapiens OX=9606 GN=C4BPB IF=1 CO=1.10E+09 pg/l CS=ms	Ast4m...EnrichedPlasma_NCE27_Gradient40	4	C[+57], N[+2205]	D:\Projects\Astral\00_worddoc_and_powerpoints\BioRxiv\naturecoms\SupplementalFile_S11\SupplementalFile_S11\DemoData\smallMGF_annotatorTest.mgf	2024-03-01_oamp56-di_io25_3th-defaultcs2_ast4ms_dia_enrichedplasma_nce27_gradient40_01_185.ScanId;v=1;d1=283270.283270.	G43679GQ	4816.0181	0.64(16/25)	2403	LGHC[+57.021]PDPVLVNGEFSSSGPVN[GNO:G43679GQ]VSDK	0.08(2/25)	0.12(3/25)	283270	1205.0097	0.036458333333333336(7/192)	557251	40	0.24(6/25)	32	4	controllerType=0 controllerNumber=1 scan=283270	Specific	0.28(7/25)	17.71	34.2082	187.48	1	0.08333333333333333(10/120)	./2024-03-01_OAMP56-DI_IO25_3Th-defaultcs2_Ast4m...DIA_EnrichedPlasma_NCE27_Gradient40_01_185.raw/2024-03-01_OAMP56-DI_IO25_3Th-defaultcs2_Ast4m...DIA_EnrichedPlasma_NCE27_Gradient40_01_185.raw.xlsx	78	14288	Ast4m...DIA_EnrichedPlasma_NCE27_Gradient40_01_185.raw.xlsx	0.08(2/25)	R.LGHC[+57.021]PDPVLVNGEFSSSGPVN[+2204.772]VSDK.I
513479:3	-3.7	1244364	3634.6258	345.72	EnrichedPlasma	NCE27	0(0/2)	1	5.04	HexNAc(2)Hex(6)	4	&gt;ca|NX_P01024-1-CAN|CO3_HUMAN Complement C3 OS=Homo sapiens OX=9606 GN=C3 IF=1 CO=2.00E+11 pg/l CS=ms	Ast4m...EnrichedPlasma_NCE27_Gradient40	4	N[+1378]	D:\Projects\Astral\00_worddoc_and_powerpoints\BioRxiv\naturecoms\SupplementalFile_S11\SupplementalFile_S11\DemoData\smallMGF_annotatorTest.mgf	2024-03-01_oamp56-di_io25_3th-defaultcs2_ast4ms_dia_enrichedplasma_nce27_gradient40_01_185.ScanId;v=1;d1=283271.283271.	G74112GC	3633.6358	0.42857142857142855(9/21)	198	TVLTPATNHMGN[GNO:G74112GC]VTFTIPANR	0.047619047619047616(1/21)	0.047619047619047616(1/21)	283271	1212.2134	0(0/72)	329432	40	0.23809523809523808(5/21)	240	3	controllerType=0 controllerNumber=1 scan=283271	Specific	0.047619047619047616(1/21)	345.72	34.2083	345.72	1	0.09090909090909091(6/66)	./2024-03-01_OAMP56-DI_IO25_3Th-defaultcs2_Ast4m...DIA_EnrichedPlasma_NCE27_Gradient40_01_185.raw/2024-03-01_OAMP56-DI_IO25_3Th-defaultcs2_Ast4m...DIA_EnrichedPlasma_NCE27_Gradient40_01_185.raw.xlsx	74	7549	Ast4m...DIA_EnrichedPlasma_NCE27_Gradient40_01_185.raw.xlsx	0.09523809523809523(2/21)	K.TVLTPATNHMGN[+1378.476]VTFTIPANR.E
513484:3	1.5	1284523	3685.5291	251.48	EnrichedPlasma	NCE27	0(0/2)	1	4.43	HexNAc(4)Hex(5)NeuAc(1)	5	&gt;ca|NX_P02765-1-CAN|FETUA_HUMAN Alpha-2-HS-glycoprotein OS=Homo sapiens OX=9606 GN=AHSG IF=1 CO=1.10E+11 pg/l CS=ms	Ast4m...EnrichedPlasma_NCE27_Gradient40	4	C[+57]*2, N[+1914]	D:\Projects\Astral\00_worddoc_and_powerpoints\BioRxiv\naturecoms\SupplementalFile_S11\SupplementalFile_S11\DemoData\smallMGF_annotatorTest.mgf	2024-03-01_oamp56-di_io25_3th-defaultcs2_ast4ms_dia_enrichedplasma_nce27_gradient40_01_185.ScanId;v=1;d1=283274.283274.	G43728NL	3685.5236	0.6(9/15)	2885	VC[+57.021]QDC[+57.021]PLLAPLN[GNO:G43728NL]DTR	0.26666666666666666(4/15)	0.3333333333333333(5/15)	283274	1229.1812	0.014814814814814815(2/135)	340095	40	0.2(3/15)	148	3	controllerType=0 controllerNumber=1 scan=283274	Specific	0.06666666666666667(1/15)	251.48	34.2087	252.29	0	0.16216216216216217(18/111)	./2024-03-01_OAMP56-DI_IO25_3Th-defaultcs2_Ast4m...DIA_EnrichedPlasma_NCE27_Gradient40_01_185.raw/2024-03-01_OAMP56-DI_IO25_3Th-defaultcs2_Ast4m...DIA_EnrichedPlasma_NCE27_Gradient40_01_185.raw.xlsx	145	7938	Ast4m...DIA_EnrichedPlasma_NCE27_Gradient40_01_185.raw.xlsx	0.13333333333333333(2/15)	K.VC[+57.021]QDC[+57.021]PLLAPLN[+1913.677]DTR.V
513496:3	0.4	1887069	3878.683	281.79	EnrichedPlasma	NCE27	0(0/2)	1	6.88	HexNAc(3)Hex(4)dHex(1)NeuAc(1)	10	&gt;ca|NX_P01876-1-CAN|IGHA1_HUMAN Immunoglobulin heavy constant alpha 1 OS=Homo sapiens OX=9606 GN=IGHA1 IF=1 CO=1.30E+11 pg/l CS=ms	Ast4m...EnrichedPlasma_NCE27_Gradient40	4	C[+57], N[+1695]	D:\Projects\Astral\00_worddoc_and_powerpoints\BioRxiv\naturecoms\SupplementalFile_S11\SupplementalFile_S11\DemoData\smallMGF_annotatorTest.mgf	2024-03-01_oamp56-di_io25_3th-defaultcs2_ast4ms_dia_enrichedplasma_nce27_gradient40_01_185.ScanId;v=1;d1=283280.283280.	G15921HT	3878.6815	0.5714285714285714(12/21)	2172	LAGKPTHVN[GNO:G15921HT]VSVVMAEVDGTC[+57.021]	0.14285714285714285(3/21)	0.3333333333333333(7/21)	283280	1293.5659	0.03333333333333333(6/180)	544171	40	0.14285714285714285(3/21)	181	3	controllerType=0 controllerNumber=1 scan=283280	CRagged	0(0/21)	277.98	34.2095	281.79	0	0.1452991452991453(17/117)	./2024-03-01_OAMP56-DI_IO25_3Th-defaultcs2_Ast4m...DIA_EnrichedPlasma_NCE27_Gradient40_01_185.raw/2024-03-01_OAMP56-DI_IO25_3Th-defaultcs2_Ast4m...DIA_EnrichedPlasma_NCE27_Gradient40_01_185.raw.xlsx	332	13608	Ast4m...DIA_EnrichedPlasma_NCE27_Gradient40_01_185.raw.xlsx	0.047619047619047616(1/21)	R.LAGKPTHVN[+1694.603]VSVVMAEVDGTC[+57.021].Y
513496:3	0.4	1887069	3878.683	281.79	EnrichedPlasma	NCE27	0(0/2)	1	6.88	HexNAc(3)Hex(4)dHex(1)NeuAc(1)	10	&gt;ca|NX_P01876-1-CAN|IGHA1_HUMAN Immunoglobulin heavy constant alpha 1 OS=Homo sapiens OX=9606 GN=IGHA1 IF=1 CO=1.30E+11 pg/l CS=ms	Ast4m...EnrichedPlasma_NCE27_Gradient40	4	C[+57], N[+1695]	D:\Projects\Astral\00_worddoc_and_powerpoints\BioRxiv\naturecoms\SupplementalFile_S11\SupplementalFile_S11\DemoData\smallMGF_annotatorTest.mgf	2024-03-01_oamp56-di_io25_3th-defaultcs2_ast4ms_dia_enrichedplasma_nce27_gradient40_01_185.ScanId;v=1;d1=283280.283280.	G09723NO	3878.6815	0.5714285714285714(12/21)	2172	LAGKPTHVN[GNO:G09723NO]VSVVMAEVDGTC[+57.021]	0.14285714285714285(3/21)	0.3333333333333333(7/21)	283280	1293.5659	0.02962962962962963(4/135)	544172	40	0.14285714285714285(3/21)	181	3	controllerType=0 controllerNumber=1 scan=283280	CRagged	0(0/21)	277.98	34.2095	281.79	0	0.1111111111111111(16/144)	./2024-03-01_OAMP56-DI_IO25_3Th-defaultcs2_Ast4m...DIA_EnrichedPlasma_NCE27_Gradient40_01_185.raw/2024-03-01_OAMP56-DI_IO25_3Th-defaultcs2_Ast4m...DIA_EnrichedPlasma_NCE27_Gradient40_01_185.raw.xlsx	332	13609	Ast4m...DIA_EnrichedPlasma_NCE27_Gradient40_01_185.raw.xlsx	0.047619047619047616(1/21)	R.LAGKPTHVN[+1694.603]VSVVMAEVDGTC[+57.021].Y
513508:4	0.5	1819314	5307.2287	243.7	EnrichedPlasma	NCE27	0(0/2)	1	5.1	HexNAc(5)Hex(6)dHex(1)NeuAc(2)	22	&gt;cv|NX_P01042-1-M178T|KNG1_HUMAN Kininogen-1 OS=Homo sapiens OX=9606 GN=KNG1 IF=1 CO=4.70E+10 pg/l CS=ms VA=M178T VF=0.536951	Ast4m...EnrichedPlasma_NCE27_Gradient40	4	N[+2716]	D:\Projects\Astral\00_worddoc_and_powerpoints\BioRxiv\naturecoms\SupplementalFile_S11\SupplementalFile_S11\DemoData\smallMGF_annotatorTest.mgf	2024-03-01_oamp56-di_io25_3th-defaultcs2_ast4ms_dia_enrichedplasma_nce27_gradient40_01_185.ScanId;v=1;d1=283287.283287.	G81604RU	5307.2263	0.5(11/22)	675	HGIQYFNN[GNO:G81604RU]NTQHSSLFTLNEVK	0.045454545454545456(1/22)	0.09090909090909091(2/22)	283287	1327.5626	0.018518518518518517(12/648)	519219	40	0.13636363636363635(3/22)	112	4	controllerType=0 controllerNumber=1 scan=283287	Specific	0.18181818181818182(4/22)	243.7	34.2106	322.16	0	0.12403100775193798(32/258)	./2024-03-01_OAMP56-DI_IO25_3Th-defaultcs2_Ast4m...DIA_EnrichedPlasma_NCE27_Gradient40_01_185.raw/2024-03-01_OAMP56-DI_IO25_3Th-defaultcs2_Ast4m...DIA_EnrichedPlasma_NCE27_Gradient40_01_185.raw.xlsx	162	12929	Ast4m...DIA_EnrichedPlasma_NCE27_Gradient40_01_185.raw.xlsx	0.13636363636363635(3/22)	R.HGIQYFNN[+2715.963]NTQHSSLFTLNEVK.R
513526:3	2	1890926	4243.822	306.91	EnrichedPlasma	NCE27	0(0/2)	1	8.15	HexNAc(4)Hex(5)dHex(1)NeuAc(1)	10	&gt;ca|NX_P01876-1-CAN|IGHA1_HUMAN Immunoglobulin heavy constant alpha 1 OS=Homo sapiens OX=9606 GN=IGHA1 IF=1 CO=1.30E+11 pg/l CS=ms	Ast4m...EnrichedPlasma_NCE27_Gradient40	4	C[+57], N[+2060]	D:\Projects\Astral\00_worddoc_and_powerpoints\BioRxiv\naturecoms\SupplementalFile_S11\SupplementalFile_S11\DemoData\smallMGF_annotatorTest.mgf	2024-03-01_oamp56-di_io25_3th-defaultcs2_ast4ms_dia_enrichedplasma_nce27_gradient40_01_185.ScanId;v=1;d1=283297.283297.	G53156IG	4243.8137	0.5714285714285714(12/21)	2172	LAGKPTHVN[GNO:G53156IG]VSVVMAEVDGTC[+57.021]	0.14285714285714285(3/21)	0.09523809523809523(2/21)	283297	1415.2789	0.02962962962962963(8/270)	546012	40	0.3333333333333333(7/21)	181	3	controllerType=0 controllerNumber=1 scan=283297	CRagged	0(0/21)	276	34.2118	379.02	0	0.12578616352201258(20/159)	./2024-03-01_OAMP56-DI_IO25_3Th-defaultcs2_Ast4m...DIA_EnrichedPlasma_NCE27_Gradient40_01_185.raw/2024-03-01_OAMP56-DI_IO25_3Th-defaultcs2_Ast4m...DIA_EnrichedPlasma_NCE27_Gradient40_01_185.raw.xlsx	332	13711	Ast4m...DIA_EnrichedPlasma_NCE27_Gradient40_01_185.raw.xlsx	0.19047619047619047(4/21)	R.LAGKPTHVN[+2059.735]VSVVMAEVDGTC[+57.021].Y
513527:3	2	1890962	4243.822	136.24	EnrichedPlasma	NCE27	0(0/2)	1	2.69	HexNAc(4)Hex(5)dHex(1)NeuAc(1)	10	&gt;ca|NX_P01876-1-CAN|IGHA1_HUMAN Immunoglobulin heavy constant alpha 1 OS=Homo sapiens OX=9606 GN=IGHA1 IF=1 CO=1.30E+11 pg/l CS=ms	Ast4m...EnrichedPlasma_NCE27_Gradient40	4	C[+57], N[+2060]	D:\Projects\Astral\00_worddoc_and_powerpoints\BioRxiv\naturecoms\SupplementalFile_S11\SupplementalFile_S11\DemoData\smallMGF_annotatorTest.mgf	2024-03-01_oamp56-di_io25_3th-defaultcs2_ast4ms_dia_enrichedplasma_nce27_gradient40_01_185.ScanId;v=1;d1=283298.283298.	G53156IG	4243.8137	0.5238095238095238(11/21)	2172	LAGKPTHVN[GNO:G53156IG]VSVVMAEVDGTC[+57.021]	0.19047619047619047(4/21)	0.09523809523809523(2/21)	283298	1415.2789	0.014814814814814815(4/270)	546048	40	0.2857142857142857(6/21)	181	3	controllerType=0 controllerNumber=1 scan=283298	CRagged	0.14285714285714285(3/21)	136.24	34.2119	213.32	0	0.08176100628930817(13/159)	./2024-03-01_OAMP56-DI_IO25_3Th-defaultcs2_Ast4m...DIA_EnrichedPlasma_NCE27_Gradient40_01_185.raw/2024-03-01_OAMP56-DI_IO25_3Th-defaultcs2_Ast4m...DIA_EnrichedPlasma_NCE27_Gradient40_01_185.raw.xlsx	332	13747	Ast4m...DIA_EnrichedPlasma_NCE27_Gradient40_01_185.raw.xlsx	0.14285714285714285(3/21)	R.LAGKPTHVN[+2059.735]VSVVMAEVDGTC[+57.021].Y
513603:4	1.2	1247282	4037.8467	328.67	EnrichedPlasma	NCE27	0(0/2)	1	5.61	HexNAc(2)Hex(6)	4	&gt;ca|NX_P01024-1-CAN|CO3_HUMAN Complement C3 OS=Homo sapiens OX=9606 GN=C3 IF=1 CO=2.00E+11 pg/l CS=ms	Ast4m...EnrichedPlasma_NCE27_Gradient40	4	N[+1378]	D:\Projects\Astral\00_worddoc_and_powerpoints\BioRxiv\naturecoms\SupplementalFile_S11\SupplementalFile_S11\DemoData\smallMGF_annotatorTest.mgf	2024-03-01_oamp56-di_io25_3th-defaultcs2_ast4ms_dia_enrichedplasma_nce27_gradient40_01_185.ScanId;v=1;d1=283340.283340.	G74112GC	4037.8418	0.4166666666666667(10/24)	198	TVLTPATNHMGN[GNO:G74112GC]VTFTIPANREFK	0.16666666666666666(4/24)	0.041666666666666664(1/24)	283340	1010.2171	0(0/96)	330652	40	0.16666666666666666(4/24)	240	4	controllerType=0 controllerNumber=1 scan=283340	Specific	0.08333333333333333(2/24)	328.67	34.2169	449.47	0	0.09090909090909091(6/66)	./2024-03-01_OAMP56-DI_IO25_3Th-defaultcs2_Ast4m...DIA_EnrichedPlasma_NCE27_Gradient40_01_185.raw/2024-03-01_OAMP56-DI_IO25_3Th-defaultcs2_Ast4m...DIA_EnrichedPlasma_NCE27_Gradient40_01_185.raw.xlsx	74	7590	Ast4m...DIA_EnrichedPlasma_NCE27_Gradient40_01_185.raw.xlsx	0.041666666666666664(1/24)	K.TVLTPATNHMGN[+1378.476]VTFTIPANREFK.S
513604:4	1.2	1247293	4037.8467	364.99	EnrichedPlasma	NCE27	0(0/2)	1	5.75	HexNAc(2)Hex(6)	4	&gt;ca|NX_P01024-1-CAN|CO3_HUMAN Complement C3 OS=Homo sapiens OX=9606 GN=C3 IF=1 CO=2.00E+11 pg/l CS=ms	Ast4m...EnrichedPlasma_NCE27_Gradient40	4	N[+1378]	D:\Projects\Astral\00_worddoc_and_powerpoints\BioRxiv\naturecoms\SupplementalFile_S11\SupplementalFile_S11\DemoData\smallMGF_annotatorTest.mgf	2024-03-01_oamp56-di_io25_3th-defaultcs2_ast4ms_dia_enrichedplasma_nce27_gradient40_01_185.ScanId;v=1;d1=283341.283341.	G74112GC	4037.8418	0.4166666666666667(10/24)	198	TVLTPATNHMGN[GNO:G74112GC]VTFTIPANREFK	0.16666666666666666(4/24)	0.041666666666666664(1/24)	283341	1010.2171	0(0/96)	330663	40	0.16666666666666666(4/24)	240	4	controllerType=0 controllerNumber=1 scan=283341	Specific	0.08333333333333333(2/24)	364.99	34.217	372.19	0	0.09090909090909091(6/66)	./2024-03-01_OAMP56-DI_IO25_3Th-defaultcs2_Ast4m...DIA_EnrichedPlasma_NCE27_Gradient40_01_185.raw/2024-03-01_OAMP56-DI_IO25_3Th-defaultcs2_Ast4m...DIA_EnrichedPlasma_NCE27_Gradient40_01_185.raw.xlsx	74	7601	Ast4m...DIA_EnrichedPlasma_NCE27_Gradient40_01_185.raw.xlsx	0.041666666666666664(1/24)	K.TVLTPATNHMGN[+1378.476]VTFTIPANREFK.S
513623:5	-3.7	1025677	5259.2937	5.81	EnrichedPlasma	NCE27	0(0/2)	1	0.07	HexNAc(4)Hex(5)NeuAc(1)	187	&gt;ca|NX_Q9GZX6-1-CAN|IL22_HUMAN Interleukin-22 OS=Homo sapiens OX=9606 GN=IL22 IF=1 CO=8.69E+04 pg/l CS=im	Ast4m...EnrichedPlasma_NCE27_Gradient40	4	N[+1914]	D:\Projects\Astral\00_worddoc_and_powerpoints\BioRxiv\naturecoms\SupplementalFile_S11\SupplementalFile_S11\DemoData\smallMGF_annotatorTest.mgf	2024-03-01_oamp56-di_io25_3th-defaultcs2_ast4ms_dia_enrichedplasma_nce27_gradient40_01_185.ScanId;v=1;d1=283351.283351.	G43728NL	5258.3098	0.7931034482758621(23/29)	162	SNFQQPYITN[GNO:G43728NL]RTFMLAKEASLADNNTDVR	0.27586206896551724(8/29)	0.13793103448275862(4/29)	283351	1052.6646	0.04(9/225)	252709	40	0.3448275862068966(10/29)	37	5	controllerType=0 controllerNumber=1 scan=283351	Specific	0.2413793103448276(7/29)	5.81	34.2182	209.5	1	0.0990990990990991(11/111)	./2024-03-01_OAMP56-DI_IO25_3Th-defaultcs2_Ast4m...DIA_EnrichedPlasma_NCE27_Gradient40_01_185.raw/2024-03-01_OAMP56-DI_IO25_3Th-defaultcs2_Ast4m...DIA_EnrichedPlasma_NCE27_Gradient40_01_185.raw.xlsx	45	5264	Ast4m...DIA_EnrichedPlasma_NCE27_Gradient40_01_185.raw.xlsx	0.13793103448275862(4/29)	K.SNFQQPYITN[+1913.677]RTFMLAKEASLADNNTDVR.L
513626:4	1.5	1890933	4243.8201	302.68	EnrichedPlasma	NCE27	0(0/2)	1	7.34	HexNAc(4)Hex(5)dHex(1)NeuAc(1)	10	&gt;ca|NX_P01876-1-CAN|IGHA1_HUMAN Immunoglobulin heavy constant alpha 1 OS=Homo sapiens OX=9606 GN=IGHA1 IF=1 CO=1.30E+11 pg/l CS=ms	Ast4m...EnrichedPlasma_NCE27_Gradient40	4	C[+57], N[+2060]	D:\Projects\Astral\00_worddoc_and_powerpoints\BioRxiv\naturecoms\SupplementalFile_S11\SupplementalFile_S11\DemoData\smallMGF_annotatorTest.mgf	2024-03-01_oamp56-di_io25_3th-defaultcs2_ast4ms_dia_enrichedplasma_nce27_gradient40_01_185.ScanId;v=1;d1=283353.283353.	G53156IG	4243.8137	0.5714285714285714(12/21)	2172	LAGKPTHVN[GNO:G53156IG]VSVVMAEVDGTC[+57.021]	0.2857142857142857(6/21)	0.23809523809523808(5/21)	283353	1061.7105	0.030555555555555555(11/360)	546019	40	0.23809523809523808(5/21)	181	4	controllerType=0 controllerNumber=1 scan=283353	CRagged	0.09523809523809523(2/21)	302.68	34.2184	354.8	0	0.1509433962264151(24/159)	./2024-03-01_OAMP56-DI_IO25_3Th-defaultcs2_Ast4m...DIA_EnrichedPlasma_NCE27_Gradient40_01_185.raw/2024-03-01_OAMP56-DI_IO25_3Th-defaultcs2_Ast4m...DIA_EnrichedPlasma_NCE27_Gradient40_01_185.raw.xlsx	332	13718	Ast4m...DIA_EnrichedPlasma_NCE27_Gradient40_01_185.raw.xlsx	0.09523809523809523(2/21)	R.LAGKPTHVN[+2059.735]VSVVMAEVDGTC[+57.021].Y
513647:4	3	1898523	4534.9227	186.95	EnrichedPlasma	NCE27	0(0/2)	1	2.67	HexNAc(4)Hex(5)dHex(1)NeuAc(2)	10	&gt;ca|NX_P01876-1-CAN|IGHA1_HUMAN Immunoglobulin heavy constant alpha 1 OS=Homo sapiens OX=9606 GN=IGHA1 IF=1 CO=1.30E+11 pg/l CS=ms	Ast4m...EnrichedPlasma_NCE27_Gradient40	4	C[+57], N[+2351]	D:\Projects\Astral\00_worddoc_and_powerpoints\BioRxiv\naturecoms\SupplementalFile_S11\SupplementalFile_S11\DemoData\smallMGF_annotatorTest.mgf	2024-03-01_oamp56-di_io25_3th-defaultcs2_ast4ms_dia_enrichedplasma_nce27_gradient40_01_185.ScanId;v=1;d1=283366.283366.	G53916LT	4534.9091	0.5714285714285714(12/21)	2172	LAGKPTHVN[GNO:G53916LT]VSVVMAEVDGTC[+57.021]	0.19047619047619047(4/21)	0.19047619047619047(4/21)	283366	1134.4861	0.015625(6/384)	549951	40	0.38095238095238093(8/21)	181	4	controllerType=0 controllerNumber=1 scan=283366	CRagged	0(0/21)	186.95	34.22	186.95	0	0.06432748538011696(11/171)	./2024-03-01_OAMP56-DI_IO25_3Th-defaultcs2_Ast4m...DIA_EnrichedPlasma_NCE27_Gradient40_01_185.raw/2024-03-01_OAMP56-DI_IO25_3Th-defaultcs2_Ast4m...DIA_EnrichedPlasma_NCE27_Gradient40_01_185.raw.xlsx	332	13958	Ast4m...DIA_EnrichedPlasma_NCE27_Gradient40_01_185.raw.xlsx	0(0/21)	R.LAGKPTHVN[+2350.830]VSVVMAEVDGTC[+57.021].Y
513676:4	1.6	2065789	4874.0262	453.72	EnrichedPlasma	NCE27	0(0/2)	1	8.03	HexNAc(4)Hex(5)NeuAc(1)	1	&gt;ca|NX_P02787-1-CAN|TRFE_HUMAN Serotransferrin OS=Homo sapiens OX=9606 GN=TF IF=1 CO=9.80E+10 pg/l CS=ms	Ast4m...EnrichedPlasma_NCE27_Gradient40	4	C[+57]*2, N[+1914]	D:\Projects\Astral\00_worddoc_and_powerpoints\BioRxiv\naturecoms\SupplementalFile_S11\SupplementalFile_S11\DemoData\smallMGF_annotatorTest.mgf	2024-03-01_oamp56-di_io25_3th-defaultcs2_ast4ms_dia_enrichedplasma_nce27_gradient40_01_185.ScanId;v=1;d1=283382.283382.	G43728NL	4874.0184	0.6(15/25)	170	QQQHLFGSN[GNO:G43728NL]VTDC[+57.021]SGNFC[+57.021]LFRSETK	0.04(1/25)	0.28(7/25)	283382	1219.262	0.03888888888888889(7/180)	615816	40	0.24(6/25)	310	4	controllerType=0 controllerNumber=1 scan=283382	Specific	0.2(5/25)	453.72	34.2218	482.24	0	0.16216216216216217(18/111)	./2024-03-01_OAMP56-DI_IO25_3Th-defaultcs2_Ast4m...DIA_EnrichedPlasma_NCE27_Gradient40_01_185.raw/2024-03-01_OAMP56-DI_IO25_3Th-defaultcs2_Ast4m...DIA_EnrichedPlasma_NCE27_Gradient40_01_185.raw.xlsx	622	15340	Ast4m...DIA_EnrichedPlasma_NCE27_Gradient40_01_185.raw.xlsx	0.12(3/25)	R.QQQHLFGSN[+1913.677]VTDC[+57.021]SGNFC[+57.021]LFRSETK.D
513679:3	1.9	1284504	3685.5305	332.28	EnrichedPlasma	NCE27	0(0/2)	1	6.7	HexNAc(4)Hex(5)NeuAc(1)	5	&gt;ca|NX_P02765-1-CAN|FETUA_HUMAN Alpha-2-HS-glycoprotein OS=Homo sapiens OX=9606 GN=AHSG IF=1 CO=1.10E+11 pg/l CS=ms	Ast4m...EnrichedPlasma_NCE27_Gradient40	4	C[+57]*2, N[+1914]	D:\Projects\Astral\00_worddoc_and_powerpoints\BioRxiv\naturecoms\SupplementalFile_S11\SupplementalFile_S11\DemoData\smallMGF_annotatorTest.mgf	2024-03-01_oamp56-di_io25_3th-defaultcs2_ast4ms_dia_enrichedplasma_nce27_gradient40_01_185.ScanId;v=1;d1=283384.283384.	G43728NL	3685.5236	0.26666666666666666(4/15)	2885	VC[+57.021]QDC[+57.021]PLLAPLN[GNO:G43728NL]DTR	0(0/15)	0.26666666666666666(4/15)	283384	1229.1817	0.044444444444444446(6/135)	340076	40	0(0/15)	148	3	controllerType=0 controllerNumber=1 scan=283384	Specific	0(0/15)	332.28	34.222	369.81	0	0.14414414414414414(16/111)	./2024-03-01_OAMP56-DI_IO25_3Th-defaultcs2_Ast4m...DIA_EnrichedPlasma_NCE27_Gradient40_01_185.raw/2024-03-01_OAMP56-DI_IO25_3Th-defaultcs2_Ast4m...DIA_EnrichedPlasma_NCE27_Gradient40_01_185.raw.xlsx	145	7919	Ast4m...DIA_EnrichedPlasma_NCE27_Gradient40_01_185.raw.xlsx	0(0/15)	K.VC[+57.021]QDC[+57.021]PLLAPLN[+1913.677]DTR.V
513700:3	2.8	1253351	3797.7061	224.24	EnrichedPlasma	NCE27	0.5(1/2)	1	4.64	HexNAc(2)Hex(7)	4	&gt;ca|NX_P01024-1-CAN|CO3_HUMAN Complement C3 OS=Homo sapiens OX=9606 GN=C3 IF=1 CO=2.00E+11 pg/l CS=ms	Ast4m...EnrichedPlasma_NCE27_Gradient40	4	N[+1541]	D:\Projects\Astral\00_worddoc_and_powerpoints\BioRxiv\naturecoms\SupplementalFile_S11\SupplementalFile_S11\DemoData\smallMGF_annotatorTest.mgf	2024-03-01_oamp56-di_io25_3th-defaultcs2_ast4ms_dia_enrichedplasma_nce27_gradient40_01_185.ScanId;v=1;d1=283394.283394.	G49513EB	3795.6886	0.42857142857142855(9/21)	198	TVLTPATNHMGN[GNO:G49513EB]VTFTIPANR	0.047619047619047616(1/21)	0.09523809523809523(2/21)	283394	1266.5735	0.012345679012345678(1/81)	332232	40	0.23809523809523808(5/21)	240	3	controllerType=0 controllerNumber=1 scan=283394	Specific	0.14285714285714285(3/21)	224.24	34.2231	276.96	2	0.12(9/75)	./2024-03-01_OAMP56-DI_IO25_3Th-defaultcs2_Ast4m...DIA_EnrichedPlasma_NCE27_Gradient40_01_185.raw/2024-03-01_OAMP56-DI_IO25_3Th-defaultcs2_Ast4m...DIA_EnrichedPlasma_NCE27_Gradient40_01_185.raw.xlsx	74	7679	Ast4m...DIA_EnrichedPlasma_NCE27_Gradient40_01_185.raw.xlsx	0.047619047619047616(1/21)	K.TVLTPATNHMGN[+1540.529]VTFTIPANR.E
513722:4	0.8	2144555	5360.2585	143.1	EnrichedPlasma	NCE27	0(0/2)	1	3.54	HexNAc(4)Hex(5)NeuAc(1)	42	&gt;ca|NX_O95445-1-CAN|APOM_HUMAN Apolipoprotein M OS=Homo sapiens OX=9606 GN=APOM IF=1 CO=8.20E+09 pg/l CS=ms	Ast4m...EnrichedPlasma_NCE27_Gradient40	4	C[+57], N[+1914]	D:\Projects\Astral\00_worddoc_and_powerpoints\BioRxiv\naturecoms\SupplementalFile_S11\SupplementalFile_S11\DemoData\smallMGF_annotatorTest.mgf	2024-03-01_oamp56-di_io25_3th-defaultcs2_ast4ms_dia_enrichedplasma_nce27_gradient40_01_185.ScanId;v=1;d1=283407.283407.	G43728NL	5360.2544	0.45161290322580644(14/31)	2609	TEGRPDMKTELFSSSC[+57.021]PGGIMLN[GNO:G43728NL]ETGQGYQR	0.16129032258064516(5/31)	0.1935483870967742(6/31)	283407	1340.8201	0.05(9/180)	647115	40	0.16129032258064516(5/31)	53	4	controllerType=0 controllerNumber=1 scan=283407	Specific	0.06451612903225806(2/31)	143.1	34.2248	316.45	0	0.1891891891891892(21/111)	./2024-03-01_OAMP56-DI_IO25_3Th-defaultcs2_Ast4m...DIA_EnrichedPlasma_NCE27_Gradient40_01_185.raw/2024-03-01_OAMP56-DI_IO25_3Th-defaultcs2_Ast4m...DIA_EnrichedPlasma_NCE27_Gradient40_01_185.raw.xlsx	113	16063	Ast4m...DIA_EnrichedPlasma_NCE27_Gradient40_01_185.raw.xlsx	0.03225806451612903(1/31)	R.TEGRPDMKTELFSSSC[+57.021]PGGIMLN[+1913.677]ETGQGYQR.F
513723:4	-2.7	2144633	5363.2668	216.44	EnrichedPlasma	NCE27	0(0/2)	1	2.95	HexNAc(4)Hex(5)dHex(2)	42	&gt;ca|NX_O95445-1-CAN|APOM_HUMAN Apolipoprotein M OS=Homo sapiens OX=9606 GN=APOM IF=1 CO=8.20E+09 pg/l CS=ms	Ast4m...EnrichedPlasma_NCE27_Gradient40	4	C[+57], N[+1915]	D:\Projects\Astral\00_worddoc_and_powerpoints\BioRxiv\naturecoms\SupplementalFile_S11\SupplementalFile_S11\DemoData\smallMGF_annotatorTest.mgf	2024-03-01_oamp56-di_io25_3th-defaultcs2_ast4ms_dia_enrichedplasma_nce27_gradient40_01_185.ScanId;v=1;d1=283407.283407.	G63049KF	5361.2748	0.5806451612903226(18/31)	2609	TEGRPDMKTELFSSSC[+57.021]PGGIMLN[GNO:G63049KF]ETGQGYQR	0.12903225806451613(4/31)	0.12903225806451613(4/31)	283407	1341.5721	0.02976190476190476(10/336)	647152	40	0.22580645161290322(7/31)	53	4	controllerType=0 controllerNumber=1 scan=283407	Specific	0.12903225806451613(4/31)	216.44	34.2248	228.44	2	0.09027777777777778(13/144)	./2024-03-01_OAMP56-DI_IO25_3Th-defaultcs2_Ast4m...DIA_EnrichedPlasma_NCE27_Gradient40_01_185.raw/2024-03-01_OAMP56-DI_IO25_3Th-defaultcs2_Ast4m...DIA_EnrichedPlasma_NCE27_Gradient40_01_185.raw.xlsx	113	16064	Ast4m...DIA_EnrichedPlasma_NCE27_Gradient40_01_185.raw.xlsx	0.0967741935483871(3/31)	R.TEGRPDMKTELFSSSC[+57.021]PGGIMLN[+1914.697]ETGQGYQR.F
513850:4	0.6	1241011	3875.7911	375.68	EnrichedPlasma	NCE27	0(0/2)	1	5.61	HexNAc(2)Hex(5)	4	&gt;ca|NX_P01024-1-CAN|CO3_HUMAN Complement C3 OS=Homo sapiens OX=9606 GN=C3 IF=1 CO=2.00E+11 pg/l CS=ms	Ast4m...EnrichedPlasma_NCE27_Gradient40	4	N[+1216]	D:\Projects\Astral\00_worddoc_and_powerpoints\BioRxiv\naturecoms\SupplementalFile_S11\SupplementalFile_S11\DemoData\smallMGF_annotatorTest.mgf	2024-03-01_oamp56-di_io25_3th-defaultcs2_ast4ms_dia_enrichedplasma_nce27_gradient40_01_185.ScanId;v=1;d1=283475.283475.	G44147IO	3875.7889	0.3333333333333333(8/24)	198	TVLTPATNHMGN[GNO:G44147IO]VTFTIPANREFK	0.041666666666666664(1/24)	0.125(3/24)	283475	969.7032	0.011904761904761904(1/84)	328626	40	0.20833333333333334(5/24)	240	4	controllerType=0 controllerNumber=1 scan=283475	Specific	0.08333333333333333(2/24)	375.68	34.2332	429.72	0	0.14035087719298245(8/57)	./2024-03-01_OAMP56-DI_IO25_3Th-defaultcs2_Ast4m...DIA_EnrichedPlasma_NCE27_Gradient40_01_185.raw/2024-03-01_OAMP56-DI_IO25_3Th-defaultcs2_Ast4m...DIA_EnrichedPlasma_NCE27_Gradient40_01_185.raw.xlsx	74	7487	Ast4m...DIA_EnrichedPlasma_NCE27_Gradient40_01_185.raw.xlsx	0.041666666666666664(1/24)	K.TVLTPATNHMGN[+1216.423]VTFTIPANREFK.S
513857:5	-6.9	1302074	4926.9351	161.73	EnrichedPlasma	NCE27	0(0/2)	1	1.75	HexNAc(5)Hex(6)dHex(2)NeuAc(3)	5	&gt;ca|NX_P02765-1-CAN|FETUA_HUMAN Alpha-2-HS-glycoprotein OS=Homo sapiens OX=9606 GN=AHSG IF=1 CO=1.10E+11 pg/l CS=ms	Ast4m...EnrichedPlasma_NCE27_Gradient40	4	C[+57]*2, N[+3153]	D:\Projects\Astral\00_worddoc_and_powerpoints\BioRxiv\naturecoms\SupplementalFile_S11\SupplementalFile_S11\DemoData\smallMGF_annotatorTest.mgf	2024-03-01_oamp56-di_io25_3th-defaultcs2_ast4ms_dia_enrichedplasma_nce27_gradient40_01_185.ScanId;v=1;d1=283479.283479.	G87504BP	4924.9624	0.26666666666666666(4/15)	2885	VC[+57.021]QDC[+57.021]PLLAPLN[GNO:G87504BP]DTR	0.06666666666666667(1/15)	0.06666666666666667(1/15)	283479	986.1928	0.01788617886178862(22/1230)	345841	40	0.06666666666666667(1/15)	148	5	controllerType=0 controllerNumber=1 scan=283479	Specific	0(0/15)	14.74	34.2337	208.67	2	0.04279279279279279(19/444)	./2024-03-01_OAMP56-DI_IO25_3Th-defaultcs2_Ast4m...DIA_EnrichedPlasma_NCE27_Gradient40_01_185.raw/2024-03-01_OAMP56-DI_IO25_3Th-defaultcs2_Ast4m...DIA_EnrichedPlasma_NCE27_Gradient40_01_185.raw.xlsx	145	8237	Ast4m...DIA_EnrichedPlasma_NCE27_Gradient40_01_185.raw.xlsx	0.06666666666666667(1/15)	K.VC[+57.021]QDC[+57.021]PLLAPLN[+3153.116]DTR.V
513870:4	1.5	1890956	4243.8201	177.12	EnrichedPlasma	NCE27	0(0/2)	1	5.69	HexNAc(4)Hex(5)dHex(1)NeuAc(1)	10	&gt;ca|NX_P01876-1-CAN|IGHA1_HUMAN Immunoglobulin heavy constant alpha 1 OS=Homo sapiens OX=9606 GN=IGHA1 IF=1 CO=1.30E+11 pg/l CS=ms	Ast4m...EnrichedPlasma_NCE27_Gradient40	4	C[+57], N[+2060]	D:\Projects\Astral\00_worddoc_and_powerpoints\BioRxiv\naturecoms\SupplementalFile_S11\SupplementalFile_S11\DemoData\smallMGF_annotatorTest.mgf	2024-03-01_oamp56-di_io25_3th-defaultcs2_ast4ms_dia_enrichedplasma_nce27_gradient40_01_185.ScanId;v=1;d1=283486.283486.	G53156IG	4243.8137	0.3333333333333333(7/21)	2172	LAGKPTHVN[GNO:G53156IG]VSVVMAEVDGTC[+57.021]	0.09523809523809523(2/21)	0.09523809523809523(2/21)	283486	1061.7105	0.025(9/360)	546042	40	0.047619047619047616(1/21)	181	4	controllerType=0 controllerNumber=1 scan=283486	CRagged	0.047619047619047616(1/21)	177.12	34.2346	238.17	0	0.0880503144654088(14/159)	./2024-03-01_OAMP56-DI_IO25_3Th-defaultcs2_Ast4m...DIA_EnrichedPlasma_NCE27_Gradient40_01_185.raw/2024-03-01_OAMP56-DI_IO25_3Th-defaultcs2_Ast4m...DIA_EnrichedPlasma_NCE27_Gradient40_01_185.raw.xlsx	332	13741	Ast4m...DIA_EnrichedPlasma_NCE27_Gradient40_01_185.raw.xlsx	0.09523809523809523(2/21)	R.LAGKPTHVN[+2059.735]VSVVMAEVDGTC[+57.021].Y
513895:3	-3.9	1239141	3472.5727	363.12	EnrichedPlasma	NCE27	0(0/2)	1	6.83	HexNAc(2)Hex(5)	4	&gt;ca|NX_P01024-1-CAN|CO3_HUMAN Complement C3 OS=Homo sapiens OX=9606 GN=C3 IF=1 CO=2.00E+11 pg/l CS=ms	Ast4m...EnrichedPlasma_NCE27_Gradient40	4	N[+1216]	D:\Projects\Astral\00_worddoc_and_powerpoints\BioRxiv\naturecoms\SupplementalFile_S11\SupplementalFile_S11\DemoData\smallMGF_annotatorTest.mgf	2024-03-01_oamp56-di_io25_3th-defaultcs2_ast4ms_dia_enrichedplasma_nce27_gradient40_01_185.ScanId;v=1;d1=283499.283499.	G44147IO	3471.583	0.42857142857142855(9/21)	198	TVLTPATNHMGN[GNO:G44147IO]VTFTIPANR	0.14285714285714285(3/21)	0.09523809523809523(2/21)	283499	1158.1957	0.015873015873015872(1/63)	327941	40	0.19047619047619047(4/21)	240	3	controllerType=0 controllerNumber=1 scan=283499	Specific	0.09523809523809523(2/21)	363.12	34.236	437.43	1	0.15789473684210525(9/57)	./2024-03-01_OAMP56-DI_IO25_3Th-defaultcs2_Ast4m...DIA_EnrichedPlasma_NCE27_Gradient40_01_185.raw/2024-03-01_OAMP56-DI_IO25_3Th-defaultcs2_Ast4m...DIA_EnrichedPlasma_NCE27_Gradient40_01_185.raw.xlsx	74	7458	Ast4m...DIA_EnrichedPlasma_NCE27_Gradient40_01_185.raw.xlsx	0.09523809523809523(2/21)	K.TVLTPATNHMGN[+1216.423]VTFTIPANR.E
513912:3	-2.2	1244368	3634.6312	273.79	EnrichedPlasma	NCE27	0(0/2)	1	3.84	HexNAc(2)Hex(6)	4	&gt;ca|NX_P01024-1-CAN|CO3_HUMAN Complement C3 OS=Homo sapiens OX=9606 GN=C3 IF=1 CO=2.00E+11 pg/l CS=ms	Ast4m...EnrichedPlasma_NCE27_Gradient40	4	N[+1378]	D:\Projects\Astral\00_worddoc_and_powerpoints\BioRxiv\naturecoms\SupplementalFile_S11\SupplementalFile_S11\DemoData\smallMGF_annotatorTest.mgf	2024-03-01_oamp56-di_io25_3th-defaultcs2_ast4ms_dia_enrichedplasma_nce27_gradient40_01_185.ScanId;v=1;d1=283508.283508.	G74112GC	3633.6358	0.19047619047619047(4/21)	198	TVLTPATNHMGN[GNO:G74112GC]VTFTIPANR	0(0/21)	0.047619047619047616(1/21)	283508	1212.2153	0(0/72)	329436	40	0.14285714285714285(3/21)	240	3	controllerType=0 controllerNumber=1 scan=283508	Specific	0.09523809523809523(2/21)	273.79	34.2371	273.79	1	0.13636363636363635(9/66)	./2024-03-01_OAMP56-DI_IO25_3Th-defaultcs2_Ast4m...DIA_EnrichedPlasma_NCE27_Gradient40_01_185.raw/2024-03-01_OAMP56-DI_IO25_3Th-defaultcs2_Ast4m...DIA_EnrichedPlasma_NCE27_Gradient40_01_185.raw.xlsx	74	7553	Ast4m...DIA_EnrichedPlasma_NCE27_Gradient40_01_185.raw.xlsx	0(0/21)	K.TVLTPATNHMGN[+1378.476]VTFTIPANR.E
513917:3	1.2	1284507	3685.528	345.1	EnrichedPlasma	NCE27	0(0/2)	1	6.8	HexNAc(4)Hex(5)NeuAc(1)	5	&gt;ca|NX_P02765-1-CAN|FETUA_HUMAN Alpha-2-HS-glycoprotein OS=Homo sapiens OX=9606 GN=AHSG IF=1 CO=1.10E+11 pg/l CS=ms	Ast4m...EnrichedPlasma_NCE27_Gradient40	4	C[+57]*2, N[+1914]	D:\Projects\Astral\00_worddoc_and_powerpoints\BioRxiv\naturecoms\SupplementalFile_S11\SupplementalFile_S11\DemoData\smallMGF_annotatorTest.mgf	2024-03-01_oamp56-di_io25_3th-defaultcs2_ast4ms_dia_enrichedplasma_nce27_gradient40_01_185.ScanId;v=1;d1=283511.283511.	G43728NL	3685.5236	0.4(6/15)	2885	VC[+57.021]QDC[+57.021]PLLAPLN[GNO:G43728NL]DTR	0.06666666666666667(1/15)	0.06666666666666667(1/15)	283511	1229.1808	0.022222222222222223(3/135)	340079	40	0.13333333333333333(2/15)	148	3	controllerType=0 controllerNumber=1 scan=283511	Specific	0.06666666666666667(1/15)	345.1	34.2374	354.57	0	0.13513513513513514(15/111)	./2024-03-01_OAMP56-DI_IO25_3Th-defaultcs2_Ast4m...DIA_EnrichedPlasma_NCE27_Gradient40_01_185.raw/2024-03-01_OAMP56-DI_IO25_3Th-defaultcs2_Ast4m...DIA_EnrichedPlasma_NCE27_Gradient40_01_185.raw.xlsx	145	7922	Ast4m...DIA_EnrichedPlasma_NCE27_Gradient40_01_185.raw.xlsx	0.06666666666666667(1/15)	K.VC[+57.021]QDC[+57.021]PLLAPLN[+1913.677]DTR.V
513929:3	0.1	1887071	3878.6819	180.65	EnrichedPlasma	NCE27	0(0/2)	1	3.3	HexNAc(3)Hex(4)dHex(1)NeuAc(1)	10	&gt;ca|NX_P01876-1-CAN|IGHA1_HUMAN Immunoglobulin heavy constant alpha 1 OS=Homo sapiens OX=9606 GN=IGHA1 IF=1 CO=1.30E+11 pg/l CS=ms	Ast4m...EnrichedPlasma_NCE27_Gradient40	4	C[+57], N[+1695]	D:\Projects\Astral\00_worddoc_and_powerpoints\BioRxiv\naturecoms\SupplementalFile_S11\SupplementalFile_S11\DemoData\smallMGF_annotatorTest.mgf	2024-03-01_oamp56-di_io25_3th-defaultcs2_ast4ms_dia_enrichedplasma_nce27_gradient40_01_185.ScanId;v=1;d1=283517.283517.	G15921HT	3878.6815	0.5238095238095238(11/21)	2172	LAGKPTHVN[GNO:G15921HT]VSVVMAEVDGTC[+57.021]	0.19047619047619047(4/21)	0.19047619047619047(4/21)	283517	1293.5655	0.005555555555555556(1/180)	544175	40	0.19047619047619047(4/21)	181	3	controllerType=0 controllerNumber=1 scan=283517	CRagged	0.09523809523809523(2/21)	180.65	34.2382	180.65	0	0.1111111111111111(13/117)	./2024-03-01_OAMP56-DI_IO25_3Th-defaultcs2_Ast4m...DIA_EnrichedPlasma_NCE27_Gradient40_01_185.raw/2024-03-01_OAMP56-DI_IO25_3Th-defaultcs2_Ast4m...DIA_EnrichedPlasma_NCE27_Gradient40_01_185.raw.xlsx	332	13612	Ast4m...DIA_EnrichedPlasma_NCE27_Gradient40_01_185.raw.xlsx	0(0/21)	R.LAGKPTHVN[+1694.603]VSVVMAEVDGTC[+57.021].Y
513929:3	0.1	1887071	3878.6819	180.65	EnrichedPlasma	NCE27	0(0/2)	1	3.3	HexNAc(3)Hex(4)dHex(1)NeuAc(1)	10	&gt;ca|NX_P01876-1-CAN|IGHA1_HUMAN Immunoglobulin heavy constant alpha 1 OS=Homo sapiens OX=9606 GN=IGHA1 IF=1 CO=1.30E+11 pg/l CS=ms	Ast4m...EnrichedPlasma_NCE27_Gradient40	4	C[+57], N[+1695]	D:\Projects\Astral\00_worddoc_and_powerpoints\BioRxiv\naturecoms\SupplementalFile_S11\SupplementalFile_S11\DemoData\smallMGF_annotatorTest.mgf	2024-03-01_oamp56-di_io25_3th-defaultcs2_ast4ms_dia_enrichedplasma_nce27_gradient40_01_185.ScanId;v=1;d1=283517.283517.	G09723NO	3878.6815	0.5238095238095238(11/21)	2172	LAGKPTHVN[GNO:G09723NO]VSVVMAEVDGTC[+57.021]	0.19047619047619047(4/21)	0.19047619047619047(4/21)	283517	1293.5655	0(0/135)	544176	40	0.19047619047619047(4/21)	181	3	controllerType=0 controllerNumber=1 scan=283517	CRagged	0.09523809523809523(2/21)	180.65	34.2382	180.65	0	0.09722222222222222(14/144)	./2024-03-01_OAMP56-DI_IO25_3Th-defaultcs2_Ast4m...DIA_EnrichedPlasma_NCE27_Gradient40_01_185.raw/2024-03-01_OAMP56-DI_IO25_3Th-defaultcs2_Ast4m...DIA_EnrichedPlasma_NCE27_Gradient40_01_185.raw.xlsx	332	13613	Ast4m...DIA_EnrichedPlasma_NCE27_Gradient40_01_185.raw.xlsx	0(0/21)	R.LAGKPTHVN[+1694.603]VSVVMAEVDGTC[+57.021].Y
513956:3	1.6	1890953	4243.8206	189.07	EnrichedPlasma	NCE27	0(0/2)	1	6.67	HexNAc(4)Hex(5)dHex(1)NeuAc(1)	10	&gt;ca|NX_P01876-1-CAN|IGHA1_HUMAN Immunoglobulin heavy constant alpha 1 OS=Homo sapiens OX=9606 GN=IGHA1 IF=1 CO=1.30E+11 pg/l CS=ms	Ast4m...EnrichedPlasma_NCE27_Gradient40	4	C[+57], N[+2060]	D:\Projects\Astral\00_worddoc_and_powerpoints\BioRxiv\naturecoms\SupplementalFile_S11\SupplementalFile_S11\DemoData\smallMGF_annotatorTest.mgf	2024-03-01_oamp56-di_io25_3th-defaultcs2_ast4ms_dia_enrichedplasma_nce27_gradient40_01_185.ScanId;v=1;d1=283533.283533.	G53156IG	4243.8137	0.23809523809523808(5/21)	2172	LAGKPTHVN[GNO:G53156IG]VSVVMAEVDGTC[+57.021]	0.047619047619047616(1/21)	0.047619047619047616(1/21)	283533	1415.2784	0.011111111111111112(3/270)	546039	40	0.09523809523809523(2/21)	181	3	controllerType=0 controllerNumber=1 scan=283533	CRagged	0.047619047619047616(1/21)	189.07	34.2402	263.56	0	0.08176100628930817(13/159)	./2024-03-01_OAMP56-DI_IO25_3Th-defaultcs2_Ast4m...DIA_EnrichedPlasma_NCE27_Gradient40_01_185.raw/2024-03-01_OAMP56-DI_IO25_3Th-defaultcs2_Ast4m...DIA_EnrichedPlasma_NCE27_Gradient40_01_185.raw.xlsx	332	13738	Ast4m...DIA_EnrichedPlasma_NCE27_Gradient40_01_185.raw.xlsx	0.09523809523809523(2/21)	R.LAGKPTHVN[+2059.735]VSVVMAEVDGTC[+57.021].Y
514044:4	0.4	1435800	3999.7855	283.88	EnrichedPlasma	NCE27	0(0/2)	1	4.67	HexNAc(4)Hex(5)NeuAc(2)	2	&gt;ca|NX_P00738-1-CAN|HPT_HUMAN Haptoglobin OS=Homo sapiens OX=9606 GN=HP IF=1 CO=1.00E+11 pg/l CS=ms	Ast4m...EnrichedPlasma_NCE27_Gradient40	4	N[+2205]	D:\Projects\Astral\00_worddoc_and_powerpoints\BioRxiv\naturecoms\SupplementalFile_S11\SupplementalFile_S11\DemoData\smallMGF_annotatorTest.mgf	2024-03-01_oamp56-di_io25_3th-defaultcs2_ast4ms_dia_enrichedplasma_nce27_gradient40_01_185.ScanId;v=1;d1=283575.283575.	G43679GQ	3999.7837	0.25(4/16)	634	VVLHPN[GNO:G43679GQ]YSQVDIGLIK	0(0/16)	0(0/16)	283575	1000.7018	0.020833333333333332(4/192)	381308	40	0.1875(3/16)	286	4	controllerType=0 controllerNumber=1 scan=283575	Specific	0.0625(1/16)	283.88	34.2455	283.88	0	0.11666666666666667(14/120)	./2024-03-01_OAMP56-DI_IO25_3Th-defaultcs2_Ast4m...DIA_EnrichedPlasma_NCE27_Gradient40_01_185.raw/2024-03-01_OAMP56-DI_IO25_3Th-defaultcs2_Ast4m...DIA_EnrichedPlasma_NCE27_Gradient40_01_185.raw.xlsx	236	9061	Ast4m...DIA_EnrichedPlasma_NCE27_Gradient40_01_185.raw.xlsx	0.0625(1/16)	K.VVLHPN[+2204.772]YSQVDIGLIK.L
514047:4	1.6	1247281	4037.8482	451.46	EnrichedPlasma	NCE27	0(0/2)	1	7.94	HexNAc(2)Hex(6)	4	&gt;ca|NX_P01024-1-CAN|CO3_HUMAN Complement C3 OS=Homo sapiens OX=9606 GN=C3 IF=1 CO=2.00E+11 pg/l CS=ms	Ast4m...EnrichedPlasma_NCE27_Gradient40	4	N[+1378]	D:\Projects\Astral\00_worddoc_and_powerpoints\BioRxiv\naturecoms\SupplementalFile_S11\SupplementalFile_S11\DemoData\smallMGF_annotatorTest.mgf	2024-03-01_oamp56-di_io25_3th-defaultcs2_ast4ms_dia_enrichedplasma_nce27_gradient40_01_185.ScanId;v=1;d1=283577.283577.	G74112GC	4037.8418	0.75(18/24)	198	TVLTPATNHMGN[GNO:G74112GC]VTFTIPANREFK	0.125(3/24)	0.08333333333333333(2/24)	283577	1010.2175	0(0/96)	330651	40	0.4583333333333333(11/24)	240	4	controllerType=0 controllerNumber=1 scan=283577	Specific	0.25(6/24)	451.46	34.2457	452.8	0	0.13636363636363635(9/66)	./2024-03-01_OAMP56-DI_IO25_3Th-defaultcs2_Ast4m...DIA_EnrichedPlasma_NCE27_Gradient40_01_185.raw/2024-03-01_OAMP56-DI_IO25_3Th-defaultcs2_Ast4m...DIA_EnrichedPlasma_NCE27_Gradient40_01_185.raw.xlsx	74	7589	Ast4m...DIA_EnrichedPlasma_NCE27_Gradient40_01_185.raw.xlsx	0.20833333333333334(5/24)	K.TVLTPATNHMGN[+1378.476]VTFTIPANREFK.S
514057:4	1.3	1796510	4113.6317	156.3	EnrichedPlasma	NCE27	0(0/2)	1	3.85	HexNAc(4)Hex(5)NeuAc(2)	7	&gt;ca|NX_P02675-1-CAN|FIBB_HUMAN Fibrinogen beta chain OS=Homo sapiens OX=9606 GN=FGB IF=1 CO=1.10E+11 pg/l CS=ms	Ast4m...EnrichedPlasma_NCE27_Gradient40	4	M[+16], N[+2205]	D:\Projects\Astral\00_worddoc_and_powerpoints\BioRxiv\naturecoms\SupplementalFile_S11\SupplementalFile_S11\DemoData\smallMGF_annotatorTest.mgf	2024-03-01_oamp56-di_io25_3th-defaultcs2_ast4ms_dia_enrichedplasma_nce27_gradient40_01_185.ScanId;v=1;d1=283582.283582.	G43679GQ	4113.6263	0.6842105263157895(13/19)	2805	GTAGNALMDGASQLM[+15.995]GEN[GNO:G43679GQ]R	0.15789473684210525(3/19)	0.21052631578947367(4/19)	283582	1029.1634	0.036458333333333336(7/192)	510089	40	0.21052631578947367(4/19)	196	4	controllerType=0 controllerNumber=1 scan=283582	Specific	0.10526315789473684(2/19)	40.93	34.2464	256.42	0	0.125(15/120)	./2024-03-01_OAMP56-DI_IO25_3Th-defaultcs2_Ast4m...DIA_EnrichedPlasma_NCE27_Gradient40_01_185.raw/2024-03-01_OAMP56-DI_IO25_3Th-defaultcs2_Ast4m...DIA_EnrichedPlasma_NCE27_Gradient40_01_185.raw.xlsx	377	12527	Ast4m...DIA_EnrichedPlasma_NCE27_Gradient40_01_185.raw.xlsx	0.3684210526315789(7/19)	R.GTAGNALMDGASQLM[+15.995]GEN[+2204.772]R.T
514071:4	0.9	1890942	4243.8177	275.86	EnrichedPlasma	NCE27	0(0/2)	1	6.9	HexNAc(4)Hex(5)dHex(1)NeuAc(1)	10	&gt;ca|NX_P01876-1-CAN|IGHA1_HUMAN Immunoglobulin heavy constant alpha 1 OS=Homo sapiens OX=9606 GN=IGHA1 IF=1 CO=1.30E+11 pg/l CS=ms	Ast4m...EnrichedPlasma_NCE27_Gradient40	4	C[+57], N[+2060]	D:\Projects\Astral\00_worddoc_and_powerpoints\BioRxiv\naturecoms\SupplementalFile_S11\SupplementalFile_S11\DemoData\smallMGF_annotatorTest.mgf	2024-03-01_oamp56-di_io25_3th-defaultcs2_ast4ms_dia_enrichedplasma_nce27_gradient40_01_185.ScanId;v=1;d1=283590.283590.	G53156IG	4243.8137	0.8571428571428571(18/21)	2172	LAGKPTHVN[GNO:G53156IG]VSVVMAEVDGTC[+57.021]	0.19047619047619047(4/21)	0.2857142857142857(6/21)	283590	1061.7099	0.06388888888888888(23/360)	546028	40	0.5714285714285714(12/21)	181	4	controllerType=0 controllerNumber=1 scan=283590	CRagged	0.42857142857142855(9/21)	275.86	34.2473	323.97	0	0.15723270440251572(25/159)	./2024-03-01_OAMP56-DI_IO25_3Th-defaultcs2_Ast4m...DIA_EnrichedPlasma_NCE27_Gradient40_01_185.raw/2024-03-01_OAMP56-DI_IO25_3Th-defaultcs2_Ast4m...DIA_EnrichedPlasma_NCE27_Gradient40_01_185.raw.xlsx	332	13727	Ast4m...DIA_EnrichedPlasma_NCE27_Gradient40_01_185.raw.xlsx	0.19047619047619047(4/21)	R.LAGKPTHVN[+2059.735]VSVVMAEVDGTC[+57.021].Y
514103:4	1.4	1901077	4608.9525	192.22	EnrichedPlasma	NCE27	0(0/2)	1	5.92	HexNAc(5)Hex(6)dHex(1)NeuAc(1)	10	&gt;ca|NX_P01876-1-CAN|IGHA1_HUMAN Immunoglobulin heavy constant alpha 1 OS=Homo sapiens OX=9606 GN=IGHA1 IF=1 CO=1.30E+11 pg/l CS=ms	Ast4m...EnrichedPlasma_NCE27_Gradient40	4	C[+57], N[+2425]	D:\Projects\Astral\00_worddoc_and_powerpoints\BioRxiv\naturecoms\SupplementalFile_S11\SupplementalFile_S11\DemoData\smallMGF_annotatorTest.mgf	2024-03-01_oamp56-di_io25_3th-defaultcs2_ast4ms_dia_enrichedplasma_nce27_gradient40_01_185.ScanId;v=1;d1=283608.283608.	G19992GW	4608.9459	0.5714285714285714(12/21)	2172	LAGKPTHVN[GNO:G19992GW]VSVVMAEVDGTC[+57.021]	0.14285714285714285(3/21)	0.2857142857142857(6/21)	283608	1152.9936	0.03125(18/576)	551108	40	0.2857142857142857(6/21)	181	4	controllerType=0 controllerNumber=1 scan=283608	CRagged	0.14285714285714285(3/21)	192.22	34.2493	260.65	0	0.09210526315789473(21/228)	./2024-03-01_OAMP56-DI_IO25_3Th-defaultcs2_Ast4m...DIA_EnrichedPlasma_NCE27_Gradient40_01_185.raw/2024-03-01_OAMP56-DI_IO25_3Th-defaultcs2_Ast4m...DIA_EnrichedPlasma_NCE27_Gradient40_01_185.raw.xlsx	332	13983	Ast4m...DIA_EnrichedPlasma_NCE27_Gradient40_01_185.raw.xlsx	0.14285714285714285(3/21)	R.LAGKPTHVN[+2424.867]VSVVMAEVDGTC[+57.021].Y
514115:5	0.7	246480	5904.5402	223.96	EnrichedPlasma	NCE27	0(0/2)	1	2.86	HexNAc(4)Hex(5)NeuAc(2)	174	&gt;ca|NX_Q9NZP8-1-CAN|C1RL_HUMAN Complement C1r subcomponent-like protein OS=Homo sapiens OX=9606 GN=C1RL IF=1 CO=1.50E+10 pg/l CS=ms	Ast4m...EnrichedPlasma_NCE27_Gradient40	4	C[+57]*2, N[+2205]	D:\Projects\Astral\00_worddoc_and_powerpoints\BioRxiv\naturecoms\SupplementalFile_S11\SupplementalFile_S11\DemoData\smallMGF_annotatorTest.mgf	2024-03-01_oamp56-di_io25_3th-defaultcs2_ast4ms_dia_enrichedplasma_nce27_gradient40_01_185.ScanId;v=1;d1=283614.283614.	G43679GQ	5904.536	0.7575757575757576(25/33)	1558	DRQDGEEVLQC[+57.021]MPVC[+57.021]GRPVTPIAQN[GNO:G43679GQ]QTTLGSSR	0.18181818181818182(6/33)	0.36363636363636365(12/33)	283614	1181.7139	0.016666666666666666(4/240)	64319	40	0.36363636363636365(12/33)	18	5	controllerType=0 controllerNumber=1 scan=283614	Specific	0.15151515151515152(5/33)	190.44	34.25	223.96	0	0.11666666666666667(14/120)	./2024-03-01_OAMP56-DI_IO25_3Th-defaultcs2_Ast4m...DIA_EnrichedPlasma_NCE27_Gradient40_01_185.raw/2024-03-01_OAMP56-DI_IO25_3Th-defaultcs2_Ast4m...DIA_EnrichedPlasma_NCE27_Gradient40_01_185.raw.xlsx	218	1610	Ast4m...DIA_EnrichedPlasma_NCE27_Gradient40_01_185.raw.xlsx	0.18181818181818182(6/33)	K.DRQDGEEVLQC[+57.021]MPVC[+57.021]GRPVTPIAQN[+2204.772]QTTLGSSR.A
514123:4	1.4	2065798	4874.0252	224.4	EnrichedPlasma	NCE27	0(0/2)	1	4.15	HexNAc(4)Hex(5)NeuAc(1)	1	&gt;ca|NX_P02787-1-CAN|TRFE_HUMAN Serotransferrin OS=Homo sapiens OX=9606 GN=TF IF=1 CO=9.80E+10 pg/l CS=ms	Ast4m...EnrichedPlasma_NCE27_Gradient40	4	C[+57]*2, N[+1914]	D:\Projects\Astral\00_worddoc_and_powerpoints\BioRxiv\naturecoms\SupplementalFile_S11\SupplementalFile_S11\DemoData\smallMGF_annotatorTest.mgf	2024-03-01_oamp56-di_io25_3th-defaultcs2_ast4ms_dia_enrichedplasma_nce27_gradient40_01_185.ScanId;v=1;d1=283619.283619.	G43728NL	4874.0184	0.56(14/25)	170	QQQHLFGSN[GNO:G43728NL]VTDC[+57.021]SGNFC[+57.021]LFRSETK	0.04(1/25)	0.04(1/25)	283619	1219.2618	0.03333333333333333(6/180)	615825	40	0.36(9/25)	310	4	controllerType=0 controllerNumber=1 scan=283619	Specific	0.2(5/25)	224.4	34.2507	290.65	0	0.13513513513513514(15/111)	./2024-03-01_OAMP56-DI_IO25_3Th-defaultcs2_Ast4m...DIA_EnrichedPlasma_NCE27_Gradient40_01_185.raw/2024-03-01_OAMP56-DI_IO25_3Th-defaultcs2_Ast4m...DIA_EnrichedPlasma_NCE27_Gradient40_01_185.raw.xlsx	622	15349	Ast4m...DIA_EnrichedPlasma_NCE27_Gradient40_01_185.raw.xlsx	0.16(4/25)	R.QQQHLFGSN[+1913.677]VTDC[+57.021]SGNFC[+57.021]LFRSETK.D
514126:3	1.5	1284479	3685.5291	325.35	EnrichedPlasma	NCE27	0(0/2)	1	6.97	HexNAc(4)Hex(5)NeuAc(1)	5	&gt;ca|NX_P02765-1-CAN|FETUA_HUMAN Alpha-2-HS-glycoprotein OS=Homo sapiens OX=9606 GN=AHSG IF=1 CO=1.10E+11 pg/l CS=ms	Ast4m...EnrichedPlasma_NCE27_Gradient40	4	C[+57]*2, N[+1914]	D:\Projects\Astral\00_worddoc_and_powerpoints\BioRxiv\naturecoms\SupplementalFile_S11\SupplementalFile_S11\DemoData\smallMGF_annotatorTest.mgf	2024-03-01_oamp56-di_io25_3th-defaultcs2_ast4ms_dia_enrichedplasma_nce27_gradient40_01_185.ScanId;v=1;d1=283621.283621.	G43728NL	3685.5236	0.7333333333333333(11/15)	2885	VC[+57.021]QDC[+57.021]PLLAPLN[GNO:G43728NL]DTR	0.06666666666666667(1/15)	0.06666666666666667(1/15)	283621	1229.1812	0.014814814814814815(2/135)	340051	40	0.4(6/15)	148	3	controllerType=0 controllerNumber=1 scan=283621	Specific	0.2(3/15)	325.35	34.2509	491.29	0	0.09009009009009009(10/111)	./2024-03-01_OAMP56-DI_IO25_3Th-defaultcs2_Ast4m...DIA_EnrichedPlasma_NCE27_Gradient40_01_185.raw/2024-03-01_OAMP56-DI_IO25_3Th-defaultcs2_Ast4m...DIA_EnrichedPlasma_NCE27_Gradient40_01_185.raw.xlsx	145	7894	Ast4m...DIA_EnrichedPlasma_NCE27_Gradient40_01_185.raw.xlsx	0.13333333333333333(2/15)	K.VC[+57.021]QDC[+57.021]PLLAPLN[+1913.677]DTR.V
514137:4	2.1	1550888	5002.2296	233.25	EnrichedPlasma	NCE27	0(0/2)	1	4.54	HexNAc(5)Hex(6)NeuAc(1)	24	&gt;ca|NX_P05090-1-CAN|APOD_HUMAN Apolipoprotein D OS=Homo sapiens OX=9606 GN=APOD IF=1 CO=9.00E+10 pg/l CS=ms	Ast4m...EnrichedPlasma_NCE27_Gradient40	4	N[+2279]	D:\Projects\Astral\00_worddoc_and_powerpoints\BioRxiv\naturecoms\SupplementalFile_S11\SupplementalFile_S11\DemoData\smallMGF_annotatorTest.mgf	2024-03-01_oamp56-di_io25_3th-defaultcs2_ast4ms_dia_enrichedplasma_nce27_gradient40_01_185.ScanId;v=1;d1=283627.283627.	G08670FK	5002.219	0.4230769230769231(11/26)	1888	ADGTVNQIEGEATPVN[GNO:G08670FK]LTEPAKLEVK	0.11538461538461539(3/26)	0.07692307692307693(2/26)	283627	1251.3129	0.017361111111111112(5/288)	413711	40	0.23076923076923078(6/26)	86	4	controllerType=0 controllerNumber=1 scan=283627	Specific	0.07692307692307693(2/26)	233.25	34.2516	349.09	0	0.10457516339869281(16/153)	./2024-03-01_OAMP56-DI_IO25_3Th-defaultcs2_Ast4m...DIA_EnrichedPlasma_NCE27_Gradient40_01_185.raw/2024-03-01_OAMP56-DI_IO25_3Th-defaultcs2_Ast4m...DIA_EnrichedPlasma_NCE27_Gradient40_01_185.raw.xlsx	83	9994	Ast4m...DIA_EnrichedPlasma_NCE27_Gradient40_01_185.raw.xlsx	0.038461538461538464(1/26)	R.ADGTVNQIEGEATPVN[+2278.809]LTEPAKLEVK.F
514144:3	-4	1253347	3796.6767	304.46	EnrichedPlasma	NCE27	0(0/2)	1	5.18	HexNAc(2)Hex(7)	4	&gt;ca|NX_P01024-1-CAN|CO3_HUMAN Complement C3 OS=Homo sapiens OX=9606 GN=C3 IF=1 CO=2.00E+11 pg/l CS=ms	Ast4m...EnrichedPlasma_NCE27_Gradient40	4	N[+1541]	D:\Projects\Astral\00_worddoc_and_powerpoints\BioRxiv\naturecoms\SupplementalFile_S11\SupplementalFile_S11\DemoData\smallMGF_annotatorTest.mgf	2024-03-01_oamp56-di_io25_3th-defaultcs2_ast4ms_dia_enrichedplasma_nce27_gradient40_01_185.ScanId;v=1;d1=283631.283631.	G49513EB	3795.6886	0.42857142857142855(9/21)	198	TVLTPATNHMGN[GNO:G49513EB]VTFTIPANR	0(0/21)	0.14285714285714285(3/21)	283631	1266.2304	0.012345679012345678(1/81)	332228	40	0.23809523809523808(5/21)	240	3	controllerType=0 controllerNumber=1 scan=283631	Specific	0.14285714285714285(3/21)	304.46	34.252	335.1	1	0.13333333333333333(10/75)	./2024-03-01_OAMP56-DI_IO25_3Th-defaultcs2_Ast4m...DIA_EnrichedPlasma_NCE27_Gradient40_01_185.raw/2024-03-01_OAMP56-DI_IO25_3Th-defaultcs2_Ast4m...DIA_EnrichedPlasma_NCE27_Gradient40_01_185.raw.xlsx	74	7675	Ast4m...DIA_EnrichedPlasma_NCE27_Gradient40_01_185.raw.xlsx	0.047619047619047616(1/21)	K.TVLTPATNHMGN[+1540.529]VTFTIPANR.E
514168:4	1	2144554	5360.2599	442.75	EnrichedPlasma	NCE27	0(0/2)	1	8.09	HexNAc(4)Hex(5)NeuAc(1)	42	&gt;ca|NX_O95445-1-CAN|APOM_HUMAN Apolipoprotein M OS=Homo sapiens OX=9606 GN=APOM IF=1 CO=8.20E+09 pg/l CS=ms	Ast4m...EnrichedPlasma_NCE27_Gradient40	4	C[+57], N[+1914]	D:\Projects\Astral\00_worddoc_and_powerpoints\BioRxiv\naturecoms\SupplementalFile_S11\SupplementalFile_S11\DemoData\smallMGF_annotatorTest.mgf	2024-03-01_oamp56-di_io25_3th-defaultcs2_ast4ms_dia_enrichedplasma_nce27_gradient40_01_185.ScanId;v=1;d1=283644.283644.	G43728NL	5360.2544	0.5483870967741935(17/31)	2609	TEGRPDMKTELFSSSC[+57.021]PGGIMLN[GNO:G43728NL]ETGQGYQR	0.0967741935483871(3/31)	0.3225806451612903(10/31)	283644	1340.8204	0.027777777777777776(5/180)	647114	40	0.1935483870967742(6/31)	53	4	controllerType=0 controllerNumber=1 scan=283644	Specific	0.22580645161290322(7/31)	352.23	34.2535	444.41	0	0.13513513513513514(15/111)	./2024-03-01_OAMP56-DI_IO25_3Th-defaultcs2_Ast4m...DIA_EnrichedPlasma_NCE27_Gradient40_01_185.raw/2024-03-01_OAMP56-DI_IO25_3Th-defaultcs2_Ast4m...DIA_EnrichedPlasma_NCE27_Gradient40_01_185.raw.xlsx	113	16062	Ast4m...DIA_EnrichedPlasma_NCE27_Gradient40_01_185.raw.xlsx	0.06451612903225806(2/31)	R.TEGRPDMKTELFSSSC[+57.021]PGGIMLN[+1913.677]ETGQGYQR.F
514239:3	1.6	1901081	4608.9534	64.08	EnrichedPlasma	NCE27	0(0/2)	1	2.65	HexNAc(5)Hex(6)dHex(1)NeuAc(1)	10	&gt;ca|NX_P01876-1-CAN|IGHA1_HUMAN Immunoglobulin heavy constant alpha 1 OS=Homo sapiens OX=9606 GN=IGHA1 IF=1 CO=1.30E+11 pg/l CS=ms	Ast4m...EnrichedPlasma_NCE27_Gradient40	4	C[+57], N[+2425]	D:\Projects\Astral\00_worddoc_and_powerpoints\BioRxiv\naturecoms\SupplementalFile_S11\SupplementalFile_S11\DemoData\smallMGF_annotatorTest.mgf	2024-03-01_oamp56-di_io25_3th-defaultcs2_ast4ms_dia_enrichedplasma_nce27_gradient40_01_185.ScanId;v=1;d1=283685.283685.	G19992GW	4608.9459	0.5714285714285714(12/21)	2172	LAGKPTHVN[GNO:G19992GW]VSVVMAEVDGTC[+57.021]	0.09523809523809523(2/21)	0.2857142857142857(6/21)	283685	1536.9893	0.02546296296296296(11/432)	551112	40	0.42857142857142855(9/21)	181	3	controllerType=0 controllerNumber=1 scan=283685	CRagged	0.09523809523809523(2/21)	64.08	34.2584	182.03	0	0.10964912280701754(25/228)	./2024-03-01_OAMP56-DI_IO25_3Th-defaultcs2_Ast4m...DIA_EnrichedPlasma_NCE27_Gradient40_01_185.raw/2024-03-01_OAMP56-DI_IO25_3Th-defaultcs2_Ast4m...DIA_EnrichedPlasma_NCE27_Gradient40_01_185.raw.xlsx	332	13987	Ast4m...DIA_EnrichedPlasma_NCE27_Gradient40_01_185.raw.xlsx	0.047619047619047616(1/21)	R.LAGKPTHVN[+2424.867]VSVVMAEVDGTC[+57.021].Y
514294:4	3.5	1241018	3875.8026	254.85	EnrichedPlasma	NCE27	0(0/2)	1	3.21	HexNAc(2)Hex(5)	4	&gt;ca|NX_P01024-1-CAN|CO3_HUMAN Complement C3 OS=Homo sapiens OX=9606 GN=C3 IF=1 CO=2.00E+11 pg/l CS=ms	Ast4m...EnrichedPlasma_NCE27_Gradient40	4	N[+1216]	D:\Projects\Astral\00_worddoc_and_powerpoints\BioRxiv\naturecoms\SupplementalFile_S11\SupplementalFile_S11\DemoData\smallMGF_annotatorTest.mgf	2024-03-01_oamp56-di_io25_3th-defaultcs2_ast4ms_dia_enrichedplasma_nce27_gradient40_01_185.ScanId;v=1;d1=283712.283712.	G44147IO	3875.7889	0.4166666666666667(10/24)	198	TVLTPATNHMGN[GNO:G44147IO]VTFTIPANREFK	0.041666666666666664(1/24)	0.125(3/24)	283712	969.7061	0(0/84)	328633	40	0.16666666666666666(4/24)	240	4	controllerType=0 controllerNumber=1 scan=283712	Specific	0.08333333333333333(2/24)	254.85	34.262	289.29	0	0.17543859649122806(10/57)	./2024-03-01_OAMP56-DI_IO25_3Th-defaultcs2_Ast4m...DIA_EnrichedPlasma_NCE27_Gradient40_01_185.raw/2024-03-01_OAMP56-DI_IO25_3Th-defaultcs2_Ast4m...DIA_EnrichedPlasma_NCE27_Gradient40_01_185.raw.xlsx	74	7494	Ast4m...DIA_EnrichedPlasma_NCE27_Gradient40_01_185.raw.xlsx	0.16666666666666666(4/24)	K.TVLTPATNHMGN[+1216.423]VTFTIPANREFK.S
514336:3	1.7	1421008	3417.5988	297.76	EnrichedPlasma	NCE27	0(0/2)	1	5.51	HexNAc(4)Hex(5)	2	&gt;ca|NX_P00738-1-CAN|HPT_HUMAN Haptoglobin OS=Homo sapiens OX=9606 GN=HP IF=1 CO=1.00E+11 pg/l CS=ms	Ast4m...EnrichedPlasma_NCE27_Gradient40	4	N[+1623]	D:\Projects\Astral\00_worddoc_and_powerpoints\BioRxiv\naturecoms\SupplementalFile_S11\SupplementalFile_S11\DemoData\smallMGF_annotatorTest.mgf	2024-03-01_oamp56-di_io25_3th-defaultcs2_ast4ms_dia_enrichedplasma_nce27_gradient40_01_185.ScanId;v=1;d1=283735.283735.	G17434DR	3417.5929	0.4375(7/16)	634	VVLHPN[GNO:G17434DR]YSQVDIGLIK	0(0/16)	0.0625(1/16)	283735	1139.8711	0.030303030303030304(3/99)	376436	40	0.125(2/16)	286	3	controllerType=0 controllerNumber=1 scan=283735	Specific	0.1875(3/16)	297.76	34.2646	297.76	0	0.14492753623188406(10/69)	./2024-03-01_OAMP56-DI_IO25_3Th-defaultcs2_Ast4m...DIA_EnrichedPlasma_NCE27_Gradient40_01_185.raw/2024-03-01_OAMP56-DI_IO25_3Th-defaultcs2_Ast4m...DIA_EnrichedPlasma_NCE27_Gradient40_01_185.raw.xlsx	236	8718	Ast4m...DIA_EnrichedPlasma_NCE27_Gradient40_01_185.raw.xlsx	0.1875(3/16)	K.VVLHPN[+1622.582]YSQVDIGLIK.L
514337:3	-4.2	1239148	3472.5719	306.45	EnrichedPlasma	NCE27	0(0/2)	1	4.74	HexNAc(2)Hex(5)	4	&gt;ca|NX_P01024-1-CAN|CO3_HUMAN Complement C3 OS=Homo sapiens OX=9606 GN=C3 IF=1 CO=2.00E+11 pg/l CS=ms	Ast4m...EnrichedPlasma_NCE27_Gradient40	4	N[+1216]	D:\Projects\Astral\00_worddoc_and_powerpoints\BioRxiv\naturecoms\SupplementalFile_S11\SupplementalFile_S11\DemoData\smallMGF_annotatorTest.mgf	2024-03-01_oamp56-di_io25_3th-defaultcs2_ast4ms_dia_enrichedplasma_nce27_gradient40_01_185.ScanId;v=1;d1=283736.283736.	G44147IO	3471.583	0.38095238095238093(8/21)	198	TVLTPATNHMGN[GNO:G44147IO]VTFTIPANR	0.047619047619047616(1/21)	0.047619047619047616(1/21)	283736	1158.1955	0(0/63)	327948	40	0.19047619047619047(4/21)	240	3	controllerType=0 controllerNumber=1 scan=283736	Specific	0.047619047619047616(1/21)	306.45	34.2648	306.45	1	0.08771929824561403(5/57)	./2024-03-01_OAMP56-DI_IO25_3Th-defaultcs2_Ast4m...DIA_EnrichedPlasma_NCE27_Gradient40_01_185.raw/2024-03-01_OAMP56-DI_IO25_3Th-defaultcs2_Ast4m...DIA_EnrichedPlasma_NCE27_Gradient40_01_185.raw.xlsx	74	7465	Ast4m...DIA_EnrichedPlasma_NCE27_Gradient40_01_185.raw.xlsx	0.09523809523809523(2/21)	K.TVLTPATNHMGN[+1216.423]VTFTIPANR.E
514354:4	2.1	1814907	4842.034	67.84	EnrichedPlasma	NCE27	0(0/2)	1	2.32	HexNAc(4)Hex(5)NeuAc(2)	59	&gt;ca|NX_P01042-1-CAN|KNG1_HUMAN Kininogen-1 OS=Homo sapiens OX=9606 GN=KNG1 IF=1 CO=4.70E+10 pg/l CS=ms	Ast4m...EnrichedPlasma_NCE27_Gradient40	4	M[+16], N[+2205]	D:\Projects\Astral\00_worddoc_and_powerpoints\BioRxiv\naturecoms\SupplementalFile_S11\SupplementalFile_S11\DemoData\smallMGF_annotatorTest.mgf	2024-03-01_oamp56-di_io25_3th-defaultcs2_ast4ms_dia_enrichedplasma_nce27_gradient40_01_185.ScanId;v=1;d1=283745.283745.	G43679GQ	4842.0239	0.8636363636363636(19/22)	672	HGIQYFNN[GNO:G43679GQ]NTQHSSLFM[+15.995]LNEVK	0.3181818181818182(7/22)	0.22727272727272727(5/22)	283745	1211.264	0.109375(21/192)	517581	40	0.4090909090909091(9/22)	36	4	controllerType=0 controllerNumber=1 scan=283745	Specific	0.2727272727272727(6/22)	67.84	34.2659	247.19	0	0.1(12/120)	./2024-03-01_OAMP56-DI_IO25_3Th-defaultcs2_Ast4m...DIA_EnrichedPlasma_NCE27_Gradient40_01_185.raw/2024-03-01_OAMP56-DI_IO25_3Th-defaultcs2_Ast4m...DIA_EnrichedPlasma_NCE27_Gradient40_01_185.raw.xlsx	162	12856	Ast4m...DIA_EnrichedPlasma_NCE27_Gradient40_01_185.raw.xlsx	0.2727272727272727(6/22)	R.HGIQYFNN[+2204.772]NTQHSSLFM[+15.995]LNEVK.R
514359:3	1.4	1284510	3685.5287	329.82	EnrichedPlasma	NCE27	0(0/2)	1	6.72	HexNAc(4)Hex(5)NeuAc(1)	5	&gt;ca|NX_P02765-1-CAN|FETUA_HUMAN Alpha-2-HS-glycoprotein OS=Homo sapiens OX=9606 GN=AHSG IF=1 CO=1.10E+11 pg/l CS=ms	Ast4m...EnrichedPlasma_NCE27_Gradient40	4	C[+57]*2, N[+1914]	D:\Projects\Astral\00_worddoc_and_powerpoints\BioRxiv\naturecoms\SupplementalFile_S11\SupplementalFile_S11\DemoData\smallMGF_annotatorTest.mgf	2024-03-01_oamp56-di_io25_3th-defaultcs2_ast4ms_dia_enrichedplasma_nce27_gradient40_01_185.ScanId;v=1;d1=283748.283748.	G43728NL	3685.5236	0.6(9/15)	2885	VC[+57.021]QDC[+57.021]PLLAPLN[GNO:G43728NL]DTR	0.13333333333333333(2/15)	0.06666666666666667(1/15)	283748	1229.1811	0.02962962962962963(4/135)	340082	40	0.3333333333333333(5/15)	148	3	controllerType=0 controllerNumber=1 scan=283748	Specific	0.3333333333333333(5/15)	329.82	34.2662	342.69	0	0.15315315315315314(17/111)	./2024-03-01_OAMP56-DI_IO25_3Th-defaultcs2_Ast4m...DIA_EnrichedPlasma_NCE27_Gradient40_01_185.raw/2024-03-01_OAMP56-DI_IO25_3Th-defaultcs2_Ast4m...DIA_EnrichedPlasma_NCE27_Gradient40_01_185.raw.xlsx	145	7925	Ast4m...DIA_EnrichedPlasma_NCE27_Gradient40_01_185.raw.xlsx	0.06666666666666667(1/15)	K.VC[+57.021]QDC[+57.021]PLLAPLN[+1913.677]DTR.V
514371:4	1.7	1406587	5175.2013	260.1	EnrichedPlasma	NCE27	0(0/2)	1	4.59	HexNAc(5)Hex(6)NeuAc(3)	33	&gt;ca|NX_P27169-1-CAN|PON1_HUMAN Serum paraoxonase/arylesterase 1 OS=Homo sapiens OX=9606 GN=PON1 IF=1 CO=1.70E+10 pg/l CS=ms	Ast4m...EnrichedPlasma_NCE27_Gradient40	4	N[+2861]	D:\Projects\Astral\00_worddoc_and_powerpoints\BioRxiv\naturecoms\SupplementalFile_S11\SupplementalFile_S11\DemoData\smallMGF_annotatorTest.mgf	2024-03-01_oamp56-di_io25_3th-defaultcs2_ast4ms_dia_enrichedplasma_nce27_gradient40_01_185.ScanId;v=1;d1=283754.283754.	G40135HT	5175.1926	0.4090909090909091(9/22)	636	VTQVYAEN[GNO:G40135HT]GTVLQGSTVASVYK	0.09090909090909091(2/22)	0.045454545454545456(1/22)	283754	1294.5558	0.029166666666666667(7/240)	371219	40	0.22727272727272727(5/22)	37	4	controllerType=0 controllerNumber=1 scan=283754	Specific	0.09090909090909091(2/22)	260.1	34.267	280.27	0	0.12745098039215685(13/102)	./2024-03-01_OAMP56-DI_IO25_3Th-defaultcs2_Ast4m...DIA_EnrichedPlasma_NCE27_Gradient40_01_185.raw/2024-03-01_OAMP56-DI_IO25_3Th-defaultcs2_Ast4m...DIA_EnrichedPlasma_NCE27_Gradient40_01_185.raw.xlsx	317	8358	Ast4m...DIA_EnrichedPlasma_NCE27_Gradient40_01_185.raw.xlsx	0(0/22)	K.VTQVYAEN[+2861.000]GTVLQGSTVASVYK.G
514481:4	1.5	1435783	3999.7896	240.63	EnrichedPlasma	NCE27	0(0/2)	1	4.94	HexNAc(4)Hex(5)NeuAc(2)	2	&gt;ca|NX_P00738-1-CAN|HPT_HUMAN Haptoglobin OS=Homo sapiens OX=9606 GN=HP IF=1 CO=1.00E+11 pg/l CS=ms	Ast4m...EnrichedPlasma_NCE27_Gradient40	4	N[+2205]	D:\Projects\Astral\00_worddoc_and_powerpoints\BioRxiv\naturecoms\SupplementalFile_S11\SupplementalFile_S11\DemoData\smallMGF_annotatorTest.mgf	2024-03-01_oamp56-di_io25_3th-defaultcs2_ast4ms_dia_enrichedplasma_nce27_gradient40_01_185.ScanId;v=1;d1=283811.283811.	G43679GQ	3999.7837	0.25(4/16)	634	VVLHPN[GNO:G43679GQ]YSQVDIGLIK	0(0/16)	0.125(2/16)	283811	1000.7029	0.005208333333333333(1/192)	381291	40	0.125(2/16)	286	4	controllerType=0 controllerNumber=1 scan=283811	Specific	0.0625(1/16)	240.63	34.2738	310.96	0	0.13333333333333333(16/120)	./2024-03-01_OAMP56-DI_IO25_3Th-defaultcs2_Ast4m...DIA_EnrichedPlasma_NCE27_Gradient40_01_185.raw/2024-03-01_OAMP56-DI_IO25_3Th-defaultcs2_Ast4m...DIA_EnrichedPlasma_NCE27_Gradient40_01_185.raw.xlsx	236	9044	Ast4m...DIA_EnrichedPlasma_NCE27_Gradient40_01_185.raw.xlsx	0(0/16)	K.VVLHPN[+2204.772]YSQVDIGLIK.L
514484:4	1.4	1247304	4037.8472	289.15	EnrichedPlasma	NCE27	0(0/2)	1	4.56	HexNAc(2)Hex(6)	4	&gt;ca|NX_P01024-1-CAN|CO3_HUMAN Complement C3 OS=Homo sapiens OX=9606 GN=C3 IF=1 CO=2.00E+11 pg/l CS=ms	Ast4m...EnrichedPlasma_NCE27_Gradient40	4	N[+1378]	D:\Projects\Astral\00_worddoc_and_powerpoints\BioRxiv\naturecoms\SupplementalFile_S11\SupplementalFile_S11\DemoData\smallMGF_annotatorTest.mgf	2024-03-01_oamp56-di_io25_3th-defaultcs2_ast4ms_dia_enrichedplasma_nce27_gradient40_01_185.ScanId;v=1;d1=283813.283813.	G74112GC	4037.8418	0.75(18/24)	198	TVLTPATNHMGN[GNO:G74112GC]VTFTIPANREFK	0.041666666666666664(1/24)	0.16666666666666666(4/24)	283813	1010.2173	0.03125(3/96)	330674	40	0.4166666666666667(10/24)	240	4	controllerType=0 controllerNumber=1 scan=283813	Specific	0.25(6/24)	289.15	34.274	321.46	0	0.16666666666666666(11/66)	./2024-03-01_OAMP56-DI_IO25_3Th-defaultcs2_Ast4m...DIA_EnrichedPlasma_NCE27_Gradient40_01_185.raw/2024-03-01_OAMP56-DI_IO25_3Th-defaultcs2_Ast4m...DIA_EnrichedPlasma_NCE27_Gradient40_01_185.raw.xlsx	74	7612	Ast4m...DIA_EnrichedPlasma_NCE27_Gradient40_01_185.raw.xlsx	0.25(6/24)	K.TVLTPATNHMGN[+1378.476]VTFTIPANREFK.S
514486:4	1.4	1247306	4037.8472	268.95	EnrichedPlasma	NCE27	0(0/2)	1	4.3	HexNAc(2)Hex(6)	4	&gt;ca|NX_P01024-1-CAN|CO3_HUMAN Complement C3 OS=Homo sapiens OX=9606 GN=C3 IF=1 CO=2.00E+11 pg/l CS=ms	Ast4m...EnrichedPlasma_NCE27_Gradient40	4	N[+1378]	D:\Projects\Astral\00_worddoc_and_powerpoints\BioRxiv\naturecoms\SupplementalFile_S11\SupplementalFile_S11\DemoData\smallMGF_annotatorTest.mgf	2024-03-01_oamp56-di_io25_3th-defaultcs2_ast4ms_dia_enrichedplasma_nce27_gradient40_01_185.ScanId;v=1;d1=283814.283814.	G74112GC	4037.8418	0.4166666666666667(10/24)	198	TVLTPATNHMGN[GNO:G74112GC]VTFTIPANREFK	0.125(3/24)	0(0/24)	283814	1010.2173	0.010416666666666666(1/96)	330676	40	0.2916666666666667(7/24)	240	4	controllerType=0 controllerNumber=1 scan=283814	Specific	0.125(3/24)	268.95	34.2741	294.41	0	0.12121212121212122(8/66)	./2024-03-01_OAMP56-DI_IO25_3Th-defaultcs2_Ast4m...DIA_EnrichedPlasma_NCE27_Gradient40_01_185.raw/2024-03-01_OAMP56-DI_IO25_3Th-defaultcs2_Ast4m...DIA_EnrichedPlasma_NCE27_Gradient40_01_185.raw.xlsx	74	7614	Ast4m...DIA_EnrichedPlasma_NCE27_Gradient40_01_185.raw.xlsx	0.125(3/24)	K.TVLTPATNHMGN[+1378.476]VTFTIPANREFK.S
514504:5	0.7	1651974	5256.2907	214.35	EnrichedPlasma	NCE27	0(0/2)	1	2.18	HexNAc(3)Hex(5)NeuAc(1)	50	&gt;cv|NX_P04217-1-H52R|A1BG_HUMAN Alpha-1B-glycoprotein OS=Homo sapiens OX=9606 GN=A1BG IF=1 CO=5.10E+10 pg/l CS=ms VA=H52R VF=0.904123	Ast4m...EnrichedPlasma_NCE27_Gradient40	4	C[+57], N[+1711]	D:\Projects\Astral\00_worddoc_and_powerpoints\BioRxiv\naturecoms\SupplementalFile_S11\SupplementalFile_S11\DemoData\smallMGF_annotatorTest.mgf	2024-03-01_oamp56-di_io25_3th-defaultcs2_ast4ms_dia_enrichedplasma_nce27_gradient40_01_185.ScanId;v=1;d1=283823.283823.	G41793DV	5256.287	0.71875(23/32)	1672	FQSPAGTEALFELHN[GNO:G41793DV]ISVADSANYSC[+57.021]VYVDLK	0.25(8/32)	0.34375(11/32)	283823	1052.064	0.020512820512820513(4/195)	450134	40	0.40625(13/32)	22	5	controllerType=0 controllerNumber=1 scan=283823	Specific	0.21875(7/32)	4.84	34.2751	214.35	0	0.19047619047619047(20/105)	./2024-03-01_OAMP56-DI_IO25_3Th-defaultcs2_Ast4m...DIA_EnrichedPlasma_NCE27_Gradient40_01_185.raw/2024-03-01_OAMP56-DI_IO25_3Th-defaultcs2_Ast4m...DIA_EnrichedPlasma_NCE27_Gradient40_01_185.raw.xlsx	349	10652	Ast4m...DIA_EnrichedPlasma_NCE27_Gradient40_01_185.raw.xlsx	0.1875(6/32)	R.FQSPAGTEALFELHN[+1710.598]ISVADSANYSC[+57.021]VYVDLK.P
514506:5	0.6	508100	5256.2907	257.29	EnrichedPlasma	NCE27	0(0/2)	1	3.65	HexNAc(4)Hex(5)NeuAc(1)	1	&gt;ca|NX_P02787-1-CAN|TRFE_HUMAN Serotransferrin OS=Homo sapiens OX=9606 GN=TF IF=1 CO=9.80E+10 pg/l CS=ms	Ast4m...EnrichedPlasma_NCE27_Gradient40	4	C[+57]*2, N[+1914]	D:\Projects\Astral\00_worddoc_and_powerpoints\BioRxiv\naturecoms\SupplementalFile_S11\SupplementalFile_S11\DemoData\smallMGF_annotatorTest.mgf	2024-03-01_oamp56-di_io25_3th-defaultcs2_ast4ms_dia_enrichedplasma_nce27_gradient40_01_185.ScanId;v=1;d1=283824.283824.	G43728NL	5256.2877	0.35714285714285715(10/28)	170	ILRQQQHLFGSN[GNO:G43728NL]VTDC[+57.021]SGNFC[+57.021]LFRSETK	0.03571428571428571(1/28)	0(0/28)	283824	1052.064	0.0044444444444444444(1/225)	124302	40	0.21428571428571427(6/28)	310	5	controllerType=0 controllerNumber=1 scan=283824	Specific	0.10714285714285714(3/28)	257.29	34.2752	274.57	0	0.14414414414414414(16/111)	./2024-03-01_OAMP56-DI_IO25_3Th-defaultcs2_Ast4m...DIA_EnrichedPlasma_NCE27_Gradient40_01_185.raw/2024-03-01_OAMP56-DI_IO25_3Th-defaultcs2_Ast4m...DIA_EnrichedPlasma_NCE27_Gradient40_01_185.raw.xlsx	619	2601	Ast4m...DIA_EnrichedPlasma_NCE27_Gradient40_01_185.raw.xlsx	0.10714285714285714(3/28)	K.ILRQQQHLFGSN[+1913.677]VTDC[+57.021]SGNFC[+57.021]LFRSETK.D
[truncated: 3,984 more rows]
