# Supplementary material for: In-depth plasma N-glycoproteome profiling using narrow-window data-independent acquisition on the Orbitrap Astral mass spectrometer
Source: Nat Commun. 2025 Mar 13;16:2497. doi: 10.1038/s41467-025-57916-1 (PMC11906852; doi:10.1038/s41467-025-57916-1)
Supplement: Supplementary file 7 — Supplementary Software 1 [file 41467_2025_57916_MOESM7_ESM.zip › Supplementary Software/README.txt]

----INSTALLATION AND REQUIREMENTS----
Download and install Rust (https://www.rust-lang.org/tools/install)
	*tested on Rust version 1.78.0 (9b00956e5 2024-04-29)


		[dependencies]
		itertools = "0.13"
		serde_json = "1.0"
		serde = { version = "1.0", features = ["derive"] }
		tauri = { version = "1.6", features = ["shell-open", "dialog-open"] }
		rustyms = { version = "0.8.3", default-features = false, features = [
		    "identification",
		    "align",
		    "isotopes",
		    "rayon",
		] }
		ordered-float = { version = "4.2", features = ["serde"] }
		clap = { version = "4.5", features = ["derive", "cargo"] }
		rayon = "*"

		[patch.crates-io]
		rustyms = { git = "https://github.com/snijderlab/rustyms", branch = "main" }
		# rustyms = { path = "../rustyms/rustyms" }


----HOW TO USE----
input is a csv with at least the following columns:
"mgf_path" - path to mgf file 
"scan_number" - scan number of psm
"sequence" - sequence with ProForma modifications (see: https://github.com/snijderlab/rustyms)

run script via commandline or terminal
run by:
cargo run --release -- --in-path x --out-path y
where x is the input file csv and y is the output file name. 


----DEMO DATA----
The DemoData folder contains the following:
annotator_input.csv
smallMGF_annotatorTest.mgf
annotator_output.csv

To run the demo, open the "annotator_input.csv", and change all cells in the "mgf_path" column to the correct file path of "smallMGF_annotatorTest.mgf"
open commandlin or terminal and navigate to the ".\src" folder
type:
	cargo run --release -- --in-path ".\SupplementalFile_S11\DemoData\annotator_input.csv" --	out-path ".\SupplementalFile_S11\DemoData\annotator_output2.csv"
!replace the "." with the correct directory!

expected run time: 5 minutes*.
	*first time will take longer

the annotator_output2.csv will be written and should contain the same information as the annotator_output.csv, column order will be scrambled. 
