# Supplementary material for: In-depth plasma N-glycoproteome profiling using narrow-window data-independent acquisition on the Orbitrap Astral mass spectrometer
Source: Nat Commun. 2025 Mar 13;16:2497. doi: 10.1038/s41467-025-57916-1 (PMC11906852; doi:10.1038/s41467-025-57916-1)
Supplement: Supplementary file 7 — Supplementary Software 1 [file 41467_2025_57916_MOESM7_ESM.zip › Supplementary Software/src/main.rs]

use std::{fs::File, io::BufWriter};

use clap::Parser;
use itertools::Itertools;
use rayon::prelude::*;
use rustyms::{
    spectrum::{Score, Scores},
    system::{e, usize::Charge},
    *,
};
use std::collections::HashMap;

#[derive(Parser)]
struct Cli {
    #[arg(short, long)]
    in_path: String,
    #[arg(short, long)]
    out_path: String,
}

fn main() {
    //cargo run --release -- --in-path .\CIDcurves_file_to_match.csv --out-path out.csv
    //let model = Model::none().b(Location::All, Vec::new()).y(Location::All, Vec::new()).glycan(Some(Vec::new()));
    let model = Model::ethcd();
    let args = Cli::parse();
    let files = rustyms::csv::parse_csv(args.in_path, b',', None)
        .unwrap()
        .filter_map(|a| a.ok())
        .into_group_map_by(|l| l.index_column("mgf_path").unwrap().0.to_string());
    let out_file = BufWriter::new(File::create(args.out_path).unwrap());
    let mut out_data = Vec::new();

    for (file_name, lines) in files {
        let file = rustyms::rawfile::mgf::open(&file_name).unwrap();

        let rows = lines
            .par_iter()
            .filter_map(|line| {
                let scan_number = line
                    .index_column("scan_number")
                    .unwrap()
                    .0
                    .parse::<usize>()
                    .unwrap();
                let z = line.index_column("z").unwrap().0.parse::<usize>().unwrap();
                let peptide =
                    CompoundPeptidoform::pro_forma(line.index_column("sequence").unwrap().0, None)
                        .unwrap();
                if let Some(spectrum) = file.iter().find(|s| s.raw_scan_number == Some(scan_number))
                {
                    let fragments =
                        peptide.generate_theoretical_fragments(Charge::new::<e>(z), &model);
                    let annotated =
                        spectrum.annotate(peptide, &fragments, &model, MassMode::Monoisotopic);
                    let scores: &Scores = &annotated.scores(&fragments).1[0][0];

                    let mut row: HashMap<_, _> = line.into();
                    row.insert("ion_combined".to_string(), match scores.score {
                        Score::Position {  positions, .. } => format!("{}({}/{})", positions.fraction(), positions.found, positions.total),
                        Score::UniqueFormulas { unique_formulas, .. } => format!("{}({}/{})", unique_formulas.fraction(), unique_formulas.found, unique_formulas.total)
                    });

                    for (ion, score) in &scores.ions {
                        let recovered = match score {
                            Score::Position { positions, .. } => positions,
                            Score::UniqueFormulas {
                                unique_formulas, ..
                            } => unique_formulas,
                        };
                        row.insert(
                            format!("ion_{ion}"),
                            format!("{}({}/{})", recovered.fraction(), recovered.found, recovered.total),
                        );
                    }
                    Some(row)
                } else {
                    eprintln!("Could not find scan number {scan_number} for file {file_name}");
                    None
                }
            })
            .collect::<Vec<_>>();
        out_data.extend_from_slice(&rows);
    }

    rustyms::csv::write_csv(out_file, out_data).unwrap();
}
