# Supplementary material for: In-depth plasma N-glycoproteome profiling using narrow-window data-independent acquisition on the Orbitrap Astral mass spectrometer
Source: Nat Commun. 2025 Mar 13;16:2497. doi: 10.1038/s41467-025-57916-1 (PMC11906852; doi:10.1038/s41467-025-57916-1)
Supplement: Supplementary file 9 — Source Data [file 41467_2025_57916_MOESM9_ESM.xlsx]

## Sheet: Figure 2A
Figure 2A: number of unique glycosylated (variable = "unique_glyco_PSMs") and not glycosylated (variable = "unique_non_glyco_PSMs") PSMs per injection replicate.
replicate	condition	variable	sample	method	unqiue PSMs
1	EnrichedPlasma_standard DIA method	unique_glyco_PSMs	EnrichedPlasma	standard DIA method	569
2	EnrichedPlasma_standard DIA method	unique_glyco_PSMs	EnrichedPlasma	standard DIA method	555
3	EnrichedPlasma_standard DIA method	unique_glyco_PSMs	EnrichedPlasma	standard DIA method	557
4	EnrichedPlasma_standard DIA method	unique_glyco_PSMs	EnrichedPlasma	standard DIA method	541
1	NormalPlasma_standard DIA method	unique_glyco_PSMs	NormalPlasma	standard DIA method	250
2	NormalPlasma_standard DIA method	unique_glyco_PSMs	NormalPlasma	standard DIA method	254
3	NormalPlasma_standard DIA method	unique_glyco_PSMs	NormalPlasma	standard DIA method	254
4	NormalPlasma_standard DIA method	unique_glyco_PSMs	NormalPlasma	standard DIA method	245
1	EnrichedPlasma_Glyco DIA - NCE25	unique_glyco_PSMs	EnrichedPlasma	Glyco DIA - NCE25	1608
2	EnrichedPlasma_Glyco DIA - NCE25	unique_glyco_PSMs	EnrichedPlasma	Glyco DIA - NCE25	1576
3	EnrichedPlasma_Glyco DIA - NCE25	unique_glyco_PSMs	EnrichedPlasma	Glyco DIA - NCE25	1489
4	EnrichedPlasma_Glyco DIA - NCE25	unique_glyco_PSMs	EnrichedPlasma	Glyco DIA - NCE25	1632
1	EnrichedPlasma_Glyco DIA - NCE27	unique_glyco_PSMs	EnrichedPlasma	Glyco DIA - NCE27	1940
2	EnrichedPlasma_Glyco DIA - NCE27	unique_glyco_PSMs	EnrichedPlasma	Glyco DIA - NCE27	2205
3	EnrichedPlasma_Glyco DIA - NCE27	unique_glyco_PSMs	EnrichedPlasma	Glyco DIA - NCE27	2036
4	EnrichedPlasma_Glyco DIA - NCE27	unique_glyco_PSMs	EnrichedPlasma	Glyco DIA - NCE27	2206
1	EnrichedPlasma_Glyco DIA - NCE30	unique_glyco_PSMs	EnrichedPlasma	Glyco DIA - NCE30	3009
2	EnrichedPlasma_Glyco DIA - NCE30	unique_glyco_PSMs	EnrichedPlasma	Glyco DIA - NCE30	3053
3	EnrichedPlasma_Glyco DIA - NCE30	unique_glyco_PSMs	EnrichedPlasma	Glyco DIA - NCE30	2791
4	EnrichedPlasma_Glyco DIA - NCE30	unique_glyco_PSMs	EnrichedPlasma	Glyco DIA - NCE30	3032
1	EnrichedPlasma_Glyco DIA - NCE35	unique_glyco_PSMs	EnrichedPlasma	Glyco DIA - NCE35	3860
3	EnrichedPlasma_Glyco DIA - NCE35	unique_glyco_PSMs	EnrichedPlasma	Glyco DIA - NCE35	3655
4	EnrichedPlasma_Glyco DIA - NCE35	unique_glyco_PSMs	EnrichedPlasma	Glyco DIA - NCE35	3782
2	EnrichedPlasma_Glyco DIA - NCE35	unique_glyco_PSMs	EnrichedPlasma	Glyco DIA - NCE35	3225
1	NormalPlasma_Glyco DIA - NCE25	unique_glyco_PSMs	NormalPlasma	Glyco DIA - NCE25	228
2	NormalPlasma_Glyco DIA - NCE25	unique_glyco_PSMs	NormalPlasma	Glyco DIA - NCE25	215
3	NormalPlasma_Glyco DIA - NCE25	unique_glyco_PSMs	NormalPlasma	Glyco DIA - NCE25	195
4	NormalPlasma_Glyco DIA - NCE25	unique_glyco_PSMs	NormalPlasma	Glyco DIA - NCE25	235
1	NormalPlasma_Glyco DIA - NCE27	unique_glyco_PSMs	NormalPlasma	Glyco DIA - NCE27	278
2	NormalPlasma_Glyco DIA - NCE27	unique_glyco_PSMs	NormalPlasma	Glyco DIA - NCE27	282
3	NormalPlasma_Glyco DIA - NCE27	unique_glyco_PSMs	NormalPlasma	Glyco DIA - NCE27	268
4	NormalPlasma_Glyco DIA - NCE27	unique_glyco_PSMs	NormalPlasma	Glyco DIA - NCE27	272
1	NormalPlasma_Glyco DIA - NCE30	unique_glyco_PSMs	NormalPlasma	Glyco DIA - NCE30	372
2	NormalPlasma_Glyco DIA - NCE30	unique_glyco_PSMs	NormalPlasma	Glyco DIA - NCE30	396
3	NormalPlasma_Glyco DIA - NCE30	unique_glyco_PSMs	NormalPlasma	Glyco DIA - NCE30	359
4	NormalPlasma_Glyco DIA - NCE30	unique_glyco_PSMs	NormalPlasma	Glyco DIA - NCE30	380
1	NormalPlasma_Glyco DIA - NCE35	unique_glyco_PSMs	NormalPlasma	Glyco DIA - NCE35	448
2	NormalPlasma_Glyco DIA - NCE35	unique_glyco_PSMs	NormalPlasma	Glyco DIA - NCE35	369
3	NormalPlasma_Glyco DIA - NCE35	unique_glyco_PSMs	NormalPlasma	Glyco DIA - NCE35	409
4	NormalPlasma_Glyco DIA - NCE35	unique_glyco_PSMs	NormalPlasma	Glyco DIA - NCE35	397
1	EnrichedPlasma_standard DIA method	unique_non_glyco_PSMs	EnrichedPlasma	standard DIA method	3472
2	EnrichedPlasma_standard DIA method	unique_non_glyco_PSMs	EnrichedPlasma	standard DIA method	3457
3	EnrichedPlasma_standard DIA method	unique_non_glyco_PSMs	EnrichedPlasma	standard DIA method	3400
4	EnrichedPlasma_standard DIA method	unique_non_glyco_PSMs	EnrichedPlasma	standard DIA method	3386
1	NormalPlasma_standard DIA method	unique_non_glyco_PSMs	NormalPlasma	standard DIA method	2032
2	NormalPlasma_standard DIA method	unique_non_glyco_PSMs	NormalPlasma	standard DIA method	2045
3	NormalPlasma_standard DIA method	unique_non_glyco_PSMs	NormalPlasma	standard DIA method	2004
4	NormalPlasma_standard DIA method	unique_non_glyco_PSMs	NormalPlasma	standard DIA method	2013
1	EnrichedPlasma_Glyco DIA - NCE25	unique_non_glyco_PSMs	EnrichedPlasma	Glyco DIA - NCE25	408
2	EnrichedPlasma_Glyco DIA - NCE25	unique_non_glyco_PSMs	EnrichedPlasma	Glyco DIA - NCE25	389
3	EnrichedPlasma_Glyco DIA - NCE25	unique_non_glyco_PSMs	EnrichedPlasma	Glyco DIA - NCE25	372
4	EnrichedPlasma_Glyco DIA - NCE25	unique_non_glyco_PSMs	EnrichedPlasma	Glyco DIA - NCE25	419
1	EnrichedPlasma_Glyco DIA - NCE27	unique_non_glyco_PSMs	EnrichedPlasma	Glyco DIA - NCE27	388
2	EnrichedPlasma_Glyco DIA - NCE27	unique_non_glyco_PSMs	EnrichedPlasma	Glyco DIA - NCE27	462
3	EnrichedPlasma_Glyco DIA - NCE27	unique_non_glyco_PSMs	EnrichedPlasma	Glyco DIA - NCE27	412
4	EnrichedPlasma_Glyco DIA - NCE27	unique_non_glyco_PSMs	EnrichedPlasma	Glyco DIA - NCE27	456
1	EnrichedPlasma_Glyco DIA - NCE30	unique_non_glyco_PSMs	EnrichedPlasma	Glyco DIA - NCE30	503
2	EnrichedPlasma_Glyco DIA - NCE30	unique_non_glyco_PSMs	EnrichedPlasma	Glyco DIA - NCE30	509
3	EnrichedPlasma_Glyco DIA - NCE30	unique_non_glyco_PSMs	EnrichedPlasma	Glyco DIA - NCE30	475
4	EnrichedPlasma_Glyco DIA - NCE30	unique_non_glyco_PSMs	EnrichedPlasma	Glyco DIA - NCE30	508
1	EnrichedPlasma_Glyco DIA - NCE35	unique_non_glyco_PSMs	EnrichedPlasma	Glyco DIA - NCE35	522
3	EnrichedPlasma_Glyco DIA - NCE35	unique_non_glyco_PSMs	EnrichedPlasma	Glyco DIA - NCE35	492
4	EnrichedPlasma_Glyco DIA - NCE35	unique_non_glyco_PSMs	EnrichedPlasma	Glyco DIA - NCE35	490
2	EnrichedPlasma_Glyco DIA - NCE35	unique_non_glyco_PSMs	EnrichedPlasma	Glyco DIA - NCE35	544
1	NormalPlasma_Glyco DIA - NCE25	unique_non_glyco_PSMs	NormalPlasma	Glyco DIA - NCE25	402
2	NormalPlasma_Glyco DIA - NCE25	unique_non_glyco_PSMs	NormalPlasma	Glyco DIA - NCE25	414
3	NormalPlasma_Glyco DIA - NCE25	unique_non_glyco_PSMs	NormalPlasma	Glyco DIA - NCE25	377
4	NormalPlasma_Glyco DIA - NCE25	unique_non_glyco_PSMs	NormalPlasma	Glyco DIA - NCE25	397
1	NormalPlasma_Glyco DIA - NCE27	unique_non_glyco_PSMs	NormalPlasma	Glyco DIA - NCE27	457
2	NormalPlasma_Glyco DIA - NCE27	unique_non_glyco_PSMs	NormalPlasma	Glyco DIA - NCE27	461
3	NormalPlasma_Glyco DIA - NCE27	unique_non_glyco_PSMs	NormalPlasma	Glyco DIA - NCE27	435
4	NormalPlasma_Glyco DIA - NCE27	unique_non_glyco_PSMs	NormalPlasma	Glyco DIA - NCE27	443
1	NormalPlasma_Glyco DIA - NCE30	unique_non_glyco_PSMs	NormalPlasma	Glyco DIA - NCE30	518
2	NormalPlasma_Glyco DIA - NCE30	unique_non_glyco_PSMs	NormalPlasma	Glyco DIA - NCE30	542
3	NormalPlasma_Glyco DIA - NCE30	unique_non_glyco_PSMs	NormalPlasma	Glyco DIA - NCE30	514
4	NormalPlasma_Glyco DIA - NCE30	unique_non_glyco_PSMs	NormalPlasma	Glyco DIA - NCE30	538
1	NormalPlasma_Glyco DIA - NCE35	unique_non_glyco_PSMs	NormalPlasma	Glyco DIA - NCE35	545
2	NormalPlasma_Glyco DIA - NCE35	unique_non_glyco_PSMs	NormalPlasma	Glyco DIA - NCE35	481
3	NormalPlasma_Glyco DIA - NCE35	unique_non_glyco_PSMs	NormalPlasma	Glyco DIA - NCE35	508
4	NormalPlasma_Glyco DIA - NCE35	unique_non_glyco_PSMs	NormalPlasma	Glyco DIA - NCE35	514
Figure 2A: means and 95% confidence intervals of the above data, with n = number of injection replicates.
method	sample	variable	n	Mean	Conf.level	Percentile.lower	Percentile.upper
standard DIA method	EnrichedPlasma	unique_glyco_PSMs	4	556	0.95	545	566
standard DIA method	EnrichedPlasma	unique_non_glyco_PSMs	4	3430	0.95	3390	3460
standard DIA method	NormalPlasma	unique_glyco_PSMs	4	251	0.95	247	254
standard DIA method	NormalPlasma	unique_non_glyco_PSMs	4	2020	0.95	2010	2040
Glyco DIA - NCE25	EnrichedPlasma	unique_glyco_PSMs	4	1580	0.95	1520	1620
Glyco DIA - NCE25	EnrichedPlasma	unique_non_glyco_PSMs	4	397	0.95	380	414
Glyco DIA - NCE25	NormalPlasma	unique_glyco_PSMs	4	218	0.95	203	232
Glyco DIA - NCE25	NormalPlasma	unique_non_glyco_PSMs	4	398	0.95	383	410
Glyco DIA - NCE27	EnrichedPlasma	unique_glyco_PSMs	4	2100	0.95	1990	2210
Glyco DIA - NCE27	EnrichedPlasma	unique_non_glyco_PSMs	4	430	0.95	400	459
Glyco DIA - NCE27	NormalPlasma	unique_glyco_PSMs	4	275	0.95	270	280
Glyco DIA - NCE27	NormalPlasma	unique_non_glyco_PSMs	4	449	0.95	439	459
Glyco DIA - NCE30	EnrichedPlasma	unique_glyco_PSMs	4	2970	0.95	2850	3040
Glyco DIA - NCE30	EnrichedPlasma	unique_non_glyco_PSMs	4	499	0.95	483	508
Glyco DIA - NCE30	NormalPlasma	unique_glyco_PSMs	4	377	0.95	364	390
Glyco DIA - NCE30	NormalPlasma	unique_non_glyco_PSMs	4	528	0.95	516	540
Glyco DIA - NCE35	EnrichedPlasma	unique_glyco_PSMs	4	3630	0.95	3360	3820
Glyco DIA - NCE35	EnrichedPlasma	unique_non_glyco_PSMs	4	512	0.95	491	533
Glyco DIA - NCE35	NormalPlasma	unique_glyco_PSMs	4	406	0.95	379	438
Glyco DIA - NCE35	NormalPlasma	unique_non_glyco_PSMs	4	512	0.95	489	536

## Sheet: Figure 2B
Figure 2B: number of glycoproteins detected per injection replicate in each method.
filename	method	sample	glycoproteins
Ast3ms_DIA_EnrichedPlasma_NCE27_Gradient40_01_204.raw(1).xlsx	standard DIA method	EnrichedPlasma	55
Ast3ms_DIA_EnrichedPlasma_NCE27_Gradient40_02_205.raw(1).xlsx	standard DIA method	EnrichedPlasma	53
Ast3ms_DIA_EnrichedPlasma_NCE27_Gradient40_03_206.raw(1).xlsx	standard DIA method	EnrichedPlasma	54
Ast3ms_DIA_EnrichedPlasma_NCE27_Gradient40_04_207.raw(1).xlsx	standard DIA method	EnrichedPlasma	52
Ast3ms_DIA_NormalPlasma_NCE27_Gradient40_01_210.raw(1).xlsx	standard DIA method	NormalPlasma	35
Ast3ms_DIA_NormalPlasma_NCE27_Gradient40_02_211.raw(1).xlsx	standard DIA method	NormalPlasma	39
Ast3ms_DIA_NormalPlasma_NCE27_Gradient40_03_212.raw(1).xlsx	standard DIA method	NormalPlasma	37
Ast3ms_DIA_NormalPlasma_NCE27_Gradient40_04_213.raw(1).xlsx	standard DIA method	NormalPlasma	36
Ast4m...DIA_EnrichedPlasma_NCE25_Gradient40_01_181.raw.xlsx	Glyco DIA - NCE25	EnrichedPlasma	86
Ast4m...DIA_EnrichedPlasma_NCE25_Gradient40_02_182.raw.xlsx	Glyco DIA - NCE25	EnrichedPlasma	84
Ast4m...DIA_EnrichedPlasma_NCE25_Gradient40_03_183.raw.xlsx	Glyco DIA - NCE25	EnrichedPlasma	84
Ast4m...DIA_EnrichedPlasma_NCE25_Gradient40_04_184.raw.xlsx	Glyco DIA - NCE25	EnrichedPlasma	89
Ast4m...DIA_EnrichedPlasma_NCE27_Gradient40_01_185.raw.xlsx	Glyco DIA - NCE27	EnrichedPlasma	105
Ast4m...DIA_EnrichedPlasma_NCE27_Gradient40_02_186.raw.xlsx	Glyco DIA - NCE27	EnrichedPlasma	105
Ast4m...DIA_EnrichedPlasma_NCE27_Gradient40_03_187.raw.xlsx	Glyco DIA - NCE27	EnrichedPlasma	101
Ast4m...DIA_EnrichedPlasma_NCE27_Gradient40_04_188.raw.xlsx	Glyco DIA - NCE27	EnrichedPlasma	111
Ast4m...DIA_EnrichedPlasma_NCE30_Gradient40_01_189.raw.xlsx	Glyco DIA - NCE30	EnrichedPlasma	127
Ast4m...DIA_EnrichedPlasma_NCE30_Gradient40_02_190.raw.xlsx	Glyco DIA - NCE30	EnrichedPlasma	127
Ast4m...DIA_EnrichedPlasma_NCE30_Gradient40_03_191.raw.xlsx	Glyco DIA - NCE30	EnrichedPlasma	124
Ast4m...DIA_EnrichedPlasma_NCE30_Gradient40_04_192.raw.xlsx	Glyco DIA - NCE30	EnrichedPlasma	120
Ast4m...DIA_EnrichedPlasma_NCE35_Gradient40_01_193.raw.xlsx	Glyco DIA - NCE35	EnrichedPlasma	126
Ast4m...DIA_EnrichedPlasma_NCE35_Gradient40_03_195.raw.xlsx	Glyco DIA - NCE35	EnrichedPlasma	126
Ast4m...DIA_EnrichedPlasma_NCE35_Gradient40_04_196.raw.xlsx	Glyco DIA - NCE35	EnrichedPlasma	126
Ast4ms_DIA_EnrichedPlasma_NCE35_Gradient40_02_194_208.raw(1).xlsx	Glyco DIA - NCE35	EnrichedPlasma	120
Ast4ms_DIA_NormalPlasma_NCE25_Gradient40_01_181.raw.xlsx	Glyco DIA - NCE25	NormalPlasma	33
Ast4ms_DIA_NormalPlasma_NCE25_Gradient40_02_182.raw.xlsx	Glyco DIA - NCE25	NormalPlasma	30
Ast4ms_DIA_NormalPlasma_NCE25_Gradient40_03_183.raw.xlsx	Glyco DIA - NCE25	NormalPlasma	26
Ast4ms_DIA_NormalPlasma_NCE25_Gradient40_04_184.raw.xlsx	Glyco DIA - NCE25	NormalPlasma	30
Ast4ms_DIA_NormalPlasma_NCE27_Gradient40_01_185.raw.xlsx	Glyco DIA - NCE27	NormalPlasma	34
Ast4ms_DIA_NormalPlasma_NCE27_Gradient40_02_186.raw.xlsx	Glyco DIA - NCE27	NormalPlasma	34
Ast4ms_DIA_NormalPlasma_NCE27_Gradient40_03_187.raw.xlsx	Glyco DIA - NCE27	NormalPlasma	36
Ast4ms_DIA_NormalPlasma_NCE27_Gradient40_04_188.raw.xlsx	Glyco DIA - NCE27	NormalPlasma	35
Ast4ms_DIA_NormalPlasma_NCE30_Gradient40_01_189.raw.xlsx	Glyco DIA - NCE30	NormalPlasma	37
Ast4ms_DIA_NormalPlasma_NCE30_Gradient40_02_190.raw.xlsx	Glyco DIA - NCE30	NormalPlasma	40
Ast4ms_DIA_NormalPlasma_NCE30_Gradient40_03_191.raw.xlsx	Glyco DIA - NCE30	NormalPlasma	42
Ast4ms_DIA_NormalPlasma_NCE30_Gradient40_04_192.raw.xlsx	Glyco DIA - NCE30	NormalPlasma	43
Ast4ms_DIA_NormalPlasma_NCE35_Gradient40_01_193.raw.xlsx	Glyco DIA - NCE35	NormalPlasma	38
Ast4ms_DIA_NormalPlasma_NCE35_Gradient40_02_194.raw.xlsx	Glyco DIA - NCE35	NormalPlasma	39
Ast4ms_DIA_NormalPlasma_NCE35_Gradient40_03_195.raw.xlsx	Glyco DIA - NCE35	NormalPlasma	38
Ast4ms_DIA_NormalPlasma_NCE35_Gradient40_04_196.raw.xlsx	Glyco DIA - NCE35	NormalPlasma	39
Figure 2B: mean proteins per method and sample and 95% confidence intervals, with n = number of injection replicates.
method	sample	n	Mean	Conf.level	Percentile.lower	Percentile.upper
standard DIA method	EnrichedPlasma	4	53.5	0.95	52.5	54.5
standard DIA method	NormalPlasma	4	36.8	0.95	35.5	38.2
Glyco DIA - NCE25	EnrichedPlasma	4	85.8	0.95	84	87.8
Glyco DIA - NCE25	NormalPlasma	4	29.8	0.95	27	32.2
Glyco DIA - NCE27	EnrichedPlasma	4	106	0.95	102	110
Glyco DIA - NCE27	NormalPlasma	4	34.8	0.95	34	35.5
Glyco DIA - NCE30	EnrichedPlasma	4	124	0.95	122	127
Glyco DIA - NCE30	NormalPlasma	4	40.5	0.95	38.2	42.5
Glyco DIA - NCE35	EnrichedPlasma	4	124	0.95	122	126
Glyco DIA - NCE35	NormalPlasma	4	38.5	0.95	38	39

## Sheet: Figure 2C
Figure 2C: number of glycosites with at least 2 glycoPSMs in each injection replicate
filename	sample	method	glycosites
Ast3ms_DIA_EnrichedPlasma_NCE27_Gradient40_01_204.raw(1).xlsx	EnrichedPlasma	standard DIA method	101
Ast3ms_DIA_EnrichedPlasma_NCE27_Gradient40_02_205.raw(1).xlsx	EnrichedPlasma	standard DIA method	94
Ast3ms_DIA_EnrichedPlasma_NCE27_Gradient40_03_206.raw(1).xlsx	EnrichedPlasma	standard DIA method	98
Ast3ms_DIA_EnrichedPlasma_NCE27_Gradient40_04_207.raw(1).xlsx	EnrichedPlasma	standard DIA method	94
Ast3ms_DIA_NormalPlasma_NCE27_Gradient40_01_210.raw(1).xlsx	NormalPlasma	standard DIA method	56
Ast3ms_DIA_NormalPlasma_NCE27_Gradient40_02_211.raw(1).xlsx	NormalPlasma	standard DIA method	60
Ast3ms_DIA_NormalPlasma_NCE27_Gradient40_03_212.raw(1).xlsx	NormalPlasma	standard DIA method	57
Ast3ms_DIA_NormalPlasma_NCE27_Gradient40_04_213.raw(1).xlsx	NormalPlasma	standard DIA method	59
Ast4m...DIA_EnrichedPlasma_NCE25_Gradient40_01_181.raw.xlsx	EnrichedPlasma	Glyco DIA - NCE25	173
Ast4m...DIA_EnrichedPlasma_NCE25_Gradient40_02_182.raw.xlsx	EnrichedPlasma	Glyco DIA - NCE25	168
Ast4m...DIA_EnrichedPlasma_NCE25_Gradient40_03_183.raw.xlsx	EnrichedPlasma	Glyco DIA - NCE25	169
Ast4m...DIA_EnrichedPlasma_NCE25_Gradient40_04_184.raw.xlsx	EnrichedPlasma	Glyco DIA - NCE25	183
Ast4m...DIA_EnrichedPlasma_NCE27_Gradient40_01_185.raw.xlsx	EnrichedPlasma	Glyco DIA - NCE27	200
Ast4m...DIA_EnrichedPlasma_NCE27_Gradient40_02_186.raw.xlsx	EnrichedPlasma	Glyco DIA - NCE27	215
Ast4m...DIA_EnrichedPlasma_NCE27_Gradient40_03_187.raw.xlsx	EnrichedPlasma	Glyco DIA - NCE27	205
Ast4m...DIA_EnrichedPlasma_NCE27_Gradient40_04_188.raw.xlsx	EnrichedPlasma	Glyco DIA - NCE27	221
Ast4m...DIA_EnrichedPlasma_NCE30_Gradient40_01_189.raw.xlsx	EnrichedPlasma	Glyco DIA - NCE30	277
Ast4m...DIA_EnrichedPlasma_NCE30_Gradient40_02_190.raw.xlsx	EnrichedPlasma	Glyco DIA - NCE30	272
Ast4m...DIA_EnrichedPlasma_NCE30_Gradient40_03_191.raw.xlsx	EnrichedPlasma	Glyco DIA - NCE30	254
Ast4m...DIA_EnrichedPlasma_NCE30_Gradient40_04_192.raw.xlsx	EnrichedPlasma	Glyco DIA - NCE30	273
Ast4m...DIA_EnrichedPlasma_NCE35_Gradient40_01_193.raw.xlsx	EnrichedPlasma	Glyco DIA - NCE35	297
Ast4m...DIA_EnrichedPlasma_NCE35_Gradient40_03_195.raw.xlsx	EnrichedPlasma	Glyco DIA - NCE35	296
Ast4m...DIA_EnrichedPlasma_NCE35_Gradient40_04_196.raw.xlsx	EnrichedPlasma	Glyco DIA - NCE35	293
Ast4ms_DIA_EnrichedPlasma_NCE35_Gradient40_02_194_208.raw(1).xlsx	EnrichedPlasma	Glyco DIA - NCE35	267
Ast4ms_DIA_NormalPlasma_NCE25_Gradient40_01_181.raw.xlsx	NormalPlasma	Glyco DIA - NCE25	41
Ast4ms_DIA_NormalPlasma_NCE25_Gradient40_02_182.raw.xlsx	NormalPlasma	Glyco DIA - NCE25	38
Ast4ms_DIA_NormalPlasma_NCE25_Gradient40_03_183.raw.xlsx	NormalPlasma	Glyco DIA - NCE25	33
Ast4ms_DIA_NormalPlasma_NCE25_Gradient40_04_184.raw.xlsx	NormalPlasma	Glyco DIA - NCE25	38
Ast4ms_DIA_NormalPlasma_NCE27_Gradient40_01_185.raw.xlsx	NormalPlasma	Glyco DIA - NCE27	45
Ast4ms_DIA_NormalPlasma_NCE27_Gradient40_02_186.raw.xlsx	NormalPlasma	Glyco DIA - NCE27	43
Ast4ms_DIA_NormalPlasma_NCE27_Gradient40_03_187.raw.xlsx	NormalPlasma	Glyco DIA - NCE27	46
Ast4ms_DIA_NormalPlasma_NCE27_Gradient40_04_188.raw.xlsx	NormalPlasma	Glyco DIA - NCE27	43
Ast4ms_DIA_NormalPlasma_NCE30_Gradient40_01_189.raw.xlsx	NormalPlasma	Glyco DIA - NCE30	52
Ast4ms_DIA_NormalPlasma_NCE30_Gradient40_02_190.raw.xlsx	NormalPlasma	Glyco DIA - NCE30	57
Ast4ms_DIA_NormalPlasma_NCE30_Gradient40_03_191.raw.xlsx	NormalPlasma	Glyco DIA - NCE30	64
Ast4ms_DIA_NormalPlasma_NCE30_Gradient40_04_192.raw.xlsx	NormalPlasma	Glyco DIA - NCE30	58
Ast4ms_DIA_NormalPlasma_NCE35_Gradient40_01_193.raw.xlsx	NormalPlasma	Glyco DIA - NCE35	61
Ast4ms_DIA_NormalPlasma_NCE35_Gradient40_02_194.raw.xlsx	NormalPlasma	Glyco DIA - NCE35	61
Ast4ms_DIA_NormalPlasma_NCE35_Gradient40_03_195.raw.xlsx	NormalPlasma	Glyco DIA - NCE35	60
Ast4ms_DIA_NormalPlasma_NCE35_Gradient40_04_196.raw.xlsx	NormalPlasma	Glyco DIA - NCE35	61
Figure 2C: mean glycosites identified per method and sample and 95% confidence intervals, with n = number of injection replicates.
method	sample	n	Mean	Conf.level	Percentile.lower	Percentile.upper
standard DIA method	EnrichedPlasma	4	96.8	0.95	94	99.5
standard DIA method	NormalPlasma	4	58	0.95	56.5	59.5
Glyco DIA - NCE25	EnrichedPlasma	4	173	0.95	168	180
Glyco DIA - NCE25	NormalPlasma	4	37.5	0.95	34.2	40.2
Glyco DIA - NCE27	EnrichedPlasma	4	210	0.95	202	218
Glyco DIA - NCE27	NormalPlasma	4	44.2	0.95	43	45.5
Glyco DIA - NCE30	EnrichedPlasma	4	269	0.95	259	276
Glyco DIA - NCE30	NormalPlasma	4	57.8	0.95	53.5	62.2
Glyco DIA - NCE35	EnrichedPlasma	4	288	0.95	274	296
Glyco DIA - NCE35	NormalPlasma	4	60.8	0.95	60.2	61

## Sheet: Figure 4A
Figure 4A: Gene and their reported blood concentration in the protein atlas, and whether they were found in the "Unnriched plasma - standard nDIA" samples (found) and wether they were found to be glycosylated (glycosylated).
rank	Gene	Blood_concentration___Conc__blood_MS__pg_L_	concentration	found	glycosylated	group
1	CP	440000000000	440	TRUE	TRUE	glycosylated
2	IGHG2	250000000000	250	TRUE	TRUE	glycosylated
3	GSN	240000000000	240	TRUE	FALSE	not glycosylated
4	IGHG1	230000000000	230	TRUE	TRUE	glycosylated
5	RBP4	210000000000	210	TRUE	FALSE	not glycosylated
6	C3	200000000000	200	TRUE	TRUE	glycosylated
7	HPX	190000000000	190	TRUE	TRUE	glycosylated
8	A2M	170000000000	170	TRUE	FALSE	not glycosylated
9	IGHG4	170000000000	170	TRUE	TRUE	glycosylated
10	FGA	140000000000	140	TRUE	FALSE	not glycosylated
11	SERPINA1	140000000000	140	TRUE	FALSE	not glycosylated
12	IGHA1	130000000000	130	TRUE	FALSE	not glycosylated
13	SERPINC1	120000000000	120	TRUE	TRUE	glycosylated
14	C4B	120000000000	120	FALSE	FALSE	not found
15	CFB	120000000000	120	TRUE	FALSE	not glycosylated
16	C4A	120000000000	120	TRUE	TRUE	glycosylated
17	APOA1	110000000000	110	TRUE	FALSE	not glycosylated
18	AHSG	110000000000	110	TRUE	TRUE	glycosylated
19	FGB	110000000000	110	TRUE	TRUE	glycosylated
20	IGHM	110000000000	110	TRUE	TRUE	glycosylated
21	CFH	100000000000	100	TRUE	TRUE	glycosylated
22	APOB	100000000000	100	TRUE	TRUE	glycosylated
23	PRSS1	100000000000	100	FALSE	FALSE	not found
24	HP	100000000000	100	TRUE	TRUE	glycosylated
25	TTR	99000000000	99	TRUE	FALSE	not glycosylated
26	TF	98000000000	98	TRUE	TRUE	glycosylated
27	SERPINA3	94000000000	94	TRUE	FALSE	not glycosylated
28	APOA2	92000000000	92	TRUE	FALSE	not glycosylated
29	APOD	90000000000	90	TRUE	FALSE	not glycosylated
30	PGLYRP2	87000000000	87	TRUE	FALSE	not glycosylated
31	APOA4	74000000000	74	TRUE	FALSE	not glycosylated
32	AZGP1	74000000000	74	TRUE	FALSE	not glycosylated
33	GC	73000000000	73	TRUE	FALSE	not glycosylated
34	FGG	73000000000	73	TRUE	TRUE	glycosylated
35	IGHA2	67000000000	67	TRUE	TRUE	glycosylated
36	AGT	65000000000	65	TRUE	TRUE	glycosylated
37	C9	64000000000	64	TRUE	FALSE	not glycosylated
38	SERPINF2	61000000000	61	TRUE	FALSE	not glycosylated
39	ORM1	61000000000	61	TRUE	TRUE	glycosylated
40	ITIH1	59000000000	59	TRUE	TRUE	glycosylated
41	ITIH4	58000000000	58	TRUE	FALSE	not glycosylated
42	HPR	55000000000	55	TRUE	FALSE	not glycosylated
43	IGLL5	53000000000	53	TRUE	FALSE	not glycosylated
44	A1BG	51000000000	51	TRUE	FALSE	not glycosylated
45	SERPIND1	50000000000	50	TRUE	TRUE	glycosylated
46	IGHV3-48	49000000000	49	FALSE	FALSE	not found
47	APOC2	49000000000	49	TRUE	FALSE	not glycosylated
48	C7	48000000000	48	TRUE	FALSE	not glycosylated
49	IGLL1	48000000000	48	TRUE	FALSE	not glycosylated
50	AMBP	47000000000	47	TRUE	FALSE	not glycosylated
51	KNG1	47000000000	47	TRUE	TRUE	glycosylated
52	FN1	47000000000	47	TRUE	FALSE	not glycosylated
53	APOC3	45000000000	45	TRUE	FALSE	not glycosylated
54	PLG	45000000000	45	TRUE	FALSE	not glycosylated
55	SERPINF1	44000000000	44	TRUE	FALSE	not glycosylated
56	LRG1	42000000000	42	TRUE	TRUE	glycosylated
57	IGHV3-23	42000000000	42	FALSE	FALSE	not found
58	APOH	41000000000	41	TRUE	TRUE	glycosylated
59	F2	41000000000	41	TRUE	TRUE	glycosylated
60	ORM2	41000000000	41	TRUE	FALSE	not glycosylated
61	C5	39000000000	39	TRUE	TRUE	glycosylated
62	APCS	39000000000	39	TRUE	FALSE	not glycosylated
63	IGHV3-7	39000000000	39	TRUE	FALSE	not glycosylated
64	SERPINA6	37000000000	37	TRUE	FALSE	not glycosylated
65	IGHV3-21	37000000000	37	FALSE	FALSE	not found
66	KRT1	35000000000	35	FALSE	FALSE	not found
67	C2	34000000000	34	TRUE	TRUE	glycosylated
68	VTN	33000000000	33	TRUE	TRUE	glycosylated
69	SAA4	33000000000	33	TRUE	FALSE	not glycosylated
70	IGHV3-13	33000000000	33	FALSE	FALSE	not found
71	ITIH2	32000000000	32	TRUE	FALSE	not glycosylated
72	CLU	29000000000	29	TRUE	TRUE	glycosylated
73	APOE	29000000000	29	TRUE	FALSE	not glycosylated
74	LUM	29000000000	29	FALSE	FALSE	not found
75	HRG	28000000000	28	TRUE	TRUE	glycosylated
76	C4BPA	28000000000	28	TRUE	FALSE	not glycosylated
77	SERPING1	28000000000	28	TRUE	FALSE	not glycosylated
78	ATRN	27000000000	27	TRUE	FALSE	not glycosylated
79	IGHV3-74	27000000000	27	TRUE	FALSE	not glycosylated
80	IGFALS	26000000000	26	FALSE	FALSE	not found
81	SERPINA7	25000000000	25	TRUE	TRUE	glycosylated
82	CLEC3B	25000000000	25	TRUE	FALSE	not glycosylated
83	CPN2	25000000000	25	TRUE	FALSE	not glycosylated
84	KRT9	24000000000	24	FALSE	FALSE	not found
85	FBLN1	21000000000	21	FALSE	FALSE	not found
86	IGHV3-15	20000000000	20	TRUE	FALSE	not glycosylated
87	IGKV3-20	20000000000	20	TRUE	FALSE	not glycosylated
88	IGHV3-35	19000000000	19	FALSE	FALSE	not found
89	KRT10	18000000000	18	FALSE	FALSE	not found
90	IGHV3-11	18000000000	18	FALSE	FALSE	not found
91	IGKV3-11	18000000000	18	FALSE	FALSE	not found
92	PON1	17000000000	17	TRUE	TRUE	glycosylated
93	PZP	15000000000	15	FALSE	FALSE	not found
94	APOC1	15000000000	15	TRUE	FALSE	not glycosylated
95	C1RL	15000000000	15	TRUE	FALSE	not glycosylated
96	SERPINA4	14000000000	14	FALSE	FALSE	not found
97	FCN3	14000000000	14	FALSE	FALSE	not found
98	C1S	14000000000	14	TRUE	FALSE	not glycosylated
99	HBA2	14000000000	14	FALSE	FALSE	not found
100	HBA1	14000000000	14	FALSE	FALSE	not found
101	CPN1	13000000000	13	TRUE	FALSE	not glycosylated
102	F10	13000000000	13	TRUE	FALSE	not glycosylated
103	F5	13000000000	13	FALSE	FALSE	not found
104	IGKV1-12	13000000000	13	FALSE	FALSE	not found
105	CFHR1	13000000000	13	TRUE	TRUE	glycosylated
106	CFI	12000000000	12	TRUE	TRUE	glycosylated
107	IGKV1-6	12000000000	12	FALSE	FALSE	not found
108	IGKV1D-12	12000000000	12	FALSE	FALSE	not found
109	SAA1	11000000000	11	FALSE	FALSE	not found
110	IGKV3D-20	11000000000	11	FALSE	FALSE	not found
111	CD14	10000000000	10	TRUE	FALSE	not glycosylated
112	IGKV1-16	10000000000	10	FALSE	FALSE	not found
113	HBB	10000000000	10	FALSE	FALSE	not found
114	KRT2	9700000000	9.7	FALSE	FALSE	not found
115	IGHV3-72	9600000000	9.6	TRUE	FALSE	not glycosylated
116	BCHE	9400000000	9.4	FALSE	FALSE	not found
117	HGFAC	9300000000	9.3	TRUE	FALSE	not glycosylated
118	C6	9200000000	9.2	TRUE	TRUE	glycosylated
119	APOL1	9200000000	9.2	TRUE	FALSE	not glycosylated
120	SAA2	9200000000	9.2	FALSE	FALSE	not found
121	SHBG	9100000000	9.1	TRUE	FALSE	not glycosylated
122	ITIH3	9100000000	9.1	TRUE	TRUE	glycosylated
123	IGKV1D-16	9000000000	9	FALSE	FALSE	not found
124	AFM	8700000000	8.7	TRUE	TRUE	glycosylated
125	ECM1	8700000000	8.7	FALSE	FALSE	not found
126	CPB2	8500000000	8.5	TRUE	FALSE	not glycosylated
127	IGKV4-1	8500000000	8.5	TRUE	FALSE	not glycosylated
128	IGHV3-30	8500000000	8.5	FALSE	FALSE	not found
129	IGKV1-17	8400000000	8.4	FALSE	FALSE	not found
130	IGKV1-5	8400000000	8.4	TRUE	FALSE	not glycosylated
131	IGKV1-27	8300000000	8.3	FALSE	FALSE	not found
132	F9	8200000000	8.2	TRUE	FALSE	not glycosylated
133	APOM	8200000000	8.2	TRUE	FALSE	not glycosylated
134	IGKV1-39	8000000000	8	FALSE	FALSE	not found
135	IGHV3-33	7500000000	7.5	TRUE	FALSE	not glycosylated
136	IGHV3-66	7200000000	7.2	FALSE	FALSE	not found
137	IGKV3-15	7200000000	7.2	TRUE	FALSE	not glycosylated
138	LGALS3BP	7100000000	7.1	TRUE	FALSE	not glycosylated
139	F12	7000000000	7	TRUE	TRUE	glycosylated
140	IGKV2-30	6800000000	6.8	TRUE	FALSE	not glycosylated
141	C8B	6700000000	6.7	TRUE	FALSE	not glycosylated
142	IGKV3D-11	6700000000	6.7	TRUE	FALSE	not glycosylated
143	IGKV1D-37	6700000000	6.7	FALSE	FALSE	not found
144	HBD	6600000000	6.6	FALSE	FALSE	not found
145	C8A	6400000000	6.4	TRUE	FALSE	not glycosylated
146	LCAT	6400000000	6.4	TRUE	FALSE	not glycosylated
147	CFP	6200000000	6.2	TRUE	FALSE	not glycosylated
148	GPX3	6200000000	6.2	TRUE	FALSE	not glycosylated
149	IGKV1-8	6100000000	6.1	FALSE	FALSE	not found
150	ACTB	5800000000	5.8	FALSE	FALSE	not found
151	CHL1	5800000000	5.8	FALSE	FALSE	not found
152	VWF	5600000000	5.6	TRUE	FALSE	not glycosylated
153	IGHV4-59	5500000000	5.5	FALSE	FALSE	not found
154	KLKB1	5300000000	5.3	TRUE	TRUE	glycosylated
155	PROC	5200000000	5.2	TRUE	FALSE	not glycosylated
156	CRP	5200000000	5.2	FALSE	FALSE	not found
157	PROS1	5000000000	5	TRUE	FALSE	not glycosylated
158	IGHV4-39	5000000000	5	FALSE	FALSE	not found
159	ACTG1	4900000000	4.9	FALSE	FALSE	not found
160	IGKV1D-33	4900000000	4.9	FALSE	FALSE	not found
161	CFHR2	4800000000	4.8	TRUE	FALSE	not glycosylated
162	IGKV3D-15	4800000000	4.8	FALSE	FALSE	not found
163	SERPINA10	4700000000	4.7	FALSE	FALSE	not found
164	F13B	4700000000	4.7	TRUE	FALSE	not glycosylated
165	SELL	4700000000	4.7	FALSE	FALSE	not found
166	IGLV3-21	4700000000	4.7	FALSE	FALSE	not found
167	IGHV1-18	4700000000	4.7	TRUE	FALSE	not glycosylated
168	CA1	4600000000	4.6	FALSE	FALSE	not found
169	KRT6A	4500000000	4.5	FALSE	FALSE	not found
170	IGKV1-9	4500000000	4.5	FALSE	FALSE	not found
171	F11	4400000000	4.4	TRUE	FALSE	not glycosylated
172	HABP2	4400000000	4.4	TRUE	FALSE	not glycosylated
173	CFD	4400000000	4.4	TRUE	FALSE	not glycosylated
174	IGHV4-61	4400000000	4.4	TRUE	FALSE	not glycosylated
175	CD5L	4300000000	4.3	TRUE	FALSE	not glycosylated
176	PRG4	4300000000	4.3	FALSE	FALSE	not found
177	IGLV3-1	4300000000	4.3	FALSE	FALSE	not found
178	IGHV4-34	4300000000	4.3	TRUE	FALSE	not glycosylated
179	IGHV3-53	4300000000	4.3	FALSE	FALSE	not found
180	IGHV3-64	4300000000	4.3	FALSE	FALSE	not found
181	IGLV1-44	4000000000	4	FALSE	FALSE	not found
182	IGHV1-2	4000000000	4	FALSE	FALSE	not found
183	IGHV3-43	4000000000	4	FALSE	FALSE	not found
184	IGHV4-4	3800000000	3.8	FALSE	FALSE	not found
185	IGKV3D-7	3700000000	3.7	FALSE	FALSE	not found
186	FETUB	3600000000	3.6	TRUE	FALSE	not glycosylated
187	IGFBP3	3600000000	3.6	TRUE	FALSE	not glycosylated
188	KRT5	3600000000	3.6	FALSE	FALSE	not found
189	IGKV2D-28	3500000000	3.5	FALSE	FALSE	not found
190	LYVE1	3300000000	3.3	FALSE	FALSE	not found
191	IGLV3-25	3200000000	3.2	TRUE	FALSE	not glycosylated
192	IGHV3-16	3200000000	3.2	FALSE	FALSE	not found
193	IGHV3-73	3200000000	3.2	FALSE	FALSE	not found
194	GPLD1	3100000000	3.1	FALSE	FALSE	not found
195	CFHR3	3100000000	3.1	TRUE	FALSE	not glycosylated
196	IGHV1-24	3100000000	3.1	FALSE	FALSE	not found
197	ANXA1	3000000000	3	TRUE	FALSE	not glycosylated
198	IGLV1-47	3000000000	3	TRUE	FALSE	not glycosylated
199	PPBP	2900000000	2.9	FALSE	FALSE	not found
200	PI16	2900000000	2.9	TRUE	FALSE	not glycosylated
201	IGHV3-38	2900000000	2.9	FALSE	FALSE	not found
202	IGHV1-46	2900000000	2.9	FALSE	FALSE	not found
203	CST3	2800000000	2.8	TRUE	FALSE	not glycosylated
204	ACTA1	2800000000	2.8	FALSE	FALSE	not found
205	BTD	2800000000	2.8	TRUE	FALSE	not glycosylated
206	C8G	2800000000	2.8	FALSE	FALSE	not found
207	C1QA	2700000000	2.7	TRUE	FALSE	not glycosylated
208	IGHV5-51	2700000000	2.7	FALSE	FALSE	not found
209	IGHV1-69	2700000000	2.7	TRUE	FALSE	not glycosylated
210	QSOX1	2600000000	2.6	FALSE	FALSE	not found
211	IGHV1-3	2600000000	2.6	FALSE	FALSE	not found
212	PTGDS	2500000000	2.5	FALSE	FALSE	not found
213	IGHV4-28	2500000000	2.5	TRUE	FALSE	not glycosylated
214	IGHV3-64D	2500000000	2.5	FALSE	FALSE	not found
215	ACTC1	2400000000	2.4	FALSE	FALSE	not found
216	NCAM1	2300000000	2.3	FALSE	FALSE	not found
217	IGLV1-40	2300000000	2.3	FALSE	FALSE	not found
218	ICAM1	2200000000	2.2	FALSE	FALSE	not found
219	JCHAIN	2200000000	2.2	TRUE	TRUE	glycosylated
220	APOF	2200000000	2.2	TRUE	TRUE	glycosylated
221	IGLV2-14	2200000000	2.2	TRUE	FALSE	not glycosylated
222	IGHV3-20	2200000000	2.2	FALSE	FALSE	not found
223	CNDP1	2100000000	2.1	TRUE	FALSE	not glycosylated
224	C1QC	2100000000	2.1	TRUE	FALSE	not glycosylated
225	B2M	2100000000	2.1	TRUE	FALSE	not glycosylated
226	SERPINA5	2100000000	2.1	TRUE	FALSE	not glycosylated
227	VASN	2000000000	2	FALSE	FALSE	not found
228	IGLV3-10	2000000000	2	TRUE	FALSE	not glycosylated
229	MCAM	1900000000	1.9	FALSE	FALSE	not found
230	EFEMP1	1900000000	1.9	FALSE	FALSE	not found
231	MASP1	1900000000	1.9	TRUE	FALSE	not glycosylated
232	CFHR5	1900000000	1.9	FALSE	FALSE	not found
233	MBL2	1900000000	1.9	FALSE	FALSE	not found
234	KRT79	1900000000	1.9	FALSE	FALSE	not found
235	POTEF	1900000000	1.9	FALSE	FALSE	not found
236	IGLV6-57	1900000000	1.9	FALSE	FALSE	not found
237	IGKV1D-8	1900000000	1.9	FALSE	FALSE	not found
238	IGKV2D-40	1900000000	1.9	TRUE	FALSE	not glycosylated
239	LCP1	1800000000	1.8	FALSE	FALSE	not found
240	LPA	1800000000	1.8	TRUE	FALSE	not glycosylated
241	SELENOP	1800000000	1.8	TRUE	FALSE	not glycosylated
242	KRT8	1700000000	1.7	FALSE	FALSE	not found
243	KRT16	1700000000	1.7	FALSE	FALSE	not found
244	IGLV1-51	1700000000	1.7	TRUE	FALSE	not glycosylated
245	TGFBI	1600000000	1.6	FALSE	FALSE	not found
246	DBH	1600000000	1.6	FALSE	FALSE	not found
247	ALCAM	1600000000	1.6	TRUE	FALSE	not glycosylated
248	CD163	1600000000	1.6	TRUE	FALSE	not glycosylated
249	CSF1R	1600000000	1.6	FALSE	FALSE	not found
250	GP1BA	1600000000	1.6	FALSE	FALSE	not found
251	KRT14	1600000000	1.6	FALSE	FALSE	not found
252	IGHV3-49	1600000000	1.6	FALSE	FALSE	not found
253	LYZ	1500000000	1.5	FALSE	FALSE	not found
254	COMP	1500000000	1.5	FALSE	FALSE	not found
255	TNXB	1500000000	1.5	FALSE	FALSE	not found
256	KRT75	1500000000	1.5	FALSE	FALSE	not found
257	IGLV3-9	1500000000	1.5	TRUE	FALSE	not glycosylated
258	IGKV2D-29	1500000000	1.5	FALSE	FALSE	not found
259	IGLV2-8	1500000000	1.5	TRUE	FALSE	not glycosylated
260	GAPDH	1400000000	1.4	FALSE	FALSE	not found
261	F13A1	1400000000	1.4	FALSE	FALSE	not found
262	THBS1	1400000000	1.4	FALSE	FALSE	not found
263	HSPG2	1400000000	1.4	FALSE	FALSE	not found
264	FCN2	1400000000	1.4	FALSE	FALSE	not found
265	F7	1300000000	1.3	FALSE	FALSE	not found
266	PCOLCE	1300000000	1.3	FALSE	FALSE	not found
267	LBP	1300000000	1.3	FALSE	FALSE	not found
268	KRT7	1300000000	1.3	FALSE	FALSE	not found
269	TLN1	1300000000	1.3	FALSE	FALSE	not found
270	VCAM1	1300000000	1.3	FALSE	FALSE	not found
271	PIGR	1300000000	1.3	FALSE	FALSE	not found
272	CDH5	1300000000	1.3	FALSE	FALSE	not found
273	CD44	1200000000	1.2	FALSE	FALSE	not found
274	ENPP2	1200000000	1.2	FALSE	FALSE	not found
275	GGH	1200000000	1.2	FALSE	FALSE	not found
276	S100A9	1200000000	1.2	FALSE	FALSE	not found
277	ANPEP	1200000000	1.2	FALSE	FALSE	not found
278	IGF2	1200000000	1.2	FALSE	FALSE	not found
279	KRT77	1200000000	1.2	FALSE	FALSE	not found
280	IGLV3-19	1200000000	1.2	TRUE	FALSE	not glycosylated
281	IGHV1-69D	1200000000	1.2	FALSE	FALSE	not found
282	IGHV5-10-1	1200000000	1.2	TRUE	FALSE	not glycosylated
283	C4BPB	1100000000	1.1	TRUE	TRUE	glycosylated
284	RNASE1	1100000000	1.1	FALSE	FALSE	not found
285	IGLV3-22	1100000000	1.1	FALSE	FALSE	not found
286	IGHV1-69-2	1100000000	1.1	FALSE	FALSE	not found
287	COL6A3	1000000000	1	FALSE	FALSE	not found
288	IGKV2D-26	1000000000	1	FALSE	FALSE	not found
289	IGKV1D-17	1000000000	1	FALSE	FALSE	not found
290	PROCR	980000000	0.98	FALSE	FALSE	not found
291	VNN1	980000000	0.98	FALSE	FALSE	not found
292	IGLV1-36	980000000	0.98	FALSE	FALSE	not found
293	IGLV2-11	980000000	0.98	FALSE	FALSE	not found
294	APOC4	980000000	0.98	FALSE	FALSE	not found
295	IGHV6-1	930000000	0.93	FALSE	FALSE	not found
296	ADIPOQ	910000000	0.91	FALSE	FALSE	not found
297	PRSS2	890000000	0.89	FALSE	FALSE	not found
298	PEPD	860000000	0.86	FALSE	FALSE	not found
299	IGLV3-12	850000000	0.85	FALSE	FALSE	not found
300	IGKV3-7	850000000	0.85	FALSE	FALSE	not found
301	TNC	840000000	0.84	FALSE	FALSE	not found
302	IGKV2-24	840000000	0.84	FALSE	FALSE	not found
303	ACTBL2	830000000	0.83	FALSE	FALSE	not found
304	MASP2	820000000	0.82	FALSE	FALSE	not found
305	IGFBP2	810000000	0.81	FALSE	FALSE	not found
306	PRDX2	800000000	0.8	FALSE	FALSE	not found
307	HSPA5	790000000	0.79	FALSE	FALSE	not found
308	NRP1	780000000	0.78	FALSE	FALSE	not found
309	CAT	760000000	0.76	FALSE	FALSE	not found
310	VCL	750000000	0.75	FALSE	FALSE	not found
311	ICAM2	730000000	0.73	FALSE	FALSE	not found
312	FLNA	730000000	0.73	FALSE	FALSE	not found
313	PVR	720000000	0.72	FALSE	FALSE	not found
314	PLXDC2	720000000	0.72	FALSE	FALSE	not found
315	IGLV3-27	720000000	0.72	TRUE	FALSE	not glycosylated
316	IGHV4-31	710000000	0.71	FALSE	FALSE	not found
317	PRSS3	700000000	0.7	FALSE	FALSE	not found
318	IGHV2-5	700000000	0.7	FALSE	FALSE	not found
319	KRT13	680000000	0.68	FALSE	FALSE	not found
320	PTPRJ	670000000	0.67	FALSE	FALSE	not found
321	PFN1	660000000	0.66	FALSE	FALSE	not found
322	POSTN	660000000	0.66	FALSE	FALSE	not found
323	PROZ	650000000	0.65	TRUE	FALSE	not glycosylated
324	ALDOA	640000000	0.64	FALSE	FALSE	not found
325	SPARCL1	630000000	0.63	FALSE	FALSE	not found
326	IGLV8-61	620000000	0.62	TRUE	FALSE	not glycosylated
327	KRT17	610000000	0.61	FALSE	FALSE	not found
328	KRT4	600000000	0.6	FALSE	FALSE	not found
329	LCN2	590000000	0.59	FALSE	FALSE	not found
330	CA2	570000000	0.57	FALSE	FALSE	not found
331	IGLV2-18	570000000	0.57	FALSE	FALSE	not found
332	GNPTG	560000000	0.56	FALSE	FALSE	not found
333	LDHB	560000000	0.56	FALSE	FALSE	not found
334	ALDOB	560000000	0.56	FALSE	FALSE	not found
335	IGHV7-4-1	560000000	0.56	FALSE	FALSE	not found
336	CRTAC1	550000000	0.55	FALSE	FALSE	not found
337	CD93	550000000	0.55	FALSE	FALSE	not found
338	ABI3BP	550000000	0.55	FALSE	FALSE	not found
339	IGLV2-23	540000000	0.54	FALSE	FALSE	not found
340	LAMP2	520000000	0.52	FALSE	FALSE	not found
341	TIMP1	520000000	0.52	FALSE	FALSE	not found
342	PTPRG	520000000	0.52	FALSE	FALSE	not found
343	FBN1	520000000	0.52	TRUE	FALSE	not glycosylated
344	SELP	520000000	0.52	FALSE	FALSE	not found
345	MEGF8	510000000	0.51	FALSE	FALSE	not found
346	SOD3	510000000	0.51	FALSE	FALSE	not found
347	THBS4	510000000	0.51	FALSE	FALSE	not found
348	PCYOX1	510000000	0.51	FALSE	FALSE	not found
349	HEG1	510000000	0.51	FALSE	FALSE	not found
350	HBE1	510000000	0.51	FALSE	FALSE	not found
351	SPP2	480000000	0.48	TRUE	FALSE	not glycosylated
352	KRT15	480000000	0.48	FALSE	FALSE	not found
353	RARRES2	460000000	0.46	FALSE	FALSE	not found
354	MAN1A1	460000000	0.46	FALSE	FALSE	not found
355	CNTN1	450000000	0.45	FALSE	FALSE	not found
356	KRT31	440000000	0.44	FALSE	FALSE	not found
357	CRISP3	420000000	0.42	FALSE	FALSE	not found
358	PPP1R9B	420000000	0.42	FALSE	FALSE	not found
359	PCSK9	420000000	0.42	FALSE	FALSE	not found
360	MYH9	410000000	0.41	FALSE	FALSE	not found
361	IGFBP4	410000000	0.41	FALSE	FALSE	not found
362	DCD	410000000	0.41	FALSE	FALSE	not found
363	ANG	410000000	0.41	FALSE	FALSE	not found
364	NEO1	390000000	0.39	FALSE	FALSE	not found
365	ICAM3	390000000	0.39	FALSE	FALSE	not found
366	CACNA2D1	390000000	0.39	FALSE	FALSE	not found
367	PON3	380000000	0.38	FALSE	FALSE	not found
368	IGFBP5	380000000	0.38	FALSE	FALSE	not found
369	PLEK	380000000	0.38	FALSE	FALSE	not found
370	ROBO4	380000000	0.38	FALSE	FALSE	not found
371	NEGR1	380000000	0.38	FALSE	FALSE	not found
372	IGHV1-45	380000000	0.38	FALSE	FALSE	not found
373	IGKV1D-43	380000000	0.38	FALSE	FALSE	not found
374	BLVRB	370000000	0.37	FALSE	FALSE	not found
375	MINPP1	370000000	0.37	FALSE	FALSE	not found
376	CTBS	370000000	0.37	FALSE	FALSE	not found
377	CTSD	370000000	0.37	FALSE	FALSE	not found
378	S100A8	370000000	0.37	FALSE	FALSE	not found
379	TPM4	370000000	0.37	FALSE	FALSE	not found
380	LAMP1	370000000	0.37	FALSE	FALSE	not found
381	IGKV1D-13	370000000	0.37	FALSE	FALSE	not found
382	CETP	360000000	0.36	FALSE	FALSE	not found
383	CD55	360000000	0.36	FALSE	FALSE	not found
384	LTF	350000000	0.35	FALSE	FALSE	not found
385	KRT33B	350000000	0.35	FALSE	FALSE	not found
386	IL1RAP	350000000	0.35	FALSE	FALSE	not found
387	IGLV3-16	350000000	0.35	FALSE	FALSE	not found
388	IGF1	330000000	0.33	FALSE	FALSE	not found
389	HSP90B1	330000000	0.33	FALSE	FALSE	not found
390	DPEP2	330000000	0.33	FALSE	FALSE	not found
391	YWHAZ	320000000	0.32	FALSE	FALSE	not found
392	IGLV4-69	320000000	0.32	TRUE	FALSE	not glycosylated
393	PKM	310000000	0.31	FALSE	FALSE	not found
394	ENO1	310000000	0.31	FALSE	FALSE	not found
395	KRT76	310000000	0.31	FALSE	FALSE	not found
396	IGFBP6	300000000	0.3	TRUE	FALSE	not glycosylated
397	KRT24	300000000	0.3	FALSE	FALSE	not found
398	KRT19	300000000	0.3	FALSE	FALSE	not found
399	FLT4	290000000	0.29	FALSE	FALSE	not found
400	PLA2G7	290000000	0.29	FALSE	FALSE	not found
401	CFL1	290000000	0.29	FALSE	FALSE	not found
402	COL18A1	290000000	0.29	FALSE	FALSE	not found
403	ENG	280000000	0.28	FALSE	FALSE	not found
404	KRT3	280000000	0.28	FALSE	FALSE	not found
405	NAGLU	270000000	0.27	FALSE	FALSE	not found
406	ITGB1	270000000	0.27	FALSE	FALSE	not found
407	TAGLN2	270000000	0.27	FALSE	FALSE	not found
408	GP5	270000000	0.27	FALSE	FALSE	not found
409	IGLV7-46	270000000	0.27	TRUE	FALSE	not glycosylated
410	IGHV7-81	270000000	0.27	FALSE	FALSE	not found
411	HEPHL1	260000000	0.26	FALSE	FALSE	not found
412	LAMB1	250000000	0.25	FALSE	FALSE	not found
413	COL6A1	250000000	0.25	FALSE	FALSE	not found
414	IGKV6-21	250000000	0.25	TRUE	FALSE	not glycosylated
415	AOC3	240000000	0.24	FALSE	FALSE	not found
416	CDH13	240000000	0.24	FALSE	FALSE	not found
417	FAM20C	240000000	0.24	FALSE	FALSE	not found
418	HLA-C	240000000	0.24	FALSE	FALSE	not found
419	RPS27A	230000000	0.23	FALSE	FALSE	not found
420	KRT80	230000000	0.23	FALSE	FALSE	not found
421	SERPINA11	230000000	0.23	FALSE	FALSE	not found
422	PPIA	230000000	0.23	TRUE	FALSE	not glycosylated
423	MMP2	220000000	0.22	FALSE	FALSE	not found
424	FAH	220000000	0.22	FALSE	FALSE	not found
425	CR2	220000000	0.22	FALSE	FALSE	not found
426	CADM1	220000000	0.22	FALSE	FALSE	not found
427	KRT35	220000000	0.22	FALSE	FALSE	not found
428	ACTN1	210000000	0.21	FALSE	FALSE	not found
429	PLTP	210000000	0.21	FALSE	FALSE	not found
430	KRT32	210000000	0.21	FALSE	FALSE	not found
431	PRAP1	210000000	0.21	FALSE	FALSE	not found
432	CALR	210000000	0.21	FALSE	FALSE	not found
433	OLFM1	200000000	0.2	FALSE	FALSE	not found
434	MMRN1	200000000	0.2	FALSE	FALSE	not found
435	PDIA3	200000000	0.2	FALSE	FALSE	not found
436	RNASE2	200000000	0.2	FALSE	FALSE	not found
437	CDHR5	190000000	0.19	FALSE	FALSE	not found
438	BST1	190000000	0.19	FALSE	FALSE	not found
439	PEBP4	190000000	0.19	FALSE	FALSE	not found
440	IGFBP7	190000000	0.19	FALSE	FALSE	not found
441	IGF2R	190000000	0.19	FALSE	FALSE	not found
442	DPP4	190000000	0.19	FALSE	FALSE	not found
443	IGHV2-26	190000000	0.19	FALSE	FALSE	not found
444	HLA-B	190000000	0.19	FALSE	FALSE	not found
445	SELE	180000000	0.18	FALSE	FALSE	not found
446	NECTIN1	180000000	0.18	FALSE	FALSE	not found
447	LRP1	180000000	0.18	FALSE	FALSE	not found
448	KRT36	180000000	0.18	FALSE	FALSE	not found
449	CHI3L1	180000000	0.18	FALSE	FALSE	not found
450	CD109	180000000	0.18	FALSE	FALSE	not found
451	ZYX	180000000	0.18	FALSE	FALSE	not found
452	HRNR	180000000	0.18	FALSE	FALSE	not found
453	FTL	170000000	0.17	FALSE	FALSE	not found
454	PGK1	170000000	0.17	FALSE	FALSE	not found
455	CKM	170000000	0.17	FALSE	FALSE	not found
456	OGN	170000000	0.17	FALSE	FALSE	not found
457	TPI1	170000000	0.17	FALSE	FALSE	not found
458	GFAP	170000000	0.17	FALSE	FALSE	not found
459	KRT34	170000000	0.17	FALSE	FALSE	not found
460	LDHA	170000000	0.17	FALSE	FALSE	not found
461	CFHR4	170000000	0.17	FALSE	FALSE	not found
462	TPM3	170000000	0.17	FALSE	FALSE	not found
463	CNTN4	170000000	0.17	FALSE	FALSE	not found
464	ACE	170000000	0.17	FALSE	FALSE	not found
465	RPL8	170000000	0.17	FALSE	FALSE	not found
466	SLC3A2	170000000	0.17	FALSE	FALSE	not found
467	CYCS	170000000	0.17	FALSE	FALSE	not found
468	TUBB	170000000	0.17	FALSE	FALSE	not found
469	ADAMTSL2	170000000	0.17	FALSE	FALSE	not found
470	HLA-A	170000000	0.17	FALSE	FALSE	not found
471	MRC1	170000000	0.17	FALSE	FALSE	not found
472	IGHV2-70	170000000	0.17	FALSE	FALSE	not found
473	KRT33A	160000000	0.16	FALSE	FALSE	not found
474	ATRNL1	160000000	0.16	FALSE	FALSE	not found
475	NOTCH2	160000000	0.16	FALSE	FALSE	not found
476	IL6ST	160000000	0.16	FALSE	FALSE	not found
477	PTPRF	160000000	0.16	FALSE	FALSE	not found
478	FERMT3	160000000	0.16	FALSE	FALSE	not found
479	SVEP1	160000000	0.16	FALSE	FALSE	not found
480	TUBA1C	160000000	0.16	FALSE	FALSE	not found
481	KRT86	160000000	0.16	FALSE	FALSE	not found
482	CDH2	160000000	0.16	FALSE	FALSE	not found
483	KRT38	160000000	0.16	FALSE	FALSE	not found
484	IGLV5-45	160000000	0.16	FALSE	FALSE	not found
485	AFP	150000000	0.15	TRUE	FALSE	not glycosylated
486	PTPRS	150000000	0.15	FALSE	FALSE	not found
487	ALDOC	150000000	0.15	FALSE	FALSE	not found
488	NID1	150000000	0.15	FALSE	FALSE	not found
489	TKT	150000000	0.15	FALSE	FALSE	not found
490	LSAMP	150000000	0.15	FALSE	FALSE	not found
491	DSG2	140000000	0.14	FALSE	FALSE	not found
492	H6PD	140000000	0.14	FALSE	FALSE	not found
493	HSPA8	140000000	0.14	FALSE	FALSE	not found
494	KRT18	140000000	0.14	FALSE	FALSE	not found
495	MB	140000000	0.14	FALSE	FALSE	not found
496	TPM2	140000000	0.14	FALSE	FALSE	not found
497	LILRA2	140000000	0.14	FALSE	FALSE	not found
498	CEACAM1	130000000	0.13	FALSE	FALSE	not found
499	APMAP	130000000	0.13	FALSE	FALSE	not found
500	SPARC	130000000	0.13	FALSE	FALSE	not found
501	CNTN3	130000000	0.13	FALSE	FALSE	not found
502	COLEC11	130000000	0.13	FALSE	FALSE	not found
503	TUBA4A	130000000	0.13	FALSE	FALSE	not found
504	ISLR	130000000	0.13	FALSE	FALSE	not found
505	DSG1	130000000	0.13	FALSE	FALSE	not found
506	MSN	130000000	0.13	FALSE	FALSE	not found
507	HYOU1	130000000	0.13	FALSE	FALSE	not found
508	ICOSLG	130000000	0.13	FALSE	FALSE	not found
509	KRT74	130000000	0.13	FALSE	FALSE	not found
510	KRT83	130000000	0.13	FALSE	FALSE	not found
511	PTPRM	130000000	0.13	FALSE	FALSE	not found
512	SIRPA	130000000	0.13	FALSE	FALSE	not found
513	KRT81	130000000	0.13	FALSE	FALSE	not found
514	IGLV7-43	130000000	0.13	FALSE	FALSE	not found
515	PLXND1	120000000	0.12	FALSE	FALSE	not found
516	PLS3	120000000	0.12	FALSE	FALSE	not found
517	PRDX6	120000000	0.12	FALSE	FALSE	not found
518	ANGPTL3	120000000	0.12	FALSE	FALSE	not found
519	TPM1	120000000	0.12	FALSE	FALSE	not found
520	GSTO1	120000000	0.12	FALSE	FALSE	not found
521	NCAM2	120000000	0.12	FALSE	FALSE	not found
522	ADAMTS13	120000000	0.12	FALSE	FALSE	not found
523	PGAM1	120000000	0.12	FALSE	FALSE	not found
524	IGLV4-60	120000000	0.12	FALSE	FALSE	not found
525	IGHV1-58	120000000	0.12	FALSE	FALSE	not found
526	GRN	110000000	0.11	FALSE	FALSE	not found
527	TIMP2	110000000	0.11	FALSE	FALSE	not found
528	NRCAM	110000000	0.11	FALSE	FALSE	not found
529	CPA1	110000000	0.11	FALSE	FALSE	not found
530	TUBB4A	110000000	0.11	FALSE	FALSE	not found
531	ADGRG6	110000000	0.11	FALSE	FALSE	not found
532	MAN2A1	110000000	0.11	FALSE	FALSE	not found
533	PRDX1	110000000	0.11	FALSE	FALSE	not found
534	KRT85	110000000	0.11	FALSE	FALSE	not found
535	KRT71	110000000	0.11	FALSE	FALSE	not found
536	ADAMTSL4	110000000	0.11	FALSE	FALSE	not found
537	MFAP4	110000000	0.11	FALSE	FALSE	not found
538	P4HB	110000000	0.11	FALSE	FALSE	not found
539	IGHV2-70D	110000000	0.11	FALSE	FALSE	not found
540	PECAM1	110000000	0.11	FALSE	FALSE	not found
541	DSP	100000000	0.1	FALSE	FALSE	not found
542	CHGA	100000000	0.1	FALSE	FALSE	not found
543	MET	100000000	0.1	FALSE	FALSE	not found
544	GOT1	100000000	0.1	FALSE	FALSE	not found
545	SRGN	100000000	0.1	FALSE	FALSE	not found
546	LAMC1	100000000	0.1	FALSE	FALSE	not found
547	CTSB	100000000	0.1	FALSE	FALSE	not found
548	PRG2	100000000	0.1	FALSE	FALSE	not found
549	HLA-E	100000000	0.1	FALSE	FALSE	not found
550	B3GNT2	99000000	0.099	FALSE	FALSE	not found
551	MYH1	98000000	0.098	FALSE	FALSE	not found
552	PAM	98000000	0.098	FALSE	FALSE	not found
553	B4GALT1	97000000	0.097	FALSE	FALSE	not found
554	YWHAB	97000000	0.097	FALSE	FALSE	not found
555	STAB1	96000000	0.096	FALSE	FALSE	not found
556	LTBP1	96000000	0.096	FALSE	FALSE	not found
557	MEGF9	96000000	0.096	FALSE	FALSE	not found
558	PLXNB1	95000000	0.095	FALSE	FALSE	not found
559	LILRA1	94000000	0.094	FALSE	FALSE	not found
560	PDLIM1	93000000	0.093	FALSE	FALSE	not found
561	CD34	93000000	0.093	FALSE	FALSE	not found
562	ITGA2B	90000000	0.09	FALSE	FALSE	not found
563	SBSN	89000000	0.089	FALSE	FALSE	not found
564	TUBB3	89000000	0.089	FALSE	FALSE	not found
565	CTSZ	88000000	0.088	FALSE	FALSE	not found
566	EGFR	88000000	0.088	TRUE	FALSE	not glycosylated
567	CPB1	88000000	0.088	FALSE	FALSE	not found
568	CAVIN2	88000000	0.088	FALSE	FALSE	not found
569	LMAN2	88000000	0.088	FALSE	FALSE	not found
570	SSC5D	88000000	0.088	FALSE	FALSE	not found
571	PSAP	88000000	0.088	FALSE	FALSE	not found
572	TFPI	87000000	0.087	FALSE	FALSE	not found
573	TIE1	87000000	0.087	FALSE	FALSE	not found
574	TUBB1	87000000	0.087	FALSE	FALSE	not found
575	C1orf56	87000000	0.087	FALSE	FALSE	not found
576	CEACAM6	86000000	0.086	FALSE	FALSE	not found
577	GPI	86000000	0.086	FALSE	FALSE	not found
578	ENO3	86000000	0.086	FALSE	FALSE	not found
579	LTA4H	86000000	0.086	FALSE	FALSE	not found
580	CLSTN1	86000000	0.086	FALSE	FALSE	not found
581	MYH4	86000000	0.086	FALSE	FALSE	not found
582	OSCAR	84000000	0.084	FALSE	FALSE	not found
583	MMRN2	84000000	0.084	FALSE	FALSE	not found
584	DAG1	84000000	0.084	FALSE	FALSE	not found
585	YWHAE	83000000	0.083	FALSE	FALSE	not found
586	ESAM	82000000	0.082	FALSE	FALSE	not found
587	EEF1A1	82000000	0.082	FALSE	FALSE	not found
588	CST6	82000000	0.082	FALSE	FALSE	not found
589	GSR	81000000	0.081	FALSE	FALSE	not found
590	MYH2	81000000	0.081	FALSE	FALSE	not found
591	GOLM1	81000000	0.081	FALSE	FALSE	not found
592	BPGM	81000000	0.081	FALSE	FALSE	not found
593	MADCAM1	80000000	0.08	FALSE	FALSE	not found
594	COL1A1	80000000	0.08	FALSE	FALSE	not found
595	HBZ	80000000	0.08	FALSE	FALSE	not found
596	EXTL2	80000000	0.08	FALSE	FALSE	not found
597	SFTPB	80000000	0.08	FALSE	FALSE	not found
598	TUBA8	80000000	0.08	FALSE	FALSE	not found
599	CDH1	78000000	0.078	FALSE	FALSE	not found
600	FGFR1	78000000	0.078	FALSE	FALSE	not found
601	TMEM132C	78000000	0.078	FALSE	FALSE	not found
602	PAPPA	78000000	0.078	FALSE	FALSE	not found
603	PLXNB2	78000000	0.078	FALSE	FALSE	not found
604	IGHE	77000000	0.077	FALSE	FALSE	not found
605	AMY2B	77000000	0.077	FALSE	FALSE	not found
606	PAPLN	76000000	0.076	FALSE	FALSE	not found
607	CALM1	75000000	0.075	FALSE	FALSE	not found
608	PSG1	75000000	0.075	FALSE	FALSE	not found
609	SPP1	73000000	0.073	FALSE	FALSE	not found
610	CAP1	73000000	0.073	FALSE	FALSE	not found
611	MEGF10	73000000	0.073	FALSE	FALSE	not found
612	AXL	72000000	0.072	FALSE	FALSE	not found
613	HSP90AA1	71000000	0.071	FALSE	FALSE	not found
614	ACTN4	71000000	0.071	FALSE	FALSE	not found
615	SLC38A10	70000000	0.07	FALSE	FALSE	not found
616	KRT78	70000000	0.07	FALSE	FALSE	not found
617	GSTP1	69000000	0.069	FALSE	FALSE	not found
618	CRHBP	69000000	0.069	FALSE	FALSE	not found
619	RAPH1	69000000	0.069	FALSE	FALSE	not found
620	OAF	69000000	0.069	FALSE	FALSE	not found
621	REG1A	68000000	0.068	FALSE	FALSE	not found
622	KRT84	67000000	0.067	FALSE	FALSE	not found
623	AKR1B10	67000000	0.067	FALSE	FALSE	not found
624	L1CAM	67000000	0.067	FALSE	FALSE	not found
625	HLA-G	67000000	0.067	FALSE	FALSE	not found
626	PSG3	67000000	0.067	FALSE	FALSE	not found
627	PIP	66000000	0.066	FALSE	FALSE	not found
628	UMOD	66000000	0.066	FALSE	FALSE	not found
629	YWHAG	66000000	0.066	FALSE	FALSE	not found
630	LILRB2	65000000	0.065	FALSE	FALSE	not found
631	FCRL5	65000000	0.065	FALSE	FALSE	not found
632	MERTK	65000000	0.065	FALSE	FALSE	not found
633	PSG6	65000000	0.065	FALSE	FALSE	not found
634	IGDCC4	64000000	0.064	FALSE	FALSE	not found
635	RECK	64000000	0.064	FALSE	FALSE	not found
636	JUP	64000000	0.064	FALSE	FALSE	not found
637	WDR1	63000000	0.063	FALSE	FALSE	not found
638	HSP90AB1	63000000	0.063	FALSE	FALSE	not found
639	HSPA2	63000000	0.063	FALSE	FALSE	not found
640	BASP1	63000000	0.063	FALSE	FALSE	not found
641	CD99	62000000	0.062	FALSE	FALSE	not found
642	PEAR1	62000000	0.062	FALSE	FALSE	not found
643	MMP9	61000000	0.061	FALSE	FALSE	not found
644	PSMA2	61000000	0.061	FALSE	FALSE	not found
645	ARHGDIB	61000000	0.061	FALSE	FALSE	not found
646	SEMA4B	61000000	0.061	FALSE	FALSE	not found
647	RNASE4	61000000	0.061	FALSE	FALSE	not found
648	MYL6	60000000	0.06	FALSE	FALSE	not found
649	FUCA1	60000000	0.06	FALSE	FALSE	not found
650	SELENBP1	59000000	0.059	FALSE	FALSE	not found
651	VSIG4	59000000	0.059	FALSE	FALSE	not found
652	CD59	58000000	0.058	FALSE	FALSE	not found
653	ADA2	58000000	0.058	TRUE	FALSE	not glycosylated
654	LILRB5	58000000	0.058	FALSE	FALSE	not found
655	ALDH1A1	58000000	0.058	FALSE	FALSE	not found
656	NTM	58000000	0.058	FALSE	FALSE	not found
657	PNP	58000000	0.058	FALSE	FALSE	not found
658	PSG4	58000000	0.058	FALSE	FALSE	not found
659	FGL1	57000000	0.057	FALSE	FALSE	not found
660	CHIT1	57000000	0.057	TRUE	FALSE	not glycosylated
661	B4GAT1	57000000	0.057	FALSE	FALSE	not found
662	B3GNT8	57000000	0.057	FALSE	FALSE	not found
663	FUCA2	56000000	0.056	TRUE	FALSE	not glycosylated
664	FAP	56000000	0.056	FALSE	FALSE	not found
665	PLS1	56000000	0.056	FALSE	FALSE	not found
666	ADGRF5	55000000	0.055	FALSE	FALSE	not found
667	EEF1A2	55000000	0.055	FALSE	FALSE	not found
668	ENO2	55000000	0.055	FALSE	FALSE	not found
669	CNTFR	55000000	0.055	FALSE	FALSE	not found
670	PSG8	55000000	0.055	FALSE	FALSE	not found
671	PRKCSH	55000000	0.055	FALSE	FALSE	not found
672	ENPEP	55000000	0.055	FALSE	FALSE	not found
673	LAMA2	55000000	0.055	FALSE	FALSE	not found
674	SOD2	55000000	0.055	FALSE	FALSE	not found
675	IGLV10-54	54000000	0.054	FALSE	FALSE	not found
676	GDI2	53000000	0.053	FALSE	FALSE	not found
677	NPC2	53000000	0.053	FALSE	FALSE	not found
678	MYH8	53000000	0.053	FALSE	FALSE	not found
679	CA3	53000000	0.053	FALSE	FALSE	not found
680	HSPA1L	53000000	0.053	FALSE	FALSE	not found
681	OIT3	52000000	0.052	TRUE	FALSE	not glycosylated
682	TUBB6	52000000	0.052	FALSE	FALSE	not found
683	PEBP1	51000000	0.051	FALSE	FALSE	not found
684	CPQ	51000000	0.051	FALSE	FALSE	not found
685	OSMR	51000000	0.051	FALSE	FALSE	not found
686	TGFBR3	50000000	0.05	FALSE	FALSE	not found
687	SOD1	50000000	0.05	FALSE	FALSE	not found
688	MDH1	49000000	0.049	FALSE	FALSE	not found
689	TXNDC15	49000000	0.049	FALSE	FALSE	not found
690	YWHAQ	49000000	0.049	FALSE	FALSE	not found
691	WARS1	49000000	0.049	FALSE	FALSE	not found
692	KIT	49000000	0.049	FALSE	FALSE	not found
693	ART3	48000000	0.048	FALSE	FALSE	not found
694	CSPG4	48000000	0.048	FALSE	FALSE	not found
695	CALML5	48000000	0.048	FALSE	FALSE	not found
696	FAM3C	48000000	0.048	FALSE	FALSE	not found
697	DMKN	47000000	0.047	FALSE	FALSE	not found
698	CFL2	47000000	0.047	FALSE	FALSE	not found
699	HSPA1A	47000000	0.047	FALSE	FALSE	not found
700	NOTCH3	46000000	0.046	FALSE	FALSE	not found
701	ATF6	46000000	0.046	FALSE	FALSE	not found
702	FCGR2A	46000000	0.046	FALSE	FALSE	not found
703	TLN2	46000000	0.046	FALSE	FALSE	not found
704	ATF6B	46000000	0.046	FALSE	FALSE	not found
705	CORO1A	45000000	0.045	FALSE	FALSE	not found
706	FABP1	45000000	0.045	FALSE	FALSE	not found
707	GP6	44000000	0.044	FALSE	FALSE	not found
708	SIRPB1	44000000	0.044	FALSE	FALSE	not found
709	MANSC1	44000000	0.044	FALSE	FALSE	not found
710	ALAD	44000000	0.044	FALSE	FALSE	not found
711	MYH7	43000000	0.043	FALSE	FALSE	not found
712	SPINK5	43000000	0.043	FALSE	FALSE	not found
713	TREML1	43000000	0.043	FALSE	FALSE	not found
714	ITGA2	43000000	0.043	FALSE	FALSE	not found
715	CD248	43000000	0.043	FALSE	FALSE	not found
716	PSG9	43000000	0.043	FALSE	FALSE	not found
717	MAN2A2	43000000	0.043	FALSE	FALSE	not found
718	IGLV9-49	43000000	0.043	FALSE	FALSE	not found
719	EZR	42000000	0.042	FALSE	FALSE	not found
720	BLMH	42000000	0.042	FALSE	FALSE	not found
721	YWHAH	42000000	0.042	FALSE	FALSE	not found
722	PRCP	42000000	0.042	FALSE	FALSE	not found
723	PGD	41000000	0.041	FALSE	FALSE	not found
724	SH3BGRL3	41000000	0.041	FALSE	FALSE	not found
725	MELTF	41000000	0.041	FALSE	FALSE	not found
726	NECTIN3	41000000	0.041	FALSE	FALSE	not found
727	IGKV1D-42	41000000	0.041	FALSE	FALSE	not found
728	PSG2	41000000	0.041	FALSE	FALSE	not found
729	HEXB	40000000	0.04	FALSE	FALSE	not found
730	CES1	40000000	0.04	FALSE	FALSE	not found
731	PSG11	40000000	0.04	FALSE	FALSE	not found
732	PDGFRB	39000000	0.039	FALSE	FALSE	not found
733	CALD1	39000000	0.039	FALSE	FALSE	not found
734	EXT2	39000000	0.039	FALSE	FALSE	not found
735	CCDC126	39000000	0.039	TRUE	TRUE	glycosylated
736	ADH1B	39000000	0.039	FALSE	FALSE	not found
737	TFRC	38000000	0.038	FALSE	FALSE	not found
738	PLA2G15	38000000	0.038	FALSE	FALSE	not found
739	RDX	38000000	0.038	FALSE	FALSE	not found
740	SEMA7A	38000000	0.038	FALSE	FALSE	not found
741	PGAM2	38000000	0.038	FALSE	FALSE	not found
742	CKB	38000000	0.038	FALSE	FALSE	not found
743	ADH1A	38000000	0.038	FALSE	FALSE	not found
744	ITGB3	38000000	0.038	FALSE	FALSE	not found
745	PDE3A	37000000	0.037	FALSE	FALSE	not found
746	CCL14	37000000	0.037	FALSE	FALSE	not found
747	MRC2	36000000	0.036	FALSE	FALSE	not found
748	AGA	36000000	0.036	FALSE	FALSE	not found
749	FCN1	36000000	0.036	FALSE	FALSE	not found
750	FGFBP2	36000000	0.036	TRUE	FALSE	not glycosylated
751	PGLYRP1	35000000	0.035	FALSE	FALSE	not found
752	VIM	35000000	0.035	FALSE	FALSE	not found
753	CD84	35000000	0.035	FALSE	FALSE	not found
754	PARK7	35000000	0.035	FALSE	FALSE	not found
755	ACTR2	35000000	0.035	FALSE	FALSE	not found
756	IL6R	35000000	0.035	FALSE	FALSE	not found
757	FBLN2	35000000	0.035	FALSE	FALSE	not found
758	MYL9	34000000	0.034	FALSE	FALSE	not found
759	TNN	34000000	0.034	FALSE	FALSE	not found
760	FSTL1	34000000	0.034	FALSE	FALSE	not found
761	VCP	34000000	0.034	FALSE	FALSE	not found
762	KRTDAP	34000000	0.034	FALSE	FALSE	not found
763	PODXL	33000000	0.033	FALSE	FALSE	not found
764	GPNMB	33000000	0.033	FALSE	FALSE	not found
765	RSU1	33000000	0.033	FALSE	FALSE	not found
766	PPIB	33000000	0.033	TRUE	FALSE	not glycosylated
767	CR1	33000000	0.033	FALSE	FALSE	not found
768	VASP	32000000	0.032	FALSE	FALSE	not found
769	TIMD4	32000000	0.032	FALSE	FALSE	not found
770	EPHA1	32000000	0.032	FALSE	FALSE	not found
771	COL3A1	32000000	0.032	FALSE	FALSE	not found
772	REG1B	32000000	0.032	FALSE	FALSE	not found
773	IGKV6D-41	32000000	0.032	FALSE	FALSE	not found
774	PDCD1LG2	31000000	0.031	FALSE	FALSE	not found
775	GDI1	31000000	0.031	FALSE	FALSE	not found
776	ADH1C	31000000	0.031	FALSE	FALSE	not found
777	MARCO	30000000	0.03	FALSE	FALSE	not found
778	TPR	30000000	0.03	FALSE	FALSE	not found
779	ERAP1	30000000	0.03	FALSE	FALSE	not found
780	ILK	30000000	0.03	FALSE	FALSE	not found
781	KRT20	30000000	0.03	FALSE	FALSE	not found
782	COLEC10	30000000	0.03	FALSE	FALSE	not found
783	RELN	30000000	0.03	FALSE	FALSE	not found
784	MYH13	29000000	0.029	FALSE	FALSE	not found
785	MYH3	29000000	0.029	FALSE	FALSE	not found
786	MGP	29000000	0.029	FALSE	FALSE	not found
787	NRP2	29000000	0.029	FALSE	FALSE	not found
788	APOL2	29000000	0.029	FALSE	FALSE	not found
789	NOTCH1	29000000	0.029	FALSE	FALSE	not found
790	KRT82	29000000	0.029	FALSE	FALSE	not found
791	SFN	29000000	0.029	FALSE	FALSE	not found
792	TALDO1	29000000	0.029	FALSE	FALSE	not found
793	CTSA	28000000	0.028	FALSE	FALSE	not found
794	GSS	28000000	0.028	FALSE	FALSE	not found
795	CSTA	28000000	0.028	FALSE	FALSE	not found
796	MYH10	28000000	0.028	FALSE	FALSE	not found
797	ADAMDEC1	28000000	0.028	FALSE	FALSE	not found
798	SNCA	28000000	0.028	FALSE	FALSE	not found
799	CAMP	28000000	0.028	TRUE	FALSE	not glycosylated
800	ADAMTSL1	28000000	0.028	FALSE	FALSE	not found
801	COL15A1	28000000	0.028	FALSE	FALSE	not found
802	SPON1	28000000	0.028	TRUE	FALSE	not glycosylated
803	NUCB1	27000000	0.027	FALSE	FALSE	not found
804	IL1R2	27000000	0.027	FALSE	FALSE	not found
805	DSC1	27000000	0.027	FALSE	FALSE	not found
806	DPEP3	27000000	0.027	FALSE	FALSE	not found
807	HMCN2	27000000	0.027	FALSE	FALSE	not found
808	SNED1	27000000	0.027	TRUE	FALSE	not glycosylated
809	COL1A2	27000000	0.027	FALSE	FALSE	not found
810	RTN4RL2	27000000	0.027	FALSE	FALSE	not found
811	PRB3	27000000	0.027	FALSE	FALSE	not found
812	KPRP	27000000	0.027	FALSE	FALSE	not found
813	CUTA	26000000	0.026	FALSE	FALSE	not found
814	FLNC	26000000	0.026	FALSE	FALSE	not found
815	APP	26000000	0.026	FALSE	FALSE	not found
816	HPD	26000000	0.026	FALSE	FALSE	not found
817	ITGA5	26000000	0.026	FALSE	FALSE	not found
818	SMPDL3A	26000000	0.026	FALSE	FALSE	not found
819	MYOC	25000000	0.025	FALSE	FALSE	not found
820	ACTN2	25000000	0.025	FALSE	FALSE	not found
821	JAG1	25000000	0.025	FALSE	FALSE	not found
822	ACTR3	25000000	0.025	FALSE	FALSE	not found
823	PRB2	25000000	0.025	FALSE	FALSE	not found
824	IGFBP1	25000000	0.025	FALSE	FALSE	not found
825	H4C8	25000000	0.025	FALSE	FALSE	not found
826	LAMB2	25000000	0.025	FALSE	FALSE	not found
827	F8	25000000	0.025	TRUE	FALSE	not glycosylated
828	H4C3	25000000	0.025	FALSE	FALSE	not found
829	H4C11	25000000	0.025	FALSE	FALSE	not found
830	MYH6	25000000	0.025	FALSE	FALSE	not found
831	H4C16	25000000	0.025	FALSE	FALSE	not found
832	H4C15	25000000	0.025	FALSE	FALSE	not found
833	H4C14	25000000	0.025	FALSE	FALSE	not found
834	H4C12	25000000	0.025	FALSE	FALSE	not found
835	H4C6	25000000	0.025	FALSE	FALSE	not found
836	H4C13	25000000	0.025	FALSE	FALSE	not found
837	H4C9	25000000	0.025	FALSE	FALSE	not found
838	H4C5	25000000	0.025	FALSE	FALSE	not found
839	H4C4	25000000	0.025	FALSE	FALSE	not found
840	PSMB3	25000000	0.025	FALSE	FALSE	not found
841	H4C1	25000000	0.025	FALSE	FALSE	not found
842	H4C2	25000000	0.025	FALSE	FALSE	not found
843	MPO	24000000	0.024	FALSE	FALSE	not found
844	SERPINB1	24000000	0.024	FALSE	FALSE	not found
845	PTPRC	24000000	0.024	FALSE	FALSE	not found
846	C1QTNF3	24000000	0.024	FALSE	FALSE	not found
847	FCGRT	24000000	0.024	FALSE	FALSE	not found
848	AK1	24000000	0.024	FALSE	FALSE	not found
849	GHR	24000000	0.024	TRUE	FALSE	not glycosylated
850	CA6	24000000	0.024	FALSE	FALSE	not found
851	DSC2	24000000	0.024	FALSE	FALSE	not found
852	PARVB	24000000	0.024	FALSE	FALSE	not found
853	SIGLEC14	24000000	0.024	FALSE	FALSE	not found
854	GANAB	23000000	0.023	FALSE	FALSE	not found
855	CEACAM5	23000000	0.023	FALSE	FALSE	not found
856	LDLR	23000000	0.023	FALSE	FALSE	not found
857	ANGPTL6	23000000	0.023	FALSE	FALSE	not found
858	MYH11	23000000	0.023	FALSE	FALSE	not found
859	GLUD1	23000000	0.023	FALSE	FALSE	not found
860	CTSS	23000000	0.023	FALSE	FALSE	not found
861	IHH	23000000	0.023	FALSE	FALSE	not found
862	REG3A	23000000	0.023	FALSE	FALSE	not found
863	ACY1	23000000	0.023	FALSE	FALSE	not found
864	CCL16	23000000	0.023	FALSE	FALSE	not found
865	SLC4A1	22000000	0.022	FALSE	FALSE	not found
866	RNH1	22000000	0.022	FALSE	FALSE	not found
867	GGT5	22000000	0.022	FALSE	FALSE	not found
868	PSMA7	22000000	0.022	FALSE	FALSE	not found
869	CHAD	22000000	0.022	FALSE	FALSE	not found
870	CILP2	22000000	0.022	FALSE	FALSE	not found
871	DCBLD1	22000000	0.022	FALSE	FALSE	not found
872	FABP4	22000000	0.022	FALSE	FALSE	not found
873	ADGRG2	22000000	0.022	FALSE	FALSE	not found
874	CSF1	22000000	0.022	FALSE	FALSE	not found
875	PSG5	22000000	0.022	FALSE	FALSE	not found
876	CLIC1	22000000	0.022	FALSE	FALSE	not found
877	PGM1	21000000	0.021	FALSE	FALSE	not found
878	APOA5	21000000	0.021	FALSE	FALSE	not found
879	OMD	21000000	0.021	FALSE	FALSE	not found
880	CALU	21000000	0.021	FALSE	FALSE	not found
881	PRH2	21000000	0.021	FALSE	FALSE	not found
882	ARHGDIA	21000000	0.021	FALSE	FALSE	not found
883	FLG2	21000000	0.021	FALSE	FALSE	not found
884	FBP1	21000000	0.021	FALSE	FALSE	not found
885	MYL1	21000000	0.021	FALSE	FALSE	not found
886	INHBC	21000000	0.021	TRUE	FALSE	not glycosylated
887	KCTD12	21000000	0.021	FALSE	FALSE	not found
888	THBS2	21000000	0.021	FALSE	FALSE	not found
889	NME1	21000000	0.021	FALSE	FALSE	not found
890	LILRA6	21000000	0.021	FALSE	FALSE	not found
891	HMBS	21000000	0.021	FALSE	FALSE	not found
892	LGALS1	20000000	0.02	FALSE	FALSE	not found
893	PSMA1	20000000	0.02	FALSE	FALSE	not found
894	FLNB	20000000	0.02	FALSE	FALSE	not found
895	PSMA5	20000000	0.02	FALSE	FALSE	not found
896	NTRK2	20000000	0.02	FALSE	FALSE	not found
897	CD226	20000000	0.02	FALSE	FALSE	not found
898	PTPRD	20000000	0.02	FALSE	FALSE	not found
899	AGRN	20000000	0.02	FALSE	FALSE	not found
900	ADH4	20000000	0.02	FALSE	FALSE	not found
901	HEXA	20000000	0.02	FALSE	FALSE	not found
902	HSPB1	19000000	0.019	FALSE	FALSE	not found
903	CTSC	19000000	0.019	FALSE	FALSE	not found
904	BIN2	19000000	0.019	FALSE	FALSE	not found
905	ATP5F1B	19000000	0.019	FALSE	FALSE	not found
906	STC2	19000000	0.019	FALSE	FALSE	not found
907	GLIPR2	19000000	0.019	FALSE	FALSE	not found
908	FIBCD1	19000000	0.019	FALSE	FALSE	not found
909	NTRK3	19000000	0.019	FALSE	FALSE	not found
910	CRELD1	19000000	0.019	FALSE	FALSE	not found
911	LEP	19000000	0.019	FALSE	FALSE	not found
912	ANXA2	19000000	0.019	TRUE	FALSE	not glycosylated
913	TCN2	19000000	0.019	FALSE	FALSE	not found
914	AKR1C3	19000000	0.019	FALSE	FALSE	not found
915	GM2A	19000000	0.019	FALSE	FALSE	not found
916	MARCKS	19000000	0.019	FALSE	FALSE	not found
917	DKK3	18000000	0.018	FALSE	FALSE	not found
918	LMAN1	18000000	0.018	FALSE	FALSE	not found
919	PSMA6	18000000	0.018	FALSE	FALSE	not found
920	HSPD1	18000000	0.018	FALSE	FALSE	not found
921	GKN1	18000000	0.018	FALSE	FALSE	not found
922	BCAM	18000000	0.018	FALSE	FALSE	not found
923	GUCA2A	18000000	0.018	FALSE	FALSE	not found
924	IDS	17000000	0.017	FALSE	FALSE	not found
925	POMGNT1	17000000	0.017	FALSE	FALSE	not found
926	TYRO3	17000000	0.017	FALSE	FALSE	not found
927	MSLN	17000000	0.017	FALSE	FALSE	not found
928	ART4	17000000	0.017	FALSE	FALSE	not found
929	IL13RA1	17000000	0.017	FALSE	FALSE	not found
930	CTSL	17000000	0.017	FALSE	FALSE	not found
931	CAST	17000000	0.017	FALSE	FALSE	not found
932	ACAN	17000000	0.017	FALSE	FALSE	not found
933	PLXDC1	17000000	0.017	FALSE	FALSE	not found
934	EEF2	17000000	0.017	FALSE	FALSE	not found
935	GPT	17000000	0.017	FALSE	FALSE	not found
936	SUSD5	17000000	0.017	FALSE	FALSE	not found
937	EXT1	17000000	0.017	FALSE	FALSE	not found
938	PYGL	16000000	0.016	FALSE	FALSE	not found
939	CD276	16000000	0.016	FALSE	FALSE	not found
940	CAPZA1	16000000	0.016	FALSE	FALSE	not found
941	TXN	16000000	0.016	FALSE	FALSE	not found
942	IL18BP	16000000	0.016	FALSE	FALSE	not found
943	IDH1	16000000	0.016	FALSE	FALSE	not found
944	SECTM1	16000000	0.016	FALSE	FALSE	not found
945	STOM	16000000	0.016	FALSE	FALSE	not found
946	TTN	16000000	0.016	FALSE	FALSE	not found
947	ROBO1	16000000	0.016	FALSE	FALSE	not found
948	TPSB2	16000000	0.016	FALSE	FALSE	not found
949	LILRB3	16000000	0.016	FALSE	FALSE	not found
950	PSMB1	15000000	0.015	FALSE	FALSE	not found
951	EHD3	15000000	0.015	FALSE	FALSE	not found
952	MAN2B2	15000000	0.015	FALSE	FALSE	not found
953	RNASET2	15000000	0.015	FALSE	FALSE	not found
954	CDON	15000000	0.015	FALSE	FALSE	not found
955	MANBA	15000000	0.015	FALSE	FALSE	not found
956	COL5A1	15000000	0.015	FALSE	FALSE	not found
957	PDIA6	15000000	0.015	FALSE	FALSE	not found
958	PDIA4	15000000	0.015	FALSE	FALSE	not found
959	FOLR2	15000000	0.015	FALSE	FALSE	not found
960	GYPA	15000000	0.015	FALSE	FALSE	not found
961	KRTAP4-6	15000000	0.015	FALSE	FALSE	not found
962	HLA-F	15000000	0.015	FALSE	FALSE	not found
963	PYGB	14000000	0.014	FALSE	FALSE	not found
964	MTPN	14000000	0.014	FALSE	FALSE	not found
965	PRR4	14000000	0.014	FALSE	FALSE	not found
966	PCDH12	14000000	0.014	TRUE	FALSE	not glycosylated
967	FAM20B	14000000	0.014	FALSE	FALSE	not found
968	LEPR	14000000	0.014	FALSE	FALSE	not found
969	LTBP2	14000000	0.014	FALSE	FALSE	not found
970	ACAT2	14000000	0.014	FALSE	FALSE	not found
971	TGM3	14000000	0.014	FALSE	FALSE	not found
972	PTPRB	14000000	0.014	FALSE	FALSE	not found
973	UBA1	14000000	0.014	FALSE	FALSE	not found
974	CLTC	14000000	0.014	FALSE	FALSE	not found
975	S100A7	14000000	0.014	FALSE	FALSE	not found
976	MDH2	14000000	0.014	FALSE	FALSE	not found
977	ADAM12	14000000	0.014	FALSE	FALSE	not found
978	THY1	14000000	0.014	FALSE	FALSE	not found
979	ASGR2	14000000	0.014	FALSE	FALSE	not found
980	FABP5	14000000	0.014	FALSE	FALSE	not found
981	HSPA4	14000000	0.014	FALSE	FALSE	not found
982	PNLIP	14000000	0.014	FALSE	FALSE	not found
983	IGLV5-37	14000000	0.014	FALSE	FALSE	not found
984	PSMA4	13000000	0.013	FALSE	FALSE	not found
985	SERPINE1	13000000	0.013	FALSE	FALSE	not found
986	FAM20A	13000000	0.013	FALSE	FALSE	not found
987	CORO1C	13000000	0.013	FALSE	FALSE	not found
988	TEK	13000000	0.013	FALSE	FALSE	not found
989	XPNPEP2	13000000	0.013	FALSE	FALSE	not found
990	CANX	13000000	0.013	FALSE	FALSE	not found
991	ARPC1B	13000000	0.013	FALSE	FALSE	not found
992	SH3BGRL	13000000	0.013	FALSE	FALSE	not found
993	CILP	13000000	0.013	FALSE	FALSE	not found
994	GALNT2	13000000	0.013	FALSE	FALSE	not found
995	SCGB1A1	13000000	0.013	FALSE	FALSE	not found
996	PTPRK	13000000	0.013	FALSE	FALSE	not found
997	ALPL	13000000	0.013	FALSE	FALSE	not found
998	ANTXR2	13000000	0.013	FALSE	FALSE	not found
999	MAPRE2	13000000	0.013	FALSE	FALSE	not found
1000	UGP2	13000000	0.013	FALSE	FALSE	not found
1001	CSF2RA	13000000	0.013	FALSE	FALSE	not found
1002	PKHD1L1	13000000	0.013	FALSE	FALSE	not found
1003	FHL1	12000000	0.012	FALSE	FALSE	not found
1004	VCAN	12000000	0.012	TRUE	FALSE	not glycosylated
1005	FKBP1A	12000000	0.012	FALSE	FALSE	not found
1006	NME3	12000000	0.012	FALSE	FALSE	not found
1007	FOLR3	12000000	0.012	TRUE	TRUE	glycosylated
1008	PTK7	12000000	0.012	FALSE	FALSE	not found
1009	TREH	12000000	0.012	FALSE	FALSE	not found
1010	ASL	12000000	0.012	FALSE	FALSE	not found
1011	MGAT1	12000000	0.012	FALSE	FALSE	not found
1012	PLAA	12000000	0.012	FALSE	FALSE	not found
1013	ESD	12000000	0.012	FALSE	FALSE	not found
1014	FBLN5	12000000	0.012	FALSE	FALSE	not found
1015	TGOLN2	12000000	0.012	FALSE	FALSE	not found
1016	CBR1	12000000	0.012	FALSE	FALSE	not found
1017	PSMB4	12000000	0.012	FALSE	FALSE	not found
1018	LILRA4	12000000	0.012	FALSE	FALSE	not found
1019	TYMP	11000000	0.011	FALSE	FALSE	not found
1020	CTTN	11000000	0.011	FALSE	FALSE	not found
1021	MAPRE1	11000000	0.011	FALSE	FALSE	not found
1022	ALG13	11000000	0.011	FALSE	FALSE	not found
1023	PLIN3	11000000	0.011	FALSE	FALSE	not found
1024	HNRNPA2B1	11000000	0.011	FALSE	FALSE	not found
1025	KDR	11000000	0.011	FALSE	FALSE	not found
1026	FBN2	11000000	0.011	FALSE	FALSE	not found
1027	CSRP1	11000000	0.011	FALSE	FALSE	not found
1028	SPTA1	11000000	0.011	FALSE	FALSE	not found
1029	ERAP2	11000000	0.011	TRUE	FALSE	not glycosylated
1030	ANTXR1	11000000	0.011	FALSE	FALSE	not found
1031	ARHGAP1	11000000	0.011	FALSE	FALSE	not found
1032	PMEL	11000000	0.011	FALSE	FALSE	not found
1033	ACTN3	11000000	0.011	FALSE	FALSE	not found
1034	CCL15	11000000	0.011	FALSE	FALSE	not found
1035	CBLN4	10000000	0.01	FALSE	FALSE	not found
1036	PYGM	10000000	0.01	FALSE	FALSE	not found
1037	DLD	10000000	0.01	FALSE	FALSE	not found
1038	COTL1	10000000	0.01	FALSE	FALSE	not found
1039	HAMP	10000000	0.01	FALSE	FALSE	not found
1040	ECM2	10000000	0.01	FALSE	FALSE	not found
1041	EHD1	10000000	0.01	FALSE	FALSE	not found
1042	PLXNA1	10000000	0.01	FALSE	FALSE	not found
1043	ACO1	10000000	0.01	FALSE	FALSE	not found
1044	AHNAK	10000000	0.01	FALSE	FALSE	not found
1045	AKAP12	10000000	0.01	FALSE	FALSE	not found
1046	BHMT	10000000	0.01	FALSE	FALSE	not found
1047	SCGB3A1	10000000	0.01	FALSE	FALSE	not found
1048	A2ML1	10000000	0.01	FALSE	FALSE	not found
1049	KLK1	10000000	0.01	FALSE	FALSE	not found
1050	KLK6	10000000	0.01	FALSE	FALSE	not found
1051	LIMS1	10000000	0.01	FALSE	FALSE	not found
1052	AP2A2	10000000	0.01	FALSE	FALSE	not found
1053	NAP1L1	10000000	0.01	FALSE	FALSE	not found
1054	SERPINB4	10000000	0.01	FALSE	FALSE	not found
1055	HAVCR2	9900000	0.0099	FALSE	FALSE	not found
1056	LNPEP	9800000	0.0098	FALSE	FALSE	not found
1057	NIF3L1	9800000	0.0098	FALSE	FALSE	not found
1058	CACNA2D2	9700000	0.0097	FALSE	FALSE	not found
1059	CHRDL2	9700000	0.0097	FALSE	FALSE	not found
1060	LTBP4	9700000	0.0097	FALSE	FALSE	not found
1061	PSMA3	9700000	0.0097	FALSE	FALSE	not found
1062	PSMB2	9700000	0.0097	FALSE	FALSE	not found
1063	MYH14	9600000	0.0096	FALSE	FALSE	not found
1064	CDH6	9600000	0.0096	FALSE	FALSE	not found
1065	SLPI	9600000	0.0096	FALSE	FALSE	not found
1066	QSOX2	9600000	0.0096	FALSE	FALSE	not found
1067	S100A4	9600000	0.0096	FALSE	FALSE	not found
1068	GPC1	9500000	0.0095	FALSE	FALSE	not found
1069	ARG1	9500000	0.0095	FALSE	FALSE	not found
1070	SDK1	9500000	0.0095	FALSE	FALSE	not found
1071	TPP1	9500000	0.0095	FALSE	FALSE	not found
1072	LASP1	9400000	0.0094	FALSE	FALSE	not found
1073	RCN1	9400000	0.0094	FALSE	FALSE	not found
1074	HPRT1	9400000	0.0094	FALSE	FALSE	not found
1075	THBS3	9400000	0.0094	FALSE	FALSE	not found
1076	THUMPD1	9300000	0.0093	FALSE	FALSE	not found
1077	EPHA4	9300000	0.0093	FALSE	FALSE	not found
1078	HNRNPA1	9300000	0.0093	FALSE	FALSE	not found
1079	CEACAM8	9200000	0.0092	FALSE	FALSE	not found
1080	HMCN1	9200000	0.0092	FALSE	FALSE	not found
1081	ABRACL	9200000	0.0092	FALSE	FALSE	not found
1082	BMP1	9200000	0.0092	FALSE	FALSE	not found
1083	CAPN1	9100000	0.0091	FALSE	FALSE	not found
1084	SERPINB3	9100000	0.0091	FALSE	FALSE	not found
1085	COL12A1	9100000	0.0091	FALSE	FALSE	not found
1086	PXDN	9100000	0.0091	FALSE	FALSE	not found
1087	DBI	9100000	0.0091	FALSE	FALSE	not found
1088	CAPNS1	9000000	0.009	FALSE	FALSE	not found
1089	TAGLN3	9000000	0.009	FALSE	FALSE	not found
1090	GFRA2	9000000	0.009	FALSE	FALSE	not found
1091	CDHR2	8800000	0.0088	FALSE	FALSE	not found
1092	ATP5F1A	8800000	0.0088	FALSE	FALSE	not found
1093	CTSH	8700000	0.0087	FALSE	FALSE	not found
1094	CSTB	8700000	0.0087	FALSE	FALSE	not found
1095	PRSS27	8700000	0.0087	FALSE	FALSE	not found
1096	CNN2	8400000	0.0084	FALSE	FALSE	not found
1097	CPS1	8300000	0.0083	FALSE	FALSE	not found
1098	S100A12	8300000	0.0083	FALSE	FALSE	not found
1099	H1-4	8300000	0.0083	FALSE	FALSE	not found
1100	CADM4	8200000	0.0082	FALSE	FALSE	not found
1101	SFTPD	8200000	0.0082	FALSE	FALSE	not found
1102	COL6A2	8200000	0.0082	FALSE	FALSE	not found
1103	SERPINB12	8200000	0.0082	FALSE	FALSE	not found
1104	TNFRSF1B	8100000	0.0081	FALSE	FALSE	not found
1105	NBL1	8100000	0.0081	FALSE	FALSE	not found
1106	SPINK1	8000000	0.008	FALSE	FALSE	not found
1107	SEMA3F	7900000	0.0079	FALSE	FALSE	not found
1108	BOC	7900000	0.0079	FALSE	FALSE	not found
1109	S100A11	7900000	0.0079	FALSE	FALSE	not found
1110	DNER	7900000	0.0079	FALSE	FALSE	not found
1111	SPTB	7800000	0.0078	FALSE	FALSE	not found
1112	NAGPA	7800000	0.0078	FALSE	FALSE	not found
1113	FGL2	7800000	0.0078	TRUE	FALSE	not glycosylated
1114	RNPEP	7800000	0.0078	FALSE	FALSE	not found
1115	SLURP1	7700000	0.0077	FALSE	FALSE	not found
1116	ROR1	7700000	0.0077	FALSE	FALSE	not found
1117	AKR1A1	7600000	0.0076	FALSE	FALSE	not found
1118	LYPD3	7600000	0.0076	FALSE	FALSE	not found
1119	MSTN	7600000	0.0076	FALSE	FALSE	not found
1120	HTRA1	7600000	0.0076	FALSE	FALSE	not found
1121	CDH17	7500000	0.0075	FALSE	FALSE	not found
1122	PSME1	7500000	0.0075	FALSE	FALSE	not found
1123	GAPDHS	7500000	0.0075	FALSE	FALSE	not found
1124	MANF	7500000	0.0075	FALSE	FALSE	not found
1125	SEMA4D	7500000	0.0075	FALSE	FALSE	not found
1126	FGFR4	7400000	0.0074	FALSE	FALSE	not found
1127	SPINT1	7400000	0.0074	FALSE	FALSE	not found
1128	PLEC	7400000	0.0074	FALSE	FALSE	not found
1129	TRHDE	7300000	0.0073	FALSE	FALSE	not found
1130	MYL3	7300000	0.0073	FALSE	FALSE	not found
1131	ECI1	7300000	0.0073	FALSE	FALSE	not found
1132	PARVA	7300000	0.0073	FALSE	FALSE	not found
1133	PGLS	7200000	0.0072	FALSE	FALSE	not found
1134	PRL	7200000	0.0072	FALSE	FALSE	not found
1135	MYL6B	7200000	0.0072	FALSE	FALSE	not found
1136	CPM	7100000	0.0071	FALSE	FALSE	not found
1137	HNRNPK	7100000	0.0071	FALSE	FALSE	not found
1138	OPCML	7100000	0.0071	FALSE	FALSE	not found
1139	FSTL3	7000000	0.007	FALSE	FALSE	not found
1140	SEMG1	7000000	0.007	FALSE	FALSE	not found
1141	KLK3	7000000	0.007	FALSE	FALSE	not found
1142	S100A6	7000000	0.007	FALSE	FALSE	not found
1143	PRDX5	6900000	0.0069	FALSE	FALSE	not found
1144	TMEM25	6900000	0.0069	FALSE	FALSE	not found
1145	KRTAP4-8	6900000	0.0069	FALSE	FALSE	not found
1146	TXNDC5	6900000	0.0069	FALSE	FALSE	not found
1147	SUSD2	6800000	0.0068	FALSE	FALSE	not found
1148	PIK3IP1	6800000	0.0068	FALSE	FALSE	not found
1149	CRTAM	6800000	0.0068	FALSE	FALSE	not found
1150	TKFC	6800000	0.0068	FALSE	FALSE	not found
1151	CXCL16	6800000	0.0068	FALSE	FALSE	not found
1152	SEZ6L	6700000	0.0067	FALSE	FALSE	not found
1153	CAPZB	6600000	0.0066	FALSE	FALSE	not found
1154	ARPC2	6600000	0.0066	FALSE	FALSE	not found
1155	RAB27B	6500000	0.0065	FALSE	FALSE	not found
1156	CHGB	6500000	0.0065	FALSE	FALSE	not found
1157	GBE1	6500000	0.0065	FALSE	FALSE	not found
1158	CD58	6500000	0.0065	FALSE	FALSE	not found
1159	TFF3	6500000	0.0065	FALSE	FALSE	not found
1160	SERPINA12	6500000	0.0065	FALSE	FALSE	not found
1161	HPSE	6500000	0.0065	FALSE	FALSE	not found
1162	APLP1	6400000	0.0064	FALSE	FALSE	not found
1163	CRYZ	6400000	0.0064	FALSE	FALSE	not found
1164	ASS1	6400000	0.0064	FALSE	FALSE	not found
1165	ANXA3	6400000	0.0064	FALSE	FALSE	not found
1166	CES2	6400000	0.0064	FALSE	FALSE	not found
1167	ITLN1	6400000	0.0064	FALSE	FALSE	not found
1168	NELL2	6400000	0.0064	TRUE	FALSE	not glycosylated
1169	NOTCH4	6400000	0.0064	FALSE	FALSE	not found
1170	GH1	6400000	0.0064	FALSE	FALSE	not found
1171	CCL18	6400000	0.0064	FALSE	FALSE	not found
1172	NID2	6300000	0.0063	FALSE	FALSE	not found
1173	TAGLN	6300000	0.0063	FALSE	FALSE	not found
1174	CST1	6300000	0.0063	FALSE	FALSE	not found
1175	GLRX	6300000	0.0063	FALSE	FALSE	not found
1176	ITGA1	6300000	0.0063	FALSE	FALSE	not found
1177	FYB1	6200000	0.0062	FALSE	FALSE	not found
1178	PSMB5	6200000	0.0062	FALSE	FALSE	not found
1179	GALNT7	6200000	0.0062	FALSE	FALSE	not found
1180	TSKU	6200000	0.0062	FALSE	FALSE	not found
1181	THSD7A	6100000	0.0061	TRUE	FALSE	not glycosylated
1182	SNX1	6100000	0.0061	FALSE	FALSE	not found
1183	TXNRD1	6100000	0.0061	FALSE	FALSE	not found
1184	CBLN1	6000000	0.006	FALSE	FALSE	not found
1185	PTPN6	6000000	0.006	FALSE	FALSE	not found
1186	NQO2	6000000	0.006	FALSE	FALSE	not found
1187	DSC3	6000000	0.006	FALSE	FALSE	not found
1188	PCLO	6000000	0.006	FALSE	FALSE	not found
1189	ERVMER34-1	6000000	0.006	FALSE	FALSE	not found
1190	MSMB	6000000	0.006	FALSE	FALSE	not found
1191	PSME2	5900000	0.0059	FALSE	FALSE	not found
1192	CAND1	5900000	0.0059	FALSE	FALSE	not found
1193	CCN2	5900000	0.0059	FALSE	FALSE	not found
1194	RAD23B	5900000	0.0059	FALSE	FALSE	not found
1195	NECTIN2	5900000	0.0059	FALSE	FALSE	not found
1196	ENTPD5	5900000	0.0059	FALSE	FALSE	not found
1197	PCDH18	5900000	0.0059	FALSE	FALSE	not found
1198	ARPC4	5900000	0.0059	FALSE	FALSE	not found
1199	TWF2	5900000	0.0059	FALSE	FALSE	not found
1200	GCLC	5800000	0.0058	FALSE	FALSE	not found
1201	ST3GAL6	5800000	0.0058	FALSE	FALSE	not found
1202	ITM2B	5800000	0.0058	FALSE	FALSE	not found
1203	CLIC4	5800000	0.0058	FALSE	FALSE	not found
1204	CTSF	5800000	0.0058	FALSE	FALSE	not found
1205	UBE2L3	5800000	0.0058	FALSE	FALSE	not found
1206	RAB7A	5700000	0.0057	FALSE	FALSE	not found
1207	LMNA	5700000	0.0057	FALSE	FALSE	not found
1208	SEMA3G	5600000	0.0056	FALSE	FALSE	not found
1209	ARSA	5600000	0.0056	FALSE	FALSE	not found
1210	PAMR1	5600000	0.0056	FALSE	FALSE	not found
1211	FTH1	5600000	0.0056	FALSE	FALSE	not found
1212	SEZ6L2	5600000	0.0056	FALSE	FALSE	not found
1213	FCMR	5500000	0.0055	FALSE	FALSE	not found
1214	SHH	5500000	0.0055	FALSE	FALSE	not found
1215	LIPC	5500000	0.0055	FALSE	FALSE	not found
1216	H1-2	5500000	0.0055	FALSE	FALSE	not found
1217	CAPG	5400000	0.0054	FALSE	FALSE	not found
1218	ATP2A3	5400000	0.0054	FALSE	FALSE	not found
1219	ERP44	5300000	0.0053	FALSE	FALSE	not found
1220	SDK2	5300000	0.0053	FALSE	FALSE	not found
1221	CD36	5300000	0.0053	FALSE	FALSE	not found
1222	LECT2	5300000	0.0053	FALSE	FALSE	not found
1223	NRGN	5300000	0.0053	FALSE	FALSE	not found
1224	FCAMR	5300000	0.0053	FALSE	FALSE	not found
1225	FAM234A	5300000	0.0053	FALSE	FALSE	not found
1226	AHSP	5300000	0.0053	FALSE	FALSE	not found
1227	ADH5	5300000	0.0053	FALSE	FALSE	not found
1228	PKLR	5200000	0.0052	FALSE	FALSE	not found
1229	ENDOD1	5200000	0.0052	FALSE	FALSE	not found
1230	IDH2	5200000	0.0052	FALSE	FALSE	not found
1231	DMBT1	5200000	0.0052	FALSE	FALSE	not found
1232	MGAT2	5100000	0.0051	FALSE	FALSE	not found
1233	PRNP	5100000	0.0051	FALSE	FALSE	not found
1234	AHCY	5000000	0.005	FALSE	FALSE	not found
1235	SEMG2	5000000	0.005	FALSE	FALSE	not found
1236	RIDA	5000000	0.005	FALSE	FALSE	not found
1237	ANXA5	5000000	0.005	FALSE	FALSE	not found
1238	MIF	5000000	0.005	FALSE	FALSE	not found
1239	DNAJC3	4900000	0.0049	FALSE	FALSE	not found
1240	IL27RA	4900000	0.0049	FALSE	FALSE	not found
1241	PIP4K2A	4900000	0.0049	FALSE	FALSE	not found
1242	SERPINB6	4800000	0.0048	FALSE	FALSE	not found
1243	GALNT6	4800000	0.0048	FALSE	FALSE	not found
1244	CDH11	4800000	0.0048	FALSE	FALSE	not found
1245	RAB8A	4800000	0.0048	FALSE	FALSE	not found
1246	ACAA1	4700000	0.0047	FALSE	FALSE	not found
1247	PDIA5	4700000	0.0047	FALSE	FALSE	not found
1248	LXN	4700000	0.0047	FALSE	FALSE	not found
1249	CNTN6	4700000	0.0047	FALSE	FALSE	not found
1250	IVL	4700000	0.0047	FALSE	FALSE	not found
1251	RAB8B	4700000	0.0047	FALSE	FALSE	not found
1252	GPD1	4700000	0.0047	FALSE	FALSE	not found
1253	AGXT	4700000	0.0047	FALSE	FALSE	not found
1254	IGKV5-2	4700000	0.0047	FALSE	FALSE	not found
1255	FAT1	4600000	0.0046	FALSE	FALSE	not found
1256	PTBP1	4500000	0.0045	FALSE	FALSE	not found
1257	OBSCN	4500000	0.0045	FALSE	FALSE	not found
1258	WFIKKN2	4500000	0.0045	FALSE	FALSE	not found
1259	CAPZA2	4500000	0.0045	FALSE	FALSE	not found
1260	PRSS8	4400000	0.0044	FALSE	FALSE	not found
1261	TCTN3	4400000	0.0044	FALSE	FALSE	not found
1262	PRDX4	4400000	0.0044	FALSE	FALSE	not found
1263	ARSG	4400000	0.0044	FALSE	FALSE	not found
1264	INPP5D	4400000	0.0044	FALSE	FALSE	not found
1265	ENPP1	4400000	0.0044	FALSE	FALSE	not found
1266	GP1BB	4400000	0.0044	FALSE	FALSE	not found
1267	DDR1	4400000	0.0044	FALSE	FALSE	not found
1268	FSCN1	4300000	0.0043	FALSE	FALSE	not found
1269	RAB10	4300000	0.0043	FALSE	FALSE	not found
1270	PTPA	4300000	0.0043	FALSE	FALSE	not found
1271	SEPTIN7	4300000	0.0043	FALSE	FALSE	not found
1272	EMILIN1	4300000	0.0043	FALSE	FALSE	not found
1273	ANK1	4200000	0.0042	FALSE	FALSE	not found
1274	GH2	4200000	0.0042	FALSE	FALSE	not found
1275	LPL	4200000	0.0042	FALSE	FALSE	not found
1276	TMEM132A	4100000	0.0041	FALSE	FALSE	not found
1277	PLAUR	4100000	0.0041	FALSE	FALSE	not found
1278	LGALSL	4100000	0.0041	FALSE	FALSE	not found
1279	PCMT1	4100000	0.0041	FALSE	FALSE	not found
1280	CNPY3	4100000	0.0041	FALSE	FALSE	not found
1281	ADAMTS1	4100000	0.0041	FALSE	FALSE	not found
1282	EIF4A1	4100000	0.0041	FALSE	FALSE	not found
1283	PDCD6IP	4100000	0.0041	FALSE	FALSE	not found
1284	CLEC14A	4100000	0.0041	FALSE	FALSE	not found
1285	ACP5	4000000	0.004	FALSE	FALSE	not found
1286	GNAI2	4000000	0.004	FALSE	FALSE	not found
1287	NENF	4000000	0.004	FALSE	FALSE	not found
1288	H1-3	4000000	0.004	FALSE	FALSE	not found
1289	RAN	4000000	0.004	FALSE	FALSE	not found
1290	TCN1	4000000	0.004	FALSE	FALSE	not found
1291	UGGT1	4000000	0.004	FALSE	FALSE	not found
1292	DCHS1	4000000	0.004	FALSE	FALSE	not found
1293	DCXR	4000000	0.004	FALSE	FALSE	not found
1294	LGALS7B	4000000	0.004	FALSE	FALSE	not found
1295	MUC1	4000000	0.004	FALSE	FALSE	not found
1296	LGALS7	4000000	0.004	FALSE	FALSE	not found
1297	ARF5	3900000	0.0039	FALSE	FALSE	not found
1298	PABPC1	3900000	0.0039	FALSE	FALSE	not found
1299	SNAP23	3900000	0.0039	FALSE	FALSE	not found
1300	RAC1	3900000	0.0039	FALSE	FALSE	not found
1301	ATIC	3900000	0.0039	FALSE	FALSE	not found
1302	PLA2G1B	3900000	0.0039	FALSE	FALSE	not found
1303	ARPC3	3800000	0.0038	FALSE	FALSE	not found
1304	FLG	3800000	0.0038	FALSE	FALSE	not found
1305	LCN1	3800000	0.0038	FALSE	FALSE	not found
1306	ADGRL4	3800000	0.0038	FALSE	FALSE	not found
1307	ACAA2	3800000	0.0038	FALSE	FALSE	not found
1308	GAA	3800000	0.0038	FALSE	FALSE	not found
1309	MYO1C	3800000	0.0038	FALSE	FALSE	not found
1310	AKR1C4	3800000	0.0038	FALSE	FALSE	not found
1311	PPP1CB	3800000	0.0038	FALSE	FALSE	not found
1312	HEPH	3700000	0.0037	FALSE	FALSE	not found
1313	DSTN	3700000	0.0037	FALSE	FALSE	not found
1314	IQGAP2	3700000	0.0037	FALSE	FALSE	not found
1315	CDA	3700000	0.0037	FALSE	FALSE	not found
1316	PPIC	3700000	0.0037	FALSE	FALSE	not found
1317	KLK7	3700000	0.0037	FALSE	FALSE	not found
1318	ME1	3600000	0.0036	FALSE	FALSE	not found
1319	PLOD1	3600000	0.0036	FALSE	FALSE	not found
1320	GGT1	3600000	0.0036	FALSE	FALSE	not found
1321	CASP14	3600000	0.0036	FALSE	FALSE	not found
1322	HSPA9	3600000	0.0036	FALSE	FALSE	not found
1323	ADAMTS8	3600000	0.0036	FALSE	FALSE	not found
1324	CCT6A	3600000	0.0036	FALSE	FALSE	not found
1325	B3GNT7	3600000	0.0036	FALSE	FALSE	not found
1326	STIP1	3600000	0.0036	FALSE	FALSE	not found
1327	PPP1CA	3600000	0.0036	FALSE	FALSE	not found
1328	GAS6	3600000	0.0036	FALSE	FALSE	not found
1329	LAP3	3500000	0.0035	FALSE	FALSE	not found
1330	ST6GALNAC1	3500000	0.0035	FALSE	FALSE	not found
1331	PCK2	3500000	0.0035	FALSE	FALSE	not found
1332	LSR	3500000	0.0035	FALSE	FALSE	not found
1333	TWSG1	3500000	0.0035	FALSE	FALSE	not found
1334	DBNL	3500000	0.0035	FALSE	FALSE	not found
1335	INHBE	3500000	0.0035	FALSE	FALSE	not found
1336	CCT2	3500000	0.0035	FALSE	FALSE	not found
1337	GLOD4	3500000	0.0035	FALSE	FALSE	not found
1338	CLEC4M	3400000	0.0034	FALSE	FALSE	not found
1339	CD33	3400000	0.0034	FALSE	FALSE	not found
1340	PTPRZ1	3400000	0.0034	FALSE	FALSE	not found
1341	TREML2	3400000	0.0034	FALSE	FALSE	not found
1342	RTN4	3400000	0.0034	FALSE	FALSE	not found
1343	PLBD1	3400000	0.0034	FALSE	FALSE	not found
1344	GNG11	3400000	0.0034	FALSE	FALSE	not found
1345	ILF2	3400000	0.0034	FALSE	FALSE	not found
1346	FASN	3400000	0.0034	FALSE	FALSE	not found
1347	SERPINB9	3400000	0.0034	FALSE	FALSE	not found
1348	ADH6	3400000	0.0034	FALSE	FALSE	not found
1349	RAD23A	3400000	0.0034	FALSE	FALSE	not found
1350	MYO18A	3400000	0.0034	FALSE	FALSE	not found
1351	ST6GAL1	3300000	0.0033	TRUE	FALSE	not glycosylated
1352	ITGA6	3300000	0.0033	FALSE	FALSE	not found
1353	PCSK1N	3300000	0.0033	FALSE	FALSE	not found
1354	SYTL4	3300000	0.0033	FALSE	FALSE	not found
1355	ICAM5	3300000	0.0033	FALSE	FALSE	not found
1356	HPN	3300000	0.0033	FALSE	FALSE	not found
1357	RAC2	3300000	0.0033	FALSE	FALSE	not found
1358	KRAS	3300000	0.0033	FALSE	FALSE	not found
1359	AOX1	3300000	0.0033	FALSE	FALSE	not found
1360	OLA1	3300000	0.0033	FALSE	FALSE	not found
1361	HSPA13	3300000	0.0033	FALSE	FALSE	not found
1362	ITGB2	3300000	0.0033	FALSE	FALSE	not found
1363	ARPC5	3300000	0.0033	FALSE	FALSE	not found
1364	PM20D1	3300000	0.0033	FALSE	FALSE	not found
1365	NAXE	3300000	0.0033	FALSE	FALSE	not found
1366	SEPTIN2	3300000	0.0033	FALSE	FALSE	not found
1367	CANT1	3300000	0.0033	FALSE	FALSE	not found
1368	BGN	3300000	0.0033	FALSE	FALSE	not found
1369	SEMA4A	3300000	0.0033	FALSE	FALSE	not found
1370	DPYSL2	3200000	0.0032	FALSE	FALSE	not found
1371	MAN2B1	3200000	0.0032	FALSE	FALSE	not found
1372	KLK8	3200000	0.0032	FALSE	FALSE	not found
1373	GXYLT1	3200000	0.0032	FALSE	FALSE	not found
1374	COL14A1	3200000	0.0032	FALSE	FALSE	not found
1375	SRC	3200000	0.0032	FALSE	FALSE	not found
1376	MFAP5	3200000	0.0032	FALSE	FALSE	not found
1377	DPP3	3200000	0.0032	FALSE	FALSE	not found
1378	CD209	3100000	0.0031	FALSE	FALSE	not found
1379	SCG3	3100000	0.0031	FALSE	FALSE	not found
1380	PSMD3	3100000	0.0031	FALSE	FALSE	not found
1381	IL1RL1	3100000	0.0031	FALSE	FALSE	not found
1382	SDC1	3100000	0.0031	FALSE	FALSE	not found
1383	B4GALT2	3100000	0.0031	FALSE	FALSE	not found
1384	VGF	3100000	0.0031	FALSE	FALSE	not found
1385	ACLY	3100000	0.0031	FALSE	FALSE	not found
1386	ANGPTL4	3100000	0.0031	FALSE	FALSE	not found
1387	ARF4	3100000	0.0031	FALSE	FALSE	not found
1388	MYL4	3100000	0.0031	FALSE	FALSE	not found
1389	NAP1L4	3100000	0.0031	FALSE	FALSE	not found
1390	GPX1	3100000	0.0031	FALSE	FALSE	not found
1391	SLURP2	3100000	0.0031	FALSE	FALSE	not found
1392	MTAP	3000000	0.003	FALSE	FALSE	not found
1393	OLFML3	3000000	0.003	FALSE	FALSE	not found
1394	FABP3	3000000	0.003	FALSE	FALSE	not found
1395	CKMT2	3000000	0.003	FALSE	FALSE	not found
1396	NT5E	3000000	0.003	FALSE	FALSE	not found
1397	RAB1A	3000000	0.003	FALSE	FALSE	not found
1398	NPEPPS	3000000	0.003	FALSE	FALSE	not found
1399	ALDH1L1	3000000	0.003	FALSE	FALSE	not found
1400	INF2	3000000	0.003	FALSE	FALSE	not found
1401	LCP2	2900000	0.0029	FALSE	FALSE	not found
1402	ELN	2900000	0.0029	FALSE	FALSE	not found
1403	SEPTIN6	2900000	0.0029	FALSE	FALSE	not found
1404	MPST	2900000	0.0029	FALSE	FALSE	not found
1405	NEXN	2900000	0.0029	FALSE	FALSE	not found
1406	PLD4	2900000	0.0029	FALSE	FALSE	not found
1407	RPLP2	2900000	0.0029	FALSE	FALSE	not found
1408	KRTAP9-7	2900000	0.0029	FALSE	FALSE	not found
1409	VMO1	2900000	0.0029	FALSE	FALSE	not found
1410	PCDH9	2900000	0.0029	FALSE	FALSE	not found
1411	C3orf85	2900000	0.0029	FALSE	FALSE	not found
1412	CCL5	2900000	0.0029	FALSE	FALSE	not found
1413	HAGH	2800000	0.0028	FALSE	FALSE	not found
1414	CST4	2800000	0.0028	FALSE	FALSE	not found
1415	GOT2	2800000	0.0028	FALSE	FALSE	not found
1416	CCN3	2800000	0.0028	FALSE	FALSE	not found
1417	SEPTIN11	2800000	0.0028	FALSE	FALSE	not found
1418	SORD	2800000	0.0028	FALSE	FALSE	not found
1419	SUMF1	2800000	0.0028	FALSE	FALSE	not found
1420	CNTNAP4	2800000	0.0028	FALSE	FALSE	not found
1421	CBR3	2800000	0.0028	FALSE	FALSE	not found
1422	CAPN2	2800000	0.0028	FALSE	FALSE	not found
1423	HNRNPH1	2800000	0.0028	FALSE	FALSE	not found
1424	EFNA1	2800000	0.0028	FALSE	FALSE	not found
1425	HINT1	2800000	0.0028	FALSE	FALSE	not found
1426	TXNRD2	2800000	0.0028	FALSE	FALSE	not found
1427	PPP1CC	2800000	0.0028	FALSE	FALSE	not found
1428	HMGB1	2800000	0.0028	FALSE	FALSE	not found
1429	ATP2A1	2800000	0.0028	FALSE	FALSE	not found
1430	CDC42	2700000	0.0027	FALSE	FALSE	not found
1431	USP14	2700000	0.0027	FALSE	FALSE	not found
1432	OLFM2	2700000	0.0027	FALSE	FALSE	not found
1433	AEBP1	2700000	0.0027	FALSE	FALSE	not found
1434	VAT1	2700000	0.0027	FALSE	FALSE	not found
1435	SELPLG	2700000	0.0027	FALSE	FALSE	not found
1436	MACROH2A1	2700000	0.0027	FALSE	FALSE	not found
1437	RAB14	2700000	0.0027	FALSE	FALSE	not found
1438	DNPEP	2700000	0.0027	FALSE	FALSE	not found
1439	BPIFB1	2700000	0.0027	FALSE	FALSE	not found
1440	LRRC4B	2700000	0.0027	FALSE	FALSE	not found
1441	COL4A2	2700000	0.0027	FALSE	FALSE	not found
1442	GRHPR	2700000	0.0027	FALSE	FALSE	not found
1443	CELA2A	2700000	0.0027	FALSE	FALSE	not found
1444	LPP	2700000	0.0027	FALSE	FALSE	not found
1445	CPAMD8	2700000	0.0027	FALSE	FALSE	not found
1446	SMPD1	2700000	0.0027	FALSE	FALSE	not found
1447	GLB1	2700000	0.0027	FALSE	FALSE	not found
1448	KRTAP11-1	2700000	0.0027	FALSE	FALSE	not found
1449	PSMB8	2700000	0.0027	FALSE	FALSE	not found
1450	MXRA5	2600000	0.0026	FALSE	FALSE	not found
1451	SLITRK3	2600000	0.0026	FALSE	FALSE	not found
1452	FMOD	2600000	0.0026	FALSE	FALSE	not found
1453	UROD	2600000	0.0026	FALSE	FALSE	not found
1454	CNDP2	2600000	0.0026	FALSE	FALSE	not found
1455	GALNT1	2600000	0.0026	FALSE	FALSE	not found
1456	SPON2	2600000	0.0026	FALSE	FALSE	not found
1457	SIGLEC7	2600000	0.0026	FALSE	FALSE	not found
1458	RNASE6	2600000	0.0026	FALSE	FALSE	not found
1459	GP9	2600000	0.0026	FALSE	FALSE	not found
1460	EFEMP2	2600000	0.0026	FALSE	FALSE	not found
1461	DLK1	2600000	0.0026	FALSE	FALSE	not found
1462	AOC1	2500000	0.0025	FALSE	FALSE	not found
1463	FGFR3	2500000	0.0025	FALSE	FALSE	not found
1464	PKP1	2500000	0.0025	FALSE	FALSE	not found
1465	TMEM40	2500000	0.0025	FALSE	FALSE	not found
1466	SFRP4	2500000	0.0025	FALSE	FALSE	not found
1467	HSPE1	2500000	0.0025	FALSE	FALSE	not found
1468	KLK10	2500000	0.0025	FALSE	FALSE	not found
1469	QDPR	2500000	0.0025	FALSE	FALSE	not found
1470	RPIA	2500000	0.0025	FALSE	FALSE	not found
1471	PCDH1	2500000	0.0025	FALSE	FALSE	not found
1472	DEFB1	2500000	0.0025	FALSE	FALSE	not found
1473	KLK5	2500000	0.0025	FALSE	FALSE	not found
1474	HNRNPF	2500000	0.0025	FALSE	FALSE	not found
1475	ATP2A2	2500000	0.0025	FALSE	FALSE	not found
1476	EEF1G	2500000	0.0025	FALSE	FALSE	not found
1477	PACSIN2	2400000	0.0024	FALSE	FALSE	not found
1478	PTGR1	2400000	0.0024	FALSE	FALSE	not found
1479	ADGRE5	2400000	0.0024	FALSE	FALSE	not found
1480	TNNI3	2400000	0.0024	FALSE	FALSE	not found
1481	PSAT1	2400000	0.0024	FALSE	FALSE	not found
1482	FBN3	2400000	0.0024	FALSE	FALSE	not found
1483	TMSB4Y	2400000	0.0024	FALSE	FALSE	not found
1484	DMTN	2400000	0.0024	FALSE	FALSE	not found
1485	G6PD	2400000	0.0024	FALSE	FALSE	not found
1486	LRRN1	2400000	0.0024	FALSE	FALSE	not found
1487	SCIN	2300000	0.0023	FALSE	FALSE	not found
1488	BTK	2300000	0.0023	FALSE	FALSE	not found
1489	CLTCL1	2300000	0.0023	FALSE	FALSE	not found
1490	NUTF2	2300000	0.0023	FALSE	FALSE	not found
1491	SUSD1	2300000	0.0023	FALSE	FALSE	not found
1492	TCP1	2300000	0.0023	FALSE	FALSE	not found
1493	PLA2G12B	2300000	0.0023	FALSE	FALSE	not found
1494	TNFRSF21	2300000	0.0023	FALSE	FALSE	not found
1495	NAPRT	2300000	0.0023	FALSE	FALSE	not found
1496	APEH	2300000	0.0023	FALSE	FALSE	not found
1497	PA2G4	2300000	0.0023	FALSE	FALSE	not found
1498	H1-5	2300000	0.0023	FALSE	FALSE	not found
1499	FAT4	2300000	0.0023	FALSE	FALSE	not found
1500	OTC	2200000	0.0022	FALSE	FALSE	not found
1501	DCBLD2	2200000	0.0022	FALSE	FALSE	not found
1502	NAPA	2200000	0.0022	FALSE	FALSE	not found
1503	SIAE	2200000	0.0022	FALSE	FALSE	not found
1504	ALDH2	2200000	0.0022	FALSE	FALSE	not found
1505	ANGPTL2	2200000	0.0022	FALSE	FALSE	not found
1506	RAB6B	2200000	0.0022	FALSE	FALSE	not found
1507	UQCRB	2200000	0.0022	FALSE	FALSE	not found
1508	NFASC	2200000	0.0022	FALSE	FALSE	not found
1509	VWCE	2200000	0.0022	FALSE	FALSE	not found
1510	LTBP3	2200000	0.0022	FALSE	FALSE	not found
1511	ASAH2	2200000	0.0022	FALSE	FALSE	not found
1512	SERPINB2	2200000	0.0022	FALSE	FALSE	not found
1513	NAGA	2200000	0.0022	FALSE	FALSE	not found
1514	BGLAP	2200000	0.0022	FALSE	FALSE	not found
1515	GGCT	2100000	0.0021	FALSE	FALSE	not found
1516	MYDGF	2100000	0.0021	FALSE	FALSE	not found
1517	GLG1	2100000	0.0021	FALSE	FALSE	not found
1518	PTGS1	2100000	0.0021	FALSE	FALSE	not found
1519	CRKL	2100000	0.0021	FALSE	FALSE	not found
1520	ASPN	2100000	0.0021	FALSE	FALSE	not found
1521	MEP1A	2100000	0.0021	FALSE	FALSE	not found
1522	LMNB1	2100000	0.0021	FALSE	FALSE	not found
1523	ABHD14B	2100000	0.0021	FALSE	FALSE	not found
1524	MMP19	2100000	0.0021	FALSE	FALSE	not found
1525	TM9SF2	2100000	0.0021	FALSE	FALSE	not found
1526	LRRC4	2100000	0.0021	FALSE	FALSE	not found
1527	PSMB7	2100000	0.0021	FALSE	FALSE	not found
1528	ATP1B1	2100000	0.0021	FALSE	FALSE	not found
1529	HNRNPU	2100000	0.0021	FALSE	FALSE	not found
1530	RET	2100000	0.0021	FALSE	FALSE	not found
1531	PRF1	2100000	0.0021	FALSE	FALSE	not found
1532	ABAT	2100000	0.0021	FALSE	FALSE	not found
1533	LRIG2	2100000	0.0021	FALSE	FALSE	not found
1534	COL11A2	2100000	0.0021	FALSE	FALSE	not found
1535	TNFRSF17	2000000	0.002	FALSE	FALSE	not found
1536	SCARF1	2000000	0.002	FALSE	FALSE	not found
1537	ADAMTS2	2000000	0.002	FALSE	FALSE	not found
1538	DNM1L	2000000	0.002	FALSE	FALSE	not found
1539	ACO2	2000000	0.002	FALSE	FALSE	not found
1540	LGMN	2000000	0.002	FALSE	FALSE	not found
1541	PPP2R1A	2000000	0.002	FALSE	FALSE	not found
1542	DBN1	2000000	0.002	FALSE	FALSE	not found
1543	PAPPA2	2000000	0.002	FALSE	FALSE	not found
1544	CD48	2000000	0.002	FALSE	FALSE	not found
1545	SLC2A1	2000000	0.002	FALSE	FALSE	not found
1546	DIAPH1	2000000	0.002	FALSE	FALSE	not found
1547	RPLP1	2000000	0.002	FALSE	FALSE	not found
1548	ITGAV	2000000	0.002	FALSE	FALSE	not found
1549	GALNS	2000000	0.002	FALSE	FALSE	not found
1550	ALDH9A1	2000000	0.002	FALSE	FALSE	not found
1551	ACP1	2000000	0.002	FALSE	FALSE	not found
1552	FUOM	2000000	0.002	FALSE	FALSE	not found
1553	LRP8	2000000	0.002	FALSE	FALSE	not found
1554	HK3	2000000	0.002	FALSE	FALSE	not found
1555	CD200R1	2000000	0.002	FALSE	FALSE	not found
1556	CTNNB1	2000000	0.002	FALSE	FALSE	not found
1557	THOP1	2000000	0.002	FALSE	FALSE	not found
1558	NPM1	2000000	0.002	FALSE	FALSE	not found
1559	RGMA	2000000	0.002	FALSE	FALSE	not found
1560	MAN1A2	2000000	0.002	FALSE	FALSE	not found
1561	SH3BGRL2	2000000	0.002	FALSE	FALSE	not found
1562	CKMT1A	2000000	0.002	FALSE	FALSE	not found
1563	CKMT1B	2000000	0.002	FALSE	FALSE	not found
1564	DCN	1900000	0.0019	FALSE	FALSE	not found
1565	RTN4R	1900000	0.0019	FALSE	FALSE	not found
1566	ISOC1	1900000	0.0019	FALSE	FALSE	not found
1567	PFKP	1900000	0.0019	FALSE	FALSE	not found
1568	RASGRP2	1900000	0.0019	FALSE	FALSE	not found
1569	GNB1	1900000	0.0019	FALSE	FALSE	not found
1570	NSFL1C	1900000	0.0019	FALSE	FALSE	not found
1571	GGT7	1900000	0.0019	FALSE	FALSE	not found
1572	LGALS3	1900000	0.0019	TRUE	FALSE	not glycosylated
1573	BHMT2	1900000	0.0019	FALSE	FALSE	not found
1574	CCT7	1900000	0.0019	FALSE	FALSE	not found
1575	ARHGAP18	1900000	0.0019	FALSE	FALSE	not found
1576	MAT1A	1900000	0.0019	FALSE	FALSE	not found
1577	F11R	1900000	0.0019	FALSE	FALSE	not found
1578	AKR7A3	1900000	0.0019	FALSE	FALSE	not found
1579	STIM1	1900000	0.0019	FALSE	FALSE	not found
1580	SMR3B	1900000	0.0019	FALSE	FALSE	not found
1581	ROBO2	1900000	0.0019	FALSE	FALSE	not found
1582	NOTUM	1900000	0.0019	FALSE	FALSE	not found
1583	LAMA3	1800000	0.0018	FALSE	FALSE	not found
1584	FH	1800000	0.0018	FALSE	FALSE	not found
1585	PRKAR1A	1800000	0.0018	FALSE	FALSE	not found
1586	MAN1C1	1800000	0.0018	FALSE	FALSE	not found
1587	LAMA5	1800000	0.0018	FALSE	FALSE	not found
1588	WDR44	1800000	0.0018	FALSE	FALSE	not found
1589	FST	1800000	0.0018	FALSE	FALSE	not found
1590	ARMH4	1800000	0.0018	FALSE	FALSE	not found
1591	KLK11	1800000	0.0018	FALSE	FALSE	not found
1592	MAT2A	1800000	0.0018	FALSE	FALSE	not found
1593	HNRNPA3	1800000	0.0018	FALSE	FALSE	not found
1594	TBCA	1800000	0.0018	FALSE	FALSE	not found
1595	UBE2N	1800000	0.0018	FALSE	FALSE	not found
1596	ANXA6	1800000	0.0018	FALSE	FALSE	not found
1597	SND1	1800000	0.0018	FALSE	FALSE	not found
1598	LORICRIN	1800000	0.0018	FALSE	FALSE	not found
1599	CCL27	1800000	0.0018	TRUE	FALSE	not glycosylated
1600	PDCD6	1800000	0.0018	FALSE	FALSE	not found
1601	PREP	1700000	0.0017	FALSE	FALSE	not found
1602	CEMIP	1700000	0.0017	FALSE	FALSE	not found
1603	CPD	1700000	0.0017	FALSE	FALSE	not found
1604	NIT2	1700000	0.0017	FALSE	FALSE	not found
1605	CCT4	1700000	0.0017	FALSE	FALSE	not found
1606	TRAP1	1700000	0.0017	FALSE	FALSE	not found
1607	CLSTN3	1700000	0.0017	FALSE	FALSE	not found
1608	MEGF6	1700000	0.0017	FALSE	FALSE	not found
1609	PGM2	1700000	0.0017	FALSE	FALSE	not found
1610	LRRC15	1700000	0.0017	FALSE	FALSE	not found
1611	PAK2	1700000	0.0017	FALSE	FALSE	not found
1612	PDLIM7	1700000	0.0017	FALSE	FALSE	not found
1613	TGM2	1700000	0.0017	FALSE	FALSE	not found
1614	ITGAL	1600000	0.0016	FALSE	FALSE	not found
1615	TG	1600000	0.0016	FALSE	FALSE	not found
1616	YBX1	1600000	0.0016	FALSE	FALSE	not found
1617	DAZAP1	1600000	0.0016	FALSE	FALSE	not found
1618	SEMA3A	1600000	0.0016	FALSE	FALSE	not found
1619	MTHFD1	1600000	0.0016	FALSE	FALSE	not found
1620	WFDC2	1600000	0.0016	FALSE	FALSE	not found
1621	PLOD3	1600000	0.0016	FALSE	FALSE	not found
1622	TMEM248	1600000	0.0016	FALSE	FALSE	not found
1623	KPNB1	1600000	0.0016	FALSE	FALSE	not found
1624	SRSF3	1600000	0.0016	FALSE	FALSE	not found
1625	MESD	1600000	0.0016	FALSE	FALSE	not found
1626	SSR1	1600000	0.0016	FALSE	FALSE	not found
1627	GNAI1	1600000	0.0016	FALSE	FALSE	not found
1628	ILF3	1600000	0.0016	FALSE	FALSE	not found
1629	LSP1	1600000	0.0016	FALSE	FALSE	not found
1630	NTS	1600000	0.0016	FALSE	FALSE	not found
1631	CLPS	1600000	0.0016	FALSE	FALSE	not found
1632	RCN3	1600000	0.0016	FALSE	FALSE	not found
1633	PTPRN2	1600000	0.0016	FALSE	FALSE	not found
1634	EIF4A2	1600000	0.0016	FALSE	FALSE	not found
1635	FTCD	1600000	0.0016	FALSE	FALSE	not found
1636	TAOK1	1600000	0.0016	FALSE	FALSE	not found
1637	CXCL5	1600000	0.0016	FALSE	FALSE	not found
1638	S100P	1600000	0.0016	FALSE	FALSE	not found
1639	PRDX3	1600000	0.0016	FALSE	FALSE	not found
1640	PCBP1	1600000	0.0016	FALSE	FALSE	not found
1641	DES	1600000	0.0016	FALSE	FALSE	not found
1642	DPP7	1600000	0.0016	FALSE	FALSE	not found
1643	KRTAP19-5	1600000	0.0016	FALSE	FALSE	not found
1644	DPYD	1600000	0.0016	FALSE	FALSE	not found
1645	SPTAN1	1600000	0.0016	FALSE	FALSE	not found
1646	APRT	1600000	0.0016	FALSE	FALSE	not found
1647	IGLV4-3	1600000	0.0016	FALSE	FALSE	not found
1648	IL10RB	1600000	0.0016	FALSE	FALSE	not found
1649	EHD2	1500000	0.0015	FALSE	FALSE	not found
1650	MYLK	1500000	0.0015	FALSE	FALSE	not found
1651	RHOA	1500000	0.0015	FALSE	FALSE	not found
1652	APLP2	1500000	0.0015	FALSE	FALSE	not found
1653	PILRA	1500000	0.0015	TRUE	FALSE	not glycosylated
1654	AKR1B1	1500000	0.0015	FALSE	FALSE	not found
1655	UNC13D	1500000	0.0015	FALSE	FALSE	not found
1656	CYB5R3	1500000	0.0015	FALSE	FALSE	not found
1657	MOGS	1500000	0.0015	FALSE	FALSE	not found
1658	SPTBN1	1500000	0.0015	FALSE	FALSE	not found
1659	GDA	1500000	0.0015	FALSE	FALSE	not found
1660	LRP11	1500000	0.0015	FALSE	FALSE	not found
1661	GLO1	1500000	0.0015	FALSE	FALSE	not found
1662	NAPSA	1500000	0.0015	FALSE	FALSE	not found
1663	MATN2	1500000	0.0015	FALSE	FALSE	not found
1664	TPT1	1500000	0.0015	FALSE	FALSE	not found
1665	NIBAN2	1500000	0.0015	FALSE	FALSE	not found
1666	ARRB1	1500000	0.0015	FALSE	FALSE	not found
1667	IQGAP1	1500000	0.0015	FALSE	FALSE	not found
1668	SEMA6C	1500000	0.0015	FALSE	FALSE	not found
1669	FREM2	1500000	0.0015	FALSE	FALSE	not found
1670	PSTPIP2	1500000	0.0015	FALSE	FALSE	not found
1671	CPA2	1500000	0.0015	FALSE	FALSE	not found
1672	IFNAR2	1500000	0.0015	FALSE	FALSE	not found
1673	FDPS	1500000	0.0015	FALSE	FALSE	not found
1674	LRP5	1500000	0.0015	FALSE	FALSE	not found
1675	NUDT5	1500000	0.0015	FALSE	FALSE	not found
1676	KRTAP4-4	1500000	0.0015	FALSE	FALSE	not found
1677	SHMT1	1500000	0.0015	FALSE	FALSE	not found
1678	CHID1	1500000	0.0015	FALSE	FALSE	not found
1679	DDAH2	1500000	0.0015	FALSE	FALSE	not found
1680	C1QTNF5	1500000	0.0015	FALSE	FALSE	not found
1681	GNAI3	1400000	0.0014	FALSE	FALSE	not found
1682	NDST1	1400000	0.0014	FALSE	FALSE	not found
1683	ACAT1	1400000	0.0014	FALSE	FALSE	not found
1684	PLXNA2	1400000	0.0014	FALSE	FALSE	not found
1685	RANBP1	1400000	0.0014	FALSE	FALSE	not found
1686	UPB1	1400000	0.0014	FALSE	FALSE	not found
1687	EBI3	1400000	0.0014	TRUE	FALSE	not glycosylated
1688	NAMPT	1400000	0.0014	FALSE	FALSE	not found
1689	PTN	1400000	0.0014	TRUE	FALSE	not glycosylated
1690	ADGRD1	1400000	0.0014	FALSE	FALSE	not found
1691	NCL	1400000	0.0014	FALSE	FALSE	not found
1692	IL1R1	1400000	0.0014	FALSE	FALSE	not found
1693	PI3	1400000	0.0014	FALSE	FALSE	not found
1694	MYRF	1400000	0.0014	FALSE	FALSE	not found
1695	YARS1	1400000	0.0014	FALSE	FALSE	not found
1696	THSD1	1400000	0.0014	FALSE	FALSE	not found
1697	COL2A1	1400000	0.0014	FALSE	FALSE	not found
1698	AMDHD1	1400000	0.0014	FALSE	FALSE	not found
1699	CBLN2	1400000	0.0014	FALSE	FALSE	not found
1700	PSMB6	1400000	0.0014	FALSE	FALSE	not found
1701	CCT5	1400000	0.0014	FALSE	FALSE	not found
1702	C16orf89	1400000	0.0014	FALSE	FALSE	not found
1703	GRAP	1400000	0.0014	FALSE	FALSE	not found
1704	MIA3	1400000	0.0014	FALSE	FALSE	not found
1705	MMP14	1400000	0.0014	FALSE	FALSE	not found
1706	JAML	1400000	0.0014	FALSE	FALSE	not found
1707	CD300LG	1400000	0.0014	FALSE	FALSE	not found
1708	CMPK1	1400000	0.0014	FALSE	FALSE	not found
1709	CYB5A	1400000	0.0014	FALSE	FALSE	not found
1710	EPB42	1400000	0.0014	FALSE	FALSE	not found
1711	SCARA5	1400000	0.0014	FALSE	FALSE	not found
1712	NRXN1	1400000	0.0014	FALSE	FALSE	not found
1713	RASA3	1400000	0.0014	FALSE	FALSE	not found
1714	KRTAP4-3	1400000	0.0014	FALSE	FALSE	not found
1715	EPHB4	1400000	0.0014	FALSE	FALSE	not found
1716	KRTAP13-1	1400000	0.0014	FALSE	FALSE	not found
1717	PSMB10	1400000	0.0014	FALSE	FALSE	not found
1718	CHMP4A	1400000	0.0014	FALSE	FALSE	not found
1719	LY75	1300000	0.0013	FALSE	FALSE	not found
1720	EFNB1	1300000	0.0013	FALSE	FALSE	not found
1721	SEMA4G	1300000	0.0013	FALSE	FALSE	not found
1722	FKBP3	1300000	0.0013	FALSE	FALSE	not found
1723	GLA	1300000	0.0013	FALSE	FALSE	not found
1724	SFRP1	1300000	0.0013	FALSE	FALSE	not found
1725	EEF1D	1300000	0.0013	FALSE	FALSE	not found
1726	CLEC11A	1300000	0.0013	FALSE	FALSE	not found
1727	DUSP3	1300000	0.0013	FALSE	FALSE	not found
1728	UGDH	1300000	0.0013	FALSE	FALSE	not found
1729	GCA	1300000	0.0013	FALSE	FALSE	not found
1730	SRSF7	1300000	0.0013	FALSE	FALSE	not found
1731	ECE1	1300000	0.0013	FALSE	FALSE	not found
1732	MUC5B	1300000	0.0013	FALSE	FALSE	not found
1733	RPN2	1300000	0.0013	FALSE	FALSE	not found
1734	HSPH1	1300000	0.0013	FALSE	FALSE	not found
1735	SYNCRIP	1300000	0.0013	FALSE	FALSE	not found
1736	FHOD1	1300000	0.0013	FALSE	FALSE	not found
1737	GALNT5	1300000	0.0013	FALSE	FALSE	not found
1738	SDCBP	1300000	0.0013	FALSE	FALSE	not found
1739	CELSR2	1300000	0.0013	FALSE	FALSE	not found
1740	CCT3	1300000	0.0013	FALSE	FALSE	not found
1741	RPL4	1300000	0.0013	FALSE	FALSE	not found
1742	ZG16	1300000	0.0013	FALSE	FALSE	not found
1743	METRNL	1300000	0.0013	FALSE	FALSE	not found
1744	THBD	1300000	0.0013	FALSE	FALSE	not found
1745	C11orf54	1300000	0.0013	FALSE	FALSE	not found
1746	VDAC1	1300000	0.0013	FALSE	FALSE	not found
1747	CD9	1200000	0.0012	FALSE	FALSE	not found
1748	SLAMF7	1200000	0.0012	FALSE	FALSE	not found
1749	GUCA2B	1200000	0.0012	FALSE	FALSE	not found
1750	CCN5	1200000	0.0012	FALSE	FALSE	not found
1751	FGFR2	1200000	0.0012	FALSE	FALSE	not found
1752	VDAC3	1200000	0.0012	FALSE	FALSE	not found
1753	HNRNPC	1200000	0.0012	FALSE	FALSE	not found
1754	PGRMC1	1200000	0.0012	FALSE	FALSE	not found
1755	CD99L2	1200000	0.0012	FALSE	FALSE	not found
1756	RETN	1200000	0.0012	FALSE	FALSE	not found
1757	SULT2A1	1200000	0.0012	FALSE	FALSE	not found
1758	BLVRA	1200000	0.0012	FALSE	FALSE	not found
1759	DCPS	1200000	0.0012	FALSE	FALSE	not found
1760	USP5	1200000	0.0012	FALSE	FALSE	not found
1761	MDGA1	1200000	0.0012	FALSE	FALSE	not found
1762	ECHS1	1200000	0.0012	FALSE	FALSE	not found
1763	ITGA7	1200000	0.0012	FALSE	FALSE	not found
1764	STAB2	1200000	0.0012	FALSE	FALSE	not found
1765	TMOD3	1200000	0.0012	FALSE	FALSE	not found
1766	PDLIM5	1200000	0.0012	FALSE	FALSE	not found
1767	HMGB2	1200000	0.0012	FALSE	FALSE	not found
1768	GOLM2	1200000	0.0012	FALSE	FALSE	not found
1769	RPSA	1200000	0.0012	FALSE	FALSE	not found
1770	CES3	1200000	0.0012	FALSE	FALSE	not found
1771	NPPA	1200000	0.0012	FALSE	FALSE	not found
1772	CALML3	1200000	0.0012	FALSE	FALSE	not found
1773	MCFD2	1200000	0.0012	FALSE	FALSE	not found
1774	ARHGAP45	1200000	0.0012	FALSE	FALSE	not found
1775	ADGRG3	1200000	0.0012	FALSE	FALSE	not found
1776	EMILIN3	1200000	0.0012	FALSE	FALSE	not found
1777	PTMA	1200000	0.0012	FALSE	FALSE	not found
1778	FUT11	1200000	0.0012	FALSE	FALSE	not found
1779	BPIFA1	1200000	0.0012	FALSE	FALSE	not found
1780	IGLV5-52	1200000	0.0012	FALSE	FALSE	not found
1781	GSTM2	1200000	0.0012	FALSE	FALSE	not found
1782	PCDHGC3	1200000	0.0012	FALSE	FALSE	not found
1783	EPPK1	1200000	0.0012	FALSE	FALSE	not found
1784	AK2	1100000	0.0011	FALSE	FALSE	not found
1785	XYLT2	1100000	0.0011	FALSE	FALSE	not found
1786	GCLM	1100000	0.0011	FALSE	FALSE	not found
1787	MAT2B	1100000	0.0011	FALSE	FALSE	not found
1788	LAMC3	1100000	0.0011	FALSE	FALSE	not found
1789	ZZEF1	1100000	0.0011	FALSE	FALSE	not found
1790	SRI	1100000	0.0011	FALSE	FALSE	not found
1791	BAX	1100000	0.0011	FALSE	FALSE	not found
1792	TXNL1	1100000	0.0011	FALSE	FALSE	not found
1793	CDV3	1100000	0.0011	FALSE	FALSE	not found
1794	PHGDH	1100000	0.0011	FALSE	FALSE	not found
1795	ISM2	1100000	0.0011	FALSE	FALSE	not found
1796	TPD52L2	1100000	0.0011	FALSE	FALSE	not found
1797	STK24	1100000	0.0011	FALSE	FALSE	not found
1798	SLC39A14	1100000	0.0011	FALSE	FALSE	not found
1799	PBLD	1100000	0.0011	FALSE	FALSE	not found
1800	RAB34	1100000	0.0011	FALSE	FALSE	not found
1801	EPHX2	1100000	0.0011	FALSE	FALSE	not found
1802	FLRT3	1100000	0.0011	FALSE	FALSE	not found
1803	STX11	1100000	0.0011	FALSE	FALSE	not found
1804	SEMA6D	1100000	0.0011	FALSE	FALSE	not found
1805	HNRNPD	1100000	0.0011	FALSE	FALSE	not found
1806	PFKL	1100000	0.0011	FALSE	FALSE	not found
1807	KIAA0319L	1100000	0.0011	FALSE	FALSE	not found
1808	ARL6IP5	1100000	0.0011	FALSE	FALSE	not found
1809	ST14	1100000	0.0011	FALSE	FALSE	not found
1810	CYRIB	1100000	0.0011	FALSE	FALSE	not found
1811	ENPP3	1100000	0.0011	FALSE	FALSE	not found
1812	CCT8	1100000	0.0011	FALSE	FALSE	not found
1813	EPB41	1100000	0.0011	FALSE	FALSE	not found
1814	GALNT10	1100000	0.0011	FALSE	FALSE	not found
1815	SEMA6B	1100000	0.0011	FALSE	FALSE	not found
1816	RFNG	1100000	0.0011	FALSE	FALSE	not found
1817	NPTX1	1100000	0.0011	FALSE	FALSE	not found
1818	ANGPTL7	1100000	0.0011	FALSE	FALSE	not found
1819	SCUBE2	1100000	0.0011	TRUE	FALSE	not glycosylated
1820	KREMEN1	1100000	0.0011	FALSE	FALSE	not found
1821	ASPH	1100000	0.0011	FALSE	FALSE	not found
1822	PCDHAC2	1100000	0.0011	FALSE	FALSE	not found
1823	UBE2V1	1100000	0.0011	FALSE	FALSE	not found
1824	CYFIP1	1100000	0.0011	FALSE	FALSE	not found
1825	SKAP2	1000000	0.001	FALSE	FALSE	not found
1826	NRXN2	1000000	0.001	FALSE	FALSE	not found
1827	CD46	1000000	0.001	FALSE	FALSE	not found
1828	NAGK	1000000	0.001	FALSE	FALSE	not found
1829	HADH	1000000	0.001	FALSE	FALSE	not found
1830	HSPA4L	1000000	0.001	FALSE	FALSE	not found
1831	ITGAM	1000000	0.001	FALSE	FALSE	not found
1832	GOLIM4	1000000	0.001	FALSE	FALSE	not found
1833	MYL11	1000000	0.001	FALSE	FALSE	not found
1834	PPA1	1000000	0.001	FALSE	FALSE	not found
1835	KRTAP13-2	1000000	0.001	FALSE	FALSE	not found
1836	DYNLL2	1000000	0.001	FALSE	FALSE	not found
1837	ACHE	990000	0.00099	FALSE	FALSE	not found
1838	TNNC1	990000	0.00099	FALSE	FALSE	not found
1839	NEDD8	990000	0.00099	FALSE	FALSE	not found
1840	B3GAT3	990000	0.00099	FALSE	FALSE	not found
1841	ST8SIA4	980000	0.00098	FALSE	FALSE	not found
1842	ITGB4	980000	0.00098	FALSE	FALSE	not found
1843	SRSF1	980000	0.00098	FALSE	FALSE	not found
1844	ERBB2	980000	0.00098	FALSE	FALSE	not found
1845	SSC4D	980000	0.00098	FALSE	FALSE	not found
1846	RPS4X	980000	0.00098	FALSE	FALSE	not found
1847	HBM	980000	0.00098	FALSE	FALSE	not found
1848	MAPK14	970000	0.00097	FALSE	FALSE	not found
1849	GYPC	970000	0.00097	FALSE	FALSE	not found
1850	PTX3	970000	0.00097	FALSE	FALSE	not found
1851	PCBP2	970000	0.00097	FALSE	FALSE	not found
1852	COL16A1	960000	0.00096	FALSE	FALSE	not found
1853	MDK	960000	0.00096	FALSE	FALSE	not found
1854	PPP1R7	960000	0.00096	FALSE	FALSE	not found
1855	GDF15	960000	0.00096	FALSE	FALSE	not found
1856	FBP2	960000	0.00096	FALSE	FALSE	not found
1857	CHST12	960000	0.00096	FALSE	FALSE	not found
1858	PLA2R1	960000	0.00096	FALSE	FALSE	not found
1859	CORO1B	960000	0.00096	FALSE	FALSE	not found
1860	AKR7A2	950000	0.00095	FALSE	FALSE	not found
1861	PDGFB	950000	0.00095	FALSE	FALSE	not found
1862	CDH23	950000	0.00095	FALSE	FALSE	not found
1863	GMPR	950000	0.00095	FALSE	FALSE	not found
1864	TFF1	950000	0.00095	FALSE	FALSE	not found
1865	HLA-DRA	950000	0.00095	FALSE	FALSE	not found
1866	XRCC5	940000	0.00094	FALSE	FALSE	not found
1867	SLC9A3R1	940000	0.00094	FALSE	FALSE	not found
1868	EFNB2	940000	0.00094	FALSE	FALSE	not found
1869	DIPK2B	940000	0.00094	FALSE	FALSE	not found
1870	GNB2	940000	0.00094	FALSE	FALSE	not found
1871	MAN1B1	940000	0.00094	FALSE	FALSE	not found
1872	GNPDA1	930000	0.00093	FALSE	FALSE	not found
1873	ACADM	930000	0.00093	FALSE	FALSE	not found
1874	CCL21	920000	0.00092	FALSE	FALSE	not found
1875	SERPINH1	920000	0.00092	FALSE	FALSE	not found
1876	ADK	920000	0.00092	FALSE	FALSE	not found
1877	SERPINB8	920000	0.00092	FALSE	FALSE	not found
1878	SYCN	920000	0.00092	FALSE	FALSE	not found
1879	IL5RA	910000	0.00091	FALSE	FALSE	not found
1880	RGCC	910000	0.00091	FALSE	FALSE	not found
1881	SERPINE2	910000	0.00091	FALSE	FALSE	not found
1882	PODN	910000	0.00091	FALSE	FALSE	not found
1883	ERP29	900000	0.0009	FALSE	FALSE	not found
1884	GPR37	900000	0.0009	FALSE	FALSE	not found
1885	TBXAS1	890000	0.00089	FALSE	FALSE	not found
1886	DYNLL1	890000	0.00089	FALSE	FALSE	not found
1887	ADAM23	890000	0.00089	FALSE	FALSE	not found
1888	TFF2	890000	0.00089	FALSE	FALSE	not found
1889	FABP6	890000	0.00089	FALSE	FALSE	not found
1890	KIRREL1	890000	0.00089	FALSE	FALSE	not found
1891	MRI1	880000	0.00088	FALSE	FALSE	not found
1892	MAP4	880000	0.00088	FALSE	FALSE	not found
1893	RPS5	880000	0.00088	FALSE	FALSE	not found
1894	LFNG	880000	0.00088	FALSE	FALSE	not found
1895	MLEC	880000	0.00088	FALSE	FALSE	not found
1896	SKP1	880000	0.00088	FALSE	FALSE	not found
1897	SET	880000	0.00088	FALSE	FALSE	not found
1898	CD1D	880000	0.00088	FALSE	FALSE	not found
1899	PPP1R14A	880000	0.00088	FALSE	FALSE	not found
1900	STXBP2	870000	0.00087	FALSE	FALSE	not found
1901	CDH15	870000	0.00087	FALSE	FALSE	not found
1902	CDH8	870000	0.00087	FALSE	FALSE	not found
1903	HCLS1	870000	0.00087	FALSE	FALSE	not found
1904	PAFAH1B1	860000	0.00086	FALSE	FALSE	not found
1905	ST3GAL1	860000	0.00086	FALSE	FALSE	not found
1906	RPL22	860000	0.00086	FALSE	FALSE	not found
1907	KISS1	860000	0.00086	FALSE	FALSE	not found
1908	SEPTIN5	860000	0.00086	FALSE	FALSE	not found
1909	PABPC4	850000	0.00085	FALSE	FALSE	not found
1910	GFUS	850000	0.00085	FALSE	FALSE	not found
1911	PDE5A	850000	0.00085	FALSE	FALSE	not found
1912	PKD1	840000	0.00084	FALSE	FALSE	not found
1913	EEF1B2	840000	0.00084	FALSE	FALSE	not found
1914	PCK1	840000	0.00084	FALSE	FALSE	not found
1915	EMILIN2	840000	0.00084	FALSE	FALSE	not found
1916	RGS10	840000	0.00084	FALSE	FALSE	not found
1917	GORASP2	830000	0.00083	FALSE	FALSE	not found
1918	HMGCS2	830000	0.00083	FALSE	FALSE	not found
1919	MYOM3	830000	0.00083	FALSE	FALSE	not found
1920	PDXK	830000	0.00083	FALSE	FALSE	not found
1921	NEMF	830000	0.00083	FALSE	FALSE	not found
1922	FYN	820000	0.00082	FALSE	FALSE	not found
1923	HIBADH	820000	0.00082	FALSE	FALSE	not found
1924	LHPP	820000	0.00082	FALSE	FALSE	not found
1925	CRISP2	820000	0.00082	FALSE	FALSE	not found
1926	TXNDC17	820000	0.00082	FALSE	FALSE	not found
1927	DPYS	820000	0.00082	FALSE	FALSE	not found
1928	PLBD2	820000	0.00082	FALSE	FALSE	not found
1929	ATP5PF	820000	0.00082	FALSE	FALSE	not found
1930	GNPDA2	820000	0.00082	FALSE	FALSE	not found
1931	RPS7	820000	0.00082	FALSE	FALSE	not found
1932	COL5A2	820000	0.00082	FALSE	FALSE	not found
1933	LIPG	810000	0.00081	FALSE	FALSE	not found
1934	XPNPEP1	810000	0.00081	FALSE	FALSE	not found
1935	GMFG	810000	0.00081	FALSE	FALSE	not found
1936	SERBP1	810000	0.00081	FALSE	FALSE	not found
1937	MEPE	810000	0.00081	FALSE	FALSE	not found
1938	TGFBR2	810000	0.00081	FALSE	FALSE	not found
1939	LRPAP1	810000	0.00081	FALSE	FALSE	not found
1940	RPS14	810000	0.00081	FALSE	FALSE	not found
1941	BID	800000	0.0008	FALSE	FALSE	not found
1942	TGFB1I1	800000	0.0008	FALSE	FALSE	not found
1943	GNAQ	800000	0.0008	FALSE	FALSE	not found
1944	CADM3	800000	0.0008	FALSE	FALSE	not found
1945	SCGB3A2	800000	0.0008	FALSE	FALSE	not found
1946	UBE2V2	800000	0.0008	FALSE	FALSE	not found
1947	SEMA3B	790000	0.00079	FALSE	FALSE	not found
1948	IPO5	790000	0.00079	FALSE	FALSE	not found
1949	TNFSF13B	790000	0.00079	FALSE	FALSE	not found
1950	NCAN	790000	0.00079	FALSE	FALSE	not found
1951	GSTM3	790000	0.00079	FALSE	FALSE	not found
1952	HDGF	790000	0.00079	FALSE	FALSE	not found
1953	LEAP2	790000	0.00079	FALSE	FALSE	not found
1954	ATOX1	790000	0.00079	FALSE	FALSE	not found
1955	QPRT	780000	0.00078	FALSE	FALSE	not found
1956	RPLP0	770000	0.00077	FALSE	FALSE	not found
1957	PTPN12	770000	0.00077	FALSE	FALSE	not found
1958	ANP32A	770000	0.00077	FALSE	FALSE	not found
1959	DDR2	770000	0.00077	FALSE	FALSE	not found
1960	SEPTIN9	770000	0.00077	FALSE	FALSE	not found
1961	SERPINB5	770000	0.00077	FALSE	FALSE	not found
1962	LYN	770000	0.00077	FALSE	FALSE	not found
1963	CPVL	760000	0.00076	FALSE	FALSE	not found
1964	NT5C	760000	0.00076	FALSE	FALSE	not found
1965	ADIRF	760000	0.00076	FALSE	FALSE	not found
1966	MXRA8	760000	0.00076	FALSE	FALSE	not found
1967	ARPC1A	760000	0.00076	FALSE	FALSE	not found
1968	EIF4H	750000	0.00075	FALSE	FALSE	not found
1969	GCNT2	750000	0.00075	FALSE	FALSE	not found
1970	LDB3	750000	0.00075	FALSE	FALSE	not found
1971	SUMF2	750000	0.00075	FALSE	FALSE	not found
1972	SERPINI1	750000	0.00075	FALSE	FALSE	not found
1973	LRRC59	740000	0.00074	FALSE	FALSE	not found
1974	P3H3	740000	0.00074	FALSE	FALSE	not found
1975	DPYSL3	740000	0.00074	FALSE	FALSE	not found
1976	ADAM9	740000	0.00074	FALSE	FALSE	not found
1977	GLDC	740000	0.00074	FALSE	FALSE	not found
1978	RPL10A	740000	0.00074	FALSE	FALSE	not found
1979	GDF2	740000	0.00074	FALSE	FALSE	not found
1980	RPN1	730000	0.00073	FALSE	FALSE	not found
1981	RPS28	730000	0.00073	FALSE	FALSE	not found
1982	ECH1	720000	0.00072	FALSE	FALSE	not found
1983	ESYT1	720000	0.00072	FALSE	FALSE	not found
1984	NRXN3	710000	0.00071	FALSE	FALSE	not found
1985	KHSRP	710000	0.00071	FALSE	FALSE	not found
1986	SIL1	710000	0.00071	FALSE	FALSE	not found
1987	ROCK2	710000	0.00071	FALSE	FALSE	not found
1988	RPL12	710000	0.00071	FALSE	FALSE	not found
1989	ATP6AP1	700000	0.0007	FALSE	FALSE	not found
1990	TIMP3	700000	0.0007	FALSE	FALSE	not found
1991	HGD	700000	0.0007	FALSE	FALSE	not found
1992	ATP6V1A	700000	0.0007	FALSE	FALSE	not found
1993	ADGRL2	700000	0.0007	FALSE	FALSE	not found
1994	UCHL3	700000	0.0007	FALSE	FALSE	not found
1995	CGREF1	700000	0.0007	FALSE	FALSE	not found
1996	ENSA	700000	0.0007	FALSE	FALSE	not found
1997	SEMA4C	700000	0.0007	FALSE	FALSE	not found
1998	APOBR	700000	0.0007	FALSE	FALSE	not found
[truncated: 2,044 more rows]

## Sheet: Figure 4B
Figure 4B: Gene and their reported blood concentration in the protein atlas, and whether they were found in the "Unenriched plasma - nGlycoDIA" samples (found) and wether they were found to be glycosylated (glycosylated).
rank	Gene	Blood_concentration___Conc__blood_MS__pg_L_	concentration	found	glycosylated	group
1	CP	440000000000	440	TRUE	TRUE	glycosylated
2	IGHG2	250000000000	250	TRUE	TRUE	glycosylated
3	GSN	240000000000	240	TRUE	FALSE	not glycosylated
4	IGHG1	230000000000	230	TRUE	TRUE	glycosylated
5	RBP4	210000000000	210	TRUE	FALSE	not glycosylated
6	C3	200000000000	200	TRUE	TRUE	glycosylated
7	HPX	190000000000	190	TRUE	TRUE	glycosylated
8	A2M	170000000000	170	TRUE	TRUE	glycosylated
9	IGHG4	170000000000	170	TRUE	TRUE	glycosylated
10	FGA	140000000000	140	TRUE	FALSE	not glycosylated
11	SERPINA1	140000000000	140	TRUE	TRUE	glycosylated
12	IGHA1	130000000000	130	TRUE	TRUE	glycosylated
13	SERPINC1	120000000000	120	TRUE	TRUE	glycosylated
14	C4B	120000000000	120	TRUE	TRUE	glycosylated
15	CFB	120000000000	120	TRUE	FALSE	not glycosylated
16	C4A	120000000000	120	FALSE	FALSE	not found
17	APOA1	110000000000	110	TRUE	FALSE	not glycosylated
18	AHSG	110000000000	110	TRUE	TRUE	glycosylated
19	FGB	110000000000	110	TRUE	FALSE	not glycosylated
20	IGHM	110000000000	110	TRUE	TRUE	glycosylated
21	CFH	100000000000	100	TRUE	TRUE	glycosylated
22	APOB	100000000000	100	TRUE	TRUE	glycosylated
23	PRSS1	100000000000	100	FALSE	FALSE	not found
24	HP	100000000000	100	TRUE	TRUE	glycosylated
25	TTR	99000000000	99	TRUE	FALSE	not glycosylated
26	TF	98000000000	98	TRUE	TRUE	glycosylated
27	SERPINA3	94000000000	94	TRUE	FALSE	not glycosylated
28	APOA2	92000000000	92	TRUE	FALSE	not glycosylated
29	APOD	90000000000	90	TRUE	TRUE	glycosylated
30	PGLYRP2	87000000000	87	FALSE	FALSE	not found
31	APOA4	74000000000	74	TRUE	FALSE	not glycosylated
32	AZGP1	74000000000	74	TRUE	TRUE	glycosylated
33	GC	73000000000	73	TRUE	FALSE	not glycosylated
34	FGG	73000000000	73	TRUE	TRUE	glycosylated
35	IGHA2	67000000000	67	TRUE	TRUE	glycosylated
36	AGT	65000000000	65	TRUE	FALSE	not glycosylated
37	C9	64000000000	64	TRUE	FALSE	not glycosylated
38	SERPINF2	61000000000	61	TRUE	FALSE	not glycosylated
39	ORM1	61000000000	61	TRUE	TRUE	glycosylated
40	ITIH1	59000000000	59	TRUE	TRUE	glycosylated
41	ITIH4	58000000000	58	TRUE	TRUE	glycosylated
42	HPR	55000000000	55	TRUE	FALSE	not glycosylated
43	IGLL5	53000000000	53	TRUE	FALSE	not glycosylated
44	A1BG	51000000000	51	TRUE	FALSE	not glycosylated
45	SERPIND1	50000000000	50	TRUE	TRUE	glycosylated
46	IGHV3-48	49000000000	49	FALSE	FALSE	not found
47	APOC2	49000000000	49	TRUE	FALSE	not glycosylated
48	C7	48000000000	48	TRUE	TRUE	glycosylated
49	IGLL1	48000000000	48	FALSE	FALSE	not found
50	AMBP	47000000000	47	TRUE	FALSE	not glycosylated
51	KNG1	47000000000	47	TRUE	TRUE	glycosylated
52	FN1	47000000000	47	TRUE	FALSE	not glycosylated
53	APOC3	45000000000	45	TRUE	FALSE	not glycosylated
54	PLG	45000000000	45	TRUE	FALSE	not glycosylated
55	SERPINF1	44000000000	44	TRUE	FALSE	not glycosylated
56	LRG1	42000000000	42	TRUE	TRUE	glycosylated
57	IGHV3-23	42000000000	42	TRUE	FALSE	not glycosylated
58	APOH	41000000000	41	TRUE	TRUE	glycosylated
59	F2	41000000000	41	TRUE	TRUE	glycosylated
60	ORM2	41000000000	41	TRUE	FALSE	not glycosylated
61	C5	39000000000	39	TRUE	TRUE	glycosylated
62	APCS	39000000000	39	FALSE	FALSE	not found
63	IGHV3-7	39000000000	39	FALSE	FALSE	not found
64	SERPINA6	37000000000	37	TRUE	FALSE	not glycosylated
65	IGHV3-21	37000000000	37	FALSE	FALSE	not found
66	KRT1	35000000000	35	FALSE	FALSE	not found
67	C2	34000000000	34	TRUE	TRUE	glycosylated
68	VTN	33000000000	33	TRUE	TRUE	glycosylated
69	SAA4	33000000000	33	FALSE	FALSE	not found
70	IGHV3-13	33000000000	33	FALSE	FALSE	not found
71	ITIH2	32000000000	32	TRUE	TRUE	glycosylated
72	CLU	29000000000	29	TRUE	TRUE	glycosylated
73	APOE	29000000000	29	FALSE	FALSE	not found
74	LUM	29000000000	29	FALSE	FALSE	not found
75	HRG	28000000000	28	TRUE	TRUE	glycosylated
76	C4BPA	28000000000	28	TRUE	FALSE	not glycosylated
77	SERPING1	28000000000	28	TRUE	TRUE	glycosylated
78	ATRN	27000000000	27	TRUE	TRUE	glycosylated
79	IGHV3-74	27000000000	27	FALSE	FALSE	not found
80	IGFALS	26000000000	26	FALSE	FALSE	not found
81	SERPINA7	25000000000	25	TRUE	TRUE	glycosylated
82	CLEC3B	25000000000	25	TRUE	FALSE	not glycosylated
83	CPN2	25000000000	25	FALSE	FALSE	not found
84	KRT9	24000000000	24	FALSE	FALSE	not found
85	FBLN1	21000000000	21	FALSE	FALSE	not found
86	IGHV3-15	20000000000	20	FALSE	FALSE	not found
87	IGKV3-20	20000000000	20	FALSE	FALSE	not found
88	IGHV3-35	19000000000	19	FALSE	FALSE	not found
89	KRT10	18000000000	18	FALSE	FALSE	not found
90	IGHV3-11	18000000000	18	FALSE	FALSE	not found
91	IGKV3-11	18000000000	18	FALSE	FALSE	not found
92	PON1	17000000000	17	TRUE	TRUE	glycosylated
93	PZP	15000000000	15	FALSE	FALSE	not found
94	APOC1	15000000000	15	TRUE	FALSE	not glycosylated
95	C1RL	15000000000	15	TRUE	FALSE	not glycosylated
96	SERPINA4	14000000000	14	FALSE	FALSE	not found
97	FCN3	14000000000	14	FALSE	FALSE	not found
98	C1S	14000000000	14	TRUE	FALSE	not glycosylated
99	HBA2	14000000000	14	FALSE	FALSE	not found
100	HBA1	14000000000	14	FALSE	FALSE	not found
101	CPN1	13000000000	13	FALSE	FALSE	not found
102	F10	13000000000	13	TRUE	FALSE	not glycosylated
103	F5	13000000000	13	FALSE	FALSE	not found
104	IGKV1-12	13000000000	13	FALSE	FALSE	not found
105	CFHR1	13000000000	13	TRUE	FALSE	not glycosylated
106	CFI	12000000000	12	TRUE	TRUE	glycosylated
107	IGKV1-6	12000000000	12	FALSE	FALSE	not found
108	IGKV1D-12	12000000000	12	FALSE	FALSE	not found
109	SAA1	11000000000	11	FALSE	FALSE	not found
110	IGKV3D-20	11000000000	11	FALSE	FALSE	not found
111	CD14	10000000000	10	FALSE	FALSE	not found
112	IGKV1-16	10000000000	10	FALSE	FALSE	not found
113	HBB	10000000000	10	FALSE	FALSE	not found
114	KRT2	9700000000	9.7	FALSE	FALSE	not found
115	IGHV3-72	9600000000	9.6	FALSE	FALSE	not found
116	BCHE	9400000000	9.4	FALSE	FALSE	not found
117	HGFAC	9300000000	9.3	FALSE	FALSE	not found
118	C6	9200000000	9.2	TRUE	TRUE	glycosylated
119	APOL1	9200000000	9.2	FALSE	FALSE	not found
120	SAA2	9200000000	9.2	FALSE	FALSE	not found
121	SHBG	9100000000	9.1	FALSE	FALSE	not found
122	ITIH3	9100000000	9.1	TRUE	TRUE	glycosylated
123	IGKV1D-16	9000000000	9	FALSE	FALSE	not found
124	AFM	8700000000	8.7	TRUE	TRUE	glycosylated
125	ECM1	8700000000	8.7	FALSE	FALSE	not found
126	CPB2	8500000000	8.5	TRUE	FALSE	not glycosylated
127	IGKV4-1	8500000000	8.5	TRUE	FALSE	not glycosylated
128	IGHV3-30	8500000000	8.5	FALSE	FALSE	not found
129	IGKV1-17	8400000000	8.4	FALSE	FALSE	not found
130	IGKV1-5	8400000000	8.4	FALSE	FALSE	not found
131	IGKV1-27	8300000000	8.3	FALSE	FALSE	not found
132	F9	8200000000	8.2	TRUE	TRUE	glycosylated
133	APOM	8200000000	8.2	TRUE	FALSE	not glycosylated
134	IGKV1-39	8000000000	8	FALSE	FALSE	not found
135	IGHV3-33	7500000000	7.5	FALSE	FALSE	not found
136	IGHV3-66	7200000000	7.2	FALSE	FALSE	not found
137	IGKV3-15	7200000000	7.2	FALSE	FALSE	not found
138	LGALS3BP	7100000000	7.1	FALSE	FALSE	not found
139	F12	7000000000	7	FALSE	FALSE	not found
140	IGKV2-30	6800000000	6.8	FALSE	FALSE	not found
141	C8B	6700000000	6.7	TRUE	TRUE	glycosylated
142	IGKV3D-11	6700000000	6.7	FALSE	FALSE	not found
143	IGKV1D-37	6700000000	6.7	FALSE	FALSE	not found
144	HBD	6600000000	6.6	FALSE	FALSE	not found
145	C8A	6400000000	6.4	TRUE	FALSE	not glycosylated
146	LCAT	6400000000	6.4	FALSE	FALSE	not found
147	CFP	6200000000	6.2	TRUE	FALSE	not glycosylated
148	GPX3	6200000000	6.2	FALSE	FALSE	not found
149	IGKV1-8	6100000000	6.1	FALSE	FALSE	not found
150	ACTB	5800000000	5.8	FALSE	FALSE	not found
151	CHL1	5800000000	5.8	FALSE	FALSE	not found
152	VWF	5600000000	5.6	FALSE	FALSE	not found
153	IGHV4-59	5500000000	5.5	FALSE	FALSE	not found
154	KLKB1	5300000000	5.3	TRUE	TRUE	glycosylated
155	PROC	5200000000	5.2	FALSE	FALSE	not found
156	CRP	5200000000	5.2	FALSE	FALSE	not found
157	PROS1	5000000000	5	TRUE	FALSE	not glycosylated
158	IGHV4-39	5000000000	5	FALSE	FALSE	not found
159	ACTG1	4900000000	4.9	FALSE	FALSE	not found
160	IGKV1D-33	4900000000	4.9	FALSE	FALSE	not found
161	CFHR2	4800000000	4.8	TRUE	FALSE	not glycosylated
162	IGKV3D-15	4800000000	4.8	FALSE	FALSE	not found
163	SERPINA10	4700000000	4.7	FALSE	FALSE	not found
164	F13B	4700000000	4.7	TRUE	TRUE	glycosylated
165	SELL	4700000000	4.7	FALSE	FALSE	not found
166	IGLV3-21	4700000000	4.7	TRUE	FALSE	not glycosylated
167	IGHV1-18	4700000000	4.7	FALSE	FALSE	not found
168	CA1	4600000000	4.6	FALSE	FALSE	not found
169	KRT6A	4500000000	4.5	FALSE	FALSE	not found
170	IGKV1-9	4500000000	4.5	FALSE	FALSE	not found
171	F11	4400000000	4.4	TRUE	FALSE	not glycosylated
172	HABP2	4400000000	4.4	TRUE	FALSE	not glycosylated
173	CFD	4400000000	4.4	FALSE	FALSE	not found
174	IGHV4-61	4400000000	4.4	FALSE	FALSE	not found
175	CD5L	4300000000	4.3	TRUE	FALSE	not glycosylated
176	PRG4	4300000000	4.3	FALSE	FALSE	not found
177	IGLV3-1	4300000000	4.3	FALSE	FALSE	not found
178	IGHV4-34	4300000000	4.3	FALSE	FALSE	not found
179	IGHV3-53	4300000000	4.3	FALSE	FALSE	not found
180	IGHV3-64	4300000000	4.3	FALSE	FALSE	not found
181	IGLV1-44	4000000000	4	FALSE	FALSE	not found
182	IGHV1-2	4000000000	4	FALSE	FALSE	not found
183	IGHV3-43	4000000000	4	FALSE	FALSE	not found
184	IGHV4-4	3800000000	3.8	FALSE	FALSE	not found
185	IGKV3D-7	3700000000	3.7	FALSE	FALSE	not found
186	FETUB	3600000000	3.6	TRUE	FALSE	not glycosylated
187	IGFBP3	3600000000	3.6	FALSE	FALSE	not found
188	KRT5	3600000000	3.6	FALSE	FALSE	not found
189	IGKV2D-28	3500000000	3.5	FALSE	FALSE	not found
190	LYVE1	3300000000	3.3	FALSE	FALSE	not found
191	IGLV3-25	3200000000	3.2	FALSE	FALSE	not found
192	IGHV3-16	3200000000	3.2	FALSE	FALSE	not found
193	IGHV3-73	3200000000	3.2	FALSE	FALSE	not found
194	GPLD1	3100000000	3.1	FALSE	FALSE	not found
195	CFHR3	3100000000	3.1	TRUE	FALSE	not glycosylated
196	IGHV1-24	3100000000	3.1	FALSE	FALSE	not found
197	ANXA1	3000000000	3	FALSE	FALSE	not found
198	IGLV1-47	3000000000	3	FALSE	FALSE	not found
199	PPBP	2900000000	2.9	FALSE	FALSE	not found
200	PI16	2900000000	2.9	FALSE	FALSE	not found
201	IGHV3-38	2900000000	2.9	FALSE	FALSE	not found
202	IGHV1-46	2900000000	2.9	FALSE	FALSE	not found
203	CST3	2800000000	2.8	FALSE	FALSE	not found
204	ACTA1	2800000000	2.8	FALSE	FALSE	not found
205	BTD	2800000000	2.8	FALSE	FALSE	not found
206	C8G	2800000000	2.8	FALSE	FALSE	not found
207	C1QA	2700000000	2.7	FALSE	FALSE	not found
208	IGHV5-51	2700000000	2.7	FALSE	FALSE	not found
209	IGHV1-69	2700000000	2.7	FALSE	FALSE	not found
210	QSOX1	2600000000	2.6	FALSE	FALSE	not found
211	IGHV1-3	2600000000	2.6	FALSE	FALSE	not found
212	PTGDS	2500000000	2.5	TRUE	FALSE	not glycosylated
213	IGHV4-28	2500000000	2.5	FALSE	FALSE	not found
214	IGHV3-64D	2500000000	2.5	FALSE	FALSE	not found
215	ACTC1	2400000000	2.4	FALSE	FALSE	not found
216	NCAM1	2300000000	2.3	FALSE	FALSE	not found
217	IGLV1-40	2300000000	2.3	FALSE	FALSE	not found
218	ICAM1	2200000000	2.2	FALSE	FALSE	not found
219	JCHAIN	2200000000	2.2	TRUE	FALSE	not glycosylated
220	APOF	2200000000	2.2	TRUE	FALSE	not glycosylated
221	IGLV2-14	2200000000	2.2	FALSE	FALSE	not found
222	IGHV3-20	2200000000	2.2	FALSE	FALSE	not found
223	CNDP1	2100000000	2.1	FALSE	FALSE	not found
224	C1QC	2100000000	2.1	FALSE	FALSE	not found
225	B2M	2100000000	2.1	FALSE	FALSE	not found
226	SERPINA5	2100000000	2.1	FALSE	FALSE	not found
227	VASN	2000000000	2	FALSE	FALSE	not found
228	IGLV3-10	2000000000	2	FALSE	FALSE	not found
229	MCAM	1900000000	1.9	FALSE	FALSE	not found
230	EFEMP1	1900000000	1.9	FALSE	FALSE	not found
231	MASP1	1900000000	1.9	FALSE	FALSE	not found
232	CFHR5	1900000000	1.9	FALSE	FALSE	not found
233	MBL2	1900000000	1.9	FALSE	FALSE	not found
234	KRT79	1900000000	1.9	FALSE	FALSE	not found
235	POTEF	1900000000	1.9	FALSE	FALSE	not found
236	IGLV6-57	1900000000	1.9	FALSE	FALSE	not found
237	IGKV1D-8	1900000000	1.9	FALSE	FALSE	not found
238	IGKV2D-40	1900000000	1.9	FALSE	FALSE	not found
239	LCP1	1800000000	1.8	FALSE	FALSE	not found
240	LPA	1800000000	1.8	TRUE	FALSE	not glycosylated
241	SELENOP	1800000000	1.8	TRUE	TRUE	glycosylated
242	KRT8	1700000000	1.7	FALSE	FALSE	not found
243	KRT16	1700000000	1.7	FALSE	FALSE	not found
244	IGLV1-51	1700000000	1.7	TRUE	FALSE	not glycosylated
245	TGFBI	1600000000	1.6	FALSE	FALSE	not found
246	DBH	1600000000	1.6	FALSE	FALSE	not found
247	ALCAM	1600000000	1.6	FALSE	FALSE	not found
248	CD163	1600000000	1.6	FALSE	FALSE	not found
249	CSF1R	1600000000	1.6	FALSE	FALSE	not found
250	GP1BA	1600000000	1.6	FALSE	FALSE	not found
251	KRT14	1600000000	1.6	FALSE	FALSE	not found
252	IGHV3-49	1600000000	1.6	FALSE	FALSE	not found
253	LYZ	1500000000	1.5	TRUE	FALSE	not glycosylated
254	COMP	1500000000	1.5	FALSE	FALSE	not found
255	TNXB	1500000000	1.5	FALSE	FALSE	not found
256	KRT75	1500000000	1.5	FALSE	FALSE	not found
257	IGLV3-9	1500000000	1.5	TRUE	FALSE	not glycosylated
258	IGKV2D-29	1500000000	1.5	FALSE	FALSE	not found
259	IGLV2-8	1500000000	1.5	FALSE	FALSE	not found
260	GAPDH	1400000000	1.4	FALSE	FALSE	not found
261	F13A1	1400000000	1.4	TRUE	TRUE	glycosylated
262	THBS1	1400000000	1.4	FALSE	FALSE	not found
263	HSPG2	1400000000	1.4	FALSE	FALSE	not found
264	FCN2	1400000000	1.4	FALSE	FALSE	not found
265	F7	1300000000	1.3	FALSE	FALSE	not found
266	PCOLCE	1300000000	1.3	FALSE	FALSE	not found
267	LBP	1300000000	1.3	FALSE	FALSE	not found
268	KRT7	1300000000	1.3	FALSE	FALSE	not found
269	TLN1	1300000000	1.3	FALSE	FALSE	not found
270	VCAM1	1300000000	1.3	FALSE	FALSE	not found
271	PIGR	1300000000	1.3	FALSE	FALSE	not found
272	CDH5	1300000000	1.3	FALSE	FALSE	not found
273	CD44	1200000000	1.2	FALSE	FALSE	not found
274	ENPP2	1200000000	1.2	FALSE	FALSE	not found
275	GGH	1200000000	1.2	FALSE	FALSE	not found
276	S100A9	1200000000	1.2	FALSE	FALSE	not found
277	ANPEP	1200000000	1.2	FALSE	FALSE	not found
278	IGF2	1200000000	1.2	FALSE	FALSE	not found
279	KRT77	1200000000	1.2	FALSE	FALSE	not found
280	IGLV3-19	1200000000	1.2	FALSE	FALSE	not found
281	IGHV1-69D	1200000000	1.2	FALSE	FALSE	not found
282	IGHV5-10-1	1200000000	1.2	FALSE	FALSE	not found
283	C4BPB	1100000000	1.1	TRUE	TRUE	glycosylated
284	RNASE1	1100000000	1.1	FALSE	FALSE	not found
285	IGLV3-22	1100000000	1.1	FALSE	FALSE	not found
286	IGHV1-69-2	1100000000	1.1	FALSE	FALSE	not found
287	COL6A3	1000000000	1	FALSE	FALSE	not found
288	IGKV2D-26	1000000000	1	FALSE	FALSE	not found
289	IGKV1D-17	1000000000	1	FALSE	FALSE	not found
290	PROCR	980000000	0.98	FALSE	FALSE	not found
291	VNN1	980000000	0.98	FALSE	FALSE	not found
292	IGLV1-36	980000000	0.98	FALSE	FALSE	not found
293	IGLV2-11	980000000	0.98	FALSE	FALSE	not found
294	APOC4	980000000	0.98	FALSE	FALSE	not found
295	IGHV6-1	930000000	0.93	FALSE	FALSE	not found
296	ADIPOQ	910000000	0.91	FALSE	FALSE	not found
297	PRSS2	890000000	0.89	FALSE	FALSE	not found
298	PEPD	860000000	0.86	FALSE	FALSE	not found
299	IGLV3-12	850000000	0.85	FALSE	FALSE	not found
300	IGKV3-7	850000000	0.85	FALSE	FALSE	not found
301	TNC	840000000	0.84	FALSE	FALSE	not found
302	IGKV2-24	840000000	0.84	FALSE	FALSE	not found
303	ACTBL2	830000000	0.83	FALSE	FALSE	not found
304	MASP2	820000000	0.82	FALSE	FALSE	not found
305	IGFBP2	810000000	0.81	FALSE	FALSE	not found
306	PRDX2	800000000	0.8	FALSE	FALSE	not found
307	HSPA5	790000000	0.79	FALSE	FALSE	not found
308	NRP1	780000000	0.78	FALSE	FALSE	not found
309	CAT	760000000	0.76	FALSE	FALSE	not found
310	VCL	750000000	0.75	FALSE	FALSE	not found
311	ICAM2	730000000	0.73	FALSE	FALSE	not found
312	FLNA	730000000	0.73	FALSE	FALSE	not found
313	PVR	720000000	0.72	FALSE	FALSE	not found
314	PLXDC2	720000000	0.72	FALSE	FALSE	not found
315	IGLV3-27	720000000	0.72	FALSE	FALSE	not found
316	IGHV4-31	710000000	0.71	FALSE	FALSE	not found
317	PRSS3	700000000	0.7	FALSE	FALSE	not found
318	IGHV2-5	700000000	0.7	FALSE	FALSE	not found
319	KRT13	680000000	0.68	FALSE	FALSE	not found
320	PTPRJ	670000000	0.67	FALSE	FALSE	not found
321	PFN1	660000000	0.66	FALSE	FALSE	not found
322	POSTN	660000000	0.66	FALSE	FALSE	not found
323	PROZ	650000000	0.65	TRUE	FALSE	not glycosylated
324	ALDOA	640000000	0.64	FALSE	FALSE	not found
325	SPARCL1	630000000	0.63	FALSE	FALSE	not found
326	IGLV8-61	620000000	0.62	FALSE	FALSE	not found
327	KRT17	610000000	0.61	FALSE	FALSE	not found
328	KRT4	600000000	0.6	FALSE	FALSE	not found
329	LCN2	590000000	0.59	FALSE	FALSE	not found
330	CA2	570000000	0.57	FALSE	FALSE	not found
331	IGLV2-18	570000000	0.57	FALSE	FALSE	not found
332	GNPTG	560000000	0.56	FALSE	FALSE	not found
333	LDHB	560000000	0.56	FALSE	FALSE	not found
334	ALDOB	560000000	0.56	FALSE	FALSE	not found
335	IGHV7-4-1	560000000	0.56	FALSE	FALSE	not found
336	CRTAC1	550000000	0.55	FALSE	FALSE	not found
337	CD93	550000000	0.55	FALSE	FALSE	not found
338	ABI3BP	550000000	0.55	FALSE	FALSE	not found
339	IGLV2-23	540000000	0.54	FALSE	FALSE	not found
340	LAMP2	520000000	0.52	FALSE	FALSE	not found
341	TIMP1	520000000	0.52	FALSE	FALSE	not found
342	PTPRG	520000000	0.52	FALSE	FALSE	not found
343	FBN1	520000000	0.52	FALSE	FALSE	not found
344	SELP	520000000	0.52	FALSE	FALSE	not found
345	MEGF8	510000000	0.51	FALSE	FALSE	not found
346	SOD3	510000000	0.51	FALSE	FALSE	not found
347	THBS4	510000000	0.51	FALSE	FALSE	not found
348	PCYOX1	510000000	0.51	FALSE	FALSE	not found
349	HEG1	510000000	0.51	FALSE	FALSE	not found
350	HBE1	510000000	0.51	FALSE	FALSE	not found
351	SPP2	480000000	0.48	FALSE	FALSE	not found
352	KRT15	480000000	0.48	FALSE	FALSE	not found
353	RARRES2	460000000	0.46	FALSE	FALSE	not found
354	MAN1A1	460000000	0.46	FALSE	FALSE	not found
355	CNTN1	450000000	0.45	FALSE	FALSE	not found
356	KRT31	440000000	0.44	FALSE	FALSE	not found
357	CRISP3	420000000	0.42	FALSE	FALSE	not found
358	PPP1R9B	420000000	0.42	FALSE	FALSE	not found
359	PCSK9	420000000	0.42	FALSE	FALSE	not found
360	MYH9	410000000	0.41	FALSE	FALSE	not found
361	IGFBP4	410000000	0.41	FALSE	FALSE	not found
362	DCD	410000000	0.41	FALSE	FALSE	not found
363	ANG	410000000	0.41	FALSE	FALSE	not found
364	NEO1	390000000	0.39	FALSE	FALSE	not found
365	ICAM3	390000000	0.39	FALSE	FALSE	not found
366	CACNA2D1	390000000	0.39	FALSE	FALSE	not found
367	PON3	380000000	0.38	FALSE	FALSE	not found
368	IGFBP5	380000000	0.38	FALSE	FALSE	not found
369	PLEK	380000000	0.38	FALSE	FALSE	not found
370	ROBO4	380000000	0.38	FALSE	FALSE	not found
371	NEGR1	380000000	0.38	FALSE	FALSE	not found
372	IGHV1-45	380000000	0.38	FALSE	FALSE	not found
373	IGKV1D-43	380000000	0.38	FALSE	FALSE	not found
374	BLVRB	370000000	0.37	FALSE	FALSE	not found
375	MINPP1	370000000	0.37	FALSE	FALSE	not found
376	CTBS	370000000	0.37	FALSE	FALSE	not found
377	CTSD	370000000	0.37	FALSE	FALSE	not found
378	S100A8	370000000	0.37	FALSE	FALSE	not found
379	TPM4	370000000	0.37	FALSE	FALSE	not found
380	LAMP1	370000000	0.37	FALSE	FALSE	not found
381	IGKV1D-13	370000000	0.37	FALSE	FALSE	not found
382	CETP	360000000	0.36	FALSE	FALSE	not found
383	CD55	360000000	0.36	FALSE	FALSE	not found
384	LTF	350000000	0.35	FALSE	FALSE	not found
385	KRT33B	350000000	0.35	FALSE	FALSE	not found
386	IL1RAP	350000000	0.35	FALSE	FALSE	not found
387	IGLV3-16	350000000	0.35	FALSE	FALSE	not found
388	IGF1	330000000	0.33	FALSE	FALSE	not found
389	HSP90B1	330000000	0.33	FALSE	FALSE	not found
390	DPEP2	330000000	0.33	FALSE	FALSE	not found
391	YWHAZ	320000000	0.32	FALSE	FALSE	not found
392	IGLV4-69	320000000	0.32	FALSE	FALSE	not found
393	PKM	310000000	0.31	FALSE	FALSE	not found
394	ENO1	310000000	0.31	FALSE	FALSE	not found
395	KRT76	310000000	0.31	FALSE	FALSE	not found
396	IGFBP6	300000000	0.3	FALSE	FALSE	not found
397	KRT24	300000000	0.3	FALSE	FALSE	not found
398	KRT19	300000000	0.3	FALSE	FALSE	not found
399	FLT4	290000000	0.29	FALSE	FALSE	not found
400	PLA2G7	290000000	0.29	FALSE	FALSE	not found
401	CFL1	290000000	0.29	FALSE	FALSE	not found
402	COL18A1	290000000	0.29	FALSE	FALSE	not found
403	ENG	280000000	0.28	FALSE	FALSE	not found
404	KRT3	280000000	0.28	FALSE	FALSE	not found
405	NAGLU	270000000	0.27	FALSE	FALSE	not found
406	ITGB1	270000000	0.27	FALSE	FALSE	not found
407	TAGLN2	270000000	0.27	FALSE	FALSE	not found
408	GP5	270000000	0.27	FALSE	FALSE	not found
409	IGLV7-46	270000000	0.27	FALSE	FALSE	not found
410	IGHV7-81	270000000	0.27	FALSE	FALSE	not found
411	HEPHL1	260000000	0.26	FALSE	FALSE	not found
412	LAMB1	250000000	0.25	FALSE	FALSE	not found
413	COL6A1	250000000	0.25	FALSE	FALSE	not found
414	IGKV6-21	250000000	0.25	FALSE	FALSE	not found
415	AOC3	240000000	0.24	FALSE	FALSE	not found
416	CDH13	240000000	0.24	FALSE	FALSE	not found
417	FAM20C	240000000	0.24	FALSE	FALSE	not found
418	HLA-C	240000000	0.24	FALSE	FALSE	not found
419	RPS27A	230000000	0.23	FALSE	FALSE	not found
420	KRT80	230000000	0.23	FALSE	FALSE	not found
421	SERPINA11	230000000	0.23	TRUE	TRUE	glycosylated
422	PPIA	230000000	0.23	FALSE	FALSE	not found
423	MMP2	220000000	0.22	FALSE	FALSE	not found
424	FAH	220000000	0.22	FALSE	FALSE	not found
425	CR2	220000000	0.22	FALSE	FALSE	not found
426	CADM1	220000000	0.22	FALSE	FALSE	not found
427	KRT35	220000000	0.22	FALSE	FALSE	not found
428	ACTN1	210000000	0.21	FALSE	FALSE	not found
429	PLTP	210000000	0.21	FALSE	FALSE	not found
430	KRT32	210000000	0.21	FALSE	FALSE	not found
431	PRAP1	210000000	0.21	FALSE	FALSE	not found
432	CALR	210000000	0.21	FALSE	FALSE	not found
433	OLFM1	200000000	0.2	FALSE	FALSE	not found
434	MMRN1	200000000	0.2	FALSE	FALSE	not found
435	PDIA3	200000000	0.2	FALSE	FALSE	not found
436	RNASE2	200000000	0.2	TRUE	TRUE	glycosylated
437	CDHR5	190000000	0.19	FALSE	FALSE	not found
438	BST1	190000000	0.19	FALSE	FALSE	not found
439	PEBP4	190000000	0.19	FALSE	FALSE	not found
440	IGFBP7	190000000	0.19	FALSE	FALSE	not found
441	IGF2R	190000000	0.19	FALSE	FALSE	not found
442	DPP4	190000000	0.19	FALSE	FALSE	not found
443	IGHV2-26	190000000	0.19	FALSE	FALSE	not found
444	HLA-B	190000000	0.19	FALSE	FALSE	not found
445	SELE	180000000	0.18	FALSE	FALSE	not found
446	NECTIN1	180000000	0.18	FALSE	FALSE	not found
447	LRP1	180000000	0.18	FALSE	FALSE	not found
448	KRT36	180000000	0.18	FALSE	FALSE	not found
449	CHI3L1	180000000	0.18	FALSE	FALSE	not found
450	CD109	180000000	0.18	FALSE	FALSE	not found
451	ZYX	180000000	0.18	FALSE	FALSE	not found
452	HRNR	180000000	0.18	FALSE	FALSE	not found
453	FTL	170000000	0.17	FALSE	FALSE	not found
454	PGK1	170000000	0.17	FALSE	FALSE	not found
455	CKM	170000000	0.17	FALSE	FALSE	not found
456	OGN	170000000	0.17	FALSE	FALSE	not found
457	TPI1	170000000	0.17	FALSE	FALSE	not found
458	GFAP	170000000	0.17	FALSE	FALSE	not found
459	KRT34	170000000	0.17	FALSE	FALSE	not found
460	LDHA	170000000	0.17	FALSE	FALSE	not found
461	CFHR4	170000000	0.17	TRUE	FALSE	not glycosylated
462	TPM3	170000000	0.17	FALSE	FALSE	not found
463	CNTN4	170000000	0.17	FALSE	FALSE	not found
464	ACE	170000000	0.17	FALSE	FALSE	not found
465	RPL8	170000000	0.17	FALSE	FALSE	not found
466	SLC3A2	170000000	0.17	FALSE	FALSE	not found
467	CYCS	170000000	0.17	FALSE	FALSE	not found
468	TUBB	170000000	0.17	FALSE	FALSE	not found
469	ADAMTSL2	170000000	0.17	FALSE	FALSE	not found
470	HLA-A	170000000	0.17	FALSE	FALSE	not found
471	MRC1	170000000	0.17	FALSE	FALSE	not found
472	IGHV2-70	170000000	0.17	FALSE	FALSE	not found
473	KRT33A	160000000	0.16	FALSE	FALSE	not found
474	ATRNL1	160000000	0.16	FALSE	FALSE	not found
475	NOTCH2	160000000	0.16	FALSE	FALSE	not found
476	IL6ST	160000000	0.16	FALSE	FALSE	not found
477	PTPRF	160000000	0.16	FALSE	FALSE	not found
478	FERMT3	160000000	0.16	FALSE	FALSE	not found
479	SVEP1	160000000	0.16	FALSE	FALSE	not found
480	TUBA1C	160000000	0.16	FALSE	FALSE	not found
481	KRT86	160000000	0.16	FALSE	FALSE	not found
482	CDH2	160000000	0.16	FALSE	FALSE	not found
483	KRT38	160000000	0.16	FALSE	FALSE	not found
484	IGLV5-45	160000000	0.16	FALSE	FALSE	not found
485	AFP	150000000	0.15	FALSE	FALSE	not found
486	PTPRS	150000000	0.15	FALSE	FALSE	not found
487	ALDOC	150000000	0.15	FALSE	FALSE	not found
488	NID1	150000000	0.15	FALSE	FALSE	not found
489	TKT	150000000	0.15	FALSE	FALSE	not found
490	LSAMP	150000000	0.15	FALSE	FALSE	not found
491	DSG2	140000000	0.14	FALSE	FALSE	not found
492	H6PD	140000000	0.14	FALSE	FALSE	not found
493	HSPA8	140000000	0.14	FALSE	FALSE	not found
494	KRT18	140000000	0.14	FALSE	FALSE	not found
495	MB	140000000	0.14	FALSE	FALSE	not found
496	TPM2	140000000	0.14	FALSE	FALSE	not found
497	LILRA2	140000000	0.14	FALSE	FALSE	not found
498	CEACAM1	130000000	0.13	FALSE	FALSE	not found
499	APMAP	130000000	0.13	FALSE	FALSE	not found
500	SPARC	130000000	0.13	FALSE	FALSE	not found
501	CNTN3	130000000	0.13	FALSE	FALSE	not found
502	COLEC11	130000000	0.13	FALSE	FALSE	not found
503	TUBA4A	130000000	0.13	FALSE	FALSE	not found
504	ISLR	130000000	0.13	FALSE	FALSE	not found
505	DSG1	130000000	0.13	FALSE	FALSE	not found
506	MSN	130000000	0.13	FALSE	FALSE	not found
507	HYOU1	130000000	0.13	FALSE	FALSE	not found
508	ICOSLG	130000000	0.13	FALSE	FALSE	not found
509	KRT74	130000000	0.13	FALSE	FALSE	not found
510	KRT83	130000000	0.13	FALSE	FALSE	not found
511	PTPRM	130000000	0.13	FALSE	FALSE	not found
512	SIRPA	130000000	0.13	FALSE	FALSE	not found
513	KRT81	130000000	0.13	FALSE	FALSE	not found
514	IGLV7-43	130000000	0.13	FALSE	FALSE	not found
515	PLXND1	120000000	0.12	FALSE	FALSE	not found
516	PLS3	120000000	0.12	FALSE	FALSE	not found
517	PRDX6	120000000	0.12	FALSE	FALSE	not found
518	ANGPTL3	120000000	0.12	FALSE	FALSE	not found
519	TPM1	120000000	0.12	FALSE	FALSE	not found
520	GSTO1	120000000	0.12	FALSE	FALSE	not found
521	NCAM2	120000000	0.12	FALSE	FALSE	not found
522	ADAMTS13	120000000	0.12	FALSE	FALSE	not found
523	PGAM1	120000000	0.12	FALSE	FALSE	not found
524	IGLV4-60	120000000	0.12	FALSE	FALSE	not found
525	IGHV1-58	120000000	0.12	FALSE	FALSE	not found
526	GRN	110000000	0.11	FALSE	FALSE	not found
527	TIMP2	110000000	0.11	FALSE	FALSE	not found
528	NRCAM	110000000	0.11	FALSE	FALSE	not found
529	CPA1	110000000	0.11	FALSE	FALSE	not found
530	TUBB4A	110000000	0.11	FALSE	FALSE	not found
531	ADGRG6	110000000	0.11	FALSE	FALSE	not found
532	MAN2A1	110000000	0.11	FALSE	FALSE	not found
533	PRDX1	110000000	0.11	FALSE	FALSE	not found
534	KRT85	110000000	0.11	FALSE	FALSE	not found
535	KRT71	110000000	0.11	FALSE	FALSE	not found
536	ADAMTSL4	110000000	0.11	FALSE	FALSE	not found
537	MFAP4	110000000	0.11	FALSE	FALSE	not found
538	P4HB	110000000	0.11	FALSE	FALSE	not found
539	IGHV2-70D	110000000	0.11	TRUE	FALSE	not glycosylated
540	PECAM1	110000000	0.11	FALSE	FALSE	not found
541	DSP	100000000	0.1	FALSE	FALSE	not found
542	CHGA	100000000	0.1	FALSE	FALSE	not found
543	MET	100000000	0.1	FALSE	FALSE	not found
544	GOT1	100000000	0.1	FALSE	FALSE	not found
545	SRGN	100000000	0.1	FALSE	FALSE	not found
546	LAMC1	100000000	0.1	FALSE	FALSE	not found
547	CTSB	100000000	0.1	FALSE	FALSE	not found
548	PRG2	100000000	0.1	FALSE	FALSE	not found
549	HLA-E	100000000	0.1	FALSE	FALSE	not found
550	B3GNT2	99000000	0.099	FALSE	FALSE	not found
551	MYH1	98000000	0.098	FALSE	FALSE	not found
552	PAM	98000000	0.098	FALSE	FALSE	not found
553	B4GALT1	97000000	0.097	FALSE	FALSE	not found
554	YWHAB	97000000	0.097	FALSE	FALSE	not found
555	STAB1	96000000	0.096	FALSE	FALSE	not found
556	LTBP1	96000000	0.096	FALSE	FALSE	not found
557	MEGF9	96000000	0.096	FALSE	FALSE	not found
558	PLXNB1	95000000	0.095	FALSE	FALSE	not found
559	LILRA1	94000000	0.094	FALSE	FALSE	not found
560	PDLIM1	93000000	0.093	FALSE	FALSE	not found
561	CD34	93000000	0.093	FALSE	FALSE	not found
562	ITGA2B	90000000	0.09	FALSE	FALSE	not found
563	SBSN	89000000	0.089	FALSE	FALSE	not found
564	TUBB3	89000000	0.089	FALSE	FALSE	not found
565	CTSZ	88000000	0.088	FALSE	FALSE	not found
566	EGFR	88000000	0.088	TRUE	TRUE	glycosylated
567	CPB1	88000000	0.088	FALSE	FALSE	not found
568	CAVIN2	88000000	0.088	FALSE	FALSE	not found
569	LMAN2	88000000	0.088	FALSE	FALSE	not found
570	SSC5D	88000000	0.088	FALSE	FALSE	not found
571	PSAP	88000000	0.088	FALSE	FALSE	not found
572	TFPI	87000000	0.087	FALSE	FALSE	not found
573	TIE1	87000000	0.087	FALSE	FALSE	not found
574	TUBB1	87000000	0.087	FALSE	FALSE	not found
575	C1orf56	87000000	0.087	FALSE	FALSE	not found
576	CEACAM6	86000000	0.086	FALSE	FALSE	not found
577	GPI	86000000	0.086	FALSE	FALSE	not found
578	ENO3	86000000	0.086	FALSE	FALSE	not found
579	LTA4H	86000000	0.086	FALSE	FALSE	not found
580	CLSTN1	86000000	0.086	FALSE	FALSE	not found
581	MYH4	86000000	0.086	FALSE	FALSE	not found
582	OSCAR	84000000	0.084	FALSE	FALSE	not found
583	MMRN2	84000000	0.084	FALSE	FALSE	not found
584	DAG1	84000000	0.084	FALSE	FALSE	not found
585	YWHAE	83000000	0.083	FALSE	FALSE	not found
586	ESAM	82000000	0.082	FALSE	FALSE	not found
587	EEF1A1	82000000	0.082	FALSE	FALSE	not found
588	CST6	82000000	0.082	FALSE	FALSE	not found
589	GSR	81000000	0.081	FALSE	FALSE	not found
590	MYH2	81000000	0.081	FALSE	FALSE	not found
591	GOLM1	81000000	0.081	FALSE	FALSE	not found
592	BPGM	81000000	0.081	FALSE	FALSE	not found
593	MADCAM1	80000000	0.08	FALSE	FALSE	not found
594	COL1A1	80000000	0.08	FALSE	FALSE	not found
595	HBZ	80000000	0.08	FALSE	FALSE	not found
596	EXTL2	80000000	0.08	FALSE	FALSE	not found
597	SFTPB	80000000	0.08	FALSE	FALSE	not found
598	TUBA8	80000000	0.08	FALSE	FALSE	not found
599	CDH1	78000000	0.078	FALSE	FALSE	not found
600	FGFR1	78000000	0.078	FALSE	FALSE	not found
601	TMEM132C	78000000	0.078	FALSE	FALSE	not found
602	PAPPA	78000000	0.078	FALSE	FALSE	not found
603	PLXNB2	78000000	0.078	FALSE	FALSE	not found
604	IGHE	77000000	0.077	FALSE	FALSE	not found
605	AMY2B	77000000	0.077	FALSE	FALSE	not found
606	PAPLN	76000000	0.076	FALSE	FALSE	not found
607	CALM1	75000000	0.075	FALSE	FALSE	not found
608	PSG1	75000000	0.075	FALSE	FALSE	not found
609	SPP1	73000000	0.073	TRUE	FALSE	not glycosylated
610	CAP1	73000000	0.073	FALSE	FALSE	not found
611	MEGF10	73000000	0.073	FALSE	FALSE	not found
612	AXL	72000000	0.072	FALSE	FALSE	not found
613	HSP90AA1	71000000	0.071	FALSE	FALSE	not found
614	ACTN4	71000000	0.071	FALSE	FALSE	not found
615	SLC38A10	70000000	0.07	FALSE	FALSE	not found
616	KRT78	70000000	0.07	FALSE	FALSE	not found
617	GSTP1	69000000	0.069	FALSE	FALSE	not found
618	CRHBP	69000000	0.069	FALSE	FALSE	not found
619	RAPH1	69000000	0.069	FALSE	FALSE	not found
620	OAF	69000000	0.069	FALSE	FALSE	not found
621	REG1A	68000000	0.068	FALSE	FALSE	not found
622	KRT84	67000000	0.067	FALSE	FALSE	not found
623	AKR1B10	67000000	0.067	FALSE	FALSE	not found
624	L1CAM	67000000	0.067	FALSE	FALSE	not found
625	HLA-G	67000000	0.067	FALSE	FALSE	not found
626	PSG3	67000000	0.067	FALSE	FALSE	not found
627	PIP	66000000	0.066	FALSE	FALSE	not found
628	UMOD	66000000	0.066	FALSE	FALSE	not found
629	YWHAG	66000000	0.066	FALSE	FALSE	not found
630	LILRB2	65000000	0.065	FALSE	FALSE	not found
631	FCRL5	65000000	0.065	FALSE	FALSE	not found
632	MERTK	65000000	0.065	FALSE	FALSE	not found
633	PSG6	65000000	0.065	FALSE	FALSE	not found
634	IGDCC4	64000000	0.064	FALSE	FALSE	not found
635	RECK	64000000	0.064	FALSE	FALSE	not found
636	JUP	64000000	0.064	FALSE	FALSE	not found
637	WDR1	63000000	0.063	FALSE	FALSE	not found
638	HSP90AB1	63000000	0.063	FALSE	FALSE	not found
639	HSPA2	63000000	0.063	FALSE	FALSE	not found
640	BASP1	63000000	0.063	FALSE	FALSE	not found
641	CD99	62000000	0.062	FALSE	FALSE	not found
642	PEAR1	62000000	0.062	FALSE	FALSE	not found
643	MMP9	61000000	0.061	FALSE	FALSE	not found
644	PSMA2	61000000	0.061	FALSE	FALSE	not found
645	ARHGDIB	61000000	0.061	FALSE	FALSE	not found
646	SEMA4B	61000000	0.061	FALSE	FALSE	not found
647	RNASE4	61000000	0.061	FALSE	FALSE	not found
648	MYL6	60000000	0.06	FALSE	FALSE	not found
649	FUCA1	60000000	0.06	FALSE	FALSE	not found
650	SELENBP1	59000000	0.059	FALSE	FALSE	not found
651	VSIG4	59000000	0.059	FALSE	FALSE	not found
652	CD59	58000000	0.058	FALSE	FALSE	not found
653	ADA2	58000000	0.058	FALSE	FALSE	not found
654	LILRB5	58000000	0.058	FALSE	FALSE	not found
655	ALDH1A1	58000000	0.058	FALSE	FALSE	not found
656	NTM	58000000	0.058	FALSE	FALSE	not found
657	PNP	58000000	0.058	FALSE	FALSE	not found
658	PSG4	58000000	0.058	FALSE	FALSE	not found
659	FGL1	57000000	0.057	FALSE	FALSE	not found
660	CHIT1	57000000	0.057	FALSE	FALSE	not found
661	B4GAT1	57000000	0.057	FALSE	FALSE	not found
662	B3GNT8	57000000	0.057	FALSE	FALSE	not found
663	FUCA2	56000000	0.056	FALSE	FALSE	not found
664	FAP	56000000	0.056	TRUE	FALSE	not glycosylated
665	PLS1	56000000	0.056	FALSE	FALSE	not found
666	ADGRF5	55000000	0.055	FALSE	FALSE	not found
667	EEF1A2	55000000	0.055	FALSE	FALSE	not found
668	ENO2	55000000	0.055	FALSE	FALSE	not found
669	CNTFR	55000000	0.055	FALSE	FALSE	not found
670	PSG8	55000000	0.055	FALSE	FALSE	not found
671	PRKCSH	55000000	0.055	FALSE	FALSE	not found
672	ENPEP	55000000	0.055	FALSE	FALSE	not found
673	LAMA2	55000000	0.055	FALSE	FALSE	not found
674	SOD2	55000000	0.055	FALSE	FALSE	not found
675	IGLV10-54	54000000	0.054	FALSE	FALSE	not found
676	GDI2	53000000	0.053	FALSE	FALSE	not found
677	NPC2	53000000	0.053	FALSE	FALSE	not found
678	MYH8	53000000	0.053	FALSE	FALSE	not found
679	CA3	53000000	0.053	FALSE	FALSE	not found
680	HSPA1L	53000000	0.053	FALSE	FALSE	not found
681	OIT3	52000000	0.052	FALSE	FALSE	not found
682	TUBB6	52000000	0.052	FALSE	FALSE	not found
683	PEBP1	51000000	0.051	FALSE	FALSE	not found
684	CPQ	51000000	0.051	FALSE	FALSE	not found
685	OSMR	51000000	0.051	FALSE	FALSE	not found
686	TGFBR3	50000000	0.05	FALSE	FALSE	not found
687	SOD1	50000000	0.05	FALSE	FALSE	not found
688	MDH1	49000000	0.049	FALSE	FALSE	not found
689	TXNDC15	49000000	0.049	FALSE	FALSE	not found
690	YWHAQ	49000000	0.049	FALSE	FALSE	not found
691	WARS1	49000000	0.049	FALSE	FALSE	not found
692	KIT	49000000	0.049	FALSE	FALSE	not found
693	ART3	48000000	0.048	FALSE	FALSE	not found
694	CSPG4	48000000	0.048	FALSE	FALSE	not found
695	CALML5	48000000	0.048	FALSE	FALSE	not found
696	FAM3C	48000000	0.048	FALSE	FALSE	not found
697	DMKN	47000000	0.047	FALSE	FALSE	not found
698	CFL2	47000000	0.047	FALSE	FALSE	not found
699	HSPA1A	47000000	0.047	FALSE	FALSE	not found
700	NOTCH3	46000000	0.046	FALSE	FALSE	not found
701	ATF6	46000000	0.046	FALSE	FALSE	not found
702	FCGR2A	46000000	0.046	FALSE	FALSE	not found
703	TLN2	46000000	0.046	FALSE	FALSE	not found
704	ATF6B	46000000	0.046	FALSE	FALSE	not found
705	CORO1A	45000000	0.045	FALSE	FALSE	not found
706	FABP1	45000000	0.045	FALSE	FALSE	not found
707	GP6	44000000	0.044	FALSE	FALSE	not found
708	SIRPB1	44000000	0.044	FALSE	FALSE	not found
709	MANSC1	44000000	0.044	FALSE	FALSE	not found
710	ALAD	44000000	0.044	FALSE	FALSE	not found
711	MYH7	43000000	0.043	FALSE	FALSE	not found
712	SPINK5	43000000	0.043	FALSE	FALSE	not found
713	TREML1	43000000	0.043	FALSE	FALSE	not found
714	ITGA2	43000000	0.043	FALSE	FALSE	not found
715	CD248	43000000	0.043	FALSE	FALSE	not found
716	PSG9	43000000	0.043	FALSE	FALSE	not found
717	MAN2A2	43000000	0.043	FALSE	FALSE	not found
718	IGLV9-49	43000000	0.043	FALSE	FALSE	not found
719	EZR	42000000	0.042	FALSE	FALSE	not found
720	BLMH	42000000	0.042	FALSE	FALSE	not found
721	YWHAH	42000000	0.042	FALSE	FALSE	not found
722	PRCP	42000000	0.042	FALSE	FALSE	not found
723	PGD	41000000	0.041	FALSE	FALSE	not found
724	SH3BGRL3	41000000	0.041	FALSE	FALSE	not found
725	MELTF	41000000	0.041	FALSE	FALSE	not found
726	NECTIN3	41000000	0.041	FALSE	FALSE	not found
727	IGKV1D-42	41000000	0.041	FALSE	FALSE	not found
728	PSG2	41000000	0.041	FALSE	FALSE	not found
729	HEXB	40000000	0.04	FALSE	FALSE	not found
730	CES1	40000000	0.04	FALSE	FALSE	not found
731	PSG11	40000000	0.04	FALSE	FALSE	not found
732	PDGFRB	39000000	0.039	FALSE	FALSE	not found
733	CALD1	39000000	0.039	FALSE	FALSE	not found
734	EXT2	39000000	0.039	FALSE	FALSE	not found
735	CCDC126	39000000	0.039	TRUE	TRUE	glycosylated
736	ADH1B	39000000	0.039	FALSE	FALSE	not found
737	TFRC	38000000	0.038	FALSE	FALSE	not found
738	PLA2G15	38000000	0.038	FALSE	FALSE	not found
739	RDX	38000000	0.038	FALSE	FALSE	not found
740	SEMA7A	38000000	0.038	FALSE	FALSE	not found
741	PGAM2	38000000	0.038	FALSE	FALSE	not found
742	CKB	38000000	0.038	FALSE	FALSE	not found
743	ADH1A	38000000	0.038	FALSE	FALSE	not found
744	ITGB3	38000000	0.038	FALSE	FALSE	not found
745	PDE3A	37000000	0.037	FALSE	FALSE	not found
746	CCL14	37000000	0.037	FALSE	FALSE	not found
747	MRC2	36000000	0.036	FALSE	FALSE	not found
748	AGA	36000000	0.036	FALSE	FALSE	not found
749	FCN1	36000000	0.036	FALSE	FALSE	not found
750	FGFBP2	36000000	0.036	FALSE	FALSE	not found
751	PGLYRP1	35000000	0.035	FALSE	FALSE	not found
752	VIM	35000000	0.035	FALSE	FALSE	not found
753	CD84	35000000	0.035	FALSE	FALSE	not found
754	PARK7	35000000	0.035	FALSE	FALSE	not found
755	ACTR2	35000000	0.035	FALSE	FALSE	not found
756	IL6R	35000000	0.035	FALSE	FALSE	not found
757	FBLN2	35000000	0.035	FALSE	FALSE	not found
758	MYL9	34000000	0.034	FALSE	FALSE	not found
759	TNN	34000000	0.034	FALSE	FALSE	not found
760	FSTL1	34000000	0.034	FALSE	FALSE	not found
761	VCP	34000000	0.034	FALSE	FALSE	not found
762	KRTDAP	34000000	0.034	FALSE	FALSE	not found
763	PODXL	33000000	0.033	FALSE	FALSE	not found
764	GPNMB	33000000	0.033	FALSE	FALSE	not found
765	RSU1	33000000	0.033	FALSE	FALSE	not found
766	PPIB	33000000	0.033	FALSE	FALSE	not found
767	CR1	33000000	0.033	FALSE	FALSE	not found
768	VASP	32000000	0.032	FALSE	FALSE	not found
769	TIMD4	32000000	0.032	FALSE	FALSE	not found
770	EPHA1	32000000	0.032	FALSE	FALSE	not found
771	COL3A1	32000000	0.032	FALSE	FALSE	not found
772	REG1B	32000000	0.032	FALSE	FALSE	not found
773	IGKV6D-41	32000000	0.032	FALSE	FALSE	not found
774	PDCD1LG2	31000000	0.031	FALSE	FALSE	not found
775	GDI1	31000000	0.031	FALSE	FALSE	not found
776	ADH1C	31000000	0.031	FALSE	FALSE	not found
777	MARCO	30000000	0.03	FALSE	FALSE	not found
778	TPR	30000000	0.03	FALSE	FALSE	not found
779	ERAP1	30000000	0.03	FALSE	FALSE	not found
780	ILK	30000000	0.03	FALSE	FALSE	not found
781	KRT20	30000000	0.03	FALSE	FALSE	not found
782	COLEC10	30000000	0.03	FALSE	FALSE	not found
783	RELN	30000000	0.03	FALSE	FALSE	not found
784	MYH13	29000000	0.029	FALSE	FALSE	not found
785	MYH3	29000000	0.029	FALSE	FALSE	not found
786	MGP	29000000	0.029	FALSE	FALSE	not found
787	NRP2	29000000	0.029	FALSE	FALSE	not found
788	APOL2	29000000	0.029	FALSE	FALSE	not found
789	NOTCH1	29000000	0.029	FALSE	FALSE	not found
790	KRT82	29000000	0.029	FALSE	FALSE	not found
791	SFN	29000000	0.029	FALSE	FALSE	not found
792	TALDO1	29000000	0.029	FALSE	FALSE	not found
793	CTSA	28000000	0.028	FALSE	FALSE	not found
794	GSS	28000000	0.028	FALSE	FALSE	not found
795	CSTA	28000000	0.028	FALSE	FALSE	not found
796	MYH10	28000000	0.028	FALSE	FALSE	not found
797	ADAMDEC1	28000000	0.028	FALSE	FALSE	not found
798	SNCA	28000000	0.028	FALSE	FALSE	not found
799	CAMP	28000000	0.028	FALSE	FALSE	not found
800	ADAMTSL1	28000000	0.028	FALSE	FALSE	not found
801	COL15A1	28000000	0.028	FALSE	FALSE	not found
802	SPON1	28000000	0.028	FALSE	FALSE	not found
803	NUCB1	27000000	0.027	FALSE	FALSE	not found
804	IL1R2	27000000	0.027	FALSE	FALSE	not found
805	DSC1	27000000	0.027	FALSE	FALSE	not found
806	DPEP3	27000000	0.027	FALSE	FALSE	not found
807	HMCN2	27000000	0.027	FALSE	FALSE	not found
808	SNED1	27000000	0.027	FALSE	FALSE	not found
809	COL1A2	27000000	0.027	FALSE	FALSE	not found
810	RTN4RL2	27000000	0.027	FALSE	FALSE	not found
811	PRB3	27000000	0.027	FALSE	FALSE	not found
812	KPRP	27000000	0.027	FALSE	FALSE	not found
813	CUTA	26000000	0.026	FALSE	FALSE	not found
814	FLNC	26000000	0.026	FALSE	FALSE	not found
815	APP	26000000	0.026	FALSE	FALSE	not found
816	HPD	26000000	0.026	FALSE	FALSE	not found
817	ITGA5	26000000	0.026	FALSE	FALSE	not found
818	SMPDL3A	26000000	0.026	FALSE	FALSE	not found
819	MYOC	25000000	0.025	FALSE	FALSE	not found
820	ACTN2	25000000	0.025	FALSE	FALSE	not found
821	JAG1	25000000	0.025	FALSE	FALSE	not found
822	ACTR3	25000000	0.025	FALSE	FALSE	not found
823	PRB2	25000000	0.025	FALSE	FALSE	not found
824	IGFBP1	25000000	0.025	FALSE	FALSE	not found
825	H4C8	25000000	0.025	FALSE	FALSE	not found
826	LAMB2	25000000	0.025	FALSE	FALSE	not found
827	F8	25000000	0.025	TRUE	TRUE	glycosylated
828	H4C3	25000000	0.025	FALSE	FALSE	not found
829	H4C11	25000000	0.025	FALSE	FALSE	not found
830	MYH6	25000000	0.025	FALSE	FALSE	not found
831	H4C16	25000000	0.025	FALSE	FALSE	not found
832	H4C15	25000000	0.025	FALSE	FALSE	not found
833	H4C14	25000000	0.025	FALSE	FALSE	not found
834	H4C12	25000000	0.025	FALSE	FALSE	not found
835	H4C6	25000000	0.025	FALSE	FALSE	not found
836	H4C13	25000000	0.025	FALSE	FALSE	not found
837	H4C9	25000000	0.025	FALSE	FALSE	not found
838	H4C5	25000000	0.025	FALSE	FALSE	not found
839	H4C4	25000000	0.025	FALSE	FALSE	not found
840	PSMB3	25000000	0.025	FALSE	FALSE	not found
841	H4C1	25000000	0.025	FALSE	FALSE	not found
842	H4C2	25000000	0.025	FALSE	FALSE	not found
843	MPO	24000000	0.024	FALSE	FALSE	not found
844	SERPINB1	24000000	0.024	FALSE	FALSE	not found
845	PTPRC	24000000	0.024	FALSE	FALSE	not found
846	C1QTNF3	24000000	0.024	FALSE	FALSE	not found
847	FCGRT	24000000	0.024	FALSE	FALSE	not found
848	AK1	24000000	0.024	FALSE	FALSE	not found
849	GHR	24000000	0.024	FALSE	FALSE	not found
850	CA6	24000000	0.024	FALSE	FALSE	not found
851	DSC2	24000000	0.024	FALSE	FALSE	not found
852	PARVB	24000000	0.024	FALSE	FALSE	not found
853	SIGLEC14	24000000	0.024	FALSE	FALSE	not found
854	GANAB	23000000	0.023	FALSE	FALSE	not found
855	CEACAM5	23000000	0.023	FALSE	FALSE	not found
856	LDLR	23000000	0.023	FALSE	FALSE	not found
857	ANGPTL6	23000000	0.023	FALSE	FALSE	not found
858	MYH11	23000000	0.023	FALSE	FALSE	not found
859	GLUD1	23000000	0.023	FALSE	FALSE	not found
860	CTSS	23000000	0.023	FALSE	FALSE	not found
861	IHH	23000000	0.023	FALSE	FALSE	not found
862	REG3A	23000000	0.023	FALSE	FALSE	not found
863	ACY1	23000000	0.023	FALSE	FALSE	not found
864	CCL16	23000000	0.023	FALSE	FALSE	not found
865	SLC4A1	22000000	0.022	FALSE	FALSE	not found
866	RNH1	22000000	0.022	FALSE	FALSE	not found
867	GGT5	22000000	0.022	FALSE	FALSE	not found
868	PSMA7	22000000	0.022	FALSE	FALSE	not found
869	CHAD	22000000	0.022	FALSE	FALSE	not found
870	CILP2	22000000	0.022	FALSE	FALSE	not found
871	DCBLD1	22000000	0.022	FALSE	FALSE	not found
872	FABP4	22000000	0.022	FALSE	FALSE	not found
873	ADGRG2	22000000	0.022	FALSE	FALSE	not found
874	CSF1	22000000	0.022	FALSE	FALSE	not found
875	PSG5	22000000	0.022	FALSE	FALSE	not found
876	CLIC1	22000000	0.022	FALSE	FALSE	not found
877	PGM1	21000000	0.021	FALSE	FALSE	not found
878	APOA5	21000000	0.021	FALSE	FALSE	not found
879	OMD	21000000	0.021	FALSE	FALSE	not found
880	CALU	21000000	0.021	FALSE	FALSE	not found
881	PRH2	21000000	0.021	FALSE	FALSE	not found
882	ARHGDIA	21000000	0.021	FALSE	FALSE	not found
883	FLG2	21000000	0.021	FALSE	FALSE	not found
884	FBP1	21000000	0.021	FALSE	FALSE	not found
885	MYL1	21000000	0.021	FALSE	FALSE	not found
886	INHBC	21000000	0.021	FALSE	FALSE	not found
887	KCTD12	21000000	0.021	FALSE	FALSE	not found
888	THBS2	21000000	0.021	FALSE	FALSE	not found
889	NME1	21000000	0.021	FALSE	FALSE	not found
890	LILRA6	21000000	0.021	FALSE	FALSE	not found
891	HMBS	21000000	0.021	FALSE	FALSE	not found
892	LGALS1	20000000	0.02	FALSE	FALSE	not found
893	PSMA1	20000000	0.02	FALSE	FALSE	not found
894	FLNB	20000000	0.02	FALSE	FALSE	not found
895	PSMA5	20000000	0.02	FALSE	FALSE	not found
896	NTRK2	20000000	0.02	FALSE	FALSE	not found
897	CD226	20000000	0.02	FALSE	FALSE	not found
898	PTPRD	20000000	0.02	FALSE	FALSE	not found
899	AGRN	20000000	0.02	FALSE	FALSE	not found
900	ADH4	20000000	0.02	FALSE	FALSE	not found
901	HEXA	20000000	0.02	FALSE	FALSE	not found
902	HSPB1	19000000	0.019	FALSE	FALSE	not found
903	CTSC	19000000	0.019	FALSE	FALSE	not found
904	BIN2	19000000	0.019	FALSE	FALSE	not found
905	ATP5F1B	19000000	0.019	FALSE	FALSE	not found
906	STC2	19000000	0.019	FALSE	FALSE	not found
907	GLIPR2	19000000	0.019	FALSE	FALSE	not found
908	FIBCD1	19000000	0.019	FALSE	FALSE	not found
909	NTRK3	19000000	0.019	FALSE	FALSE	not found
910	CRELD1	19000000	0.019	FALSE	FALSE	not found
911	LEP	19000000	0.019	FALSE	FALSE	not found
912	ANXA2	19000000	0.019	FALSE	FALSE	not found
913	TCN2	19000000	0.019	FALSE	FALSE	not found
914	AKR1C3	19000000	0.019	FALSE	FALSE	not found
915	GM2A	19000000	0.019	FALSE	FALSE	not found
916	MARCKS	19000000	0.019	FALSE	FALSE	not found
917	DKK3	18000000	0.018	FALSE	FALSE	not found
918	LMAN1	18000000	0.018	FALSE	FALSE	not found
919	PSMA6	18000000	0.018	FALSE	FALSE	not found
920	HSPD1	18000000	0.018	FALSE	FALSE	not found
921	GKN1	18000000	0.018	FALSE	FALSE	not found
922	BCAM	18000000	0.018	FALSE	FALSE	not found
923	GUCA2A	18000000	0.018	FALSE	FALSE	not found
924	IDS	17000000	0.017	FALSE	FALSE	not found
925	POMGNT1	17000000	0.017	FALSE	FALSE	not found
926	TYRO3	17000000	0.017	FALSE	FALSE	not found
927	MSLN	17000000	0.017	FALSE	FALSE	not found
928	ART4	17000000	0.017	FALSE	FALSE	not found
929	IL13RA1	17000000	0.017	FALSE	FALSE	not found
930	CTSL	17000000	0.017	FALSE	FALSE	not found
931	CAST	17000000	0.017	FALSE	FALSE	not found
932	ACAN	17000000	0.017	FALSE	FALSE	not found
933	PLXDC1	17000000	0.017	FALSE	FALSE	not found
934	EEF2	17000000	0.017	FALSE	FALSE	not found
935	GPT	17000000	0.017	FALSE	FALSE	not found
936	SUSD5	17000000	0.017	FALSE	FALSE	not found
937	EXT1	17000000	0.017	FALSE	FALSE	not found
938	PYGL	16000000	0.016	FALSE	FALSE	not found
939	CD276	16000000	0.016	FALSE	FALSE	not found
940	CAPZA1	16000000	0.016	FALSE	FALSE	not found
941	TXN	16000000	0.016	FALSE	FALSE	not found
942	IL18BP	16000000	0.016	FALSE	FALSE	not found
943	IDH1	16000000	0.016	FALSE	FALSE	not found
944	SECTM1	16000000	0.016	FALSE	FALSE	not found
945	STOM	16000000	0.016	FALSE	FALSE	not found
946	TTN	16000000	0.016	FALSE	FALSE	not found
947	ROBO1	16000000	0.016	FALSE	FALSE	not found
948	TPSB2	16000000	0.016	FALSE	FALSE	not found
949	LILRB3	16000000	0.016	FALSE	FALSE	not found
950	PSMB1	15000000	0.015	FALSE	FALSE	not found
951	EHD3	15000000	0.015	FALSE	FALSE	not found
952	MAN2B2	15000000	0.015	TRUE	TRUE	glycosylated
953	RNASET2	15000000	0.015	FALSE	FALSE	not found
954	CDON	15000000	0.015	FALSE	FALSE	not found
955	MANBA	15000000	0.015	FALSE	FALSE	not found
956	COL5A1	15000000	0.015	FALSE	FALSE	not found
957	PDIA6	15000000	0.015	FALSE	FALSE	not found
958	PDIA4	15000000	0.015	FALSE	FALSE	not found
959	FOLR2	15000000	0.015	FALSE	FALSE	not found
960	GYPA	15000000	0.015	FALSE	FALSE	not found
961	KRTAP4-6	15000000	0.015	FALSE	FALSE	not found
962	HLA-F	15000000	0.015	FALSE	FALSE	not found
963	PYGB	14000000	0.014	FALSE	FALSE	not found
964	MTPN	14000000	0.014	FALSE	FALSE	not found
965	PRR4	14000000	0.014	FALSE	FALSE	not found
966	PCDH12	14000000	0.014	FALSE	FALSE	not found
967	FAM20B	14000000	0.014	FALSE	FALSE	not found
968	LEPR	14000000	0.014	FALSE	FALSE	not found
969	LTBP2	14000000	0.014	FALSE	FALSE	not found
970	ACAT2	14000000	0.014	FALSE	FALSE	not found
971	TGM3	14000000	0.014	FALSE	FALSE	not found
972	PTPRB	14000000	0.014	FALSE	FALSE	not found
973	UBA1	14000000	0.014	FALSE	FALSE	not found
974	CLTC	14000000	0.014	FALSE	FALSE	not found
975	S100A7	14000000	0.014	FALSE	FALSE	not found
976	MDH2	14000000	0.014	FALSE	FALSE	not found
977	ADAM12	14000000	0.014	FALSE	FALSE	not found
978	THY1	14000000	0.014	FALSE	FALSE	not found
979	ASGR2	14000000	0.014	FALSE	FALSE	not found
980	FABP5	14000000	0.014	FALSE	FALSE	not found
981	HSPA4	14000000	0.014	FALSE	FALSE	not found
982	PNLIP	14000000	0.014	FALSE	FALSE	not found
983	IGLV5-37	14000000	0.014	FALSE	FALSE	not found
984	PSMA4	13000000	0.013	FALSE	FALSE	not found
985	SERPINE1	13000000	0.013	FALSE	FALSE	not found
986	FAM20A	13000000	0.013	FALSE	FALSE	not found
987	CORO1C	13000000	0.013	FALSE	FALSE	not found
988	TEK	13000000	0.013	FALSE	FALSE	not found
989	XPNPEP2	13000000	0.013	FALSE	FALSE	not found
990	CANX	13000000	0.013	FALSE	FALSE	not found
991	ARPC1B	13000000	0.013	FALSE	FALSE	not found
992	SH3BGRL	13000000	0.013	FALSE	FALSE	not found
993	CILP	13000000	0.013	FALSE	FALSE	not found
994	GALNT2	13000000	0.013	FALSE	FALSE	not found
995	SCGB1A1	13000000	0.013	FALSE	FALSE	not found
996	PTPRK	13000000	0.013	FALSE	FALSE	not found
997	ALPL	13000000	0.013	FALSE	FALSE	not found
998	ANTXR2	13000000	0.013	FALSE	FALSE	not found
999	MAPRE2	13000000	0.013	FALSE	FALSE	not found
1000	UGP2	13000000	0.013	FALSE	FALSE	not found
1001	CSF2RA	13000000	0.013	FALSE	FALSE	not found
1002	PKHD1L1	13000000	0.013	FALSE	FALSE	not found
1003	FHL1	12000000	0.012	FALSE	FALSE	not found
1004	VCAN	12000000	0.012	FALSE	FALSE	not found
1005	FKBP1A	12000000	0.012	FALSE	FALSE	not found
1006	NME3	12000000	0.012	FALSE	FALSE	not found
1007	FOLR3	12000000	0.012	FALSE	FALSE	not found
1008	PTK7	12000000	0.012	TRUE	TRUE	glycosylated
1009	TREH	12000000	0.012	FALSE	FALSE	not found
1010	ASL	12000000	0.012	FALSE	FALSE	not found
1011	MGAT1	12000000	0.012	FALSE	FALSE	not found
1012	PLAA	12000000	0.012	FALSE	FALSE	not found
1013	ESD	12000000	0.012	FALSE	FALSE	not found
1014	FBLN5	12000000	0.012	FALSE	FALSE	not found
1015	TGOLN2	12000000	0.012	FALSE	FALSE	not found
1016	CBR1	12000000	0.012	FALSE	FALSE	not found
1017	PSMB4	12000000	0.012	FALSE	FALSE	not found
1018	LILRA4	12000000	0.012	FALSE	FALSE	not found
1019	TYMP	11000000	0.011	FALSE	FALSE	not found
1020	CTTN	11000000	0.011	FALSE	FALSE	not found
1021	MAPRE1	11000000	0.011	FALSE	FALSE	not found
1022	ALG13	11000000	0.011	FALSE	FALSE	not found
1023	PLIN3	11000000	0.011	FALSE	FALSE	not found
1024	HNRNPA2B1	11000000	0.011	FALSE	FALSE	not found
1025	KDR	11000000	0.011	FALSE	FALSE	not found
1026	FBN2	11000000	0.011	FALSE	FALSE	not found
1027	CSRP1	11000000	0.011	FALSE	FALSE	not found
1028	SPTA1	11000000	0.011	FALSE	FALSE	not found
1029	ERAP2	11000000	0.011	FALSE	FALSE	not found
1030	ANTXR1	11000000	0.011	FALSE	FALSE	not found
1031	ARHGAP1	11000000	0.011	FALSE	FALSE	not found
1032	PMEL	11000000	0.011	FALSE	FALSE	not found
1033	ACTN3	11000000	0.011	FALSE	FALSE	not found
1034	CCL15	11000000	0.011	FALSE	FALSE	not found
1035	CBLN4	10000000	0.01	FALSE	FALSE	not found
1036	PYGM	10000000	0.01	FALSE	FALSE	not found
1037	DLD	10000000	0.01	FALSE	FALSE	not found
1038	COTL1	10000000	0.01	FALSE	FALSE	not found
1039	HAMP	10000000	0.01	FALSE	FALSE	not found
1040	ECM2	10000000	0.01	FALSE	FALSE	not found
1041	EHD1	10000000	0.01	FALSE	FALSE	not found
1042	PLXNA1	10000000	0.01	FALSE	FALSE	not found
1043	ACO1	10000000	0.01	FALSE	FALSE	not found
1044	AHNAK	10000000	0.01	FALSE	FALSE	not found
1045	AKAP12	10000000	0.01	FALSE	FALSE	not found
1046	BHMT	10000000	0.01	FALSE	FALSE	not found
1047	SCGB3A1	10000000	0.01	FALSE	FALSE	not found
1048	A2ML1	10000000	0.01	FALSE	FALSE	not found
1049	KLK1	10000000	0.01	FALSE	FALSE	not found
1050	KLK6	10000000	0.01	FALSE	FALSE	not found
1051	LIMS1	10000000	0.01	FALSE	FALSE	not found
1052	AP2A2	10000000	0.01	FALSE	FALSE	not found
1053	NAP1L1	10000000	0.01	FALSE	FALSE	not found
1054	SERPINB4	10000000	0.01	FALSE	FALSE	not found
1055	HAVCR2	9900000	0.0099	FALSE	FALSE	not found
1056	LNPEP	9800000	0.0098	FALSE	FALSE	not found
1057	NIF3L1	9800000	0.0098	FALSE	FALSE	not found
1058	CACNA2D2	9700000	0.0097	FALSE	FALSE	not found
1059	CHRDL2	9700000	0.0097	FALSE	FALSE	not found
1060	LTBP4	9700000	0.0097	FALSE	FALSE	not found
1061	PSMA3	9700000	0.0097	FALSE	FALSE	not found
1062	PSMB2	9700000	0.0097	FALSE	FALSE	not found
1063	MYH14	9600000	0.0096	FALSE	FALSE	not found
1064	CDH6	9600000	0.0096	FALSE	FALSE	not found
1065	SLPI	9600000	0.0096	FALSE	FALSE	not found
1066	QSOX2	9600000	0.0096	FALSE	FALSE	not found
1067	S100A4	9600000	0.0096	FALSE	FALSE	not found
1068	GPC1	9500000	0.0095	FALSE	FALSE	not found
1069	ARG1	9500000	0.0095	FALSE	FALSE	not found
1070	SDK1	9500000	0.0095	FALSE	FALSE	not found
1071	TPP1	9500000	0.0095	FALSE	FALSE	not found
1072	LASP1	9400000	0.0094	FALSE	FALSE	not found
1073	RCN1	9400000	0.0094	FALSE	FALSE	not found
1074	HPRT1	9400000	0.0094	FALSE	FALSE	not found
1075	THBS3	9400000	0.0094	FALSE	FALSE	not found
1076	THUMPD1	9300000	0.0093	FALSE	FALSE	not found
1077	EPHA4	9300000	0.0093	FALSE	FALSE	not found
1078	HNRNPA1	9300000	0.0093	FALSE	FALSE	not found
1079	CEACAM8	9200000	0.0092	FALSE	FALSE	not found
1080	HMCN1	9200000	0.0092	FALSE	FALSE	not found
1081	ABRACL	9200000	0.0092	FALSE	FALSE	not found
1082	BMP1	9200000	0.0092	FALSE	FALSE	not found
1083	CAPN1	9100000	0.0091	FALSE	FALSE	not found
1084	SERPINB3	9100000	0.0091	FALSE	FALSE	not found
1085	COL12A1	9100000	0.0091	FALSE	FALSE	not found
1086	PXDN	9100000	0.0091	FALSE	FALSE	not found
1087	DBI	9100000	0.0091	FALSE	FALSE	not found
1088	CAPNS1	9000000	0.009	FALSE	FALSE	not found
1089	TAGLN3	9000000	0.009	FALSE	FALSE	not found
1090	GFRA2	9000000	0.009	FALSE	FALSE	not found
1091	CDHR2	8800000	0.0088	FALSE	FALSE	not found
1092	ATP5F1A	8800000	0.0088	FALSE	FALSE	not found
1093	CTSH	8700000	0.0087	FALSE	FALSE	not found
1094	CSTB	8700000	0.0087	FALSE	FALSE	not found
1095	PRSS27	8700000	0.0087	FALSE	FALSE	not found
1096	CNN2	8400000	0.0084	FALSE	FALSE	not found
1097	CPS1	8300000	0.0083	FALSE	FALSE	not found
1098	S100A12	8300000	0.0083	FALSE	FALSE	not found
1099	H1-4	8300000	0.0083	FALSE	FALSE	not found
1100	CADM4	8200000	0.0082	FALSE	FALSE	not found
1101	SFTPD	8200000	0.0082	FALSE	FALSE	not found
1102	COL6A2	8200000	0.0082	FALSE	FALSE	not found
1103	SERPINB12	8200000	0.0082	FALSE	FALSE	not found
1104	TNFRSF1B	8100000	0.0081	FALSE	FALSE	not found
1105	NBL1	8100000	0.0081	FALSE	FALSE	not found
1106	SPINK1	8000000	0.008	FALSE	FALSE	not found
1107	SEMA3F	7900000	0.0079	FALSE	FALSE	not found
1108	BOC	7900000	0.0079	FALSE	FALSE	not found
1109	S100A11	7900000	0.0079	FALSE	FALSE	not found
1110	DNER	7900000	0.0079	FALSE	FALSE	not found
1111	SPTB	7800000	0.0078	FALSE	FALSE	not found
1112	NAGPA	7800000	0.0078	FALSE	FALSE	not found
1113	FGL2	7800000	0.0078	TRUE	FALSE	not glycosylated
1114	RNPEP	7800000	0.0078	FALSE	FALSE	not found
1115	SLURP1	7700000	0.0077	FALSE	FALSE	not found
1116	ROR1	7700000	0.0077	FALSE	FALSE	not found
1117	AKR1A1	7600000	0.0076	FALSE	FALSE	not found
1118	LYPD3	7600000	0.0076	FALSE	FALSE	not found
1119	MSTN	7600000	0.0076	FALSE	FALSE	not found
1120	HTRA1	7600000	0.0076	FALSE	FALSE	not found
1121	CDH17	7500000	0.0075	FALSE	FALSE	not found
1122	PSME1	7500000	0.0075	FALSE	FALSE	not found
1123	GAPDHS	7500000	0.0075	FALSE	FALSE	not found
1124	MANF	7500000	0.0075	FALSE	FALSE	not found
1125	SEMA4D	7500000	0.0075	FALSE	FALSE	not found
1126	FGFR4	7400000	0.0074	FALSE	FALSE	not found
1127	SPINT1	7400000	0.0074	FALSE	FALSE	not found
1128	PLEC	7400000	0.0074	FALSE	FALSE	not found
1129	TRHDE	7300000	0.0073	FALSE	FALSE	not found
1130	MYL3	7300000	0.0073	FALSE	FALSE	not found
1131	ECI1	7300000	0.0073	FALSE	FALSE	not found
1132	PARVA	7300000	0.0073	FALSE	FALSE	not found
1133	PGLS	7200000	0.0072	FALSE	FALSE	not found
1134	PRL	7200000	0.0072	FALSE	FALSE	not found
1135	MYL6B	7200000	0.0072	FALSE	FALSE	not found
1136	CPM	7100000	0.0071	FALSE	FALSE	not found
1137	HNRNPK	7100000	0.0071	FALSE	FALSE	not found
1138	OPCML	7100000	0.0071	FALSE	FALSE	not found
1139	FSTL3	7000000	0.007	FALSE	FALSE	not found
1140	SEMG1	7000000	0.007	FALSE	FALSE	not found
1141	KLK3	7000000	0.007	FALSE	FALSE	not found
1142	S100A6	7000000	0.007	FALSE	FALSE	not found
1143	PRDX5	6900000	0.0069	FALSE	FALSE	not found
1144	TMEM25	6900000	0.0069	FALSE	FALSE	not found
1145	KRTAP4-8	6900000	0.0069	FALSE	FALSE	not found
1146	TXNDC5	6900000	0.0069	FALSE	FALSE	not found
1147	SUSD2	6800000	0.0068	FALSE	FALSE	not found
1148	PIK3IP1	6800000	0.0068	FALSE	FALSE	not found
1149	CRTAM	6800000	0.0068	FALSE	FALSE	not found
1150	TKFC	6800000	0.0068	FALSE	FALSE	not found
1151	CXCL16	6800000	0.0068	FALSE	FALSE	not found
1152	SEZ6L	6700000	0.0067	FALSE	FALSE	not found
1153	CAPZB	6600000	0.0066	FALSE	FALSE	not found
1154	ARPC2	6600000	0.0066	FALSE	FALSE	not found
1155	RAB27B	6500000	0.0065	FALSE	FALSE	not found
1156	CHGB	6500000	0.0065	FALSE	FALSE	not found
1157	GBE1	6500000	0.0065	FALSE	FALSE	not found
1158	CD58	6500000	0.0065	FALSE	FALSE	not found
1159	TFF3	6500000	0.0065	FALSE	FALSE	not found
1160	SERPINA12	6500000	0.0065	FALSE	FALSE	not found
1161	HPSE	6500000	0.0065	FALSE	FALSE	not found
1162	APLP1	6400000	0.0064	FALSE	FALSE	not found
1163	CRYZ	6400000	0.0064	FALSE	FALSE	not found
1164	ASS1	6400000	0.0064	FALSE	FALSE	not found
1165	ANXA3	6400000	0.0064	FALSE	FALSE	not found
1166	CES2	6400000	0.0064	FALSE	FALSE	not found
1167	ITLN1	6400000	0.0064	FALSE	FALSE	not found
1168	NELL2	6400000	0.0064	FALSE	FALSE	not found
1169	NOTCH4	6400000	0.0064	FALSE	FALSE	not found
1170	GH1	6400000	0.0064	FALSE	FALSE	not found
1171	CCL18	6400000	0.0064	FALSE	FALSE	not found
1172	NID2	6300000	0.0063	FALSE	FALSE	not found
1173	TAGLN	6300000	0.0063	FALSE	FALSE	not found
1174	CST1	6300000	0.0063	FALSE	FALSE	not found
1175	GLRX	6300000	0.0063	FALSE	FALSE	not found
1176	ITGA1	6300000	0.0063	FALSE	FALSE	not found
1177	FYB1	6200000	0.0062	FALSE	FALSE	not found
1178	PSMB5	6200000	0.0062	FALSE	FALSE	not found
1179	GALNT7	6200000	0.0062	FALSE	FALSE	not found
1180	TSKU	6200000	0.0062	FALSE	FALSE	not found
1181	THSD7A	6100000	0.0061	FALSE	FALSE	not found
1182	SNX1	6100000	0.0061	FALSE	FALSE	not found
1183	TXNRD1	6100000	0.0061	FALSE	FALSE	not found
1184	CBLN1	6000000	0.006	FALSE	FALSE	not found
1185	PTPN6	6000000	0.006	FALSE	FALSE	not found
1186	NQO2	6000000	0.006	FALSE	FALSE	not found
1187	DSC3	6000000	0.006	FALSE	FALSE	not found
1188	PCLO	6000000	0.006	FALSE	FALSE	not found
1189	ERVMER34-1	6000000	0.006	FALSE	FALSE	not found
1190	MSMB	6000000	0.006	FALSE	FALSE	not found
1191	PSME2	5900000	0.0059	FALSE	FALSE	not found
1192	CAND1	5900000	0.0059	FALSE	FALSE	not found
1193	CCN2	5900000	0.0059	FALSE	FALSE	not found
1194	RAD23B	5900000	0.0059	FALSE	FALSE	not found
1195	NECTIN2	5900000	0.0059	FALSE	FALSE	not found
1196	ENTPD5	5900000	0.0059	FALSE	FALSE	not found
1197	PCDH18	5900000	0.0059	FALSE	FALSE	not found
1198	ARPC4	5900000	0.0059	FALSE	FALSE	not found
1199	TWF2	5900000	0.0059	FALSE	FALSE	not found
1200	GCLC	5800000	0.0058	FALSE	FALSE	not found
1201	ST3GAL6	5800000	0.0058	FALSE	FALSE	not found
1202	ITM2B	5800000	0.0058	FALSE	FALSE	not found
1203	CLIC4	5800000	0.0058	FALSE	FALSE	not found
1204	CTSF	5800000	0.0058	FALSE	FALSE	not found
1205	UBE2L3	5800000	0.0058	FALSE	FALSE	not found
1206	RAB7A	5700000	0.0057	FALSE	FALSE	not found
1207	LMNA	5700000	0.0057	FALSE	FALSE	not found
1208	SEMA3G	5600000	0.0056	FALSE	FALSE	not found
1209	ARSA	5600000	0.0056	FALSE	FALSE	not found
1210	PAMR1	5600000	0.0056	FALSE	FALSE	not found
1211	FTH1	5600000	0.0056	FALSE	FALSE	not found
1212	SEZ6L2	5600000	0.0056	FALSE	FALSE	not found
1213	FCMR	5500000	0.0055	FALSE	FALSE	not found
1214	SHH	5500000	0.0055	FALSE	FALSE	not found
1215	LIPC	5500000	0.0055	FALSE	FALSE	not found
1216	H1-2	5500000	0.0055	FALSE	FALSE	not found
1217	CAPG	5400000	0.0054	FALSE	FALSE	not found
1218	ATP2A3	5400000	0.0054	FALSE	FALSE	not found
1219	ERP44	5300000	0.0053	FALSE	FALSE	not found
1220	SDK2	5300000	0.0053	FALSE	FALSE	not found
1221	CD36	5300000	0.0053	FALSE	FALSE	not found
1222	LECT2	5300000	0.0053	FALSE	FALSE	not found
1223	NRGN	5300000	0.0053	FALSE	FALSE	not found
1224	FCAMR	5300000	0.0053	FALSE	FALSE	not found
1225	FAM234A	5300000	0.0053	FALSE	FALSE	not found
1226	AHSP	5300000	0.0053	FALSE	FALSE	not found
1227	ADH5	5300000	0.0053	FALSE	FALSE	not found
1228	PKLR	5200000	0.0052	FALSE	FALSE	not found
1229	ENDOD1	5200000	0.0052	FALSE	FALSE	not found
1230	IDH2	5200000	0.0052	FALSE	FALSE	not found
1231	DMBT1	5200000	0.0052	FALSE	FALSE	not found
1232	MGAT2	5100000	0.0051	FALSE	FALSE	not found
1233	PRNP	5100000	0.0051	FALSE	FALSE	not found
1234	AHCY	5000000	0.005	FALSE	FALSE	not found
1235	SEMG2	5000000	0.005	FALSE	FALSE	not found
1236	RIDA	5000000	0.005	FALSE	FALSE	not found
1237	ANXA5	5000000	0.005	FALSE	FALSE	not found
1238	MIF	5000000	0.005	FALSE	FALSE	not found
1239	DNAJC3	4900000	0.0049	FALSE	FALSE	not found
1240	IL27RA	4900000	0.0049	FALSE	FALSE	not found
1241	PIP4K2A	4900000	0.0049	FALSE	FALSE	not found
1242	SERPINB6	4800000	0.0048	FALSE	FALSE	not found
1243	GALNT6	4800000	0.0048	FALSE	FALSE	not found
1244	CDH11	4800000	0.0048	FALSE	FALSE	not found
1245	RAB8A	4800000	0.0048	FALSE	FALSE	not found
1246	ACAA1	4700000	0.0047	FALSE	FALSE	not found
1247	PDIA5	4700000	0.0047	FALSE	FALSE	not found
1248	LXN	4700000	0.0047	FALSE	FALSE	not found
1249	CNTN6	4700000	0.0047	FALSE	FALSE	not found
1250	IVL	4700000	0.0047	FALSE	FALSE	not found
1251	RAB8B	4700000	0.0047	FALSE	FALSE	not found
1252	GPD1	4700000	0.0047	FALSE	FALSE	not found
1253	AGXT	4700000	0.0047	FALSE	FALSE	not found
1254	IGKV5-2	4700000	0.0047	FALSE	FALSE	not found
1255	FAT1	4600000	0.0046	FALSE	FALSE	not found
1256	PTBP1	4500000	0.0045	FALSE	FALSE	not found
1257	OBSCN	4500000	0.0045	FALSE	FALSE	not found
1258	WFIKKN2	4500000	0.0045	FALSE	FALSE	not found
1259	CAPZA2	4500000	0.0045	FALSE	FALSE	not found
1260	PRSS8	4400000	0.0044	FALSE	FALSE	not found
1261	TCTN3	4400000	0.0044	FALSE	FALSE	not found
1262	PRDX4	4400000	0.0044	FALSE	FALSE	not found
1263	ARSG	4400000	0.0044	FALSE	FALSE	not found
1264	INPP5D	4400000	0.0044	FALSE	FALSE	not found
1265	ENPP1	4400000	0.0044	FALSE	FALSE	not found
1266	GP1BB	4400000	0.0044	FALSE	FALSE	not found
1267	DDR1	4400000	0.0044	FALSE	FALSE	not found
1268	FSCN1	4300000	0.0043	FALSE	FALSE	not found
1269	RAB10	4300000	0.0043	FALSE	FALSE	not found
1270	PTPA	4300000	0.0043	FALSE	FALSE	not found
1271	SEPTIN7	4300000	0.0043	FALSE	FALSE	not found
1272	EMILIN1	4300000	0.0043	FALSE	FALSE	not found
1273	ANK1	4200000	0.0042	FALSE	FALSE	not found
1274	GH2	4200000	0.0042	FALSE	FALSE	not found
1275	LPL	4200000	0.0042	FALSE	FALSE	not found
1276	TMEM132A	4100000	0.0041	FALSE	FALSE	not found
1277	PLAUR	4100000	0.0041	FALSE	FALSE	not found
1278	LGALSL	4100000	0.0041	FALSE	FALSE	not found
1279	PCMT1	4100000	0.0041	FALSE	FALSE	not found
1280	CNPY3	4100000	0.0041	FALSE	FALSE	not found
1281	ADAMTS1	4100000	0.0041	FALSE	FALSE	not found
1282	EIF4A1	4100000	0.0041	FALSE	FALSE	not found
1283	PDCD6IP	4100000	0.0041	FALSE	FALSE	not found
1284	CLEC14A	4100000	0.0041	FALSE	FALSE	not found
1285	ACP5	4000000	0.004	FALSE	FALSE	not found
1286	GNAI2	4000000	0.004	FALSE	FALSE	not found
1287	NENF	4000000	0.004	FALSE	FALSE	not found
1288	H1-3	4000000	0.004	FALSE	FALSE	not found
1289	RAN	4000000	0.004	FALSE	FALSE	not found
1290	TCN1	4000000	0.004	FALSE	FALSE	not found
1291	UGGT1	4000000	0.004	FALSE	FALSE	not found
1292	DCHS1	4000000	0.004	FALSE	FALSE	not found
1293	DCXR	4000000	0.004	FALSE	FALSE	not found
1294	LGALS7B	4000000	0.004	FALSE	FALSE	not found
1295	MUC1	4000000	0.004	FALSE	FALSE	not found
1296	LGALS7	4000000	0.004	FALSE	FALSE	not found
1297	ARF5	3900000	0.0039	FALSE	FALSE	not found
1298	PABPC1	3900000	0.0039	FALSE	FALSE	not found
1299	SNAP23	3900000	0.0039	FALSE	FALSE	not found
1300	RAC1	3900000	0.0039	FALSE	FALSE	not found
1301	ATIC	3900000	0.0039	FALSE	FALSE	not found
1302	PLA2G1B	3900000	0.0039	FALSE	FALSE	not found
1303	ARPC3	3800000	0.0038	FALSE	FALSE	not found
1304	FLG	3800000	0.0038	FALSE	FALSE	not found
1305	LCN1	3800000	0.0038	FALSE	FALSE	not found
1306	ADGRL4	3800000	0.0038	FALSE	FALSE	not found
1307	ACAA2	3800000	0.0038	FALSE	FALSE	not found
1308	GAA	3800000	0.0038	FALSE	FALSE	not found
1309	MYO1C	3800000	0.0038	FALSE	FALSE	not found
1310	AKR1C4	3800000	0.0038	FALSE	FALSE	not found
1311	PPP1CB	3800000	0.0038	FALSE	FALSE	not found
1312	HEPH	3700000	0.0037	FALSE	FALSE	not found
1313	DSTN	3700000	0.0037	FALSE	FALSE	not found
1314	IQGAP2	3700000	0.0037	FALSE	FALSE	not found
1315	CDA	3700000	0.0037	FALSE	FALSE	not found
1316	PPIC	3700000	0.0037	FALSE	FALSE	not found
1317	KLK7	3700000	0.0037	FALSE	FALSE	not found
1318	ME1	3600000	0.0036	FALSE	FALSE	not found
1319	PLOD1	3600000	0.0036	FALSE	FALSE	not found
1320	GGT1	3600000	0.0036	FALSE	FALSE	not found
1321	CASP14	3600000	0.0036	FALSE	FALSE	not found
1322	HSPA9	3600000	0.0036	FALSE	FALSE	not found
1323	ADAMTS8	3600000	0.0036	FALSE	FALSE	not found
1324	CCT6A	3600000	0.0036	FALSE	FALSE	not found
1325	B3GNT7	3600000	0.0036	FALSE	FALSE	not found
1326	STIP1	3600000	0.0036	FALSE	FALSE	not found
1327	PPP1CA	3600000	0.0036	FALSE	FALSE	not found
1328	GAS6	3600000	0.0036	FALSE	FALSE	not found
1329	LAP3	3500000	0.0035	FALSE	FALSE	not found
1330	ST6GALNAC1	3500000	0.0035	FALSE	FALSE	not found
1331	PCK2	3500000	0.0035	FALSE	FALSE	not found
1332	LSR	3500000	0.0035	FALSE	FALSE	not found
1333	TWSG1	3500000	0.0035	FALSE	FALSE	not found
1334	DBNL	3500000	0.0035	FALSE	FALSE	not found
1335	INHBE	3500000	0.0035	FALSE	FALSE	not found
1336	CCT2	3500000	0.0035	FALSE	FALSE	not found
1337	GLOD4	3500000	0.0035	FALSE	FALSE	not found
1338	CLEC4M	3400000	0.0034	FALSE	FALSE	not found
1339	CD33	3400000	0.0034	FALSE	FALSE	not found
1340	PTPRZ1	3400000	0.0034	FALSE	FALSE	not found
1341	TREML2	3400000	0.0034	FALSE	FALSE	not found
1342	RTN4	3400000	0.0034	FALSE	FALSE	not found
1343	PLBD1	3400000	0.0034	FALSE	FALSE	not found
1344	GNG11	3400000	0.0034	FALSE	FALSE	not found
1345	ILF2	3400000	0.0034	FALSE	FALSE	not found
1346	FASN	3400000	0.0034	FALSE	FALSE	not found
1347	SERPINB9	3400000	0.0034	FALSE	FALSE	not found
1348	ADH6	3400000	0.0034	FALSE	FALSE	not found
1349	RAD23A	3400000	0.0034	FALSE	FALSE	not found
1350	MYO18A	3400000	0.0034	FALSE	FALSE	not found
1351	ST6GAL1	3300000	0.0033	FALSE	FALSE	not found
1352	ITGA6	3300000	0.0033	FALSE	FALSE	not found
1353	PCSK1N	3300000	0.0033	FALSE	FALSE	not found
1354	SYTL4	3300000	0.0033	FALSE	FALSE	not found
1355	ICAM5	3300000	0.0033	FALSE	FALSE	not found
1356	HPN	3300000	0.0033	FALSE	FALSE	not found
1357	RAC2	3300000	0.0033	FALSE	FALSE	not found
1358	KRAS	3300000	0.0033	FALSE	FALSE	not found
1359	AOX1	3300000	0.0033	FALSE	FALSE	not found
1360	OLA1	3300000	0.0033	FALSE	FALSE	not found
1361	HSPA13	3300000	0.0033	FALSE	FALSE	not found
1362	ITGB2	3300000	0.0033	FALSE	FALSE	not found
1363	ARPC5	3300000	0.0033	FALSE	FALSE	not found
1364	PM20D1	3300000	0.0033	FALSE	FALSE	not found
1365	NAXE	3300000	0.0033	FALSE	FALSE	not found
1366	SEPTIN2	3300000	0.0033	FALSE	FALSE	not found
1367	CANT1	3300000	0.0033	FALSE	FALSE	not found
1368	BGN	3300000	0.0033	FALSE	FALSE	not found
1369	SEMA4A	3300000	0.0033	FALSE	FALSE	not found
1370	DPYSL2	3200000	0.0032	FALSE	FALSE	not found
1371	MAN2B1	3200000	0.0032	FALSE	FALSE	not found
1372	KLK8	3200000	0.0032	FALSE	FALSE	not found
1373	GXYLT1	3200000	0.0032	FALSE	FALSE	not found
1374	COL14A1	3200000	0.0032	FALSE	FALSE	not found
1375	SRC	3200000	0.0032	FALSE	FALSE	not found
1376	MFAP5	3200000	0.0032	FALSE	FALSE	not found
1377	DPP3	3200000	0.0032	FALSE	FALSE	not found
1378	CD209	3100000	0.0031	FALSE	FALSE	not found
1379	SCG3	3100000	0.0031	FALSE	FALSE	not found
1380	PSMD3	3100000	0.0031	FALSE	FALSE	not found
1381	IL1RL1	3100000	0.0031	FALSE	FALSE	not found
1382	SDC1	3100000	0.0031	FALSE	FALSE	not found
1383	B4GALT2	3100000	0.0031	FALSE	FALSE	not found
1384	VGF	3100000	0.0031	FALSE	FALSE	not found
1385	ACLY	3100000	0.0031	FALSE	FALSE	not found
1386	ANGPTL4	3100000	0.0031	FALSE	FALSE	not found
1387	ARF4	3100000	0.0031	FALSE	FALSE	not found
1388	MYL4	3100000	0.0031	FALSE	FALSE	not found
1389	NAP1L4	3100000	0.0031	FALSE	FALSE	not found
1390	GPX1	3100000	0.0031	FALSE	FALSE	not found
1391	SLURP2	3100000	0.0031	FALSE	FALSE	not found
1392	MTAP	3000000	0.003	FALSE	FALSE	not found
1393	OLFML3	3000000	0.003	FALSE	FALSE	not found
1394	FABP3	3000000	0.003	FALSE	FALSE	not found
1395	CKMT2	3000000	0.003	FALSE	FALSE	not found
1396	NT5E	3000000	0.003	FALSE	FALSE	not found
1397	RAB1A	3000000	0.003	FALSE	FALSE	not found
1398	NPEPPS	3000000	0.003	FALSE	FALSE	not found
1399	ALDH1L1	3000000	0.003	FALSE	FALSE	not found
1400	INF2	3000000	0.003	FALSE	FALSE	not found
1401	LCP2	2900000	0.0029	FALSE	FALSE	not found
1402	ELN	2900000	0.0029	FALSE	FALSE	not found
1403	SEPTIN6	2900000	0.0029	FALSE	FALSE	not found
1404	MPST	2900000	0.0029	FALSE	FALSE	not found
1405	NEXN	2900000	0.0029	FALSE	FALSE	not found
1406	PLD4	2900000	0.0029	FALSE	FALSE	not found
1407	RPLP2	2900000	0.0029	FALSE	FALSE	not found
1408	KRTAP9-7	2900000	0.0029	FALSE	FALSE	not found
1409	VMO1	2900000	0.0029	FALSE	FALSE	not found
1410	PCDH9	2900000	0.0029	FALSE	FALSE	not found
1411	C3orf85	2900000	0.0029	FALSE	FALSE	not found
1412	CCL5	2900000	0.0029	FALSE	FALSE	not found
1413	HAGH	2800000	0.0028	FALSE	FALSE	not found
1414	CST4	2800000	0.0028	FALSE	FALSE	not found
1415	GOT2	2800000	0.0028	FALSE	FALSE	not found
1416	CCN3	2800000	0.0028	FALSE	FALSE	not found
1417	SEPTIN11	2800000	0.0028	FALSE	FALSE	not found
1418	SORD	2800000	0.0028	FALSE	FALSE	not found
1419	SUMF1	2800000	0.0028	FALSE	FALSE	not found
1420	CNTNAP4	2800000	0.0028	FALSE	FALSE	not found
1421	CBR3	2800000	0.0028	FALSE	FALSE	not found
1422	CAPN2	2800000	0.0028	FALSE	FALSE	not found
1423	HNRNPH1	2800000	0.0028	FALSE	FALSE	not found
1424	EFNA1	2800000	0.0028	FALSE	FALSE	not found
1425	HINT1	2800000	0.0028	FALSE	FALSE	not found
1426	TXNRD2	2800000	0.0028	FALSE	FALSE	not found
1427	PPP1CC	2800000	0.0028	FALSE	FALSE	not found
1428	HMGB1	2800000	0.0028	FALSE	FALSE	not found
1429	ATP2A1	2800000	0.0028	FALSE	FALSE	not found
1430	CDC42	2700000	0.0027	FALSE	FALSE	not found
1431	USP14	2700000	0.0027	FALSE	FALSE	not found
1432	OLFM2	2700000	0.0027	FALSE	FALSE	not found
1433	AEBP1	2700000	0.0027	FALSE	FALSE	not found
1434	VAT1	2700000	0.0027	FALSE	FALSE	not found
1435	SELPLG	2700000	0.0027	FALSE	FALSE	not found
1436	MACROH2A1	2700000	0.0027	FALSE	FALSE	not found
1437	RAB14	2700000	0.0027	FALSE	FALSE	not found
1438	DNPEP	2700000	0.0027	FALSE	FALSE	not found
1439	BPIFB1	2700000	0.0027	FALSE	FALSE	not found
1440	LRRC4B	2700000	0.0027	FALSE	FALSE	not found
1441	COL4A2	2700000	0.0027	FALSE	FALSE	not found
1442	GRHPR	2700000	0.0027	FALSE	FALSE	not found
1443	CELA2A	2700000	0.0027	FALSE	FALSE	not found
1444	LPP	2700000	0.0027	FALSE	FALSE	not found
1445	CPAMD8	2700000	0.0027	FALSE	FALSE	not found
1446	SMPD1	2700000	0.0027	TRUE	TRUE	glycosylated
1447	GLB1	2700000	0.0027	FALSE	FALSE	not found
1448	KRTAP11-1	2700000	0.0027	FALSE	FALSE	not found
1449	PSMB8	2700000	0.0027	FALSE	FALSE	not found
1450	MXRA5	2600000	0.0026	FALSE	FALSE	not found
1451	SLITRK3	2600000	0.0026	FALSE	FALSE	not found
1452	FMOD	2600000	0.0026	FALSE	FALSE	not found
1453	UROD	2600000	0.0026	FALSE	FALSE	not found
1454	CNDP2	2600000	0.0026	FALSE	FALSE	not found
1455	GALNT1	2600000	0.0026	FALSE	FALSE	not found
1456	SPON2	2600000	0.0026	FALSE	FALSE	not found
1457	SIGLEC7	2600000	0.0026	FALSE	FALSE	not found
1458	RNASE6	2600000	0.0026	FALSE	FALSE	not found
1459	GP9	2600000	0.0026	FALSE	FALSE	not found
1460	EFEMP2	2600000	0.0026	FALSE	FALSE	not found
1461	DLK1	2600000	0.0026	FALSE	FALSE	not found
1462	AOC1	2500000	0.0025	FALSE	FALSE	not found
1463	FGFR3	2500000	0.0025	FALSE	FALSE	not found
1464	PKP1	2500000	0.0025	FALSE	FALSE	not found
1465	TMEM40	2500000	0.0025	FALSE	FALSE	not found
1466	SFRP4	2500000	0.0025	FALSE	FALSE	not found
1467	HSPE1	2500000	0.0025	FALSE	FALSE	not found
1468	KLK10	2500000	0.0025	FALSE	FALSE	not found
1469	QDPR	2500000	0.0025	FALSE	FALSE	not found
1470	RPIA	2500000	0.0025	FALSE	FALSE	not found
1471	PCDH1	2500000	0.0025	FALSE	FALSE	not found
1472	DEFB1	2500000	0.0025	FALSE	FALSE	not found
1473	KLK5	2500000	0.0025	FALSE	FALSE	not found
1474	HNRNPF	2500000	0.0025	FALSE	FALSE	not found
1475	ATP2A2	2500000	0.0025	FALSE	FALSE	not found
1476	EEF1G	2500000	0.0025	FALSE	FALSE	not found
1477	PACSIN2	2400000	0.0024	FALSE	FALSE	not found
1478	PTGR1	2400000	0.0024	FALSE	FALSE	not found
1479	ADGRE5	2400000	0.0024	FALSE	FALSE	not found
1480	TNNI3	2400000	0.0024	FALSE	FALSE	not found
1481	PSAT1	2400000	0.0024	FALSE	FALSE	not found
1482	FBN3	2400000	0.0024	FALSE	FALSE	not found
1483	TMSB4Y	2400000	0.0024	FALSE	FALSE	not found
1484	DMTN	2400000	0.0024	FALSE	FALSE	not found
1485	G6PD	2400000	0.0024	FALSE	FALSE	not found
1486	LRRN1	2400000	0.0024	FALSE	FALSE	not found
1487	SCIN	2300000	0.0023	FALSE	FALSE	not found
1488	BTK	2300000	0.0023	FALSE	FALSE	not found
1489	CLTCL1	2300000	0.0023	FALSE	FALSE	not found
1490	NUTF2	2300000	0.0023	FALSE	FALSE	not found
1491	SUSD1	2300000	0.0023	FALSE	FALSE	not found
1492	TCP1	2300000	0.0023	FALSE	FALSE	not found
1493	PLA2G12B	2300000	0.0023	FALSE	FALSE	not found
1494	TNFRSF21	2300000	0.0023	FALSE	FALSE	not found
1495	NAPRT	2300000	0.0023	FALSE	FALSE	not found
1496	APEH	2300000	0.0023	FALSE	FALSE	not found
1497	PA2G4	2300000	0.0023	FALSE	FALSE	not found
1498	H1-5	2300000	0.0023	FALSE	FALSE	not found
1499	FAT4	2300000	0.0023	FALSE	FALSE	not found
1500	OTC	2200000	0.0022	FALSE	FALSE	not found
1501	DCBLD2	2200000	0.0022	FALSE	FALSE	not found
1502	NAPA	2200000	0.0022	FALSE	FALSE	not found
1503	SIAE	2200000	0.0022	FALSE	FALSE	not found
1504	ALDH2	2200000	0.0022	FALSE	FALSE	not found
1505	ANGPTL2	2200000	0.0022	FALSE	FALSE	not found
1506	RAB6B	2200000	0.0022	FALSE	FALSE	not found
1507	UQCRB	2200000	0.0022	FALSE	FALSE	not found
1508	NFASC	2200000	0.0022	FALSE	FALSE	not found
1509	VWCE	2200000	0.0022	FALSE	FALSE	not found
1510	LTBP3	2200000	0.0022	FALSE	FALSE	not found
1511	ASAH2	2200000	0.0022	FALSE	FALSE	not found
1512	SERPINB2	2200000	0.0022	FALSE	FALSE	not found
1513	NAGA	2200000	0.0022	FALSE	FALSE	not found
1514	BGLAP	2200000	0.0022	FALSE	FALSE	not found
1515	GGCT	2100000	0.0021	FALSE	FALSE	not found
1516	MYDGF	2100000	0.0021	FALSE	FALSE	not found
1517	GLG1	2100000	0.0021	FALSE	FALSE	not found
1518	PTGS1	2100000	0.0021	FALSE	FALSE	not found
1519	CRKL	2100000	0.0021	FALSE	FALSE	not found
1520	ASPN	2100000	0.0021	FALSE	FALSE	not found
1521	MEP1A	2100000	0.0021	FALSE	FALSE	not found
1522	LMNB1	2100000	0.0021	FALSE	FALSE	not found
1523	ABHD14B	2100000	0.0021	FALSE	FALSE	not found
1524	MMP19	2100000	0.0021	FALSE	FALSE	not found
1525	TM9SF2	2100000	0.0021	FALSE	FALSE	not found
1526	LRRC4	2100000	0.0021	FALSE	FALSE	not found
1527	PSMB7	2100000	0.0021	FALSE	FALSE	not found
1528	ATP1B1	2100000	0.0021	FALSE	FALSE	not found
1529	HNRNPU	2100000	0.0021	FALSE	FALSE	not found
1530	RET	2100000	0.0021	FALSE	FALSE	not found
1531	PRF1	2100000	0.0021	FALSE	FALSE	not found
1532	ABAT	2100000	0.0021	FALSE	FALSE	not found
1533	LRIG2	2100000	0.0021	FALSE	FALSE	not found
1534	COL11A2	2100000	0.0021	FALSE	FALSE	not found
1535	TNFRSF17	2000000	0.002	FALSE	FALSE	not found
1536	SCARF1	2000000	0.002	FALSE	FALSE	not found
1537	ADAMTS2	2000000	0.002	FALSE	FALSE	not found
1538	DNM1L	2000000	0.002	FALSE	FALSE	not found
1539	ACO2	2000000	0.002	FALSE	FALSE	not found
1540	LGMN	2000000	0.002	FALSE	FALSE	not found
1541	PPP2R1A	2000000	0.002	FALSE	FALSE	not found
1542	DBN1	2000000	0.002	FALSE	FALSE	not found
1543	PAPPA2	2000000	0.002	FALSE	FALSE	not found
1544	CD48	2000000	0.002	FALSE	FALSE	not found
1545	SLC2A1	2000000	0.002	FALSE	FALSE	not found
1546	DIAPH1	2000000	0.002	FALSE	FALSE	not found
1547	RPLP1	2000000	0.002	FALSE	FALSE	not found
1548	ITGAV	2000000	0.002	FALSE	FALSE	not found
1549	GALNS	2000000	0.002	FALSE	FALSE	not found
1550	ALDH9A1	2000000	0.002	FALSE	FALSE	not found
1551	ACP1	2000000	0.002	FALSE	FALSE	not found
1552	FUOM	2000000	0.002	FALSE	FALSE	not found
1553	LRP8	2000000	0.002	FALSE	FALSE	not found
1554	HK3	2000000	0.002	FALSE	FALSE	not found
1555	CD200R1	2000000	0.002	FALSE	FALSE	not found
1556	CTNNB1	2000000	0.002	FALSE	FALSE	not found
1557	THOP1	2000000	0.002	FALSE	FALSE	not found
1558	NPM1	2000000	0.002	FALSE	FALSE	not found
1559	RGMA	2000000	0.002	FALSE	FALSE	not found
1560	MAN1A2	2000000	0.002	FALSE	FALSE	not found
1561	SH3BGRL2	2000000	0.002	FALSE	FALSE	not found
1562	CKMT1A	2000000	0.002	FALSE	FALSE	not found
1563	CKMT1B	2000000	0.002	FALSE	FALSE	not found
1564	DCN	1900000	0.0019	FALSE	FALSE	not found
1565	RTN4R	1900000	0.0019	FALSE	FALSE	not found
1566	ISOC1	1900000	0.0019	FALSE	FALSE	not found
1567	PFKP	1900000	0.0019	FALSE	FALSE	not found
1568	RASGRP2	1900000	0.0019	FALSE	FALSE	not found
1569	GNB1	1900000	0.0019	FALSE	FALSE	not found
1570	NSFL1C	1900000	0.0019	FALSE	FALSE	not found
1571	GGT7	1900000	0.0019	FALSE	FALSE	not found
1572	LGALS3	1900000	0.0019	FALSE	FALSE	not found
1573	BHMT2	1900000	0.0019	FALSE	FALSE	not found
1574	CCT7	1900000	0.0019	FALSE	FALSE	not found
1575	ARHGAP18	1900000	0.0019	FALSE	FALSE	not found
1576	MAT1A	1900000	0.0019	FALSE	FALSE	not found
1577	F11R	1900000	0.0019	FALSE	FALSE	not found
1578	AKR7A3	1900000	0.0019	FALSE	FALSE	not found
1579	STIM1	1900000	0.0019	FALSE	FALSE	not found
1580	SMR3B	1900000	0.0019	FALSE	FALSE	not found
1581	ROBO2	1900000	0.0019	FALSE	FALSE	not found
1582	NOTUM	1900000	0.0019	FALSE	FALSE	not found
1583	LAMA3	1800000	0.0018	FALSE	FALSE	not found
1584	FH	1800000	0.0018	FALSE	FALSE	not found
1585	PRKAR1A	1800000	0.0018	FALSE	FALSE	not found
1586	MAN1C1	1800000	0.0018	FALSE	FALSE	not found
1587	LAMA5	1800000	0.0018	FALSE	FALSE	not found
1588	WDR44	1800000	0.0018	FALSE	FALSE	not found
1589	FST	1800000	0.0018	FALSE	FALSE	not found
1590	ARMH4	1800000	0.0018	FALSE	FALSE	not found
1591	KLK11	1800000	0.0018	FALSE	FALSE	not found
1592	MAT2A	1800000	0.0018	FALSE	FALSE	not found
1593	HNRNPA3	1800000	0.0018	FALSE	FALSE	not found
1594	TBCA	1800000	0.0018	FALSE	FALSE	not found
1595	UBE2N	1800000	0.0018	FALSE	FALSE	not found
1596	ANXA6	1800000	0.0018	FALSE	FALSE	not found
1597	SND1	1800000	0.0018	FALSE	FALSE	not found
1598	LORICRIN	1800000	0.0018	FALSE	FALSE	not found
1599	CCL27	1800000	0.0018	FALSE	FALSE	not found
1600	PDCD6	1800000	0.0018	FALSE	FALSE	not found
1601	PREP	1700000	0.0017	FALSE	FALSE	not found
1602	CEMIP	1700000	0.0017	FALSE	FALSE	not found
1603	CPD	1700000	0.0017	FALSE	FALSE	not found
1604	NIT2	1700000	0.0017	FALSE	FALSE	not found
1605	CCT4	1700000	0.0017	FALSE	FALSE	not found
1606	TRAP1	1700000	0.0017	FALSE	FALSE	not found
1607	CLSTN3	1700000	0.0017	FALSE	FALSE	not found
1608	MEGF6	1700000	0.0017	FALSE	FALSE	not found
1609	PGM2	1700000	0.0017	FALSE	FALSE	not found
1610	LRRC15	1700000	0.0017	FALSE	FALSE	not found
1611	PAK2	1700000	0.0017	FALSE	FALSE	not found
1612	PDLIM7	1700000	0.0017	FALSE	FALSE	not found
1613	TGM2	1700000	0.0017	FALSE	FALSE	not found
1614	ITGAL	1600000	0.0016	FALSE	FALSE	not found
1615	TG	1600000	0.0016	FALSE	FALSE	not found
1616	YBX1	1600000	0.0016	FALSE	FALSE	not found
1617	DAZAP1	1600000	0.0016	FALSE	FALSE	not found
1618	SEMA3A	1600000	0.0016	FALSE	FALSE	not found
1619	MTHFD1	1600000	0.0016	FALSE	FALSE	not found
1620	WFDC2	1600000	0.0016	FALSE	FALSE	not found
1621	PLOD3	1600000	0.0016	FALSE	FALSE	not found
1622	TMEM248	1600000	0.0016	FALSE	FALSE	not found
1623	KPNB1	1600000	0.0016	FALSE	FALSE	not found
1624	SRSF3	1600000	0.0016	FALSE	FALSE	not found
1625	MESD	1600000	0.0016	FALSE	FALSE	not found
1626	SSR1	1600000	0.0016	FALSE	FALSE	not found
1627	GNAI1	1600000	0.0016	FALSE	FALSE	not found
1628	ILF3	1600000	0.0016	FALSE	FALSE	not found
1629	LSP1	1600000	0.0016	FALSE	FALSE	not found
1630	NTS	1600000	0.0016	FALSE	FALSE	not found
1631	CLPS	1600000	0.0016	FALSE	FALSE	not found
1632	RCN3	1600000	0.0016	FALSE	FALSE	not found
1633	PTPRN2	1600000	0.0016	FALSE	FALSE	not found
1634	EIF4A2	1600000	0.0016	FALSE	FALSE	not found
1635	FTCD	1600000	0.0016	FALSE	FALSE	not found
1636	TAOK1	1600000	0.0016	FALSE	FALSE	not found
1637	CXCL5	1600000	0.0016	FALSE	FALSE	not found
1638	S100P	1600000	0.0016	FALSE	FALSE	not found
1639	PRDX3	1600000	0.0016	FALSE	FALSE	not found
1640	PCBP1	1600000	0.0016	FALSE	FALSE	not found
1641	DES	1600000	0.0016	FALSE	FALSE	not found
1642	DPP7	1600000	0.0016	FALSE	FALSE	not found
1643	KRTAP19-5	1600000	0.0016	FALSE	FALSE	not found
1644	DPYD	1600000	0.0016	FALSE	FALSE	not found
1645	SPTAN1	1600000	0.0016	FALSE	FALSE	not found
1646	APRT	1600000	0.0016	FALSE	FALSE	not found
1647	IGLV4-3	1600000	0.0016	FALSE	FALSE	not found
1648	IL10RB	1600000	0.0016	FALSE	FALSE	not found
1649	EHD2	1500000	0.0015	FALSE	FALSE	not found
1650	MYLK	1500000	0.0015	FALSE	FALSE	not found
1651	RHOA	1500000	0.0015	FALSE	FALSE	not found
1652	APLP2	1500000	0.0015	FALSE	FALSE	not found
1653	PILRA	1500000	0.0015	FALSE	FALSE	not found
1654	AKR1B1	1500000	0.0015	FALSE	FALSE	not found
1655	UNC13D	1500000	0.0015	FALSE	FALSE	not found
1656	CYB5R3	1500000	0.0015	FALSE	FALSE	not found
1657	MOGS	1500000	0.0015	FALSE	FALSE	not found
1658	SPTBN1	1500000	0.0015	FALSE	FALSE	not found
1659	GDA	1500000	0.0015	FALSE	FALSE	not found
1660	LRP11	1500000	0.0015	FALSE	FALSE	not found
1661	GLO1	1500000	0.0015	FALSE	FALSE	not found
1662	NAPSA	1500000	0.0015	FALSE	FALSE	not found
1663	MATN2	1500000	0.0015	FALSE	FALSE	not found
1664	TPT1	1500000	0.0015	FALSE	FALSE	not found
1665	NIBAN2	1500000	0.0015	FALSE	FALSE	not found
1666	ARRB1	1500000	0.0015	FALSE	FALSE	not found
1667	IQGAP1	1500000	0.0015	FALSE	FALSE	not found
1668	SEMA6C	1500000	0.0015	FALSE	FALSE	not found
1669	FREM2	1500000	0.0015	FALSE	FALSE	not found
1670	PSTPIP2	1500000	0.0015	FALSE	FALSE	not found
1671	CPA2	1500000	0.0015	FALSE	FALSE	not found
1672	IFNAR2	1500000	0.0015	FALSE	FALSE	not found
1673	FDPS	1500000	0.0015	FALSE	FALSE	not found
1674	LRP5	1500000	0.0015	FALSE	FALSE	not found
1675	NUDT5	1500000	0.0015	FALSE	FALSE	not found
1676	KRTAP4-4	1500000	0.0015	FALSE	FALSE	not found
1677	SHMT1	1500000	0.0015	FALSE	FALSE	not found
1678	CHID1	1500000	0.0015	FALSE	FALSE	not found
1679	DDAH2	1500000	0.0015	FALSE	FALSE	not found
1680	C1QTNF5	1500000	0.0015	FALSE	FALSE	not found
1681	GNAI3	1400000	0.0014	FALSE	FALSE	not found
1682	NDST1	1400000	0.0014	FALSE	FALSE	not found
1683	ACAT1	1400000	0.0014	FALSE	FALSE	not found
1684	PLXNA2	1400000	0.0014	FALSE	FALSE	not found
1685	RANBP1	1400000	0.0014	FALSE	FALSE	not found
1686	UPB1	1400000	0.0014	FALSE	FALSE	not found
1687	EBI3	1400000	0.0014	FALSE	FALSE	not found
1688	NAMPT	1400000	0.0014	FALSE	FALSE	not found
1689	PTN	1400000	0.0014	FALSE	FALSE	not found
1690	ADGRD1	1400000	0.0014	FALSE	FALSE	not found
1691	NCL	1400000	0.0014	FALSE	FALSE	not found
1692	IL1R1	1400000	0.0014	FALSE	FALSE	not found
1693	PI3	1400000	0.0014	FALSE	FALSE	not found
1694	MYRF	1400000	0.0014	FALSE	FALSE	not found
1695	YARS1	1400000	0.0014	FALSE	FALSE	not found
1696	THSD1	1400000	0.0014	FALSE	FALSE	not found
1697	COL2A1	1400000	0.0014	FALSE	FALSE	not found
1698	AMDHD1	1400000	0.0014	FALSE	FALSE	not found
1699	CBLN2	1400000	0.0014	FALSE	FALSE	not found
1700	PSMB6	1400000	0.0014	FALSE	FALSE	not found
1701	CCT5	1400000	0.0014	FALSE	FALSE	not found
1702	C16orf89	1400000	0.0014	FALSE	FALSE	not found
1703	GRAP	1400000	0.0014	FALSE	FALSE	not found
1704	MIA3	1400000	0.0014	FALSE	FALSE	not found
1705	MMP14	1400000	0.0014	FALSE	FALSE	not found
1706	JAML	1400000	0.0014	FALSE	FALSE	not found
1707	CD300LG	1400000	0.0014	FALSE	FALSE	not found
1708	CMPK1	1400000	0.0014	FALSE	FALSE	not found
1709	CYB5A	1400000	0.0014	FALSE	FALSE	not found
1710	EPB42	1400000	0.0014	FALSE	FALSE	not found
1711	SCARA5	1400000	0.0014	FALSE	FALSE	not found
1712	NRXN1	1400000	0.0014	FALSE	FALSE	not found
1713	RASA3	1400000	0.0014	FALSE	FALSE	not found
1714	KRTAP4-3	1400000	0.0014	FALSE	FALSE	not found
1715	EPHB4	1400000	0.0014	FALSE	FALSE	not found
1716	KRTAP13-1	1400000	0.0014	FALSE	FALSE	not found
1717	PSMB10	1400000	0.0014	FALSE	FALSE	not found
1718	CHMP4A	1400000	0.0014	FALSE	FALSE	not found
1719	LY75	1300000	0.0013	FALSE	FALSE	not found
1720	EFNB1	1300000	0.0013	FALSE	FALSE	not found
1721	SEMA4G	1300000	0.0013	FALSE	FALSE	not found
1722	FKBP3	1300000	0.0013	FALSE	FALSE	not found
1723	GLA	1300000	0.0013	FALSE	FALSE	not found
1724	SFRP1	1300000	0.0013	FALSE	FALSE	not found
1725	EEF1D	1300000	0.0013	FALSE	FALSE	not found
1726	CLEC11A	1300000	0.0013	FALSE	FALSE	not found
1727	DUSP3	1300000	0.0013	FALSE	FALSE	not found
1728	UGDH	1300000	0.0013	FALSE	FALSE	not found
1729	GCA	1300000	0.0013	FALSE	FALSE	not found
1730	SRSF7	1300000	0.0013	FALSE	FALSE	not found
1731	ECE1	1300000	0.0013	FALSE	FALSE	not found
1732	MUC5B	1300000	0.0013	FALSE	FALSE	not found
1733	RPN2	1300000	0.0013	FALSE	FALSE	not found
1734	HSPH1	1300000	0.0013	FALSE	FALSE	not found
1735	SYNCRIP	1300000	0.0013	FALSE	FALSE	not found
1736	FHOD1	1300000	0.0013	FALSE	FALSE	not found
1737	GALNT5	1300000	0.0013	FALSE	FALSE	not found
1738	SDCBP	1300000	0.0013	FALSE	FALSE	not found
1739	CELSR2	1300000	0.0013	FALSE	FALSE	not found
1740	CCT3	1300000	0.0013	FALSE	FALSE	not found
1741	RPL4	1300000	0.0013	FALSE	FALSE	not found
1742	ZG16	1300000	0.0013	FALSE	FALSE	not found
1743	METRNL	1300000	0.0013	FALSE	FALSE	not found
1744	THBD	1300000	0.0013	FALSE	FALSE	not found
1745	C11orf54	1300000	0.0013	FALSE	FALSE	not found
1746	VDAC1	1300000	0.0013	FALSE	FALSE	not found
1747	CD9	1200000	0.0012	FALSE	FALSE	not found
1748	SLAMF7	1200000	0.0012	FALSE	FALSE	not found
1749	GUCA2B	1200000	0.0012	FALSE	FALSE	not found
1750	CCN5	1200000	0.0012	FALSE	FALSE	not found
1751	FGFR2	1200000	0.0012	FALSE	FALSE	not found
1752	VDAC3	1200000	0.0012	FALSE	FALSE	not found
1753	HNRNPC	1200000	0.0012	FALSE	FALSE	not found
1754	PGRMC1	1200000	0.0012	FALSE	FALSE	not found
1755	CD99L2	1200000	0.0012	FALSE	FALSE	not found
1756	RETN	1200000	0.0012	FALSE	FALSE	not found
1757	SULT2A1	1200000	0.0012	FALSE	FALSE	not found
1758	BLVRA	1200000	0.0012	FALSE	FALSE	not found
1759	DCPS	1200000	0.0012	FALSE	FALSE	not found
1760	USP5	1200000	0.0012	FALSE	FALSE	not found
1761	MDGA1	1200000	0.0012	FALSE	FALSE	not found
1762	ECHS1	1200000	0.0012	FALSE	FALSE	not found
1763	ITGA7	1200000	0.0012	FALSE	FALSE	not found
1764	STAB2	1200000	0.0012	FALSE	FALSE	not found
1765	TMOD3	1200000	0.0012	FALSE	FALSE	not found
1766	PDLIM5	1200000	0.0012	FALSE	FALSE	not found
1767	HMGB2	1200000	0.0012	FALSE	FALSE	not found
1768	GOLM2	1200000	0.0012	FALSE	FALSE	not found
1769	RPSA	1200000	0.0012	FALSE	FALSE	not found
1770	CES3	1200000	0.0012	FALSE	FALSE	not found
1771	NPPA	1200000	0.0012	FALSE	FALSE	not found
1772	CALML3	1200000	0.0012	FALSE	FALSE	not found
1773	MCFD2	1200000	0.0012	FALSE	FALSE	not found
1774	ARHGAP45	1200000	0.0012	FALSE	FALSE	not found
1775	ADGRG3	1200000	0.0012	FALSE	FALSE	not found
1776	EMILIN3	1200000	0.0012	FALSE	FALSE	not found
1777	PTMA	1200000	0.0012	FALSE	FALSE	not found
1778	FUT11	1200000	0.0012	FALSE	FALSE	not found
1779	BPIFA1	1200000	0.0012	FALSE	FALSE	not found
1780	IGLV5-52	1200000	0.0012	FALSE	FALSE	not found
1781	GSTM2	1200000	0.0012	FALSE	FALSE	not found
1782	PCDHGC3	1200000	0.0012	FALSE	FALSE	not found
1783	EPPK1	1200000	0.0012	FALSE	FALSE	not found
1784	AK2	1100000	0.0011	FALSE	FALSE	not found
1785	XYLT2	1100000	0.0011	FALSE	FALSE	not found
1786	GCLM	1100000	0.0011	FALSE	FALSE	not found
1787	MAT2B	1100000	0.0011	FALSE	FALSE	not found
1788	LAMC3	1100000	0.0011	FALSE	FALSE	not found
1789	ZZEF1	1100000	0.0011	FALSE	FALSE	not found
1790	SRI	1100000	0.0011	FALSE	FALSE	not found
1791	BAX	1100000	0.0011	FALSE	FALSE	not found
1792	TXNL1	1100000	0.0011	FALSE	FALSE	not found
1793	CDV3	1100000	0.0011	FALSE	FALSE	not found
1794	PHGDH	1100000	0.0011	FALSE	FALSE	not found
1795	ISM2	1100000	0.0011	FALSE	FALSE	not found
1796	TPD52L2	1100000	0.0011	FALSE	FALSE	not found
1797	STK24	1100000	0.0011	FALSE	FALSE	not found
1798	SLC39A14	1100000	0.0011	FALSE	FALSE	not found
1799	PBLD	1100000	0.0011	FALSE	FALSE	not found
1800	RAB34	1100000	0.0011	FALSE	FALSE	not found
1801	EPHX2	1100000	0.0011	FALSE	FALSE	not found
1802	FLRT3	1100000	0.0011	FALSE	FALSE	not found
1803	STX11	1100000	0.0011	FALSE	FALSE	not found
1804	SEMA6D	1100000	0.0011	FALSE	FALSE	not found
1805	HNRNPD	1100000	0.0011	FALSE	FALSE	not found
1806	PFKL	1100000	0.0011	FALSE	FALSE	not found
1807	KIAA0319L	1100000	0.0011	FALSE	FALSE	not found
1808	ARL6IP5	1100000	0.0011	FALSE	FALSE	not found
1809	ST14	1100000	0.0011	FALSE	FALSE	not found
1810	CYRIB	1100000	0.0011	FALSE	FALSE	not found
1811	ENPP3	1100000	0.0011	FALSE	FALSE	not found
1812	CCT8	1100000	0.0011	FALSE	FALSE	not found
1813	EPB41	1100000	0.0011	FALSE	FALSE	not found
1814	GALNT10	1100000	0.0011	FALSE	FALSE	not found
1815	SEMA6B	1100000	0.0011	FALSE	FALSE	not found
1816	RFNG	1100000	0.0011	FALSE	FALSE	not found
1817	NPTX1	1100000	0.0011	FALSE	FALSE	not found
1818	ANGPTL7	1100000	0.0011	FALSE	FALSE	not found
1819	SCUBE2	1100000	0.0011	FALSE	FALSE	not found
1820	KREMEN1	1100000	0.0011	FALSE	FALSE	not found
1821	ASPH	1100000	0.0011	FALSE	FALSE	not found
1822	PCDHAC2	1100000	0.0011	FALSE	FALSE	not found
1823	UBE2V1	1100000	0.0011	FALSE	FALSE	not found
1824	CYFIP1	1100000	0.0011	FALSE	FALSE	not found
1825	SKAP2	1000000	0.001	FALSE	FALSE	not found
1826	NRXN2	1000000	0.001	FALSE	FALSE	not found
1827	CD46	1000000	0.001	FALSE	FALSE	not found
1828	NAGK	1000000	0.001	FALSE	FALSE	not found
1829	HADH	1000000	0.001	FALSE	FALSE	not found
1830	HSPA4L	1000000	0.001	FALSE	FALSE	not found
1831	ITGAM	1000000	0.001	FALSE	FALSE	not found
1832	GOLIM4	1000000	0.001	FALSE	FALSE	not found
1833	MYL11	1000000	0.001	FALSE	FALSE	not found
1834	PPA1	1000000	0.001	FALSE	FALSE	not found
1835	KRTAP13-2	1000000	0.001	FALSE	FALSE	not found
1836	DYNLL2	1000000	0.001	FALSE	FALSE	not found
1837	ACHE	990000	0.00099	FALSE	FALSE	not found
1838	TNNC1	990000	0.00099	FALSE	FALSE	not found
1839	NEDD8	990000	0.00099	FALSE	FALSE	not found
1840	B3GAT3	990000	0.00099	FALSE	FALSE	not found
1841	ST8SIA4	980000	0.00098	FALSE	FALSE	not found
1842	ITGB4	980000	0.00098	FALSE	FALSE	not found
1843	SRSF1	980000	0.00098	FALSE	FALSE	not found
1844	ERBB2	980000	0.00098	FALSE	FALSE	not found
1845	SSC4D	980000	0.00098	FALSE	FALSE	not found
1846	RPS4X	980000	0.00098	FALSE	FALSE	not found
1847	HBM	980000	0.00098	FALSE	FALSE	not found
1848	MAPK14	970000	0.00097	FALSE	FALSE	not found
1849	GYPC	970000	0.00097	FALSE	FALSE	not found
1850	PTX3	970000	0.00097	FALSE	FALSE	not found
1851	PCBP2	970000	0.00097	FALSE	FALSE	not found
1852	COL16A1	960000	0.00096	FALSE	FALSE	not found
1853	MDK	960000	0.00096	FALSE	FALSE	not found
1854	PPP1R7	960000	0.00096	FALSE	FALSE	not found
1855	GDF15	960000	0.00096	FALSE	FALSE	not found
1856	FBP2	960000	0.00096	FALSE	FALSE	not found
1857	CHST12	960000	0.00096	FALSE	FALSE	not found
1858	PLA2R1	960000	0.00096	TRUE	FALSE	not glycosylated
1859	CORO1B	960000	0.00096	FALSE	FALSE	not found
1860	AKR7A2	950000	0.00095	FALSE	FALSE	not found
1861	PDGFB	950000	0.00095	FALSE	FALSE	not found
1862	CDH23	950000	0.00095	FALSE	FALSE	not found
1863	GMPR	950000	0.00095	FALSE	FALSE	not found
1864	TFF1	950000	0.00095	FALSE	FALSE	not found
1865	HLA-DRA	950000	0.00095	FALSE	FALSE	not found
1866	XRCC5	940000	0.00094	FALSE	FALSE	not found
1867	SLC9A3R1	940000	0.00094	FALSE	FALSE	not found
1868	EFNB2	940000	0.00094	FALSE	FALSE	not found
1869	DIPK2B	940000	0.00094	FALSE	FALSE	not found
1870	GNB2	940000	0.00094	FALSE	FALSE	not found
1871	MAN1B1	940000	0.00094	FALSE	FALSE	not found
1872	GNPDA1	930000	0.00093	FALSE	FALSE	not found
1873	ACADM	930000	0.00093	FALSE	FALSE	not found
1874	CCL21	920000	0.00092	FALSE	FALSE	not found
1875	SERPINH1	920000	0.00092	FALSE	FALSE	not found
1876	ADK	920000	0.00092	FALSE	FALSE	not found
1877	SERPINB8	920000	0.00092	FALSE	FALSE	not found
1878	SYCN	920000	0.00092	FALSE	FALSE	not found
1879	IL5RA	910000	0.00091	FALSE	FALSE	not found
1880	RGCC	910000	0.00091	FALSE	FALSE	not found
1881	SERPINE2	910000	0.00091	FALSE	FALSE	not found
1882	PODN	910000	0.00091	FALSE	FALSE	not found
1883	ERP29	900000	0.0009	FALSE	FALSE	not found
1884	GPR37	900000	0.0009	FALSE	FALSE	not found
1885	TBXAS1	890000	0.00089	FALSE	FALSE	not found
1886	DYNLL1	890000	0.00089	FALSE	FALSE	not found
1887	ADAM23	890000	0.00089	FALSE	FALSE	not found
1888	TFF2	890000	0.00089	FALSE	FALSE	not found
1889	FABP6	890000	0.00089	FALSE	FALSE	not found
1890	KIRREL1	890000	0.00089	FALSE	FALSE	not found
1891	MRI1	880000	0.00088	FALSE	FALSE	not found
1892	MAP4	880000	0.00088	FALSE	FALSE	not found
1893	RPS5	880000	0.00088	FALSE	FALSE	not found
1894	LFNG	880000	0.00088	FALSE	FALSE	not found
1895	MLEC	880000	0.00088	FALSE	FALSE	not found
1896	SKP1	880000	0.00088	FALSE	FALSE	not found
1897	SET	880000	0.00088	FALSE	FALSE	not found
1898	CD1D	880000	0.00088	FALSE	FALSE	not found
1899	PPP1R14A	880000	0.00088	FALSE	FALSE	not found
1900	STXBP2	870000	0.00087	FALSE	FALSE	not found
1901	CDH15	870000	0.00087	FALSE	FALSE	not found
1902	CDH8	870000	0.00087	FALSE	FALSE	not found
1903	HCLS1	870000	0.00087	FALSE	FALSE	not found
1904	PAFAH1B1	860000	0.00086	FALSE	FALSE	not found
1905	ST3GAL1	860000	0.00086	FALSE	FALSE	not found
1906	RPL22	860000	0.00086	FALSE	FALSE	not found
1907	KISS1	860000	0.00086	FALSE	FALSE	not found
1908	SEPTIN5	860000	0.00086	FALSE	FALSE	not found
1909	PABPC4	850000	0.00085	FALSE	FALSE	not found
1910	GFUS	850000	0.00085	FALSE	FALSE	not found
1911	PDE5A	850000	0.00085	FALSE	FALSE	not found
1912	PKD1	840000	0.00084	FALSE	FALSE	not found
1913	EEF1B2	840000	0.00084	FALSE	FALSE	not found
1914	PCK1	840000	0.00084	FALSE	FALSE	not found
1915	EMILIN2	840000	0.00084	FALSE	FALSE	not found
1916	RGS10	840000	0.00084	FALSE	FALSE	not found
1917	GORASP2	830000	0.00083	FALSE	FALSE	not found
1918	HMGCS2	830000	0.00083	FALSE	FALSE	not found
1919	MYOM3	830000	0.00083	FALSE	FALSE	not found
1920	PDXK	830000	0.00083	FALSE	FALSE	not found
1921	NEMF	830000	0.00083	FALSE	FALSE	not found
1922	FYN	820000	0.00082	FALSE	FALSE	not found
1923	HIBADH	820000	0.00082	FALSE	FALSE	not found
1924	LHPP	820000	0.00082	FALSE	FALSE	not found
1925	CRISP2	820000	0.00082	FALSE	FALSE	not found
1926	TXNDC17	820000	0.00082	FALSE	FALSE	not found
1927	DPYS	820000	0.00082	FALSE	FALSE	not found
1928	PLBD2	820000	0.00082	FALSE	FALSE	not found
1929	ATP5PF	820000	0.00082	FALSE	FALSE	not found
1930	GNPDA2	820000	0.00082	FALSE	FALSE	not found
1931	RPS7	820000	0.00082	FALSE	FALSE	not found
1932	COL5A2	820000	0.00082	FALSE	FALSE	not found
1933	LIPG	810000	0.00081	FALSE	FALSE	not found
1934	XPNPEP1	810000	0.00081	FALSE	FALSE	not found
1935	GMFG	810000	0.00081	FALSE	FALSE	not found
1936	SERBP1	810000	0.00081	FALSE	FALSE	not found
1937	MEPE	810000	0.00081	FALSE	FALSE	not found
1938	TGFBR2	810000	0.00081	FALSE	FALSE	not found
1939	LRPAP1	810000	0.00081	FALSE	FALSE	not found
1940	RPS14	810000	0.00081	FALSE	FALSE	not found
1941	BID	800000	0.0008	FALSE	FALSE	not found
1942	TGFB1I1	800000	0.0008	FALSE	FALSE	not found
1943	GNAQ	800000	0.0008	FALSE	FALSE	not found
1944	CADM3	800000	0.0008	FALSE	FALSE	not found
1945	SCGB3A2	800000	0.0008	FALSE	FALSE	not found
1946	UBE2V2	800000	0.0008	FALSE	FALSE	not found
1947	SEMA3B	790000	0.00079	FALSE	FALSE	not found
1948	IPO5	790000	0.00079	FALSE	FALSE	not found
1949	TNFSF13B	790000	0.00079	FALSE	FALSE	not found
1950	NCAN	790000	0.00079	FALSE	FALSE	not found
1951	GSTM3	790000	0.00079	FALSE	FALSE	not found
1952	HDGF	790000	0.00079	TRUE	FALSE	not glycosylated
1953	LEAP2	790000	0.00079	FALSE	FALSE	not found
1954	ATOX1	790000	0.00079	FALSE	FALSE	not found
1955	QPRT	780000	0.00078	FALSE	FALSE	not found
1956	RPLP0	770000	0.00077	FALSE	FALSE	not found
1957	PTPN12	770000	0.00077	FALSE	FALSE	not found
1958	ANP32A	770000	0.00077	FALSE	FALSE	not found
1959	DDR2	770000	0.00077	FALSE	FALSE	not found
1960	SEPTIN9	770000	0.00077	FALSE	FALSE	not found
1961	SERPINB5	770000	0.00077	FALSE	FALSE	not found
1962	LYN	770000	0.00077	FALSE	FALSE	not found
1963	CPVL	760000	0.00076	FALSE	FALSE	not found
1964	NT5C	760000	0.00076	FALSE	FALSE	not found
1965	ADIRF	760000	0.00076	FALSE	FALSE	not found
1966	MXRA8	760000	0.00076	FALSE	FALSE	not found
1967	ARPC1A	760000	0.00076	FALSE	FALSE	not found
1968	EIF4H	750000	0.00075	FALSE	FALSE	not found
1969	GCNT2	750000	0.00075	FALSE	FALSE	not found
1970	LDB3	750000	0.00075	FALSE	FALSE	not found
1971	SUMF2	750000	0.00075	FALSE	FALSE	not found
1972	SERPINI1	750000	0.00075	FALSE	FALSE	not found
1973	LRRC59	740000	0.00074	FALSE	FALSE	not found
1974	P3H3	740000	0.00074	FALSE	FALSE	not found
1975	DPYSL3	740000	0.00074	FALSE	FALSE	not found
1976	ADAM9	740000	0.00074	FALSE	FALSE	not found
1977	GLDC	740000	0.00074	FALSE	FALSE	not found
1978	RPL10A	740000	0.00074	FALSE	FALSE	not found
1979	GDF2	740000	0.00074	FALSE	FALSE	not found
1980	RPN1	730000	0.00073	FALSE	FALSE	not found
1981	RPS28	730000	0.00073	FALSE	FALSE	not found
1982	ECH1	720000	0.00072	FALSE	FALSE	not found
1983	ESYT1	720000	0.00072	FALSE	FALSE	not found
1984	NRXN3	710000	0.00071	FALSE	FALSE	not found
1985	KHSRP	710000	0.00071	FALSE	FALSE	not found
1986	SIL1	710000	0.00071	FALSE	FALSE	not found
1987	ROCK2	710000	0.00071	FALSE	FALSE	not found
1988	RPL12	710000	0.00071	FALSE	FALSE	not found
1989	ATP6AP1	700000	0.0007	FALSE	FALSE	not found
1990	TIMP3	700000	0.0007	FALSE	FALSE	not found
1991	HGD	700000	0.0007	FALSE	FALSE	not found
1992	ATP6V1A	700000	0.0007	FALSE	FALSE	not found
1993	ADGRL2	700000	0.0007	FALSE	FALSE	not found
1994	UCHL3	700000	0.0007	FALSE	FALSE	not found
1995	CGREF1	700000	0.0007	FALSE	FALSE	not found
1996	ENSA	700000	0.0007	FALSE	FALSE	not found
1997	SEMA4C	700000	0.0007	FALSE	FALSE	not found
1998	APOBR	700000	0.0007	FALSE	FALSE	not found
[truncated: 1,513 more rows]

## Sheet: Figure 4C
Figure 4C: Gene and their reported blood concentration in the protein atlas, and whether they were found in the "Enriched plasma - nGlycoDIA" samples (found) and wether they were found to be glycosylated (glycosylated).
rank	Gene	Blood_concentration___Conc__blood_MS__pg_L_	concentration	found	glycosylated	group
1	CP	440000000000	440	TRUE	TRUE	glycosylated
2	IGHG2	250000000000	250	TRUE	TRUE	glycosylated
3	GSN	240000000000	240	TRUE	FALSE	not glycosylated
4	IGHG1	230000000000	230	TRUE	TRUE	glycosylated
5	RBP4	210000000000	210	TRUE	FALSE	not glycosylated
6	C3	200000000000	200	TRUE	TRUE	glycosylated
7	HPX	190000000000	190	TRUE	TRUE	glycosylated
8	A2M	170000000000	170	TRUE	TRUE	glycosylated
9	IGHG4	170000000000	170	TRUE	TRUE	glycosylated
10	FGA	140000000000	140	TRUE	TRUE	glycosylated
11	SERPINA1	140000000000	140	TRUE	TRUE	glycosylated
12	IGHA1	130000000000	130	TRUE	TRUE	glycosylated
13	SERPINC1	120000000000	120	TRUE	TRUE	glycosylated
14	C4B	120000000000	120	TRUE	TRUE	glycosylated
15	CFB	120000000000	120	TRUE	TRUE	glycosylated
16	C4A	120000000000	120	TRUE	TRUE	glycosylated
17	APOA1	110000000000	110	TRUE	FALSE	not glycosylated
18	AHSG	110000000000	110	TRUE	TRUE	glycosylated
19	FGB	110000000000	110	TRUE	TRUE	glycosylated
20	IGHM	110000000000	110	TRUE	TRUE	glycosylated
21	CFH	100000000000	100	TRUE	TRUE	glycosylated
22	APOB	100000000000	100	TRUE	TRUE	glycosylated
23	PRSS1	100000000000	100	FALSE	FALSE	not found
24	HP	100000000000	100	TRUE	TRUE	glycosylated
25	TTR	99000000000	99	TRUE	TRUE	glycosylated
26	TF	98000000000	98	TRUE	TRUE	glycosylated
27	SERPINA3	94000000000	94	TRUE	TRUE	glycosylated
28	APOA2	92000000000	92	TRUE	FALSE	not glycosylated
29	APOD	90000000000	90	TRUE	TRUE	glycosylated
30	PGLYRP2	87000000000	87	TRUE	TRUE	glycosylated
31	APOA4	74000000000	74	TRUE	FALSE	not glycosylated
32	AZGP1	74000000000	74	TRUE	TRUE	glycosylated
33	GC	73000000000	73	TRUE	TRUE	glycosylated
34	FGG	73000000000	73	TRUE	TRUE	glycosylated
35	IGHA2	67000000000	67	TRUE	TRUE	glycosylated
36	AGT	65000000000	65	TRUE	TRUE	glycosylated
37	C9	64000000000	64	TRUE	TRUE	glycosylated
38	SERPINF2	61000000000	61	TRUE	FALSE	not glycosylated
39	ORM1	61000000000	61	TRUE	TRUE	glycosylated
40	ITIH1	59000000000	59	TRUE	TRUE	glycosylated
41	ITIH4	58000000000	58	TRUE	TRUE	glycosylated
42	HPR	55000000000	55	FALSE	FALSE	not found
43	IGLL5	53000000000	53	TRUE	FALSE	not glycosylated
44	A1BG	51000000000	51	TRUE	TRUE	glycosylated
45	SERPIND1	50000000000	50	TRUE	TRUE	glycosylated
46	IGHV3-48	49000000000	49	FALSE	FALSE	not found
47	APOC2	49000000000	49	TRUE	FALSE	not glycosylated
48	C7	48000000000	48	TRUE	TRUE	glycosylated
49	IGLL1	48000000000	48	FALSE	FALSE	not found
50	AMBP	47000000000	47	TRUE	TRUE	glycosylated
51	KNG1	47000000000	47	TRUE	TRUE	glycosylated
52	FN1	47000000000	47	TRUE	TRUE	glycosylated
53	APOC3	45000000000	45	FALSE	FALSE	not found
54	PLG	45000000000	45	TRUE	TRUE	glycosylated
55	SERPINF1	44000000000	44	FALSE	FALSE	not found
56	LRG1	42000000000	42	TRUE	TRUE	glycosylated
57	IGHV3-23	42000000000	42	FALSE	FALSE	not found
58	APOH	41000000000	41	TRUE	TRUE	glycosylated
59	F2	41000000000	41	TRUE	TRUE	glycosylated
60	ORM2	41000000000	41	TRUE	TRUE	glycosylated
61	C5	39000000000	39	TRUE	TRUE	glycosylated
62	APCS	39000000000	39	TRUE	TRUE	glycosylated
63	IGHV3-7	39000000000	39	FALSE	FALSE	not found
64	SERPINA6	37000000000	37	TRUE	TRUE	glycosylated
65	IGHV3-21	37000000000	37	FALSE	FALSE	not found
66	KRT1	35000000000	35	FALSE	FALSE	not found
67	C2	34000000000	34	TRUE	TRUE	glycosylated
68	VTN	33000000000	33	TRUE	TRUE	glycosylated
69	SAA4	33000000000	33	FALSE	FALSE	not found
70	IGHV3-13	33000000000	33	FALSE	FALSE	not found
71	ITIH2	32000000000	32	TRUE	TRUE	glycosylated
72	CLU	29000000000	29	TRUE	TRUE	glycosylated
73	APOE	29000000000	29	TRUE	FALSE	not glycosylated
74	LUM	29000000000	29	FALSE	FALSE	not found
75	HRG	28000000000	28	TRUE	TRUE	glycosylated
76	C4BPA	28000000000	28	TRUE	TRUE	glycosylated
77	SERPING1	28000000000	28	TRUE	TRUE	glycosylated
78	ATRN	27000000000	27	TRUE	TRUE	glycosylated
79	IGHV3-74	27000000000	27	FALSE	FALSE	not found
80	IGFALS	26000000000	26	TRUE	TRUE	glycosylated
81	SERPINA7	25000000000	25	TRUE	TRUE	glycosylated
82	CLEC3B	25000000000	25	TRUE	FALSE	not glycosylated
83	CPN2	25000000000	25	TRUE	TRUE	glycosylated
84	KRT9	24000000000	24	FALSE	FALSE	not found
85	FBLN1	21000000000	21	FALSE	FALSE	not found
86	IGHV3-15	20000000000	20	FALSE	FALSE	not found
87	IGKV3-20	20000000000	20	FALSE	FALSE	not found
88	IGHV3-35	19000000000	19	FALSE	FALSE	not found
89	KRT10	18000000000	18	FALSE	FALSE	not found
90	IGHV3-11	18000000000	18	FALSE	FALSE	not found
91	IGKV3-11	18000000000	18	FALSE	FALSE	not found
92	PON1	17000000000	17	TRUE	TRUE	glycosylated
93	PZP	15000000000	15	FALSE	FALSE	not found
94	APOC1	15000000000	15	TRUE	FALSE	not glycosylated
95	C1RL	15000000000	15	TRUE	TRUE	glycosylated
96	SERPINA4	14000000000	14	TRUE	TRUE	glycosylated
97	FCN3	14000000000	14	FALSE	FALSE	not found
98	C1S	14000000000	14	TRUE	TRUE	glycosylated
99	HBA2	14000000000	14	FALSE	FALSE	not found
100	HBA1	14000000000	14	FALSE	FALSE	not found
101	CPN1	13000000000	13	FALSE	FALSE	not found
102	F10	13000000000	13	TRUE	FALSE	not glycosylated
103	F5	13000000000	13	TRUE	TRUE	glycosylated
104	IGKV1-12	13000000000	13	FALSE	FALSE	not found
105	CFHR1	13000000000	13	TRUE	TRUE	glycosylated
106	CFI	12000000000	12	TRUE	TRUE	glycosylated
107	IGKV1-6	12000000000	12	FALSE	FALSE	not found
108	IGKV1D-12	12000000000	12	FALSE	FALSE	not found
109	SAA1	11000000000	11	FALSE	FALSE	not found
110	IGKV3D-20	11000000000	11	FALSE	FALSE	not found
111	CD14	10000000000	10	TRUE	TRUE	glycosylated
112	IGKV1-16	10000000000	10	FALSE	FALSE	not found
113	HBB	10000000000	10	FALSE	FALSE	not found
114	KRT2	9700000000	9.7	FALSE	FALSE	not found
115	IGHV3-72	9600000000	9.6	FALSE	FALSE	not found
116	BCHE	9400000000	9.4	TRUE	TRUE	glycosylated
117	HGFAC	9300000000	9.3	TRUE	TRUE	glycosylated
118	C6	9200000000	9.2	TRUE	TRUE	glycosylated
119	APOL1	9200000000	9.2	TRUE	FALSE	not glycosylated
120	SAA2	9200000000	9.2	FALSE	FALSE	not found
121	SHBG	9100000000	9.1	TRUE	TRUE	glycosylated
122	ITIH3	9100000000	9.1	TRUE	TRUE	glycosylated
123	IGKV1D-16	9000000000	9	FALSE	FALSE	not found
124	AFM	8700000000	8.7	TRUE	TRUE	glycosylated
125	ECM1	8700000000	8.7	FALSE	FALSE	not found
126	CPB2	8500000000	8.5	TRUE	TRUE	glycosylated
127	IGKV4-1	8500000000	8.5	TRUE	FALSE	not glycosylated
128	IGHV3-30	8500000000	8.5	FALSE	FALSE	not found
129	IGKV1-17	8400000000	8.4	FALSE	FALSE	not found
130	IGKV1-5	8400000000	8.4	FALSE	FALSE	not found
131	IGKV1-27	8300000000	8.3	FALSE	FALSE	not found
132	F9	8200000000	8.2	TRUE	TRUE	glycosylated
133	APOM	8200000000	8.2	TRUE	TRUE	glycosylated
134	IGKV1-39	8000000000	8	FALSE	FALSE	not found
135	IGHV3-33	7500000000	7.5	FALSE	FALSE	not found
136	IGHV3-66	7200000000	7.2	FALSE	FALSE	not found
137	IGKV3-15	7200000000	7.2	FALSE	FALSE	not found
138	LGALS3BP	7100000000	7.1	TRUE	TRUE	glycosylated
139	F12	7000000000	7	TRUE	TRUE	glycosylated
140	IGKV2-30	6800000000	6.8	TRUE	FALSE	not glycosylated
141	C8B	6700000000	6.7	TRUE	TRUE	glycosylated
142	IGKV3D-11	6700000000	6.7	FALSE	FALSE	not found
143	IGKV1D-37	6700000000	6.7	FALSE	FALSE	not found
144	HBD	6600000000	6.6	FALSE	FALSE	not found
145	C8A	6400000000	6.4	TRUE	TRUE	glycosylated
146	LCAT	6400000000	6.4	TRUE	TRUE	glycosylated
147	CFP	6200000000	6.2	TRUE	TRUE	glycosylated
148	GPX3	6200000000	6.2	FALSE	FALSE	not found
149	IGKV1-8	6100000000	6.1	FALSE	FALSE	not found
150	ACTB	5800000000	5.8	FALSE	FALSE	not found
151	CHL1	5800000000	5.8	FALSE	FALSE	not found
152	VWF	5600000000	5.6	TRUE	TRUE	glycosylated
153	IGHV4-59	5500000000	5.5	FALSE	FALSE	not found
154	KLKB1	5300000000	5.3	TRUE	TRUE	glycosylated
155	PROC	5200000000	5.2	TRUE	TRUE	glycosylated
156	CRP	5200000000	5.2	FALSE	FALSE	not found
157	PROS1	5000000000	5	TRUE	FALSE	not glycosylated
158	IGHV4-39	5000000000	5	FALSE	FALSE	not found
159	ACTG1	4900000000	4.9	FALSE	FALSE	not found
160	IGKV1D-33	4900000000	4.9	FALSE	FALSE	not found
161	CFHR2	4800000000	4.8	FALSE	FALSE	not found
162	IGKV3D-15	4800000000	4.8	TRUE	FALSE	not glycosylated
163	SERPINA10	4700000000	4.7	TRUE	TRUE	glycosylated
164	F13B	4700000000	4.7	TRUE	TRUE	glycosylated
165	SELL	4700000000	4.7	FALSE	FALSE	not found
166	IGLV3-21	4700000000	4.7	FALSE	FALSE	not found
167	IGHV1-18	4700000000	4.7	FALSE	FALSE	not found
168	CA1	4600000000	4.6	FALSE	FALSE	not found
169	KRT6A	4500000000	4.5	FALSE	FALSE	not found
170	IGKV1-9	4500000000	4.5	FALSE	FALSE	not found
171	F11	4400000000	4.4	TRUE	TRUE	glycosylated
172	HABP2	4400000000	4.4	TRUE	FALSE	not glycosylated
173	CFD	4400000000	4.4	FALSE	FALSE	not found
174	IGHV4-61	4400000000	4.4	FALSE	FALSE	not found
175	CD5L	4300000000	4.3	TRUE	FALSE	not glycosylated
176	PRG4	4300000000	4.3	FALSE	FALSE	not found
177	IGLV3-1	4300000000	4.3	FALSE	FALSE	not found
178	IGHV4-34	4300000000	4.3	TRUE	TRUE	glycosylated
179	IGHV3-53	4300000000	4.3	FALSE	FALSE	not found
180	IGHV3-64	4300000000	4.3	FALSE	FALSE	not found
181	IGLV1-44	4000000000	4	TRUE	FALSE	not glycosylated
182	IGHV1-2	4000000000	4	FALSE	FALSE	not found
183	IGHV3-43	4000000000	4	FALSE	FALSE	not found
184	IGHV4-4	3800000000	3.8	FALSE	FALSE	not found
185	IGKV3D-7	3700000000	3.7	FALSE	FALSE	not found
186	FETUB	3600000000	3.6	TRUE	TRUE	glycosylated
187	IGFBP3	3600000000	3.6	TRUE	TRUE	glycosylated
188	KRT5	3600000000	3.6	FALSE	FALSE	not found
189	IGKV2D-28	3500000000	3.5	FALSE	FALSE	not found
190	LYVE1	3300000000	3.3	FALSE	FALSE	not found
191	IGLV3-25	3200000000	3.2	FALSE	FALSE	not found
192	IGHV3-16	3200000000	3.2	FALSE	FALSE	not found
193	IGHV3-73	3200000000	3.2	FALSE	FALSE	not found
194	GPLD1	3100000000	3.1	TRUE	TRUE	glycosylated
195	CFHR3	3100000000	3.1	TRUE	TRUE	glycosylated
196	IGHV1-24	3100000000	3.1	FALSE	FALSE	not found
197	ANXA1	3000000000	3	FALSE	FALSE	not found
198	IGLV1-47	3000000000	3	TRUE	FALSE	not glycosylated
199	PPBP	2900000000	2.9	FALSE	FALSE	not found
200	PI16	2900000000	2.9	FALSE	FALSE	not found
201	IGHV3-38	2900000000	2.9	FALSE	FALSE	not found
202	IGHV1-46	2900000000	2.9	FALSE	FALSE	not found
203	CST3	2800000000	2.8	FALSE	FALSE	not found
204	ACTA1	2800000000	2.8	FALSE	FALSE	not found
205	BTD	2800000000	2.8	TRUE	TRUE	glycosylated
206	C8G	2800000000	2.8	FALSE	FALSE	not found
207	C1QA	2700000000	2.7	TRUE	TRUE	glycosylated
208	IGHV5-51	2700000000	2.7	FALSE	FALSE	not found
209	IGHV1-69	2700000000	2.7	FALSE	FALSE	not found
210	QSOX1	2600000000	2.6	FALSE	FALSE	not found
211	IGHV1-3	2600000000	2.6	FALSE	FALSE	not found
212	PTGDS	2500000000	2.5	FALSE	FALSE	not found
213	IGHV4-28	2500000000	2.5	FALSE	FALSE	not found
214	IGHV3-64D	2500000000	2.5	FALSE	FALSE	not found
215	ACTC1	2400000000	2.4	FALSE	FALSE	not found
216	NCAM1	2300000000	2.3	FALSE	FALSE	not found
217	IGLV1-40	2300000000	2.3	FALSE	FALSE	not found
218	ICAM1	2200000000	2.2	FALSE	FALSE	not found
219	JCHAIN	2200000000	2.2	TRUE	TRUE	glycosylated
220	APOF	2200000000	2.2	TRUE	TRUE	glycosylated
221	IGLV2-14	2200000000	2.2	FALSE	FALSE	not found
222	IGHV3-20	2200000000	2.2	FALSE	FALSE	not found
223	CNDP1	2100000000	2.1	TRUE	TRUE	glycosylated
224	C1QC	2100000000	2.1	TRUE	FALSE	not glycosylated
225	B2M	2100000000	2.1	FALSE	FALSE	not found
226	SERPINA5	2100000000	2.1	TRUE	TRUE	glycosylated
227	VASN	2000000000	2	FALSE	FALSE	not found
228	IGLV3-10	2000000000	2	FALSE	FALSE	not found
229	MCAM	1900000000	1.9	FALSE	FALSE	not found
230	EFEMP1	1900000000	1.9	FALSE	FALSE	not found
231	MASP1	1900000000	1.9	TRUE	TRUE	glycosylated
232	CFHR5	1900000000	1.9	TRUE	TRUE	glycosylated
233	MBL2	1900000000	1.9	FALSE	FALSE	not found
234	KRT79	1900000000	1.9	FALSE	FALSE	not found
235	POTEF	1900000000	1.9	FALSE	FALSE	not found
236	IGLV6-57	1900000000	1.9	FALSE	FALSE	not found
237	IGKV1D-8	1900000000	1.9	FALSE	FALSE	not found
238	IGKV2D-40	1900000000	1.9	FALSE	FALSE	not found
239	LCP1	1800000000	1.8	FALSE	FALSE	not found
240	LPA	1800000000	1.8	TRUE	TRUE	glycosylated
241	SELENOP	1800000000	1.8	TRUE	TRUE	glycosylated
242	KRT8	1700000000	1.7	FALSE	FALSE	not found
243	KRT16	1700000000	1.7	FALSE	FALSE	not found
244	IGLV1-51	1700000000	1.7	TRUE	FALSE	not glycosylated
245	TGFBI	1600000000	1.6	FALSE	FALSE	not found
246	DBH	1600000000	1.6	FALSE	FALSE	not found
247	ALCAM	1600000000	1.6	FALSE	FALSE	not found
248	CD163	1600000000	1.6	TRUE	TRUE	glycosylated
249	CSF1R	1600000000	1.6	FALSE	FALSE	not found
250	GP1BA	1600000000	1.6	FALSE	FALSE	not found
251	KRT14	1600000000	1.6	FALSE	FALSE	not found
252	IGHV3-49	1600000000	1.6	FALSE	FALSE	not found
253	LYZ	1500000000	1.5	TRUE	FALSE	not glycosylated
254	COMP	1500000000	1.5	FALSE	FALSE	not found
255	TNXB	1500000000	1.5	FALSE	FALSE	not found
256	KRT75	1500000000	1.5	FALSE	FALSE	not found
257	IGLV3-9	1500000000	1.5	FALSE	FALSE	not found
258	IGKV2D-29	1500000000	1.5	FALSE	FALSE	not found
259	IGLV2-8	1500000000	1.5	FALSE	FALSE	not found
260	GAPDH	1400000000	1.4	FALSE	FALSE	not found
261	F13A1	1400000000	1.4	TRUE	TRUE	glycosylated
262	THBS1	1400000000	1.4	FALSE	FALSE	not found
263	HSPG2	1400000000	1.4	FALSE	FALSE	not found
264	FCN2	1400000000	1.4	FALSE	FALSE	not found
265	F7	1300000000	1.3	FALSE	FALSE	not found
266	PCOLCE	1300000000	1.3	FALSE	FALSE	not found
267	LBP	1300000000	1.3	FALSE	FALSE	not found
268	KRT7	1300000000	1.3	FALSE	FALSE	not found
269	TLN1	1300000000	1.3	FALSE	FALSE	not found
270	VCAM1	1300000000	1.3	FALSE	FALSE	not found
271	PIGR	1300000000	1.3	FALSE	FALSE	not found
272	CDH5	1300000000	1.3	FALSE	FALSE	not found
273	CD44	1200000000	1.2	FALSE	FALSE	not found
274	ENPP2	1200000000	1.2	FALSE	FALSE	not found
275	GGH	1200000000	1.2	FALSE	FALSE	not found
276	S100A9	1200000000	1.2	FALSE	FALSE	not found
277	ANPEP	1200000000	1.2	FALSE	FALSE	not found
278	IGF2	1200000000	1.2	FALSE	FALSE	not found
279	KRT77	1200000000	1.2	FALSE	FALSE	not found
280	IGLV3-19	1200000000	1.2	TRUE	FALSE	not glycosylated
281	IGHV1-69D	1200000000	1.2	FALSE	FALSE	not found
282	IGHV5-10-1	1200000000	1.2	FALSE	FALSE	not found
283	C4BPB	1100000000	1.1	TRUE	TRUE	glycosylated
284	RNASE1	1100000000	1.1	FALSE	FALSE	not found
285	IGLV3-22	1100000000	1.1	FALSE	FALSE	not found
286	IGHV1-69-2	1100000000	1.1	FALSE	FALSE	not found
287	COL6A3	1000000000	1	FALSE	FALSE	not found
288	IGKV2D-26	1000000000	1	FALSE	FALSE	not found
289	IGKV1D-17	1000000000	1	FALSE	FALSE	not found
290	PROCR	980000000	0.98	FALSE	FALSE	not found
291	VNN1	980000000	0.98	FALSE	FALSE	not found
292	IGLV1-36	980000000	0.98	TRUE	FALSE	not glycosylated
293	IGLV2-11	980000000	0.98	TRUE	FALSE	not glycosylated
294	APOC4	980000000	0.98	TRUE	TRUE	glycosylated
295	IGHV6-1	930000000	0.93	FALSE	FALSE	not found
296	ADIPOQ	910000000	0.91	FALSE	FALSE	not found
297	PRSS2	890000000	0.89	FALSE	FALSE	not found
298	PEPD	860000000	0.86	FALSE	FALSE	not found
299	IGLV3-12	850000000	0.85	FALSE	FALSE	not found
300	IGKV3-7	850000000	0.85	FALSE	FALSE	not found
301	TNC	840000000	0.84	FALSE	FALSE	not found
302	IGKV2-24	840000000	0.84	FALSE	FALSE	not found
303	ACTBL2	830000000	0.83	FALSE	FALSE	not found
304	MASP2	820000000	0.82	FALSE	FALSE	not found
305	IGFBP2	810000000	0.81	FALSE	FALSE	not found
306	PRDX2	800000000	0.8	FALSE	FALSE	not found
307	HSPA5	790000000	0.79	FALSE	FALSE	not found
308	NRP1	780000000	0.78	FALSE	FALSE	not found
309	CAT	760000000	0.76	FALSE	FALSE	not found
310	VCL	750000000	0.75	FALSE	FALSE	not found
311	ICAM2	730000000	0.73	FALSE	FALSE	not found
312	FLNA	730000000	0.73	FALSE	FALSE	not found
313	PVR	720000000	0.72	FALSE	FALSE	not found
314	PLXDC2	720000000	0.72	FALSE	FALSE	not found
315	IGLV3-27	720000000	0.72	FALSE	FALSE	not found
316	IGHV4-31	710000000	0.71	FALSE	FALSE	not found
317	PRSS3	700000000	0.7	FALSE	FALSE	not found
318	IGHV2-5	700000000	0.7	FALSE	FALSE	not found
319	KRT13	680000000	0.68	FALSE	FALSE	not found
320	PTPRJ	670000000	0.67	FALSE	FALSE	not found
321	PFN1	660000000	0.66	FALSE	FALSE	not found
322	POSTN	660000000	0.66	FALSE	FALSE	not found
323	PROZ	650000000	0.65	TRUE	TRUE	glycosylated
324	ALDOA	640000000	0.64	FALSE	FALSE	not found
325	SPARCL1	630000000	0.63	FALSE	FALSE	not found
326	IGLV8-61	620000000	0.62	FALSE	FALSE	not found
327	KRT17	610000000	0.61	FALSE	FALSE	not found
328	KRT4	600000000	0.6	FALSE	FALSE	not found
329	LCN2	590000000	0.59	FALSE	FALSE	not found
330	CA2	570000000	0.57	FALSE	FALSE	not found
331	IGLV2-18	570000000	0.57	FALSE	FALSE	not found
332	GNPTG	560000000	0.56	FALSE	FALSE	not found
333	LDHB	560000000	0.56	FALSE	FALSE	not found
334	ALDOB	560000000	0.56	FALSE	FALSE	not found
335	IGHV7-4-1	560000000	0.56	FALSE	FALSE	not found
336	CRTAC1	550000000	0.55	FALSE	FALSE	not found
337	CD93	550000000	0.55	FALSE	FALSE	not found
338	ABI3BP	550000000	0.55	FALSE	FALSE	not found
339	IGLV2-23	540000000	0.54	FALSE	FALSE	not found
340	LAMP2	520000000	0.52	FALSE	FALSE	not found
341	TIMP1	520000000	0.52	FALSE	FALSE	not found
342	PTPRG	520000000	0.52	FALSE	FALSE	not found
343	FBN1	520000000	0.52	FALSE	FALSE	not found
344	SELP	520000000	0.52	FALSE	FALSE	not found
345	MEGF8	510000000	0.51	FALSE	FALSE	not found
346	SOD3	510000000	0.51	FALSE	FALSE	not found
347	THBS4	510000000	0.51	FALSE	FALSE	not found
348	PCYOX1	510000000	0.51	FALSE	FALSE	not found
349	HEG1	510000000	0.51	FALSE	FALSE	not found
350	HBE1	510000000	0.51	FALSE	FALSE	not found
351	SPP2	480000000	0.48	FALSE	FALSE	not found
352	KRT15	480000000	0.48	FALSE	FALSE	not found
353	RARRES2	460000000	0.46	FALSE	FALSE	not found
354	MAN1A1	460000000	0.46	FALSE	FALSE	not found
355	CNTN1	450000000	0.45	FALSE	FALSE	not found
356	KRT31	440000000	0.44	FALSE	FALSE	not found
357	CRISP3	420000000	0.42	FALSE	FALSE	not found
358	PPP1R9B	420000000	0.42	FALSE	FALSE	not found
359	PCSK9	420000000	0.42	FALSE	FALSE	not found
360	MYH9	410000000	0.41	FALSE	FALSE	not found
361	IGFBP4	410000000	0.41	FALSE	FALSE	not found
362	DCD	410000000	0.41	FALSE	FALSE	not found
363	ANG	410000000	0.41	FALSE	FALSE	not found
364	NEO1	390000000	0.39	FALSE	FALSE	not found
365	ICAM3	390000000	0.39	FALSE	FALSE	not found
366	CACNA2D1	390000000	0.39	FALSE	FALSE	not found
367	PON3	380000000	0.38	FALSE	FALSE	not found
368	IGFBP5	380000000	0.38	FALSE	FALSE	not found
369	PLEK	380000000	0.38	FALSE	FALSE	not found
370	ROBO4	380000000	0.38	FALSE	FALSE	not found
371	NEGR1	380000000	0.38	FALSE	FALSE	not found
372	IGHV1-45	380000000	0.38	FALSE	FALSE	not found
373	IGKV1D-43	380000000	0.38	FALSE	FALSE	not found
374	BLVRB	370000000	0.37	FALSE	FALSE	not found
375	MINPP1	370000000	0.37	FALSE	FALSE	not found
376	CTBS	370000000	0.37	FALSE	FALSE	not found
377	CTSD	370000000	0.37	FALSE	FALSE	not found
378	S100A8	370000000	0.37	FALSE	FALSE	not found
379	TPM4	370000000	0.37	FALSE	FALSE	not found
380	LAMP1	370000000	0.37	FALSE	FALSE	not found
381	IGKV1D-13	370000000	0.37	FALSE	FALSE	not found
382	CETP	360000000	0.36	TRUE	TRUE	glycosylated
383	CD55	360000000	0.36	TRUE	TRUE	glycosylated
384	LTF	350000000	0.35	FALSE	FALSE	not found
385	KRT33B	350000000	0.35	FALSE	FALSE	not found
386	IL1RAP	350000000	0.35	TRUE	TRUE	glycosylated
387	IGLV3-16	350000000	0.35	FALSE	FALSE	not found
388	IGF1	330000000	0.33	FALSE	FALSE	not found
389	HSP90B1	330000000	0.33	FALSE	FALSE	not found
390	DPEP2	330000000	0.33	FALSE	FALSE	not found
391	YWHAZ	320000000	0.32	FALSE	FALSE	not found
392	IGLV4-69	320000000	0.32	FALSE	FALSE	not found
393	PKM	310000000	0.31	FALSE	FALSE	not found
394	ENO1	310000000	0.31	FALSE	FALSE	not found
395	KRT76	310000000	0.31	FALSE	FALSE	not found
396	IGFBP6	300000000	0.3	FALSE	FALSE	not found
397	KRT24	300000000	0.3	FALSE	FALSE	not found
398	KRT19	300000000	0.3	FALSE	FALSE	not found
399	FLT4	290000000	0.29	FALSE	FALSE	not found
400	PLA2G7	290000000	0.29	FALSE	FALSE	not found
401	CFL1	290000000	0.29	FALSE	FALSE	not found
402	COL18A1	290000000	0.29	FALSE	FALSE	not found
403	ENG	280000000	0.28	FALSE	FALSE	not found
404	KRT3	280000000	0.28	FALSE	FALSE	not found
405	NAGLU	270000000	0.27	FALSE	FALSE	not found
406	ITGB1	270000000	0.27	FALSE	FALSE	not found
407	TAGLN2	270000000	0.27	FALSE	FALSE	not found
408	GP5	270000000	0.27	FALSE	FALSE	not found
409	IGLV7-46	270000000	0.27	FALSE	FALSE	not found
410	IGHV7-81	270000000	0.27	FALSE	FALSE	not found
411	HEPHL1	260000000	0.26	FALSE	FALSE	not found
412	LAMB1	250000000	0.25	FALSE	FALSE	not found
413	COL6A1	250000000	0.25	FALSE	FALSE	not found
414	IGKV6-21	250000000	0.25	FALSE	FALSE	not found
415	AOC3	240000000	0.24	FALSE	FALSE	not found
416	CDH13	240000000	0.24	FALSE	FALSE	not found
417	FAM20C	240000000	0.24	FALSE	FALSE	not found
418	HLA-C	240000000	0.24	FALSE	FALSE	not found
419	RPS27A	230000000	0.23	FALSE	FALSE	not found
420	KRT80	230000000	0.23	FALSE	FALSE	not found
421	SERPINA11	230000000	0.23	TRUE	TRUE	glycosylated
422	PPIA	230000000	0.23	FALSE	FALSE	not found
423	MMP2	220000000	0.22	FALSE	FALSE	not found
424	FAH	220000000	0.22	FALSE	FALSE	not found
425	CR2	220000000	0.22	FALSE	FALSE	not found
426	CADM1	220000000	0.22	FALSE	FALSE	not found
427	KRT35	220000000	0.22	FALSE	FALSE	not found
428	ACTN1	210000000	0.21	FALSE	FALSE	not found
429	PLTP	210000000	0.21	TRUE	TRUE	glycosylated
430	KRT32	210000000	0.21	FALSE	FALSE	not found
431	PRAP1	210000000	0.21	FALSE	FALSE	not found
432	CALR	210000000	0.21	FALSE	FALSE	not found
433	OLFM1	200000000	0.2	FALSE	FALSE	not found
434	MMRN1	200000000	0.2	FALSE	FALSE	not found
435	PDIA3	200000000	0.2	FALSE	FALSE	not found
436	RNASE2	200000000	0.2	TRUE	TRUE	glycosylated
437	CDHR5	190000000	0.19	FALSE	FALSE	not found
438	BST1	190000000	0.19	FALSE	FALSE	not found
439	PEBP4	190000000	0.19	FALSE	FALSE	not found
440	IGFBP7	190000000	0.19	FALSE	FALSE	not found
441	IGF2R	190000000	0.19	FALSE	FALSE	not found
442	DPP4	190000000	0.19	FALSE	FALSE	not found
443	IGHV2-26	190000000	0.19	FALSE	FALSE	not found
444	HLA-B	190000000	0.19	FALSE	FALSE	not found
445	SELE	180000000	0.18	FALSE	FALSE	not found
446	NECTIN1	180000000	0.18	FALSE	FALSE	not found
447	LRP1	180000000	0.18	FALSE	FALSE	not found
448	KRT36	180000000	0.18	FALSE	FALSE	not found
449	CHI3L1	180000000	0.18	FALSE	FALSE	not found
450	CD109	180000000	0.18	FALSE	FALSE	not found
451	ZYX	180000000	0.18	FALSE	FALSE	not found
452	HRNR	180000000	0.18	FALSE	FALSE	not found
453	FTL	170000000	0.17	FALSE	FALSE	not found
454	PGK1	170000000	0.17	FALSE	FALSE	not found
455	CKM	170000000	0.17	FALSE	FALSE	not found
456	OGN	170000000	0.17	FALSE	FALSE	not found
457	TPI1	170000000	0.17	FALSE	FALSE	not found
458	GFAP	170000000	0.17	FALSE	FALSE	not found
459	KRT34	170000000	0.17	FALSE	FALSE	not found
460	LDHA	170000000	0.17	FALSE	FALSE	not found
461	CFHR4	170000000	0.17	TRUE	TRUE	glycosylated
462	TPM3	170000000	0.17	FALSE	FALSE	not found
463	CNTN4	170000000	0.17	FALSE	FALSE	not found
464	ACE	170000000	0.17	TRUE	TRUE	glycosylated
465	RPL8	170000000	0.17	FALSE	FALSE	not found
466	SLC3A2	170000000	0.17	FALSE	FALSE	not found
467	CYCS	170000000	0.17	FALSE	FALSE	not found
468	TUBB	170000000	0.17	FALSE	FALSE	not found
469	ADAMTSL2	170000000	0.17	FALSE	FALSE	not found
470	HLA-A	170000000	0.17	FALSE	FALSE	not found
471	MRC1	170000000	0.17	FALSE	FALSE	not found
472	IGHV2-70	170000000	0.17	FALSE	FALSE	not found
473	KRT33A	160000000	0.16	FALSE	FALSE	not found
474	ATRNL1	160000000	0.16	FALSE	FALSE	not found
475	NOTCH2	160000000	0.16	FALSE	FALSE	not found
476	IL6ST	160000000	0.16	TRUE	TRUE	glycosylated
477	PTPRF	160000000	0.16	FALSE	FALSE	not found
478	FERMT3	160000000	0.16	FALSE	FALSE	not found
479	SVEP1	160000000	0.16	FALSE	FALSE	not found
480	TUBA1C	160000000	0.16	FALSE	FALSE	not found
481	KRT86	160000000	0.16	FALSE	FALSE	not found
482	CDH2	160000000	0.16	FALSE	FALSE	not found
483	KRT38	160000000	0.16	FALSE	FALSE	not found
484	IGLV5-45	160000000	0.16	FALSE	FALSE	not found
485	AFP	150000000	0.15	FALSE	FALSE	not found
486	PTPRS	150000000	0.15	FALSE	FALSE	not found
487	ALDOC	150000000	0.15	FALSE	FALSE	not found
488	NID1	150000000	0.15	FALSE	FALSE	not found
489	TKT	150000000	0.15	FALSE	FALSE	not found
490	LSAMP	150000000	0.15	FALSE	FALSE	not found
491	DSG2	140000000	0.14	FALSE	FALSE	not found
492	H6PD	140000000	0.14	FALSE	FALSE	not found
493	HSPA8	140000000	0.14	FALSE	FALSE	not found
494	KRT18	140000000	0.14	FALSE	FALSE	not found
495	MB	140000000	0.14	FALSE	FALSE	not found
496	TPM2	140000000	0.14	FALSE	FALSE	not found
497	LILRA2	140000000	0.14	TRUE	TRUE	glycosylated
498	CEACAM1	130000000	0.13	FALSE	FALSE	not found
499	APMAP	130000000	0.13	FALSE	FALSE	not found
500	SPARC	130000000	0.13	FALSE	FALSE	not found
501	CNTN3	130000000	0.13	FALSE	FALSE	not found
502	COLEC11	130000000	0.13	FALSE	FALSE	not found
503	TUBA4A	130000000	0.13	FALSE	FALSE	not found
504	ISLR	130000000	0.13	FALSE	FALSE	not found
505	DSG1	130000000	0.13	FALSE	FALSE	not found
506	MSN	130000000	0.13	FALSE	FALSE	not found
507	HYOU1	130000000	0.13	FALSE	FALSE	not found
508	ICOSLG	130000000	0.13	FALSE	FALSE	not found
509	KRT74	130000000	0.13	FALSE	FALSE	not found
510	KRT83	130000000	0.13	FALSE	FALSE	not found
511	PTPRM	130000000	0.13	FALSE	FALSE	not found
512	SIRPA	130000000	0.13	FALSE	FALSE	not found
513	KRT81	130000000	0.13	FALSE	FALSE	not found
514	IGLV7-43	130000000	0.13	FALSE	FALSE	not found
515	PLXND1	120000000	0.12	FALSE	FALSE	not found
516	PLS3	120000000	0.12	FALSE	FALSE	not found
517	PRDX6	120000000	0.12	FALSE	FALSE	not found
518	ANGPTL3	120000000	0.12	TRUE	TRUE	glycosylated
519	TPM1	120000000	0.12	FALSE	FALSE	not found
520	GSTO1	120000000	0.12	FALSE	FALSE	not found
521	NCAM2	120000000	0.12	FALSE	FALSE	not found
522	ADAMTS13	120000000	0.12	FALSE	FALSE	not found
523	PGAM1	120000000	0.12	FALSE	FALSE	not found
524	IGLV4-60	120000000	0.12	FALSE	FALSE	not found
525	IGHV1-58	120000000	0.12	FALSE	FALSE	not found
526	GRN	110000000	0.11	TRUE	FALSE	not glycosylated
527	TIMP2	110000000	0.11	FALSE	FALSE	not found
528	NRCAM	110000000	0.11	FALSE	FALSE	not found
529	CPA1	110000000	0.11	FALSE	FALSE	not found
530	TUBB4A	110000000	0.11	FALSE	FALSE	not found
531	ADGRG6	110000000	0.11	FALSE	FALSE	not found
532	MAN2A1	110000000	0.11	FALSE	FALSE	not found
533	PRDX1	110000000	0.11	FALSE	FALSE	not found
534	KRT85	110000000	0.11	FALSE	FALSE	not found
535	KRT71	110000000	0.11	FALSE	FALSE	not found
536	ADAMTSL4	110000000	0.11	FALSE	FALSE	not found
537	MFAP4	110000000	0.11	FALSE	FALSE	not found
538	P4HB	110000000	0.11	FALSE	FALSE	not found
539	IGHV2-70D	110000000	0.11	FALSE	FALSE	not found
540	PECAM1	110000000	0.11	FALSE	FALSE	not found
541	DSP	100000000	0.1	FALSE	FALSE	not found
542	CHGA	100000000	0.1	FALSE	FALSE	not found
543	MET	100000000	0.1	FALSE	FALSE	not found
544	GOT1	100000000	0.1	FALSE	FALSE	not found
545	SRGN	100000000	0.1	FALSE	FALSE	not found
546	LAMC1	100000000	0.1	FALSE	FALSE	not found
547	CTSB	100000000	0.1	FALSE	FALSE	not found
548	PRG2	100000000	0.1	FALSE	FALSE	not found
549	HLA-E	100000000	0.1	FALSE	FALSE	not found
550	B3GNT2	99000000	0.099	FALSE	FALSE	not found
551	MYH1	98000000	0.098	FALSE	FALSE	not found
552	PAM	98000000	0.098	FALSE	FALSE	not found
553	B4GALT1	97000000	0.097	FALSE	FALSE	not found
554	YWHAB	97000000	0.097	FALSE	FALSE	not found
555	STAB1	96000000	0.096	FALSE	FALSE	not found
556	LTBP1	96000000	0.096	FALSE	FALSE	not found
557	MEGF9	96000000	0.096	FALSE	FALSE	not found
558	PLXNB1	95000000	0.095	FALSE	FALSE	not found
559	LILRA1	94000000	0.094	FALSE	FALSE	not found
560	PDLIM1	93000000	0.093	FALSE	FALSE	not found
561	CD34	93000000	0.093	FALSE	FALSE	not found
562	ITGA2B	90000000	0.09	FALSE	FALSE	not found
563	SBSN	89000000	0.089	FALSE	FALSE	not found
564	TUBB3	89000000	0.089	FALSE	FALSE	not found
565	CTSZ	88000000	0.088	FALSE	FALSE	not found
566	EGFR	88000000	0.088	TRUE	TRUE	glycosylated
567	CPB1	88000000	0.088	FALSE	FALSE	not found
568	CAVIN2	88000000	0.088	FALSE	FALSE	not found
569	LMAN2	88000000	0.088	FALSE	FALSE	not found
570	SSC5D	88000000	0.088	FALSE	FALSE	not found
571	PSAP	88000000	0.088	FALSE	FALSE	not found
572	TFPI	87000000	0.087	FALSE	FALSE	not found
573	TIE1	87000000	0.087	FALSE	FALSE	not found
574	TUBB1	87000000	0.087	FALSE	FALSE	not found
575	C1orf56	87000000	0.087	FALSE	FALSE	not found
576	CEACAM6	86000000	0.086	FALSE	FALSE	not found
577	GPI	86000000	0.086	FALSE	FALSE	not found
578	ENO3	86000000	0.086	FALSE	FALSE	not found
579	LTA4H	86000000	0.086	FALSE	FALSE	not found
580	CLSTN1	86000000	0.086	FALSE	FALSE	not found
581	MYH4	86000000	0.086	FALSE	FALSE	not found
582	OSCAR	84000000	0.084	FALSE	FALSE	not found
583	MMRN2	84000000	0.084	FALSE	FALSE	not found
584	DAG1	84000000	0.084	FALSE	FALSE	not found
585	YWHAE	83000000	0.083	FALSE	FALSE	not found
586	ESAM	82000000	0.082	FALSE	FALSE	not found
587	EEF1A1	82000000	0.082	FALSE	FALSE	not found
588	CST6	82000000	0.082	FALSE	FALSE	not found
589	GSR	81000000	0.081	FALSE	FALSE	not found
590	MYH2	81000000	0.081	FALSE	FALSE	not found
591	GOLM1	81000000	0.081	FALSE	FALSE	not found
592	BPGM	81000000	0.081	FALSE	FALSE	not found
593	MADCAM1	80000000	0.08	FALSE	FALSE	not found
594	COL1A1	80000000	0.08	FALSE	FALSE	not found
595	HBZ	80000000	0.08	FALSE	FALSE	not found
596	EXTL2	80000000	0.08	FALSE	FALSE	not found
597	SFTPB	80000000	0.08	FALSE	FALSE	not found
598	TUBA8	80000000	0.08	FALSE	FALSE	not found
599	CDH1	78000000	0.078	FALSE	FALSE	not found
600	FGFR1	78000000	0.078	FALSE	FALSE	not found
601	TMEM132C	78000000	0.078	FALSE	FALSE	not found
602	PAPPA	78000000	0.078	FALSE	FALSE	not found
603	PLXNB2	78000000	0.078	FALSE	FALSE	not found
604	IGHE	77000000	0.077	FALSE	FALSE	not found
605	AMY2B	77000000	0.077	FALSE	FALSE	not found
606	PAPLN	76000000	0.076	FALSE	FALSE	not found
607	CALM1	75000000	0.075	FALSE	FALSE	not found
608	PSG1	75000000	0.075	FALSE	FALSE	not found
609	SPP1	73000000	0.073	FALSE	FALSE	not found
610	CAP1	73000000	0.073	FALSE	FALSE	not found
611	MEGF10	73000000	0.073	FALSE	FALSE	not found
612	AXL	72000000	0.072	FALSE	FALSE	not found
613	HSP90AA1	71000000	0.071	FALSE	FALSE	not found
614	ACTN4	71000000	0.071	FALSE	FALSE	not found
615	SLC38A10	70000000	0.07	FALSE	FALSE	not found
616	KRT78	70000000	0.07	FALSE	FALSE	not found
617	GSTP1	69000000	0.069	FALSE	FALSE	not found
618	CRHBP	69000000	0.069	FALSE	FALSE	not found
619	RAPH1	69000000	0.069	FALSE	FALSE	not found
620	OAF	69000000	0.069	FALSE	FALSE	not found
621	REG1A	68000000	0.068	FALSE	FALSE	not found
622	KRT84	67000000	0.067	FALSE	FALSE	not found
623	AKR1B10	67000000	0.067	FALSE	FALSE	not found
624	L1CAM	67000000	0.067	FALSE	FALSE	not found
625	HLA-G	67000000	0.067	FALSE	FALSE	not found
626	PSG3	67000000	0.067	FALSE	FALSE	not found
627	PIP	66000000	0.066	FALSE	FALSE	not found
628	UMOD	66000000	0.066	FALSE	FALSE	not found
629	YWHAG	66000000	0.066	FALSE	FALSE	not found
630	LILRB2	65000000	0.065	FALSE	FALSE	not found
631	FCRL5	65000000	0.065	FALSE	FALSE	not found
632	MERTK	65000000	0.065	FALSE	FALSE	not found
633	PSG6	65000000	0.065	FALSE	FALSE	not found
634	IGDCC4	64000000	0.064	FALSE	FALSE	not found
635	RECK	64000000	0.064	FALSE	FALSE	not found
636	JUP	64000000	0.064	FALSE	FALSE	not found
637	WDR1	63000000	0.063	FALSE	FALSE	not found
638	HSP90AB1	63000000	0.063	FALSE	FALSE	not found
639	HSPA2	63000000	0.063	FALSE	FALSE	not found
640	BASP1	63000000	0.063	FALSE	FALSE	not found
641	CD99	62000000	0.062	FALSE	FALSE	not found
642	PEAR1	62000000	0.062	FALSE	FALSE	not found
643	MMP9	61000000	0.061	FALSE	FALSE	not found
644	PSMA2	61000000	0.061	FALSE	FALSE	not found
645	ARHGDIB	61000000	0.061	FALSE	FALSE	not found
646	SEMA4B	61000000	0.061	FALSE	FALSE	not found
647	RNASE4	61000000	0.061	FALSE	FALSE	not found
648	MYL6	60000000	0.06	FALSE	FALSE	not found
649	FUCA1	60000000	0.06	FALSE	FALSE	not found
650	SELENBP1	59000000	0.059	FALSE	FALSE	not found
651	VSIG4	59000000	0.059	FALSE	FALSE	not found
652	CD59	58000000	0.058	FALSE	FALSE	not found
653	ADA2	58000000	0.058	TRUE	TRUE	glycosylated
654	LILRB5	58000000	0.058	FALSE	FALSE	not found
655	ALDH1A1	58000000	0.058	FALSE	FALSE	not found
656	NTM	58000000	0.058	FALSE	FALSE	not found
657	PNP	58000000	0.058	FALSE	FALSE	not found
658	PSG4	58000000	0.058	FALSE	FALSE	not found
659	FGL1	57000000	0.057	FALSE	FALSE	not found
660	CHIT1	57000000	0.057	TRUE	TRUE	glycosylated
661	B4GAT1	57000000	0.057	FALSE	FALSE	not found
662	B3GNT8	57000000	0.057	FALSE	FALSE	not found
663	FUCA2	56000000	0.056	FALSE	FALSE	not found
664	FAP	56000000	0.056	FALSE	FALSE	not found
665	PLS1	56000000	0.056	FALSE	FALSE	not found
666	ADGRF5	55000000	0.055	FALSE	FALSE	not found
667	EEF1A2	55000000	0.055	FALSE	FALSE	not found
668	ENO2	55000000	0.055	FALSE	FALSE	not found
669	CNTFR	55000000	0.055	FALSE	FALSE	not found
670	PSG8	55000000	0.055	FALSE	FALSE	not found
671	PRKCSH	55000000	0.055	FALSE	FALSE	not found
672	ENPEP	55000000	0.055	FALSE	FALSE	not found
673	LAMA2	55000000	0.055	FALSE	FALSE	not found
674	SOD2	55000000	0.055	FALSE	FALSE	not found
675	IGLV10-54	54000000	0.054	TRUE	FALSE	not glycosylated
676	GDI2	53000000	0.053	FALSE	FALSE	not found
677	NPC2	53000000	0.053	FALSE	FALSE	not found
678	MYH8	53000000	0.053	FALSE	FALSE	not found
679	CA3	53000000	0.053	FALSE	FALSE	not found
680	HSPA1L	53000000	0.053	FALSE	FALSE	not found
681	OIT3	52000000	0.052	TRUE	TRUE	glycosylated
682	TUBB6	52000000	0.052	FALSE	FALSE	not found
683	PEBP1	51000000	0.051	FALSE	FALSE	not found
684	CPQ	51000000	0.051	FALSE	FALSE	not found
685	OSMR	51000000	0.051	FALSE	FALSE	not found
686	TGFBR3	50000000	0.05	FALSE	FALSE	not found
687	SOD1	50000000	0.05	FALSE	FALSE	not found
688	MDH1	49000000	0.049	FALSE	FALSE	not found
689	TXNDC15	49000000	0.049	FALSE	FALSE	not found
690	YWHAQ	49000000	0.049	FALSE	FALSE	not found
691	WARS1	49000000	0.049	FALSE	FALSE	not found
692	KIT	49000000	0.049	FALSE	FALSE	not found
693	ART3	48000000	0.048	FALSE	FALSE	not found
694	CSPG4	48000000	0.048	FALSE	FALSE	not found
695	CALML5	48000000	0.048	FALSE	FALSE	not found
696	FAM3C	48000000	0.048	FALSE	FALSE	not found
697	DMKN	47000000	0.047	FALSE	FALSE	not found
698	CFL2	47000000	0.047	FALSE	FALSE	not found
699	HSPA1A	47000000	0.047	FALSE	FALSE	not found
700	NOTCH3	46000000	0.046	FALSE	FALSE	not found
701	ATF6	46000000	0.046	FALSE	FALSE	not found
702	FCGR2A	46000000	0.046	FALSE	FALSE	not found
703	TLN2	46000000	0.046	FALSE	FALSE	not found
704	ATF6B	46000000	0.046	FALSE	FALSE	not found
705	CORO1A	45000000	0.045	FALSE	FALSE	not found
706	FABP1	45000000	0.045	FALSE	FALSE	not found
707	GP6	44000000	0.044	FALSE	FALSE	not found
708	SIRPB1	44000000	0.044	FALSE	FALSE	not found
709	MANSC1	44000000	0.044	FALSE	FALSE	not found
710	ALAD	44000000	0.044	FALSE	FALSE	not found
711	MYH7	43000000	0.043	FALSE	FALSE	not found
712	SPINK5	43000000	0.043	FALSE	FALSE	not found
713	TREML1	43000000	0.043	FALSE	FALSE	not found
714	ITGA2	43000000	0.043	FALSE	FALSE	not found
715	CD248	43000000	0.043	FALSE	FALSE	not found
716	PSG9	43000000	0.043	FALSE	FALSE	not found
717	MAN2A2	43000000	0.043	FALSE	FALSE	not found
718	IGLV9-49	43000000	0.043	FALSE	FALSE	not found
719	EZR	42000000	0.042	FALSE	FALSE	not found
720	BLMH	42000000	0.042	FALSE	FALSE	not found
721	YWHAH	42000000	0.042	FALSE	FALSE	not found
722	PRCP	42000000	0.042	FALSE	FALSE	not found
723	PGD	41000000	0.041	FALSE	FALSE	not found
724	SH3BGRL3	41000000	0.041	FALSE	FALSE	not found
725	MELTF	41000000	0.041	FALSE	FALSE	not found
726	NECTIN3	41000000	0.041	FALSE	FALSE	not found
727	IGKV1D-42	41000000	0.041	FALSE	FALSE	not found
728	PSG2	41000000	0.041	FALSE	FALSE	not found
729	HEXB	40000000	0.04	FALSE	FALSE	not found
730	CES1	40000000	0.04	FALSE	FALSE	not found
731	PSG11	40000000	0.04	FALSE	FALSE	not found
732	PDGFRB	39000000	0.039	FALSE	FALSE	not found
733	CALD1	39000000	0.039	FALSE	FALSE	not found
734	EXT2	39000000	0.039	FALSE	FALSE	not found
735	CCDC126	39000000	0.039	TRUE	TRUE	glycosylated
736	ADH1B	39000000	0.039	FALSE	FALSE	not found
737	TFRC	38000000	0.038	FALSE	FALSE	not found
738	PLA2G15	38000000	0.038	FALSE	FALSE	not found
739	RDX	38000000	0.038	FALSE	FALSE	not found
740	SEMA7A	38000000	0.038	FALSE	FALSE	not found
741	PGAM2	38000000	0.038	FALSE	FALSE	not found
742	CKB	38000000	0.038	FALSE	FALSE	not found
743	ADH1A	38000000	0.038	FALSE	FALSE	not found
744	ITGB3	38000000	0.038	FALSE	FALSE	not found
745	PDE3A	37000000	0.037	FALSE	FALSE	not found
746	CCL14	37000000	0.037	FALSE	FALSE	not found
747	MRC2	36000000	0.036	FALSE	FALSE	not found
748	AGA	36000000	0.036	FALSE	FALSE	not found
749	FCN1	36000000	0.036	FALSE	FALSE	not found
750	FGFBP2	36000000	0.036	FALSE	FALSE	not found
751	PGLYRP1	35000000	0.035	FALSE	FALSE	not found
752	VIM	35000000	0.035	FALSE	FALSE	not found
753	CD84	35000000	0.035	FALSE	FALSE	not found
754	PARK7	35000000	0.035	FALSE	FALSE	not found
755	ACTR2	35000000	0.035	FALSE	FALSE	not found
756	IL6R	35000000	0.035	TRUE	TRUE	glycosylated
757	FBLN2	35000000	0.035	FALSE	FALSE	not found
758	MYL9	34000000	0.034	FALSE	FALSE	not found
759	TNN	34000000	0.034	FALSE	FALSE	not found
760	FSTL1	34000000	0.034	FALSE	FALSE	not found
761	VCP	34000000	0.034	FALSE	FALSE	not found
762	KRTDAP	34000000	0.034	FALSE	FALSE	not found
763	PODXL	33000000	0.033	FALSE	FALSE	not found
764	GPNMB	33000000	0.033	FALSE	FALSE	not found
765	RSU1	33000000	0.033	FALSE	FALSE	not found
766	PPIB	33000000	0.033	FALSE	FALSE	not found
767	CR1	33000000	0.033	FALSE	FALSE	not found
768	VASP	32000000	0.032	FALSE	FALSE	not found
769	TIMD4	32000000	0.032	FALSE	FALSE	not found
770	EPHA1	32000000	0.032	FALSE	FALSE	not found
771	COL3A1	32000000	0.032	FALSE	FALSE	not found
772	REG1B	32000000	0.032	FALSE	FALSE	not found
773	IGKV6D-41	32000000	0.032	FALSE	FALSE	not found
774	PDCD1LG2	31000000	0.031	FALSE	FALSE	not found
775	GDI1	31000000	0.031	FALSE	FALSE	not found
776	ADH1C	31000000	0.031	FALSE	FALSE	not found
777	MARCO	30000000	0.03	FALSE	FALSE	not found
778	TPR	30000000	0.03	FALSE	FALSE	not found
779	ERAP1	30000000	0.03	FALSE	FALSE	not found
780	ILK	30000000	0.03	FALSE	FALSE	not found
781	KRT20	30000000	0.03	FALSE	FALSE	not found
782	COLEC10	30000000	0.03	FALSE	FALSE	not found
783	RELN	30000000	0.03	FALSE	FALSE	not found
784	MYH13	29000000	0.029	FALSE	FALSE	not found
785	MYH3	29000000	0.029	FALSE	FALSE	not found
786	MGP	29000000	0.029	FALSE	FALSE	not found
787	NRP2	29000000	0.029	FALSE	FALSE	not found
788	APOL2	29000000	0.029	FALSE	FALSE	not found
789	NOTCH1	29000000	0.029	FALSE	FALSE	not found
790	KRT82	29000000	0.029	FALSE	FALSE	not found
791	SFN	29000000	0.029	FALSE	FALSE	not found
792	TALDO1	29000000	0.029	FALSE	FALSE	not found
793	CTSA	28000000	0.028	FALSE	FALSE	not found
794	GSS	28000000	0.028	FALSE	FALSE	not found
795	CSTA	28000000	0.028	FALSE	FALSE	not found
796	MYH10	28000000	0.028	FALSE	FALSE	not found
797	ADAMDEC1	28000000	0.028	FALSE	FALSE	not found
798	SNCA	28000000	0.028	FALSE	FALSE	not found
799	CAMP	28000000	0.028	FALSE	FALSE	not found
800	ADAMTSL1	28000000	0.028	FALSE	FALSE	not found
801	COL15A1	28000000	0.028	FALSE	FALSE	not found
802	SPON1	28000000	0.028	FALSE	FALSE	not found
803	NUCB1	27000000	0.027	FALSE	FALSE	not found
804	IL1R2	27000000	0.027	FALSE	FALSE	not found
805	DSC1	27000000	0.027	FALSE	FALSE	not found
806	DPEP3	27000000	0.027	FALSE	FALSE	not found
807	HMCN2	27000000	0.027	FALSE	FALSE	not found
808	SNED1	27000000	0.027	TRUE	TRUE	glycosylated
809	COL1A2	27000000	0.027	FALSE	FALSE	not found
810	RTN4RL2	27000000	0.027	FALSE	FALSE	not found
811	PRB3	27000000	0.027	FALSE	FALSE	not found
812	KPRP	27000000	0.027	FALSE	FALSE	not found
813	CUTA	26000000	0.026	FALSE	FALSE	not found
814	FLNC	26000000	0.026	FALSE	FALSE	not found
815	APP	26000000	0.026	FALSE	FALSE	not found
816	HPD	26000000	0.026	FALSE	FALSE	not found
817	ITGA5	26000000	0.026	FALSE	FALSE	not found
818	SMPDL3A	26000000	0.026	FALSE	FALSE	not found
819	MYOC	25000000	0.025	FALSE	FALSE	not found
820	ACTN2	25000000	0.025	FALSE	FALSE	not found
821	JAG1	25000000	0.025	FALSE	FALSE	not found
822	ACTR3	25000000	0.025	FALSE	FALSE	not found
823	PRB2	25000000	0.025	FALSE	FALSE	not found
824	IGFBP1	25000000	0.025	FALSE	FALSE	not found
825	H4C8	25000000	0.025	FALSE	FALSE	not found
826	LAMB2	25000000	0.025	FALSE	FALSE	not found
827	F8	25000000	0.025	TRUE	TRUE	glycosylated
828	H4C3	25000000	0.025	FALSE	FALSE	not found
829	H4C11	25000000	0.025	FALSE	FALSE	not found
830	MYH6	25000000	0.025	FALSE	FALSE	not found
831	H4C16	25000000	0.025	FALSE	FALSE	not found
832	H4C15	25000000	0.025	FALSE	FALSE	not found
833	H4C14	25000000	0.025	FALSE	FALSE	not found
834	H4C12	25000000	0.025	FALSE	FALSE	not found
835	H4C6	25000000	0.025	FALSE	FALSE	not found
836	H4C13	25000000	0.025	FALSE	FALSE	not found
837	H4C9	25000000	0.025	FALSE	FALSE	not found
838	H4C5	25000000	0.025	FALSE	FALSE	not found
839	H4C4	25000000	0.025	FALSE	FALSE	not found
840	PSMB3	25000000	0.025	FALSE	FALSE	not found
841	H4C1	25000000	0.025	FALSE	FALSE	not found
842	H4C2	25000000	0.025	FALSE	FALSE	not found
843	MPO	24000000	0.024	FALSE	FALSE	not found
844	SERPINB1	24000000	0.024	FALSE	FALSE	not found
845	PTPRC	24000000	0.024	FALSE	FALSE	not found
846	C1QTNF3	24000000	0.024	FALSE	FALSE	not found
847	FCGRT	24000000	0.024	FALSE	FALSE	not found
848	AK1	24000000	0.024	FALSE	FALSE	not found
849	GHR	24000000	0.024	TRUE	TRUE	glycosylated
850	CA6	24000000	0.024	FALSE	FALSE	not found
851	DSC2	24000000	0.024	FALSE	FALSE	not found
852	PARVB	24000000	0.024	FALSE	FALSE	not found
853	SIGLEC14	24000000	0.024	FALSE	FALSE	not found
854	GANAB	23000000	0.023	FALSE	FALSE	not found
855	CEACAM5	23000000	0.023	FALSE	FALSE	not found
856	LDLR	23000000	0.023	FALSE	FALSE	not found
857	ANGPTL6	23000000	0.023	FALSE	FALSE	not found
858	MYH11	23000000	0.023	FALSE	FALSE	not found
859	GLUD1	23000000	0.023	FALSE	FALSE	not found
860	CTSS	23000000	0.023	FALSE	FALSE	not found
861	IHH	23000000	0.023	FALSE	FALSE	not found
862	REG3A	23000000	0.023	FALSE	FALSE	not found
863	ACY1	23000000	0.023	FALSE	FALSE	not found
864	CCL16	23000000	0.023	FALSE	FALSE	not found
865	SLC4A1	22000000	0.022	FALSE	FALSE	not found
866	RNH1	22000000	0.022	FALSE	FALSE	not found
867	GGT5	22000000	0.022	FALSE	FALSE	not found
868	PSMA7	22000000	0.022	FALSE	FALSE	not found
869	CHAD	22000000	0.022	FALSE	FALSE	not found
870	CILP2	22000000	0.022	FALSE	FALSE	not found
871	DCBLD1	22000000	0.022	FALSE	FALSE	not found
872	FABP4	22000000	0.022	FALSE	FALSE	not found
873	ADGRG2	22000000	0.022	FALSE	FALSE	not found
874	CSF1	22000000	0.022	TRUE	TRUE	glycosylated
875	PSG5	22000000	0.022	FALSE	FALSE	not found
876	CLIC1	22000000	0.022	FALSE	FALSE	not found
877	PGM1	21000000	0.021	FALSE	FALSE	not found
878	APOA5	21000000	0.021	FALSE	FALSE	not found
879	OMD	21000000	0.021	FALSE	FALSE	not found
880	CALU	21000000	0.021	FALSE	FALSE	not found
881	PRH2	21000000	0.021	FALSE	FALSE	not found
882	ARHGDIA	21000000	0.021	FALSE	FALSE	not found
883	FLG2	21000000	0.021	FALSE	FALSE	not found
884	FBP1	21000000	0.021	FALSE	FALSE	not found
885	MYL1	21000000	0.021	FALSE	FALSE	not found
886	INHBC	21000000	0.021	FALSE	FALSE	not found
887	KCTD12	21000000	0.021	FALSE	FALSE	not found
888	THBS2	21000000	0.021	FALSE	FALSE	not found
889	NME1	21000000	0.021	FALSE	FALSE	not found
890	LILRA6	21000000	0.021	FALSE	FALSE	not found
891	HMBS	21000000	0.021	FALSE	FALSE	not found
892	LGALS1	20000000	0.02	FALSE	FALSE	not found
893	PSMA1	20000000	0.02	FALSE	FALSE	not found
894	FLNB	20000000	0.02	FALSE	FALSE	not found
895	PSMA5	20000000	0.02	FALSE	FALSE	not found
896	NTRK2	20000000	0.02	FALSE	FALSE	not found
897	CD226	20000000	0.02	FALSE	FALSE	not found
898	PTPRD	20000000	0.02	FALSE	FALSE	not found
899	AGRN	20000000	0.02	FALSE	FALSE	not found
900	ADH4	20000000	0.02	FALSE	FALSE	not found
901	HEXA	20000000	0.02	FALSE	FALSE	not found
902	HSPB1	19000000	0.019	FALSE	FALSE	not found
903	CTSC	19000000	0.019	FALSE	FALSE	not found
904	BIN2	19000000	0.019	FALSE	FALSE	not found
905	ATP5F1B	19000000	0.019	FALSE	FALSE	not found
906	STC2	19000000	0.019	FALSE	FALSE	not found
907	GLIPR2	19000000	0.019	FALSE	FALSE	not found
908	FIBCD1	19000000	0.019	FALSE	FALSE	not found
909	NTRK3	19000000	0.019	FALSE	FALSE	not found
910	CRELD1	19000000	0.019	FALSE	FALSE	not found
911	LEP	19000000	0.019	FALSE	FALSE	not found
912	ANXA2	19000000	0.019	FALSE	FALSE	not found
913	TCN2	19000000	0.019	FALSE	FALSE	not found
914	AKR1C3	19000000	0.019	FALSE	FALSE	not found
915	GM2A	19000000	0.019	FALSE	FALSE	not found
916	MARCKS	19000000	0.019	FALSE	FALSE	not found
917	DKK3	18000000	0.018	FALSE	FALSE	not found
918	LMAN1	18000000	0.018	FALSE	FALSE	not found
919	PSMA6	18000000	0.018	FALSE	FALSE	not found
920	HSPD1	18000000	0.018	FALSE	FALSE	not found
921	GKN1	18000000	0.018	FALSE	FALSE	not found
922	BCAM	18000000	0.018	FALSE	FALSE	not found
923	GUCA2A	18000000	0.018	FALSE	FALSE	not found
924	IDS	17000000	0.017	FALSE	FALSE	not found
925	POMGNT1	17000000	0.017	FALSE	FALSE	not found
926	TYRO3	17000000	0.017	FALSE	FALSE	not found
927	MSLN	17000000	0.017	FALSE	FALSE	not found
928	ART4	17000000	0.017	TRUE	TRUE	glycosylated
929	IL13RA1	17000000	0.017	FALSE	FALSE	not found
930	CTSL	17000000	0.017	FALSE	FALSE	not found
931	CAST	17000000	0.017	FALSE	FALSE	not found
932	ACAN	17000000	0.017	FALSE	FALSE	not found
933	PLXDC1	17000000	0.017	FALSE	FALSE	not found
934	EEF2	17000000	0.017	FALSE	FALSE	not found
935	GPT	17000000	0.017	FALSE	FALSE	not found
936	SUSD5	17000000	0.017	FALSE	FALSE	not found
937	EXT1	17000000	0.017	FALSE	FALSE	not found
938	PYGL	16000000	0.016	FALSE	FALSE	not found
939	CD276	16000000	0.016	FALSE	FALSE	not found
940	CAPZA1	16000000	0.016	FALSE	FALSE	not found
941	TXN	16000000	0.016	FALSE	FALSE	not found
942	IL18BP	16000000	0.016	FALSE	FALSE	not found
943	IDH1	16000000	0.016	FALSE	FALSE	not found
944	SECTM1	16000000	0.016	FALSE	FALSE	not found
945	STOM	16000000	0.016	FALSE	FALSE	not found
946	TTN	16000000	0.016	FALSE	FALSE	not found
947	ROBO1	16000000	0.016	FALSE	FALSE	not found
948	TPSB2	16000000	0.016	FALSE	FALSE	not found
949	LILRB3	16000000	0.016	FALSE	FALSE	not found
950	PSMB1	15000000	0.015	FALSE	FALSE	not found
951	EHD3	15000000	0.015	FALSE	FALSE	not found
952	MAN2B2	15000000	0.015	FALSE	FALSE	not found
953	RNASET2	15000000	0.015	FALSE	FALSE	not found
954	CDON	15000000	0.015	FALSE	FALSE	not found
955	MANBA	15000000	0.015	FALSE	FALSE	not found
956	COL5A1	15000000	0.015	FALSE	FALSE	not found
957	PDIA6	15000000	0.015	FALSE	FALSE	not found
958	PDIA4	15000000	0.015	FALSE	FALSE	not found
959	FOLR2	15000000	0.015	FALSE	FALSE	not found
960	GYPA	15000000	0.015	FALSE	FALSE	not found
961	KRTAP4-6	15000000	0.015	FALSE	FALSE	not found
962	HLA-F	15000000	0.015	FALSE	FALSE	not found
963	PYGB	14000000	0.014	FALSE	FALSE	not found
964	MTPN	14000000	0.014	FALSE	FALSE	not found
965	PRR4	14000000	0.014	FALSE	FALSE	not found
966	PCDH12	14000000	0.014	FALSE	FALSE	not found
967	FAM20B	14000000	0.014	FALSE	FALSE	not found
968	LEPR	14000000	0.014	FALSE	FALSE	not found
969	LTBP2	14000000	0.014	FALSE	FALSE	not found
970	ACAT2	14000000	0.014	FALSE	FALSE	not found
971	TGM3	14000000	0.014	FALSE	FALSE	not found
972	PTPRB	14000000	0.014	FALSE	FALSE	not found
973	UBA1	14000000	0.014	FALSE	FALSE	not found
974	CLTC	14000000	0.014	FALSE	FALSE	not found
975	S100A7	14000000	0.014	FALSE	FALSE	not found
976	MDH2	14000000	0.014	FALSE	FALSE	not found
977	ADAM12	14000000	0.014	FALSE	FALSE	not found
978	THY1	14000000	0.014	FALSE	FALSE	not found
979	ASGR2	14000000	0.014	FALSE	FALSE	not found
980	FABP5	14000000	0.014	FALSE	FALSE	not found
981	HSPA4	14000000	0.014	FALSE	FALSE	not found
982	PNLIP	14000000	0.014	FALSE	FALSE	not found
983	IGLV5-37	14000000	0.014	TRUE	TRUE	glycosylated
984	PSMA4	13000000	0.013	FALSE	FALSE	not found
985	SERPINE1	13000000	0.013	FALSE	FALSE	not found
986	FAM20A	13000000	0.013	FALSE	FALSE	not found
987	CORO1C	13000000	0.013	FALSE	FALSE	not found
988	TEK	13000000	0.013	FALSE	FALSE	not found
989	XPNPEP2	13000000	0.013	FALSE	FALSE	not found
990	CANX	13000000	0.013	FALSE	FALSE	not found
991	ARPC1B	13000000	0.013	FALSE	FALSE	not found
992	SH3BGRL	13000000	0.013	FALSE	FALSE	not found
993	CILP	13000000	0.013	FALSE	FALSE	not found
994	GALNT2	13000000	0.013	FALSE	FALSE	not found
995	SCGB1A1	13000000	0.013	FALSE	FALSE	not found
996	PTPRK	13000000	0.013	FALSE	FALSE	not found
997	ALPL	13000000	0.013	FALSE	FALSE	not found
998	ANTXR2	13000000	0.013	FALSE	FALSE	not found
999	MAPRE2	13000000	0.013	FALSE	FALSE	not found
1000	UGP2	13000000	0.013	FALSE	FALSE	not found
1001	CSF2RA	13000000	0.013	TRUE	TRUE	glycosylated
1002	PKHD1L1	13000000	0.013	FALSE	FALSE	not found
1003	FHL1	12000000	0.012	FALSE	FALSE	not found
1004	VCAN	12000000	0.012	TRUE	TRUE	glycosylated
1005	FKBP1A	12000000	0.012	FALSE	FALSE	not found
1006	NME3	12000000	0.012	FALSE	FALSE	not found
1007	FOLR3	12000000	0.012	FALSE	FALSE	not found
1008	PTK7	12000000	0.012	TRUE	TRUE	glycosylated
1009	TREH	12000000	0.012	FALSE	FALSE	not found
1010	ASL	12000000	0.012	FALSE	FALSE	not found
1011	MGAT1	12000000	0.012	FALSE	FALSE	not found
1012	PLAA	12000000	0.012	FALSE	FALSE	not found
1013	ESD	12000000	0.012	FALSE	FALSE	not found
1014	FBLN5	12000000	0.012	FALSE	FALSE	not found
1015	TGOLN2	12000000	0.012	FALSE	FALSE	not found
1016	CBR1	12000000	0.012	FALSE	FALSE	not found
1017	PSMB4	12000000	0.012	FALSE	FALSE	not found
1018	LILRA4	12000000	0.012	FALSE	FALSE	not found
1019	TYMP	11000000	0.011	FALSE	FALSE	not found
1020	CTTN	11000000	0.011	FALSE	FALSE	not found
1021	MAPRE1	11000000	0.011	FALSE	FALSE	not found
1022	ALG13	11000000	0.011	FALSE	FALSE	not found
1023	PLIN3	11000000	0.011	FALSE	FALSE	not found
1024	HNRNPA2B1	11000000	0.011	FALSE	FALSE	not found
1025	KDR	11000000	0.011	FALSE	FALSE	not found
1026	FBN2	11000000	0.011	FALSE	FALSE	not found
1027	CSRP1	11000000	0.011	FALSE	FALSE	not found
1028	SPTA1	11000000	0.011	FALSE	FALSE	not found
1029	ERAP2	11000000	0.011	FALSE	FALSE	not found
1030	ANTXR1	11000000	0.011	FALSE	FALSE	not found
1031	ARHGAP1	11000000	0.011	FALSE	FALSE	not found
1032	PMEL	11000000	0.011	FALSE	FALSE	not found
1033	ACTN3	11000000	0.011	FALSE	FALSE	not found
1034	CCL15	11000000	0.011	FALSE	FALSE	not found
1035	CBLN4	10000000	0.01	FALSE	FALSE	not found
1036	PYGM	10000000	0.01	FALSE	FALSE	not found
1037	DLD	10000000	0.01	FALSE	FALSE	not found
1038	COTL1	10000000	0.01	FALSE	FALSE	not found
1039	HAMP	10000000	0.01	FALSE	FALSE	not found
1040	ECM2	10000000	0.01	FALSE	FALSE	not found
1041	EHD1	10000000	0.01	FALSE	FALSE	not found
1042	PLXNA1	10000000	0.01	FALSE	FALSE	not found
1043	ACO1	10000000	0.01	FALSE	FALSE	not found
1044	AHNAK	10000000	0.01	FALSE	FALSE	not found
1045	AKAP12	10000000	0.01	FALSE	FALSE	not found
1046	BHMT	10000000	0.01	FALSE	FALSE	not found
1047	SCGB3A1	10000000	0.01	FALSE	FALSE	not found
1048	A2ML1	10000000	0.01	FALSE	FALSE	not found
1049	KLK1	10000000	0.01	FALSE	FALSE	not found
1050	KLK6	10000000	0.01	FALSE	FALSE	not found
1051	LIMS1	10000000	0.01	FALSE	FALSE	not found
1052	AP2A2	10000000	0.01	FALSE	FALSE	not found
1053	NAP1L1	10000000	0.01	FALSE	FALSE	not found
1054	SERPINB4	10000000	0.01	FALSE	FALSE	not found
1055	HAVCR2	9900000	0.0099	FALSE	FALSE	not found
1056	LNPEP	9800000	0.0098	FALSE	FALSE	not found
1057	NIF3L1	9800000	0.0098	FALSE	FALSE	not found
1058	CACNA2D2	9700000	0.0097	FALSE	FALSE	not found
1059	CHRDL2	9700000	0.0097	FALSE	FALSE	not found
1060	LTBP4	9700000	0.0097	FALSE	FALSE	not found
1061	PSMA3	9700000	0.0097	FALSE	FALSE	not found
1062	PSMB2	9700000	0.0097	FALSE	FALSE	not found
1063	MYH14	9600000	0.0096	FALSE	FALSE	not found
1064	CDH6	9600000	0.0096	FALSE	FALSE	not found
1065	SLPI	9600000	0.0096	FALSE	FALSE	not found
1066	QSOX2	9600000	0.0096	FALSE	FALSE	not found
1067	S100A4	9600000	0.0096	FALSE	FALSE	not found
1068	GPC1	9500000	0.0095	FALSE	FALSE	not found
1069	ARG1	9500000	0.0095	FALSE	FALSE	not found
1070	SDK1	9500000	0.0095	FALSE	FALSE	not found
1071	TPP1	9500000	0.0095	FALSE	FALSE	not found
1072	LASP1	9400000	0.0094	FALSE	FALSE	not found
1073	RCN1	9400000	0.0094	FALSE	FALSE	not found
1074	HPRT1	9400000	0.0094	FALSE	FALSE	not found
1075	THBS3	9400000	0.0094	FALSE	FALSE	not found
1076	THUMPD1	9300000	0.0093	FALSE	FALSE	not found
1077	EPHA4	9300000	0.0093	FALSE	FALSE	not found
1078	HNRNPA1	9300000	0.0093	FALSE	FALSE	not found
1079	CEACAM8	9200000	0.0092	FALSE	FALSE	not found
1080	HMCN1	9200000	0.0092	FALSE	FALSE	not found
1081	ABRACL	9200000	0.0092	FALSE	FALSE	not found
1082	BMP1	9200000	0.0092	FALSE	FALSE	not found
1083	CAPN1	9100000	0.0091	FALSE	FALSE	not found
1084	SERPINB3	9100000	0.0091	FALSE	FALSE	not found
1085	COL12A1	9100000	0.0091	FALSE	FALSE	not found
1086	PXDN	9100000	0.0091	FALSE	FALSE	not found
1087	DBI	9100000	0.0091	FALSE	FALSE	not found
1088	CAPNS1	9000000	0.009	FALSE	FALSE	not found
1089	TAGLN3	9000000	0.009	FALSE	FALSE	not found
1090	GFRA2	9000000	0.009	FALSE	FALSE	not found
1091	CDHR2	8800000	0.0088	FALSE	FALSE	not found
1092	ATP5F1A	8800000	0.0088	FALSE	FALSE	not found
1093	CTSH	8700000	0.0087	FALSE	FALSE	not found
1094	CSTB	8700000	0.0087	FALSE	FALSE	not found
1095	PRSS27	8700000	0.0087	FALSE	FALSE	not found
1096	CNN2	8400000	0.0084	FALSE	FALSE	not found
1097	CPS1	8300000	0.0083	FALSE	FALSE	not found
1098	S100A12	8300000	0.0083	FALSE	FALSE	not found
1099	H1-4	8300000	0.0083	FALSE	FALSE	not found
1100	CADM4	8200000	0.0082	FALSE	FALSE	not found
1101	SFTPD	8200000	0.0082	FALSE	FALSE	not found
1102	COL6A2	8200000	0.0082	FALSE	FALSE	not found
1103	SERPINB12	8200000	0.0082	FALSE	FALSE	not found
1104	TNFRSF1B	8100000	0.0081	FALSE	FALSE	not found
1105	NBL1	8100000	0.0081	FALSE	FALSE	not found
1106	SPINK1	8000000	0.008	FALSE	FALSE	not found
1107	SEMA3F	7900000	0.0079	TRUE	TRUE	glycosylated
1108	BOC	7900000	0.0079	FALSE	FALSE	not found
1109	S100A11	7900000	0.0079	FALSE	FALSE	not found
1110	DNER	7900000	0.0079	FALSE	FALSE	not found
1111	SPTB	7800000	0.0078	FALSE	FALSE	not found
1112	NAGPA	7800000	0.0078	FALSE	FALSE	not found
1113	FGL2	7800000	0.0078	TRUE	TRUE	glycosylated
1114	RNPEP	7800000	0.0078	FALSE	FALSE	not found
1115	SLURP1	7700000	0.0077	FALSE	FALSE	not found
1116	ROR1	7700000	0.0077	FALSE	FALSE	not found
1117	AKR1A1	7600000	0.0076	FALSE	FALSE	not found
1118	LYPD3	7600000	0.0076	FALSE	FALSE	not found
1119	MSTN	7600000	0.0076	FALSE	FALSE	not found
1120	HTRA1	7600000	0.0076	FALSE	FALSE	not found
1121	CDH17	7500000	0.0075	FALSE	FALSE	not found
1122	PSME1	7500000	0.0075	FALSE	FALSE	not found
1123	GAPDHS	7500000	0.0075	FALSE	FALSE	not found
1124	MANF	7500000	0.0075	FALSE	FALSE	not found
1125	SEMA4D	7500000	0.0075	FALSE	FALSE	not found
1126	FGFR4	7400000	0.0074	FALSE	FALSE	not found
1127	SPINT1	7400000	0.0074	FALSE	FALSE	not found
1128	PLEC	7400000	0.0074	FALSE	FALSE	not found
1129	TRHDE	7300000	0.0073	FALSE	FALSE	not found
1130	MYL3	7300000	0.0073	FALSE	FALSE	not found
1131	ECI1	7300000	0.0073	FALSE	FALSE	not found
1132	PARVA	7300000	0.0073	FALSE	FALSE	not found
1133	PGLS	7200000	0.0072	FALSE	FALSE	not found
1134	PRL	7200000	0.0072	FALSE	FALSE	not found
1135	MYL6B	7200000	0.0072	FALSE	FALSE	not found
1136	CPM	7100000	0.0071	FALSE	FALSE	not found
1137	HNRNPK	7100000	0.0071	FALSE	FALSE	not found
1138	OPCML	7100000	0.0071	FALSE	FALSE	not found
1139	FSTL3	7000000	0.007	FALSE	FALSE	not found
1140	SEMG1	7000000	0.007	FALSE	FALSE	not found
1141	KLK3	7000000	0.007	FALSE	FALSE	not found
1142	S100A6	7000000	0.007	FALSE	FALSE	not found
1143	PRDX5	6900000	0.0069	FALSE	FALSE	not found
1144	TMEM25	6900000	0.0069	FALSE	FALSE	not found
1145	KRTAP4-8	6900000	0.0069	FALSE	FALSE	not found
1146	TXNDC5	6900000	0.0069	FALSE	FALSE	not found
1147	SUSD2	6800000	0.0068	FALSE	FALSE	not found
1148	PIK3IP1	6800000	0.0068	FALSE	FALSE	not found
1149	CRTAM	6800000	0.0068	FALSE	FALSE	not found
1150	TKFC	6800000	0.0068	FALSE	FALSE	not found
1151	CXCL16	6800000	0.0068	FALSE	FALSE	not found
1152	SEZ6L	6700000	0.0067	FALSE	FALSE	not found
1153	CAPZB	6600000	0.0066	FALSE	FALSE	not found
1154	ARPC2	6600000	0.0066	FALSE	FALSE	not found
1155	RAB27B	6500000	0.0065	FALSE	FALSE	not found
1156	CHGB	6500000	0.0065	FALSE	FALSE	not found
1157	GBE1	6500000	0.0065	FALSE	FALSE	not found
1158	CD58	6500000	0.0065	FALSE	FALSE	not found
1159	TFF3	6500000	0.0065	FALSE	FALSE	not found
1160	SERPINA12	6500000	0.0065	FALSE	FALSE	not found
1161	HPSE	6500000	0.0065	FALSE	FALSE	not found
1162	APLP1	6400000	0.0064	FALSE	FALSE	not found
1163	CRYZ	6400000	0.0064	FALSE	FALSE	not found
1164	ASS1	6400000	0.0064	FALSE	FALSE	not found
1165	ANXA3	6400000	0.0064	FALSE	FALSE	not found
1166	CES2	6400000	0.0064	FALSE	FALSE	not found
1167	ITLN1	6400000	0.0064	FALSE	FALSE	not found
1168	NELL2	6400000	0.0064	FALSE	FALSE	not found
1169	NOTCH4	6400000	0.0064	FALSE	FALSE	not found
1170	GH1	6400000	0.0064	FALSE	FALSE	not found
1171	CCL18	6400000	0.0064	FALSE	FALSE	not found
1172	NID2	6300000	0.0063	FALSE	FALSE	not found
1173	TAGLN	6300000	0.0063	FALSE	FALSE	not found
1174	CST1	6300000	0.0063	FALSE	FALSE	not found
1175	GLRX	6300000	0.0063	FALSE	FALSE	not found
1176	ITGA1	6300000	0.0063	FALSE	FALSE	not found
1177	FYB1	6200000	0.0062	FALSE	FALSE	not found
1178	PSMB5	6200000	0.0062	FALSE	FALSE	not found
1179	GALNT7	6200000	0.0062	FALSE	FALSE	not found
1180	TSKU	6200000	0.0062	FALSE	FALSE	not found
1181	THSD7A	6100000	0.0061	TRUE	TRUE	glycosylated
1182	SNX1	6100000	0.0061	FALSE	FALSE	not found
1183	TXNRD1	6100000	0.0061	FALSE	FALSE	not found
1184	CBLN1	6000000	0.006	FALSE	FALSE	not found
1185	PTPN6	6000000	0.006	FALSE	FALSE	not found
1186	NQO2	6000000	0.006	FALSE	FALSE	not found
1187	DSC3	6000000	0.006	FALSE	FALSE	not found
1188	PCLO	6000000	0.006	FALSE	FALSE	not found
1189	ERVMER34-1	6000000	0.006	TRUE	TRUE	glycosylated
1190	MSMB	6000000	0.006	FALSE	FALSE	not found
1191	PSME2	5900000	0.0059	FALSE	FALSE	not found
1192	CAND1	5900000	0.0059	FALSE	FALSE	not found
1193	CCN2	5900000	0.0059	FALSE	FALSE	not found
1194	RAD23B	5900000	0.0059	FALSE	FALSE	not found
1195	NECTIN2	5900000	0.0059	FALSE	FALSE	not found
1196	ENTPD5	5900000	0.0059	FALSE	FALSE	not found
1197	PCDH18	5900000	0.0059	FALSE	FALSE	not found
1198	ARPC4	5900000	0.0059	FALSE	FALSE	not found
1199	TWF2	5900000	0.0059	FALSE	FALSE	not found
1200	GCLC	5800000	0.0058	FALSE	FALSE	not found
1201	ST3GAL6	5800000	0.0058	FALSE	FALSE	not found
1202	ITM2B	5800000	0.0058	FALSE	FALSE	not found
1203	CLIC4	5800000	0.0058	FALSE	FALSE	not found
1204	CTSF	5800000	0.0058	FALSE	FALSE	not found
1205	UBE2L3	5800000	0.0058	FALSE	FALSE	not found
1206	RAB7A	5700000	0.0057	FALSE	FALSE	not found
1207	LMNA	5700000	0.0057	FALSE	FALSE	not found
1208	SEMA3G	5600000	0.0056	FALSE	FALSE	not found
1209	ARSA	5600000	0.0056	FALSE	FALSE	not found
1210	PAMR1	5600000	0.0056	FALSE	FALSE	not found
1211	FTH1	5600000	0.0056	FALSE	FALSE	not found
1212	SEZ6L2	5600000	0.0056	FALSE	FALSE	not found
1213	FCMR	5500000	0.0055	FALSE	FALSE	not found
1214	SHH	5500000	0.0055	FALSE	FALSE	not found
1215	LIPC	5500000	0.0055	TRUE	TRUE	glycosylated
1216	H1-2	5500000	0.0055	FALSE	FALSE	not found
1217	CAPG	5400000	0.0054	FALSE	FALSE	not found
1218	ATP2A3	5400000	0.0054	FALSE	FALSE	not found
1219	ERP44	5300000	0.0053	FALSE	FALSE	not found
1220	SDK2	5300000	0.0053	FALSE	FALSE	not found
1221	CD36	5300000	0.0053	FALSE	FALSE	not found
1222	LECT2	5300000	0.0053	FALSE	FALSE	not found
1223	NRGN	5300000	0.0053	FALSE	FALSE	not found
1224	FCAMR	5300000	0.0053	FALSE	FALSE	not found
1225	FAM234A	5300000	0.0053	FALSE	FALSE	not found
1226	AHSP	5300000	0.0053	FALSE	FALSE	not found
1227	ADH5	5300000	0.0053	FALSE	FALSE	not found
1228	PKLR	5200000	0.0052	FALSE	FALSE	not found
1229	ENDOD1	5200000	0.0052	FALSE	FALSE	not found
1230	IDH2	5200000	0.0052	FALSE	FALSE	not found
1231	DMBT1	5200000	0.0052	FALSE	FALSE	not found
1232	MGAT2	5100000	0.0051	FALSE	FALSE	not found
1233	PRNP	5100000	0.0051	FALSE	FALSE	not found
1234	AHCY	5000000	0.005	FALSE	FALSE	not found
1235	SEMG2	5000000	0.005	FALSE	FALSE	not found
1236	RIDA	5000000	0.005	FALSE	FALSE	not found
1237	ANXA5	5000000	0.005	FALSE	FALSE	not found
1238	MIF	5000000	0.005	FALSE	FALSE	not found
1239	DNAJC3	4900000	0.0049	FALSE	FALSE	not found
1240	IL27RA	4900000	0.0049	FALSE	FALSE	not found
1241	PIP4K2A	4900000	0.0049	FALSE	FALSE	not found
1242	SERPINB6	4800000	0.0048	FALSE	FALSE	not found
1243	GALNT6	4800000	0.0048	FALSE	FALSE	not found
1244	CDH11	4800000	0.0048	FALSE	FALSE	not found
1245	RAB8A	4800000	0.0048	FALSE	FALSE	not found
1246	ACAA1	4700000	0.0047	FALSE	FALSE	not found
1247	PDIA5	4700000	0.0047	FALSE	FALSE	not found
1248	LXN	4700000	0.0047	FALSE	FALSE	not found
1249	CNTN6	4700000	0.0047	FALSE	FALSE	not found
1250	IVL	4700000	0.0047	FALSE	FALSE	not found
1251	RAB8B	4700000	0.0047	FALSE	FALSE	not found
1252	GPD1	4700000	0.0047	FALSE	FALSE	not found
1253	AGXT	4700000	0.0047	FALSE	FALSE	not found
1254	IGKV5-2	4700000	0.0047	FALSE	FALSE	not found
1255	FAT1	4600000	0.0046	FALSE	FALSE	not found
1256	PTBP1	4500000	0.0045	FALSE	FALSE	not found
1257	OBSCN	4500000	0.0045	FALSE	FALSE	not found
1258	WFIKKN2	4500000	0.0045	FALSE	FALSE	not found
1259	CAPZA2	4500000	0.0045	FALSE	FALSE	not found
1260	PRSS8	4400000	0.0044	FALSE	FALSE	not found
1261	TCTN3	4400000	0.0044	FALSE	FALSE	not found
1262	PRDX4	4400000	0.0044	FALSE	FALSE	not found
1263	ARSG	4400000	0.0044	FALSE	FALSE	not found
1264	INPP5D	4400000	0.0044	FALSE	FALSE	not found
1265	ENPP1	4400000	0.0044	FALSE	FALSE	not found
1266	GP1BB	4400000	0.0044	FALSE	FALSE	not found
1267	DDR1	4400000	0.0044	FALSE	FALSE	not found
1268	FSCN1	4300000	0.0043	FALSE	FALSE	not found
1269	RAB10	4300000	0.0043	FALSE	FALSE	not found
1270	PTPA	4300000	0.0043	FALSE	FALSE	not found
1271	SEPTIN7	4300000	0.0043	FALSE	FALSE	not found
1272	EMILIN1	4300000	0.0043	FALSE	FALSE	not found
1273	ANK1	4200000	0.0042	FALSE	FALSE	not found
1274	GH2	4200000	0.0042	FALSE	FALSE	not found
1275	LPL	4200000	0.0042	FALSE	FALSE	not found
1276	TMEM132A	4100000	0.0041	FALSE	FALSE	not found
1277	PLAUR	4100000	0.0041	FALSE	FALSE	not found
1278	LGALSL	4100000	0.0041	FALSE	FALSE	not found
1279	PCMT1	4100000	0.0041	FALSE	FALSE	not found
1280	CNPY3	4100000	0.0041	FALSE	FALSE	not found
1281	ADAMTS1	4100000	0.0041	FALSE	FALSE	not found
1282	EIF4A1	4100000	0.0041	FALSE	FALSE	not found
1283	PDCD6IP	4100000	0.0041	FALSE	FALSE	not found
1284	CLEC14A	4100000	0.0041	FALSE	FALSE	not found
1285	ACP5	4000000	0.004	FALSE	FALSE	not found
1286	GNAI2	4000000	0.004	FALSE	FALSE	not found
1287	NENF	4000000	0.004	FALSE	FALSE	not found
1288	H1-3	4000000	0.004	FALSE	FALSE	not found
1289	RAN	4000000	0.004	FALSE	FALSE	not found
1290	TCN1	4000000	0.004	FALSE	FALSE	not found
1291	UGGT1	4000000	0.004	FALSE	FALSE	not found
1292	DCHS1	4000000	0.004	FALSE	FALSE	not found
1293	DCXR	4000000	0.004	FALSE	FALSE	not found
1294	LGALS7B	4000000	0.004	FALSE	FALSE	not found
1295	MUC1	4000000	0.004	FALSE	FALSE	not found
1296	LGALS7	4000000	0.004	FALSE	FALSE	not found
1297	ARF5	3900000	0.0039	FALSE	FALSE	not found
1298	PABPC1	3900000	0.0039	FALSE	FALSE	not found
1299	SNAP23	3900000	0.0039	FALSE	FALSE	not found
1300	RAC1	3900000	0.0039	FALSE	FALSE	not found
1301	ATIC	3900000	0.0039	FALSE	FALSE	not found
1302	PLA2G1B	3900000	0.0039	FALSE	FALSE	not found
1303	ARPC3	3800000	0.0038	FALSE	FALSE	not found
1304	FLG	3800000	0.0038	FALSE	FALSE	not found
1305	LCN1	3800000	0.0038	FALSE	FALSE	not found
1306	ADGRL4	3800000	0.0038	FALSE	FALSE	not found
1307	ACAA2	3800000	0.0038	FALSE	FALSE	not found
1308	GAA	3800000	0.0038	FALSE	FALSE	not found
1309	MYO1C	3800000	0.0038	FALSE	FALSE	not found
1310	AKR1C4	3800000	0.0038	FALSE	FALSE	not found
1311	PPP1CB	3800000	0.0038	FALSE	FALSE	not found
1312	HEPH	3700000	0.0037	FALSE	FALSE	not found
1313	DSTN	3700000	0.0037	FALSE	FALSE	not found
1314	IQGAP2	3700000	0.0037	FALSE	FALSE	not found
1315	CDA	3700000	0.0037	FALSE	FALSE	not found
1316	PPIC	3700000	0.0037	FALSE	FALSE	not found
1317	KLK7	3700000	0.0037	FALSE	FALSE	not found
1318	ME1	3600000	0.0036	FALSE	FALSE	not found
1319	PLOD1	3600000	0.0036	FALSE	FALSE	not found
1320	GGT1	3600000	0.0036	FALSE	FALSE	not found
1321	CASP14	3600000	0.0036	FALSE	FALSE	not found
1322	HSPA9	3600000	0.0036	FALSE	FALSE	not found
1323	ADAMTS8	3600000	0.0036	FALSE	FALSE	not found
1324	CCT6A	3600000	0.0036	FALSE	FALSE	not found
1325	B3GNT7	3600000	0.0036	FALSE	FALSE	not found
1326	STIP1	3600000	0.0036	FALSE	FALSE	not found
1327	PPP1CA	3600000	0.0036	FALSE	FALSE	not found
1328	GAS6	3600000	0.0036	FALSE	FALSE	not found
1329	LAP3	3500000	0.0035	FALSE	FALSE	not found
1330	ST6GALNAC1	3500000	0.0035	FALSE	FALSE	not found
1331	PCK2	3500000	0.0035	FALSE	FALSE	not found
1332	LSR	3500000	0.0035	FALSE	FALSE	not found
1333	TWSG1	3500000	0.0035	FALSE	FALSE	not found
1334	DBNL	3500000	0.0035	FALSE	FALSE	not found
1335	INHBE	3500000	0.0035	FALSE	FALSE	not found
1336	CCT2	3500000	0.0035	FALSE	FALSE	not found
1337	GLOD4	3500000	0.0035	FALSE	FALSE	not found
1338	CLEC4M	3400000	0.0034	FALSE	FALSE	not found
1339	CD33	3400000	0.0034	FALSE	FALSE	not found
1340	PTPRZ1	3400000	0.0034	FALSE	FALSE	not found
1341	TREML2	3400000	0.0034	FALSE	FALSE	not found
1342	RTN4	3400000	0.0034	FALSE	FALSE	not found
1343	PLBD1	3400000	0.0034	FALSE	FALSE	not found
1344	GNG11	3400000	0.0034	FALSE	FALSE	not found
1345	ILF2	3400000	0.0034	FALSE	FALSE	not found
1346	FASN	3400000	0.0034	FALSE	FALSE	not found
1347	SERPINB9	3400000	0.0034	FALSE	FALSE	not found
1348	ADH6	3400000	0.0034	FALSE	FALSE	not found
1349	RAD23A	3400000	0.0034	FALSE	FALSE	not found
1350	MYO18A	3400000	0.0034	FALSE	FALSE	not found
1351	ST6GAL1	3300000	0.0033	FALSE	FALSE	not found
1352	ITGA6	3300000	0.0033	FALSE	FALSE	not found
1353	PCSK1N	3300000	0.0033	FALSE	FALSE	not found
1354	SYTL4	3300000	0.0033	FALSE	FALSE	not found
1355	ICAM5	3300000	0.0033	FALSE	FALSE	not found
1356	HPN	3300000	0.0033	FALSE	FALSE	not found
1357	RAC2	3300000	0.0033	FALSE	FALSE	not found
1358	KRAS	3300000	0.0033	FALSE	FALSE	not found
1359	AOX1	3300000	0.0033	FALSE	FALSE	not found
1360	OLA1	3300000	0.0033	FALSE	FALSE	not found
1361	HSPA13	3300000	0.0033	FALSE	FALSE	not found
1362	ITGB2	3300000	0.0033	FALSE	FALSE	not found
1363	ARPC5	3300000	0.0033	FALSE	FALSE	not found
1364	PM20D1	3300000	0.0033	FALSE	FALSE	not found
1365	NAXE	3300000	0.0033	FALSE	FALSE	not found
1366	SEPTIN2	3300000	0.0033	FALSE	FALSE	not found
1367	CANT1	3300000	0.0033	FALSE	FALSE	not found
1368	BGN	3300000	0.0033	FALSE	FALSE	not found
1369	SEMA4A	3300000	0.0033	FALSE	FALSE	not found
1370	DPYSL2	3200000	0.0032	FALSE	FALSE	not found
1371	MAN2B1	3200000	0.0032	FALSE	FALSE	not found
1372	KLK8	3200000	0.0032	FALSE	FALSE	not found
1373	GXYLT1	3200000	0.0032	FALSE	FALSE	not found
1374	COL14A1	3200000	0.0032	FALSE	FALSE	not found
1375	SRC	3200000	0.0032	FALSE	FALSE	not found
1376	MFAP5	3200000	0.0032	FALSE	FALSE	not found
1377	DPP3	3200000	0.0032	FALSE	FALSE	not found
1378	CD209	3100000	0.0031	FALSE	FALSE	not found
1379	SCG3	3100000	0.0031	FALSE	FALSE	not found
1380	PSMD3	3100000	0.0031	FALSE	FALSE	not found
1381	IL1RL1	3100000	0.0031	FALSE	FALSE	not found
1382	SDC1	3100000	0.0031	FALSE	FALSE	not found
1383	B4GALT2	3100000	0.0031	FALSE	FALSE	not found
1384	VGF	3100000	0.0031	FALSE	FALSE	not found
1385	ACLY	3100000	0.0031	FALSE	FALSE	not found
1386	ANGPTL4	3100000	0.0031	FALSE	FALSE	not found
1387	ARF4	3100000	0.0031	FALSE	FALSE	not found
1388	MYL4	3100000	0.0031	FALSE	FALSE	not found
1389	NAP1L4	3100000	0.0031	FALSE	FALSE	not found
1390	GPX1	3100000	0.0031	FALSE	FALSE	not found
1391	SLURP2	3100000	0.0031	FALSE	FALSE	not found
1392	MTAP	3000000	0.003	FALSE	FALSE	not found
1393	OLFML3	3000000	0.003	FALSE	FALSE	not found
1394	FABP3	3000000	0.003	FALSE	FALSE	not found
1395	CKMT2	3000000	0.003	FALSE	FALSE	not found
1396	NT5E	3000000	0.003	FALSE	FALSE	not found
1397	RAB1A	3000000	0.003	FALSE	FALSE	not found
1398	NPEPPS	3000000	0.003	FALSE	FALSE	not found
1399	ALDH1L1	3000000	0.003	FALSE	FALSE	not found
1400	INF2	3000000	0.003	FALSE	FALSE	not found
1401	LCP2	2900000	0.0029	FALSE	FALSE	not found
1402	ELN	2900000	0.0029	FALSE	FALSE	not found
1403	SEPTIN6	2900000	0.0029	FALSE	FALSE	not found
1404	MPST	2900000	0.0029	FALSE	FALSE	not found
1405	NEXN	2900000	0.0029	FALSE	FALSE	not found
1406	PLD4	2900000	0.0029	FALSE	FALSE	not found
1407	RPLP2	2900000	0.0029	FALSE	FALSE	not found
1408	KRTAP9-7	2900000	0.0029	FALSE	FALSE	not found
1409	VMO1	2900000	0.0029	FALSE	FALSE	not found
1410	PCDH9	2900000	0.0029	FALSE	FALSE	not found
1411	C3orf85	2900000	0.0029	FALSE	FALSE	not found
1412	CCL5	2900000	0.0029	FALSE	FALSE	not found
1413	HAGH	2800000	0.0028	FALSE	FALSE	not found
1414	CST4	2800000	0.0028	FALSE	FALSE	not found
1415	GOT2	2800000	0.0028	FALSE	FALSE	not found
1416	CCN3	2800000	0.0028	FALSE	FALSE	not found
1417	SEPTIN11	2800000	0.0028	FALSE	FALSE	not found
1418	SORD	2800000	0.0028	FALSE	FALSE	not found
1419	SUMF1	2800000	0.0028	FALSE	FALSE	not found
1420	CNTNAP4	2800000	0.0028	FALSE	FALSE	not found
1421	CBR3	2800000	0.0028	FALSE	FALSE	not found
1422	CAPN2	2800000	0.0028	FALSE	FALSE	not found
1423	HNRNPH1	2800000	0.0028	FALSE	FALSE	not found
1424	EFNA1	2800000	0.0028	FALSE	FALSE	not found
1425	HINT1	2800000	0.0028	FALSE	FALSE	not found
1426	TXNRD2	2800000	0.0028	FALSE	FALSE	not found
1427	PPP1CC	2800000	0.0028	FALSE	FALSE	not found
1428	HMGB1	2800000	0.0028	FALSE	FALSE	not found
1429	ATP2A1	2800000	0.0028	FALSE	FALSE	not found
1430	CDC42	2700000	0.0027	FALSE	FALSE	not found
1431	USP14	2700000	0.0027	FALSE	FALSE	not found
1432	OLFM2	2700000	0.0027	FALSE	FALSE	not found
1433	AEBP1	2700000	0.0027	FALSE	FALSE	not found
1434	VAT1	2700000	0.0027	FALSE	FALSE	not found
1435	SELPLG	2700000	0.0027	FALSE	FALSE	not found
1436	MACROH2A1	2700000	0.0027	FALSE	FALSE	not found
1437	RAB14	2700000	0.0027	FALSE	FALSE	not found
1438	DNPEP	2700000	0.0027	FALSE	FALSE	not found
1439	BPIFB1	2700000	0.0027	FALSE	FALSE	not found
1440	LRRC4B	2700000	0.0027	FALSE	FALSE	not found
1441	COL4A2	2700000	0.0027	FALSE	FALSE	not found
1442	GRHPR	2700000	0.0027	FALSE	FALSE	not found
1443	CELA2A	2700000	0.0027	FALSE	FALSE	not found
1444	LPP	2700000	0.0027	FALSE	FALSE	not found
1445	CPAMD8	2700000	0.0027	FALSE	FALSE	not found
1446	SMPD1	2700000	0.0027	TRUE	TRUE	glycosylated
1447	GLB1	2700000	0.0027	FALSE	FALSE	not found
1448	KRTAP11-1	2700000	0.0027	FALSE	FALSE	not found
1449	PSMB8	2700000	0.0027	FALSE	FALSE	not found
1450	MXRA5	2600000	0.0026	FALSE	FALSE	not found
1451	SLITRK3	2600000	0.0026	FALSE	FALSE	not found
1452	FMOD	2600000	0.0026	FALSE	FALSE	not found
1453	UROD	2600000	0.0026	FALSE	FALSE	not found
1454	CNDP2	2600000	0.0026	FALSE	FALSE	not found
1455	GALNT1	2600000	0.0026	FALSE	FALSE	not found
1456	SPON2	2600000	0.0026	FALSE	FALSE	not found
1457	SIGLEC7	2600000	0.0026	FALSE	FALSE	not found
1458	RNASE6	2600000	0.0026	TRUE	TRUE	glycosylated
1459	GP9	2600000	0.0026	FALSE	FALSE	not found
1460	EFEMP2	2600000	0.0026	FALSE	FALSE	not found
1461	DLK1	2600000	0.0026	FALSE	FALSE	not found
1462	AOC1	2500000	0.0025	FALSE	FALSE	not found
1463	FGFR3	2500000	0.0025	FALSE	FALSE	not found
1464	PKP1	2500000	0.0025	FALSE	FALSE	not found
1465	TMEM40	2500000	0.0025	FALSE	FALSE	not found
1466	SFRP4	2500000	0.0025	FALSE	FALSE	not found
1467	HSPE1	2500000	0.0025	FALSE	FALSE	not found
1468	KLK10	2500000	0.0025	FALSE	FALSE	not found
1469	QDPR	2500000	0.0025	FALSE	FALSE	not found
1470	RPIA	2500000	0.0025	FALSE	FALSE	not found
1471	PCDH1	2500000	0.0025	FALSE	FALSE	not found
1472	DEFB1	2500000	0.0025	FALSE	FALSE	not found
1473	KLK5	2500000	0.0025	FALSE	FALSE	not found
1474	HNRNPF	2500000	0.0025	FALSE	FALSE	not found
1475	ATP2A2	2500000	0.0025	FALSE	FALSE	not found
1476	EEF1G	2500000	0.0025	FALSE	FALSE	not found
1477	PACSIN2	2400000	0.0024	FALSE	FALSE	not found
1478	PTGR1	2400000	0.0024	FALSE	FALSE	not found
1479	ADGRE5	2400000	0.0024	FALSE	FALSE	not found
1480	TNNI3	2400000	0.0024	FALSE	FALSE	not found
1481	PSAT1	2400000	0.0024	FALSE	FALSE	not found
1482	FBN3	2400000	0.0024	FALSE	FALSE	not found
1483	TMSB4Y	2400000	0.0024	FALSE	FALSE	not found
1484	DMTN	2400000	0.0024	FALSE	FALSE	not found
1485	G6PD	2400000	0.0024	FALSE	FALSE	not found
1486	LRRN1	2400000	0.0024	FALSE	FALSE	not found
1487	SCIN	2300000	0.0023	FALSE	FALSE	not found
1488	BTK	2300000	0.0023	FALSE	FALSE	not found
1489	CLTCL1	2300000	0.0023	FALSE	FALSE	not found
1490	NUTF2	2300000	0.0023	FALSE	FALSE	not found
1491	SUSD1	2300000	0.0023	FALSE	FALSE	not found
1492	TCP1	2300000	0.0023	FALSE	FALSE	not found
1493	PLA2G12B	2300000	0.0023	FALSE	FALSE	not found
1494	TNFRSF21	2300000	0.0023	FALSE	FALSE	not found
1495	NAPRT	2300000	0.0023	FALSE	FALSE	not found
1496	APEH	2300000	0.0023	FALSE	FALSE	not found
1497	PA2G4	2300000	0.0023	FALSE	FALSE	not found
1498	H1-5	2300000	0.0023	FALSE	FALSE	not found
1499	FAT4	2300000	0.0023	FALSE	FALSE	not found
1500	OTC	2200000	0.0022	FALSE	FALSE	not found
1501	DCBLD2	2200000	0.0022	FALSE	FALSE	not found
1502	NAPA	2200000	0.0022	FALSE	FALSE	not found
1503	SIAE	2200000	0.0022	FALSE	FALSE	not found
1504	ALDH2	2200000	0.0022	FALSE	FALSE	not found
1505	ANGPTL2	2200000	0.0022	TRUE	FALSE	not glycosylated
1506	RAB6B	2200000	0.0022	FALSE	FALSE	not found
1507	UQCRB	2200000	0.0022	FALSE	FALSE	not found
1508	NFASC	2200000	0.0022	FALSE	FALSE	not found
1509	VWCE	2200000	0.0022	FALSE	FALSE	not found
1510	LTBP3	2200000	0.0022	FALSE	FALSE	not found
1511	ASAH2	2200000	0.0022	FALSE	FALSE	not found
1512	SERPINB2	2200000	0.0022	FALSE	FALSE	not found
1513	NAGA	2200000	0.0022	FALSE	FALSE	not found
1514	BGLAP	2200000	0.0022	FALSE	FALSE	not found
1515	GGCT	2100000	0.0021	FALSE	FALSE	not found
1516	MYDGF	2100000	0.0021	FALSE	FALSE	not found
1517	GLG1	2100000	0.0021	FALSE	FALSE	not found
1518	PTGS1	2100000	0.0021	FALSE	FALSE	not found
1519	CRKL	2100000	0.0021	FALSE	FALSE	not found
1520	ASPN	2100000	0.0021	FALSE	FALSE	not found
1521	MEP1A	2100000	0.0021	FALSE	FALSE	not found
1522	LMNB1	2100000	0.0021	FALSE	FALSE	not found
1523	ABHD14B	2100000	0.0021	FALSE	FALSE	not found
1524	MMP19	2100000	0.0021	FALSE	FALSE	not found
1525	TM9SF2	2100000	0.0021	FALSE	FALSE	not found
1526	LRRC4	2100000	0.0021	FALSE	FALSE	not found
1527	PSMB7	2100000	0.0021	FALSE	FALSE	not found
1528	ATP1B1	2100000	0.0021	FALSE	FALSE	not found
1529	HNRNPU	2100000	0.0021	FALSE	FALSE	not found
1530	RET	2100000	0.0021	FALSE	FALSE	not found
1531	PRF1	2100000	0.0021	FALSE	FALSE	not found
1532	ABAT	2100000	0.0021	FALSE	FALSE	not found
1533	LRIG2	2100000	0.0021	FALSE	FALSE	not found
1534	COL11A2	2100000	0.0021	FALSE	FALSE	not found
1535	TNFRSF17	2000000	0.002	FALSE	FALSE	not found
1536	SCARF1	2000000	0.002	FALSE	FALSE	not found
1537	ADAMTS2	2000000	0.002	FALSE	FALSE	not found
1538	DNM1L	2000000	0.002	FALSE	FALSE	not found
1539	ACO2	2000000	0.002	FALSE	FALSE	not found
1540	LGMN	2000000	0.002	FALSE	FALSE	not found
1541	PPP2R1A	2000000	0.002	FALSE	FALSE	not found
1542	DBN1	2000000	0.002	FALSE	FALSE	not found
1543	PAPPA2	2000000	0.002	FALSE	FALSE	not found
1544	CD48	2000000	0.002	TRUE	TRUE	glycosylated
1545	SLC2A1	2000000	0.002	FALSE	FALSE	not found
1546	DIAPH1	2000000	0.002	FALSE	FALSE	not found
1547	RPLP1	2000000	0.002	FALSE	FALSE	not found
1548	ITGAV	2000000	0.002	FALSE	FALSE	not found
1549	GALNS	2000000	0.002	FALSE	FALSE	not found
1550	ALDH9A1	2000000	0.002	FALSE	FALSE	not found
1551	ACP1	2000000	0.002	FALSE	FALSE	not found
1552	FUOM	2000000	0.002	FALSE	FALSE	not found
1553	LRP8	2000000	0.002	FALSE	FALSE	not found
1554	HK3	2000000	0.002	FALSE	FALSE	not found
1555	CD200R1	2000000	0.002	FALSE	FALSE	not found
1556	CTNNB1	2000000	0.002	FALSE	FALSE	not found
1557	THOP1	2000000	0.002	FALSE	FALSE	not found
1558	NPM1	2000000	0.002	FALSE	FALSE	not found
1559	RGMA	2000000	0.002	FALSE	FALSE	not found
1560	MAN1A2	2000000	0.002	FALSE	FALSE	not found
1561	SH3BGRL2	2000000	0.002	FALSE	FALSE	not found
1562	CKMT1A	2000000	0.002	FALSE	FALSE	not found
1563	CKMT1B	2000000	0.002	FALSE	FALSE	not found
1564	DCN	1900000	0.0019	FALSE	FALSE	not found
1565	RTN4R	1900000	0.0019	FALSE	FALSE	not found
1566	ISOC1	1900000	0.0019	FALSE	FALSE	not found
1567	PFKP	1900000	0.0019	FALSE	FALSE	not found
1568	RASGRP2	1900000	0.0019	FALSE	FALSE	not found
1569	GNB1	1900000	0.0019	FALSE	FALSE	not found
1570	NSFL1C	1900000	0.0019	FALSE	FALSE	not found
1571	GGT7	1900000	0.0019	FALSE	FALSE	not found
1572	LGALS3	1900000	0.0019	FALSE	FALSE	not found
1573	BHMT2	1900000	0.0019	FALSE	FALSE	not found
1574	CCT7	1900000	0.0019	FALSE	FALSE	not found
1575	ARHGAP18	1900000	0.0019	FALSE	FALSE	not found
1576	MAT1A	1900000	0.0019	FALSE	FALSE	not found
1577	F11R	1900000	0.0019	FALSE	FALSE	not found
1578	AKR7A3	1900000	0.0019	FALSE	FALSE	not found
1579	STIM1	1900000	0.0019	FALSE	FALSE	not found
1580	SMR3B	1900000	0.0019	FALSE	FALSE	not found
1581	ROBO2	1900000	0.0019	FALSE	FALSE	not found
1582	NOTUM	1900000	0.0019	FALSE	FALSE	not found
1583	LAMA3	1800000	0.0018	FALSE	FALSE	not found
1584	FH	1800000	0.0018	FALSE	FALSE	not found
1585	PRKAR1A	1800000	0.0018	FALSE	FALSE	not found
1586	MAN1C1	1800000	0.0018	FALSE	FALSE	not found
1587	LAMA5	1800000	0.0018	FALSE	FALSE	not found
1588	WDR44	1800000	0.0018	FALSE	FALSE	not found
1589	FST	1800000	0.0018	FALSE	FALSE	not found
1590	ARMH4	1800000	0.0018	FALSE	FALSE	not found
1591	KLK11	1800000	0.0018	FALSE	FALSE	not found
1592	MAT2A	1800000	0.0018	FALSE	FALSE	not found
1593	HNRNPA3	1800000	0.0018	FALSE	FALSE	not found
1594	TBCA	1800000	0.0018	FALSE	FALSE	not found
1595	UBE2N	1800000	0.0018	FALSE	FALSE	not found
1596	ANXA6	1800000	0.0018	FALSE	FALSE	not found
1597	SND1	1800000	0.0018	FALSE	FALSE	not found
1598	LORICRIN	1800000	0.0018	FALSE	FALSE	not found
1599	CCL27	1800000	0.0018	FALSE	FALSE	not found
1600	PDCD6	1800000	0.0018	FALSE	FALSE	not found
1601	PREP	1700000	0.0017	FALSE	FALSE	not found
1602	CEMIP	1700000	0.0017	FALSE	FALSE	not found
1603	CPD	1700000	0.0017	FALSE	FALSE	not found
1604	NIT2	1700000	0.0017	FALSE	FALSE	not found
1605	CCT4	1700000	0.0017	FALSE	FALSE	not found
1606	TRAP1	1700000	0.0017	FALSE	FALSE	not found
1607	CLSTN3	1700000	0.0017	FALSE	FALSE	not found
1608	MEGF6	1700000	0.0017	TRUE	TRUE	glycosylated
1609	PGM2	1700000	0.0017	FALSE	FALSE	not found
1610	LRRC15	1700000	0.0017	FALSE	FALSE	not found
1611	PAK2	1700000	0.0017	FALSE	FALSE	not found
1612	PDLIM7	1700000	0.0017	FALSE	FALSE	not found
1613	TGM2	1700000	0.0017	FALSE	FALSE	not found
1614	ITGAL	1600000	0.0016	FALSE	FALSE	not found
1615	TG	1600000	0.0016	FALSE	FALSE	not found
1616	YBX1	1600000	0.0016	FALSE	FALSE	not found
1617	DAZAP1	1600000	0.0016	FALSE	FALSE	not found
1618	SEMA3A	1600000	0.0016	FALSE	FALSE	not found
1619	MTHFD1	1600000	0.0016	FALSE	FALSE	not found
1620	WFDC2	1600000	0.0016	FALSE	FALSE	not found
1621	PLOD3	1600000	0.0016	FALSE	FALSE	not found
1622	TMEM248	1600000	0.0016	FALSE	FALSE	not found
1623	KPNB1	1600000	0.0016	FALSE	FALSE	not found
1624	SRSF3	1600000	0.0016	FALSE	FALSE	not found
1625	MESD	1600000	0.0016	FALSE	FALSE	not found
1626	SSR1	1600000	0.0016	FALSE	FALSE	not found
1627	GNAI1	1600000	0.0016	FALSE	FALSE	not found
1628	ILF3	1600000	0.0016	FALSE	FALSE	not found
1629	LSP1	1600000	0.0016	FALSE	FALSE	not found
1630	NTS	1600000	0.0016	FALSE	FALSE	not found
1631	CLPS	1600000	0.0016	FALSE	FALSE	not found
1632	RCN3	1600000	0.0016	FALSE	FALSE	not found
1633	PTPRN2	1600000	0.0016	FALSE	FALSE	not found
1634	EIF4A2	1600000	0.0016	FALSE	FALSE	not found
1635	FTCD	1600000	0.0016	FALSE	FALSE	not found
1636	TAOK1	1600000	0.0016	FALSE	FALSE	not found
1637	CXCL5	1600000	0.0016	FALSE	FALSE	not found
1638	S100P	1600000	0.0016	FALSE	FALSE	not found
1639	PRDX3	1600000	0.0016	FALSE	FALSE	not found
1640	PCBP1	1600000	0.0016	FALSE	FALSE	not found
1641	DES	1600000	0.0016	FALSE	FALSE	not found
1642	DPP7	1600000	0.0016	FALSE	FALSE	not found
1643	KRTAP19-5	1600000	0.0016	FALSE	FALSE	not found
1644	DPYD	1600000	0.0016	FALSE	FALSE	not found
1645	SPTAN1	1600000	0.0016	FALSE	FALSE	not found
1646	APRT	1600000	0.0016	FALSE	FALSE	not found
1647	IGLV4-3	1600000	0.0016	FALSE	FALSE	not found
1648	IL10RB	1600000	0.0016	FALSE	FALSE	not found
1649	EHD2	1500000	0.0015	FALSE	FALSE	not found
1650	MYLK	1500000	0.0015	FALSE	FALSE	not found
1651	RHOA	1500000	0.0015	FALSE	FALSE	not found
1652	APLP2	1500000	0.0015	FALSE	FALSE	not found
1653	PILRA	1500000	0.0015	FALSE	FALSE	not found
1654	AKR1B1	1500000	0.0015	FALSE	FALSE	not found
1655	UNC13D	1500000	0.0015	FALSE	FALSE	not found
1656	CYB5R3	1500000	0.0015	FALSE	FALSE	not found
1657	MOGS	1500000	0.0015	FALSE	FALSE	not found
1658	SPTBN1	1500000	0.0015	FALSE	FALSE	not found
1659	GDA	1500000	0.0015	FALSE	FALSE	not found
1660	LRP11	1500000	0.0015	FALSE	FALSE	not found
1661	GLO1	1500000	0.0015	FALSE	FALSE	not found
1662	NAPSA	1500000	0.0015	FALSE	FALSE	not found
1663	MATN2	1500000	0.0015	FALSE	FALSE	not found
1664	TPT1	1500000	0.0015	FALSE	FALSE	not found
1665	NIBAN2	1500000	0.0015	FALSE	FALSE	not found
1666	ARRB1	1500000	0.0015	FALSE	FALSE	not found
1667	IQGAP1	1500000	0.0015	FALSE	FALSE	not found
1668	SEMA6C	1500000	0.0015	FALSE	FALSE	not found
1669	FREM2	1500000	0.0015	FALSE	FALSE	not found
1670	PSTPIP2	1500000	0.0015	FALSE	FALSE	not found
1671	CPA2	1500000	0.0015	FALSE	FALSE	not found
1672	IFNAR2	1500000	0.0015	FALSE	FALSE	not found
1673	FDPS	1500000	0.0015	FALSE	FALSE	not found
1674	LRP5	1500000	0.0015	FALSE	FALSE	not found
1675	NUDT5	1500000	0.0015	FALSE	FALSE	not found
1676	KRTAP4-4	1500000	0.0015	FALSE	FALSE	not found
1677	SHMT1	1500000	0.0015	FALSE	FALSE	not found
1678	CHID1	1500000	0.0015	FALSE	FALSE	not found
1679	DDAH2	1500000	0.0015	FALSE	FALSE	not found
1680	C1QTNF5	1500000	0.0015	FALSE	FALSE	not found
1681	GNAI3	1400000	0.0014	FALSE	FALSE	not found
1682	NDST1	1400000	0.0014	FALSE	FALSE	not found
1683	ACAT1	1400000	0.0014	FALSE	FALSE	not found
1684	PLXNA2	1400000	0.0014	FALSE	FALSE	not found
1685	RANBP1	1400000	0.0014	FALSE	FALSE	not found
1686	UPB1	1400000	0.0014	FALSE	FALSE	not found
1687	EBI3	1400000	0.0014	FALSE	FALSE	not found
1688	NAMPT	1400000	0.0014	FALSE	FALSE	not found
1689	PTN	1400000	0.0014	FALSE	FALSE	not found
1690	ADGRD1	1400000	0.0014	FALSE	FALSE	not found
1691	NCL	1400000	0.0014	FALSE	FALSE	not found
1692	IL1R1	1400000	0.0014	FALSE	FALSE	not found
1693	PI3	1400000	0.0014	FALSE	FALSE	not found
1694	MYRF	1400000	0.0014	FALSE	FALSE	not found
1695	YARS1	1400000	0.0014	FALSE	FALSE	not found
1696	THSD1	1400000	0.0014	FALSE	FALSE	not found
1697	COL2A1	1400000	0.0014	FALSE	FALSE	not found
1698	AMDHD1	1400000	0.0014	FALSE	FALSE	not found
1699	CBLN2	1400000	0.0014	FALSE	FALSE	not found
1700	PSMB6	1400000	0.0014	FALSE	FALSE	not found
1701	CCT5	1400000	0.0014	FALSE	FALSE	not found
1702	C16orf89	1400000	0.0014	FALSE	FALSE	not found
1703	GRAP	1400000	0.0014	FALSE	FALSE	not found
1704	MIA3	1400000	0.0014	FALSE	FALSE	not found
1705	MMP14	1400000	0.0014	FALSE	FALSE	not found
1706	JAML	1400000	0.0014	FALSE	FALSE	not found
1707	CD300LG	1400000	0.0014	FALSE	FALSE	not found
1708	CMPK1	1400000	0.0014	FALSE	FALSE	not found
1709	CYB5A	1400000	0.0014	FALSE	FALSE	not found
1710	EPB42	1400000	0.0014	FALSE	FALSE	not found
1711	SCARA5	1400000	0.0014	FALSE	FALSE	not found
1712	NRXN1	1400000	0.0014	FALSE	FALSE	not found
1713	RASA3	1400000	0.0014	FALSE	FALSE	not found
1714	KRTAP4-3	1400000	0.0014	FALSE	FALSE	not found
1715	EPHB4	1400000	0.0014	FALSE	FALSE	not found
1716	KRTAP13-1	1400000	0.0014	FALSE	FALSE	not found
1717	PSMB10	1400000	0.0014	FALSE	FALSE	not found
1718	CHMP4A	1400000	0.0014	FALSE	FALSE	not found
1719	LY75	1300000	0.0013	FALSE	FALSE	not found
1720	EFNB1	1300000	0.0013	FALSE	FALSE	not found
1721	SEMA4G	1300000	0.0013	FALSE	FALSE	not found
1722	FKBP3	1300000	0.0013	FALSE	FALSE	not found
1723	GLA	1300000	0.0013	FALSE	FALSE	not found
1724	SFRP1	1300000	0.0013	FALSE	FALSE	not found
1725	EEF1D	1300000	0.0013	FALSE	FALSE	not found
1726	CLEC11A	1300000	0.0013	FALSE	FALSE	not found
1727	DUSP3	1300000	0.0013	FALSE	FALSE	not found
1728	UGDH	1300000	0.0013	FALSE	FALSE	not found
1729	GCA	1300000	0.0013	FALSE	FALSE	not found
1730	SRSF7	1300000	0.0013	FALSE	FALSE	not found
1731	ECE1	1300000	0.0013	FALSE	FALSE	not found
1732	MUC5B	1300000	0.0013	FALSE	FALSE	not found
1733	RPN2	1300000	0.0013	FALSE	FALSE	not found
1734	HSPH1	1300000	0.0013	FALSE	FALSE	not found
1735	SYNCRIP	1300000	0.0013	FALSE	FALSE	not found
1736	FHOD1	1300000	0.0013	FALSE	FALSE	not found
1737	GALNT5	1300000	0.0013	FALSE	FALSE	not found
1738	SDCBP	1300000	0.0013	FALSE	FALSE	not found
1739	CELSR2	1300000	0.0013	FALSE	FALSE	not found
1740	CCT3	1300000	0.0013	FALSE	FALSE	not found
1741	RPL4	1300000	0.0013	FALSE	FALSE	not found
1742	ZG16	1300000	0.0013	FALSE	FALSE	not found
1743	METRNL	1300000	0.0013	FALSE	FALSE	not found
1744	THBD	1300000	0.0013	FALSE	FALSE	not found
1745	C11orf54	1300000	0.0013	FALSE	FALSE	not found
1746	VDAC1	1300000	0.0013	FALSE	FALSE	not found
1747	CD9	1200000	0.0012	FALSE	FALSE	not found
1748	SLAMF7	1200000	0.0012	FALSE	FALSE	not found
1749	GUCA2B	1200000	0.0012	FALSE	FALSE	not found
1750	CCN5	1200000	0.0012	FALSE	FALSE	not found
1751	FGFR2	1200000	0.0012	FALSE	FALSE	not found
1752	VDAC3	1200000	0.0012	FALSE	FALSE	not found
1753	HNRNPC	1200000	0.0012	FALSE	FALSE	not found
1754	PGRMC1	1200000	0.0012	FALSE	FALSE	not found
1755	CD99L2	1200000	0.0012	FALSE	FALSE	not found
1756	RETN	1200000	0.0012	FALSE	FALSE	not found
1757	SULT2A1	1200000	0.0012	FALSE	FALSE	not found
1758	BLVRA	1200000	0.0012	FALSE	FALSE	not found
1759	DCPS	1200000	0.0012	FALSE	FALSE	not found
1760	USP5	1200000	0.0012	FALSE	FALSE	not found
1761	MDGA1	1200000	0.0012	FALSE	FALSE	not found
1762	ECHS1	1200000	0.0012	FALSE	FALSE	not found
1763	ITGA7	1200000	0.0012	FALSE	FALSE	not found
1764	STAB2	1200000	0.0012	FALSE	FALSE	not found
1765	TMOD3	1200000	0.0012	FALSE	FALSE	not found
1766	PDLIM5	1200000	0.0012	FALSE	FALSE	not found
1767	HMGB2	1200000	0.0012	FALSE	FALSE	not found
1768	GOLM2	1200000	0.0012	FALSE	FALSE	not found
1769	RPSA	1200000	0.0012	FALSE	FALSE	not found
1770	CES3	1200000	0.0012	FALSE	FALSE	not found
1771	NPPA	1200000	0.0012	FALSE	FALSE	not found
1772	CALML3	1200000	0.0012	FALSE	FALSE	not found
1773	MCFD2	1200000	0.0012	FALSE	FALSE	not found
1774	ARHGAP45	1200000	0.0012	FALSE	FALSE	not found
1775	ADGRG3	1200000	0.0012	FALSE	FALSE	not found
1776	EMILIN3	1200000	0.0012	FALSE	FALSE	not found
1777	PTMA	1200000	0.0012	FALSE	FALSE	not found
1778	FUT11	1200000	0.0012	FALSE	FALSE	not found
1779	BPIFA1	1200000	0.0012	FALSE	FALSE	not found
1780	IGLV5-52	1200000	0.0012	FALSE	FALSE	not found
1781	GSTM2	1200000	0.0012	FALSE	FALSE	not found
1782	PCDHGC3	1200000	0.0012	FALSE	FALSE	not found
1783	EPPK1	1200000	0.0012	FALSE	FALSE	not found
1784	AK2	1100000	0.0011	FALSE	FALSE	not found
1785	XYLT2	1100000	0.0011	FALSE	FALSE	not found
1786	GCLM	1100000	0.0011	FALSE	FALSE	not found
1787	MAT2B	1100000	0.0011	FALSE	FALSE	not found
1788	LAMC3	1100000	0.0011	FALSE	FALSE	not found
1789	ZZEF1	1100000	0.0011	FALSE	FALSE	not found
1790	SRI	1100000	0.0011	FALSE	FALSE	not found
1791	BAX	1100000	0.0011	FALSE	FALSE	not found
1792	TXNL1	1100000	0.0011	FALSE	FALSE	not found
1793	CDV3	1100000	0.0011	FALSE	FALSE	not found
1794	PHGDH	1100000	0.0011	FALSE	FALSE	not found
1795	ISM2	1100000	0.0011	FALSE	FALSE	not found
1796	TPD52L2	1100000	0.0011	FALSE	FALSE	not found
1797	STK24	1100000	0.0011	FALSE	FALSE	not found
1798	SLC39A14	1100000	0.0011	FALSE	FALSE	not found
1799	PBLD	1100000	0.0011	FALSE	FALSE	not found
1800	RAB34	1100000	0.0011	FALSE	FALSE	not found
1801	EPHX2	1100000	0.0011	FALSE	FALSE	not found
1802	FLRT3	1100000	0.0011	FALSE	FALSE	not found
1803	STX11	1100000	0.0011	FALSE	FALSE	not found
1804	SEMA6D	1100000	0.0011	FALSE	FALSE	not found
1805	HNRNPD	1100000	0.0011	FALSE	FALSE	not found
1806	PFKL	1100000	0.0011	FALSE	FALSE	not found
1807	KIAA0319L	1100000	0.0011	FALSE	FALSE	not found
1808	ARL6IP5	1100000	0.0011	FALSE	FALSE	not found
1809	ST14	1100000	0.0011	FALSE	FALSE	not found
1810	CYRIB	1100000	0.0011	FALSE	FALSE	not found
1811	ENPP3	1100000	0.0011	FALSE	FALSE	not found
1812	CCT8	1100000	0.0011	FALSE	FALSE	not found
1813	EPB41	1100000	0.0011	FALSE	FALSE	not found
1814	GALNT10	1100000	0.0011	FALSE	FALSE	not found
1815	SEMA6B	1100000	0.0011	FALSE	FALSE	not found
1816	RFNG	1100000	0.0011	FALSE	FALSE	not found
1817	NPTX1	1100000	0.0011	FALSE	FALSE	not found
1818	ANGPTL7	1100000	0.0011	FALSE	FALSE	not found
1819	SCUBE2	1100000	0.0011	FALSE	FALSE	not found
1820	KREMEN1	1100000	0.0011	FALSE	FALSE	not found
1821	ASPH	1100000	0.0011	FALSE	FALSE	not found
1822	PCDHAC2	1100000	0.0011	FALSE	FALSE	not found
1823	UBE2V1	1100000	0.0011	FALSE	FALSE	not found
1824	CYFIP1	1100000	0.0011	FALSE	FALSE	not found
1825	SKAP2	1000000	0.001	FALSE	FALSE	not found
1826	NRXN2	1000000	0.001	FALSE	FALSE	not found
1827	CD46	1000000	0.001	FALSE	FALSE	not found
1828	NAGK	1000000	0.001	FALSE	FALSE	not found
1829	HADH	1000000	0.001	FALSE	FALSE	not found
1830	HSPA4L	1000000	0.001	FALSE	FALSE	not found
1831	ITGAM	1000000	0.001	FALSE	FALSE	not found
1832	GOLIM4	1000000	0.001	FALSE	FALSE	not found
1833	MYL11	1000000	0.001	FALSE	FALSE	not found
1834	PPA1	1000000	0.001	FALSE	FALSE	not found
1835	KRTAP13-2	1000000	0.001	FALSE	FALSE	not found
1836	DYNLL2	1000000	0.001	FALSE	FALSE	not found
1837	ACHE	990000	0.00099	FALSE	FALSE	not found
1838	TNNC1	990000	0.00099	FALSE	FALSE	not found
1839	NEDD8	990000	0.00099	FALSE	FALSE	not found
1840	B3GAT3	990000	0.00099	FALSE	FALSE	not found
1841	ST8SIA4	980000	0.00098	FALSE	FALSE	not found
1842	ITGB4	980000	0.00098	FALSE	FALSE	not found
1843	SRSF1	980000	0.00098	FALSE	FALSE	not found
1844	ERBB2	980000	0.00098	FALSE	FALSE	not found
1845	SSC4D	980000	0.00098	FALSE	FALSE	not found
1846	RPS4X	980000	0.00098	FALSE	FALSE	not found
1847	HBM	980000	0.00098	FALSE	FALSE	not found
1848	MAPK14	970000	0.00097	FALSE	FALSE	not found
1849	GYPC	970000	0.00097	FALSE	FALSE	not found
1850	PTX3	970000	0.00097	FALSE	FALSE	not found
1851	PCBP2	970000	0.00097	FALSE	FALSE	not found
1852	COL16A1	960000	0.00096	FALSE	FALSE	not found
1853	MDK	960000	0.00096	FALSE	FALSE	not found
1854	PPP1R7	960000	0.00096	FALSE	FALSE	not found
1855	GDF15	960000	0.00096	FALSE	FALSE	not found
1856	FBP2	960000	0.00096	FALSE	FALSE	not found
1857	CHST12	960000	0.00096	FALSE	FALSE	not found
1858	PLA2R1	960000	0.00096	TRUE	TRUE	glycosylated
1859	CORO1B	960000	0.00096	FALSE	FALSE	not found
1860	AKR7A2	950000	0.00095	FALSE	FALSE	not found
1861	PDGFB	950000	0.00095	FALSE	FALSE	not found
1862	CDH23	950000	0.00095	FALSE	FALSE	not found
1863	GMPR	950000	0.00095	FALSE	FALSE	not found
1864	TFF1	950000	0.00095	FALSE	FALSE	not found
1865	HLA-DRA	950000	0.00095	FALSE	FALSE	not found
1866	XRCC5	940000	0.00094	FALSE	FALSE	not found
1867	SLC9A3R1	940000	0.00094	FALSE	FALSE	not found
1868	EFNB2	940000	0.00094	FALSE	FALSE	not found
1869	DIPK2B	940000	0.00094	FALSE	FALSE	not found
1870	GNB2	940000	0.00094	FALSE	FALSE	not found
1871	MAN1B1	940000	0.00094	FALSE	FALSE	not found
1872	GNPDA1	930000	0.00093	FALSE	FALSE	not found
1873	ACADM	930000	0.00093	FALSE	FALSE	not found
1874	CCL21	920000	0.00092	FALSE	FALSE	not found
1875	SERPINH1	920000	0.00092	FALSE	FALSE	not found
1876	ADK	920000	0.00092	FALSE	FALSE	not found
1877	SERPINB8	920000	0.00092	FALSE	FALSE	not found
1878	SYCN	920000	0.00092	FALSE	FALSE	not found
1879	IL5RA	910000	0.00091	FALSE	FALSE	not found
1880	RGCC	910000	0.00091	FALSE	FALSE	not found
1881	SERPINE2	910000	0.00091	FALSE	FALSE	not found
1882	PODN	910000	0.00091	FALSE	FALSE	not found
1883	ERP29	900000	0.0009	FALSE	FALSE	not found
1884	GPR37	900000	0.0009	FALSE	FALSE	not found
1885	TBXAS1	890000	0.00089	FALSE	FALSE	not found
1886	DYNLL1	890000	0.00089	FALSE	FALSE	not found
1887	ADAM23	890000	0.00089	FALSE	FALSE	not found
1888	TFF2	890000	0.00089	FALSE	FALSE	not found
1889	FABP6	890000	0.00089	FALSE	FALSE	not found
1890	KIRREL1	890000	0.00089	FALSE	FALSE	not found
1891	MRI1	880000	0.00088	FALSE	FALSE	not found
1892	MAP4	880000	0.00088	FALSE	FALSE	not found
1893	RPS5	880000	0.00088	FALSE	FALSE	not found
1894	LFNG	880000	0.00088	FALSE	FALSE	not found
1895	MLEC	880000	0.00088	FALSE	FALSE	not found
1896	SKP1	880000	0.00088	FALSE	FALSE	not found
1897	SET	880000	0.00088	FALSE	FALSE	not found
1898	CD1D	880000	0.00088	FALSE	FALSE	not found
1899	PPP1R14A	880000	0.00088	FALSE	FALSE	not found
1900	STXBP2	870000	0.00087	FALSE	FALSE	not found
1901	CDH15	870000	0.00087	FALSE	FALSE	not found
1902	CDH8	870000	0.00087	FALSE	FALSE	not found
1903	HCLS1	870000	0.00087	FALSE	FALSE	not found
1904	PAFAH1B1	860000	0.00086	FALSE	FALSE	not found
1905	ST3GAL1	860000	0.00086	FALSE	FALSE	not found
1906	RPL22	860000	0.00086	FALSE	FALSE	not found
1907	KISS1	860000	0.00086	FALSE	FALSE	not found
1908	SEPTIN5	860000	0.00086	FALSE	FALSE	not found
1909	PABPC4	850000	0.00085	FALSE	FALSE	not found
1910	GFUS	850000	0.00085	FALSE	FALSE	not found
1911	PDE5A	850000	0.00085	FALSE	FALSE	not found
1912	PKD1	840000	0.00084	FALSE	FALSE	not found
1913	EEF1B2	840000	0.00084	FALSE	FALSE	not found
1914	PCK1	840000	0.00084	FALSE	FALSE	not found
1915	EMILIN2	840000	0.00084	FALSE	FALSE	not found
1916	RGS10	840000	0.00084	FALSE	FALSE	not found
1917	GORASP2	830000	0.00083	FALSE	FALSE	not found
1918	HMGCS2	830000	0.00083	FALSE	FALSE	not found
1919	MYOM3	830000	0.00083	FALSE	FALSE	not found
1920	PDXK	830000	0.00083	FALSE	FALSE	not found
1921	NEMF	830000	0.00083	FALSE	FALSE	not found
1922	FYN	820000	0.00082	FALSE	FALSE	not found
1923	HIBADH	820000	0.00082	FALSE	FALSE	not found
1924	LHPP	820000	0.00082	FALSE	FALSE	not found
1925	CRISP2	820000	0.00082	FALSE	FALSE	not found
1926	TXNDC17	820000	0.00082	FALSE	FALSE	not found
1927	DPYS	820000	0.00082	FALSE	FALSE	not found
1928	PLBD2	820000	0.00082	FALSE	FALSE	not found
1929	ATP5PF	820000	0.00082	FALSE	FALSE	not found
1930	GNPDA2	820000	0.00082	FALSE	FALSE	not found
1931	RPS7	820000	0.00082	FALSE	FALSE	not found
1932	COL5A2	820000	0.00082	FALSE	FALSE	not found
1933	LIPG	810000	0.00081	FALSE	FALSE	not found
1934	XPNPEP1	810000	0.00081	FALSE	FALSE	not found
1935	GMFG	810000	0.00081	FALSE	FALSE	not found
1936	SERBP1	810000	0.00081	FALSE	FALSE	not found
1937	MEPE	810000	0.00081	FALSE	FALSE	not found
1938	TGFBR2	810000	0.00081	FALSE	FALSE	not found
1939	LRPAP1	810000	0.00081	FALSE	FALSE	not found
1940	RPS14	810000	0.00081	FALSE	FALSE	not found
1941	BID	800000	0.0008	FALSE	FALSE	not found
1942	TGFB1I1	800000	0.0008	FALSE	FALSE	not found
1943	GNAQ	800000	0.0008	FALSE	FALSE	not found
1944	CADM3	800000	0.0008	FALSE	FALSE	not found
1945	SCGB3A2	800000	0.0008	FALSE	FALSE	not found
1946	UBE2V2	800000	0.0008	FALSE	FALSE	not found
1947	SEMA3B	790000	0.00079	FALSE	FALSE	not found
1948	IPO5	790000	0.00079	FALSE	FALSE	not found
1949	TNFSF13B	790000	0.00079	FALSE	FALSE	not found
1950	NCAN	790000	0.00079	FALSE	FALSE	not found
1951	GSTM3	790000	0.00079	FALSE	FALSE	not found
1952	HDGF	790000	0.00079	TRUE	TRUE	glycosylated
1953	LEAP2	790000	0.00079	FALSE	FALSE	not found
1954	ATOX1	790000	0.00079	FALSE	FALSE	not found
1955	QPRT	780000	0.00078	FALSE	FALSE	not found
1956	RPLP0	770000	0.00077	FALSE	FALSE	not found
1957	PTPN12	770000	0.00077	FALSE	FALSE	not found
1958	ANP32A	770000	0.00077	FALSE	FALSE	not found
1959	DDR2	770000	0.00077	FALSE	FALSE	not found
1960	SEPTIN9	770000	0.00077	FALSE	FALSE	not found
1961	SERPINB5	770000	0.00077	FALSE	FALSE	not found
1962	LYN	770000	0.00077	FALSE	FALSE	not found
1963	CPVL	760000	0.00076	FALSE	FALSE	not found
1964	NT5C	760000	0.00076	FALSE	FALSE	not found
1965	ADIRF	760000	0.00076	FALSE	FALSE	not found
1966	MXRA8	760000	0.00076	FALSE	FALSE	not found
1967	ARPC1A	760000	0.00076	FALSE	FALSE	not found
1968	EIF4H	750000	0.00075	FALSE	FALSE	not found
1969	GCNT2	750000	0.00075	FALSE	FALSE	not found
1970	LDB3	750000	0.00075	FALSE	FALSE	not found
1971	SUMF2	750000	0.00075	FALSE	FALSE	not found
1972	SERPINI1	750000	0.00075	FALSE	FALSE	not found
1973	LRRC59	740000	0.00074	FALSE	FALSE	not found
1974	P3H3	740000	0.00074	FALSE	FALSE	not found
1975	DPYSL3	740000	0.00074	FALSE	FALSE	not found
1976	ADAM9	740000	0.00074	FALSE	FALSE	not found
1977	GLDC	740000	0.00074	FALSE	FALSE	not found
1978	RPL10A	740000	0.00074	FALSE	FALSE	not found
1979	GDF2	740000	0.00074	FALSE	FALSE	not found
1980	RPN1	730000	0.00073	FALSE	FALSE	not found
1981	RPS28	730000	0.00073	FALSE	FALSE	not found
1982	ECH1	720000	0.00072	FALSE	FALSE	not found
1983	ESYT1	720000	0.00072	FALSE	FALSE	not found
1984	NRXN3	710000	0.00071	FALSE	FALSE	not found
1985	KHSRP	710000	0.00071	FALSE	FALSE	not found
1986	SIL1	710000	0.00071	FALSE	FALSE	not found
1987	ROCK2	710000	0.00071	FALSE	FALSE	not found
1988	RPL12	710000	0.00071	FALSE	FALSE	not found
1989	ATP6AP1	700000	0.0007	FALSE	FALSE	not found
1990	TIMP3	700000	0.0007	FALSE	FALSE	not found
1991	HGD	700000	0.0007	FALSE	FALSE	not found
1992	ATP6V1A	700000	0.0007	FALSE	FALSE	not found
1993	ADGRL2	700000	0.0007	FALSE	FALSE	not found
1994	UCHL3	700000	0.0007	FALSE	FALSE	not found
1995	CGREF1	700000	0.0007	FALSE	FALSE	not found
1996	ENSA	700000	0.0007	FALSE	FALSE	not found
1997	SEMA4C	700000	0.0007	FALSE	FALSE	not found
1998	APOBR	700000	0.0007	FALSE	FALSE	not found
[truncated: 1,924 more rows]

## Sheet: Figure 4D
Figure 4D: number of glycans identfied per glycosite per injection replicate.
filename	sample	Gene	glycosite	unit	injectiontime	total glycan PSMs	Number of unique Glycans
Ast3ms_DIA_EnrichedPlasma_NCE27_Gradient40_01_204.raw(1).xlsx	EnrichedPlasma	A1BG	44	mg/L	3	2	1
Ast3ms_DIA_EnrichedPlasma_NCE27_Gradient40_01_204.raw(1).xlsx	EnrichedPlasma	A2M	247	mg/L	3	2	2
Ast3ms_DIA_EnrichedPlasma_NCE27_Gradient40_01_204.raw(1).xlsx	EnrichedPlasma	A2M	869	mg/L	3	24	3
Ast3ms_DIA_EnrichedPlasma_NCE27_Gradient40_01_204.raw(1).xlsx	EnrichedPlasma	AFM	109	mg/L	3	14	5
Ast3ms_DIA_EnrichedPlasma_NCE27_Gradient40_01_204.raw(1).xlsx	EnrichedPlasma	AFM	118	mg/L	3	35	3
Ast3ms_DIA_EnrichedPlasma_NCE27_Gradient40_01_204.raw(1).xlsx	EnrichedPlasma	AFM	402	mg/L	3	4	2
Ast3ms_DIA_EnrichedPlasma_NCE27_Gradient40_01_204.raw(1).xlsx	EnrichedPlasma	AGT	47	mg/L	3	30	4
Ast3ms_DIA_EnrichedPlasma_NCE27_Gradient40_01_204.raw(1).xlsx	EnrichedPlasma	AHSG	174	mg/L	3	121	6
Ast3ms_DIA_EnrichedPlasma_NCE27_Gradient40_01_204.raw(1).xlsx	EnrichedPlasma	AHSG	176	mg/L	3	7	3
Ast3ms_DIA_EnrichedPlasma_NCE27_Gradient40_01_204.raw(1).xlsx	EnrichedPlasma	APOB	1523	mg/L	3	24	5
Ast3ms_DIA_EnrichedPlasma_NCE27_Gradient40_01_204.raw(1).xlsx	EnrichedPlasma	APOB	2239	mg/L	3	10	1
Ast3ms_DIA_EnrichedPlasma_NCE27_Gradient40_01_204.raw(1).xlsx	EnrichedPlasma	APOB	3224	mg/L	3	6	2
Ast3ms_DIA_EnrichedPlasma_NCE27_Gradient40_01_204.raw(1).xlsx	EnrichedPlasma	APOB	3411	mg/L	3	24	4
Ast3ms_DIA_EnrichedPlasma_NCE27_Gradient40_01_204.raw(1).xlsx	EnrichedPlasma	APOB	3895	mg/L	3	3	1
Ast3ms_DIA_EnrichedPlasma_NCE27_Gradient40_01_204.raw(1).xlsx	EnrichedPlasma	APOF	267	mg/L	3	3	1
Ast3ms_DIA_EnrichedPlasma_NCE27_Gradient40_01_204.raw(1).xlsx	EnrichedPlasma	APOH	162	mg/L	3	30	8
Ast3ms_DIA_EnrichedPlasma_NCE27_Gradient40_01_204.raw(1).xlsx	EnrichedPlasma	APOH	253	mg/L	3	34	5
Ast3ms_DIA_EnrichedPlasma_NCE27_Gradient40_01_204.raw(1).xlsx	EnrichedPlasma	AZGP1	137	mg/L	3	3	2
Ast3ms_DIA_EnrichedPlasma_NCE27_Gradient40_01_204.raw(1).xlsx	EnrichedPlasma	C2	19	mg/L	3	2	1
Ast3ms_DIA_EnrichedPlasma_NCE27_Gradient40_01_204.raw(1).xlsx	EnrichedPlasma	C2	621	mg/L	3	6	2
Ast3ms_DIA_EnrichedPlasma_NCE27_Gradient40_01_204.raw(1).xlsx	EnrichedPlasma	C2	630	mg/L	3	2	2
Ast3ms_DIA_EnrichedPlasma_NCE27_Gradient40_01_204.raw(1).xlsx	EnrichedPlasma	C3	85	mg/L	3	447	19
Ast3ms_DIA_EnrichedPlasma_NCE27_Gradient40_01_204.raw(1).xlsx	EnrichedPlasma	C3	94	mg/L	3	296	14
Ast3ms_DIA_EnrichedPlasma_NCE27_Gradient40_01_204.raw(1).xlsx	EnrichedPlasma	C3	939	mg/L	3	39	6
Ast3ms_DIA_EnrichedPlasma_NCE27_Gradient40_01_204.raw(1).xlsx	EnrichedPlasma	C3	948	mg/L	3	5	3
Ast3ms_DIA_EnrichedPlasma_NCE27_Gradient40_01_204.raw(1).xlsx	EnrichedPlasma	C4B	226	mg/L	3	7	3
Ast3ms_DIA_EnrichedPlasma_NCE27_Gradient40_01_204.raw(1).xlsx	EnrichedPlasma	C4B	1328	mg/L	3	4	2
Ast3ms_DIA_EnrichedPlasma_NCE27_Gradient40_01_204.raw(1).xlsx	EnrichedPlasma	C4BPB	73	mg/L	3	5	1
Ast3ms_DIA_EnrichedPlasma_NCE27_Gradient40_01_204.raw(1).xlsx	EnrichedPlasma	C4BPB	107	mg/L	3	2	1
Ast3ms_DIA_EnrichedPlasma_NCE27_Gradient40_01_204.raw(1).xlsx	EnrichedPlasma	C5	741	mg/L	3	3	2
Ast3ms_DIA_EnrichedPlasma_NCE27_Gradient40_01_204.raw(1).xlsx	EnrichedPlasma	C6	324	mg/L	3	2	1
Ast3ms_DIA_EnrichedPlasma_NCE27_Gradient40_01_204.raw(1).xlsx	EnrichedPlasma	CCDC126	115	Âµg/L	3	3	2
Ast3ms_DIA_EnrichedPlasma_NCE27_Gradient40_01_204.raw(1).xlsx	EnrichedPlasma	CCDC126	118	Âµg/L	3	9	3
Ast3ms_DIA_EnrichedPlasma_NCE27_Gradient40_01_204.raw(1).xlsx	EnrichedPlasma	CFH	891	mg/L	3	3	2
Ast3ms_DIA_EnrichedPlasma_NCE27_Gradient40_01_204.raw(1).xlsx	EnrichedPlasma	CFH	911	mg/L	3	7	2
Ast3ms_DIA_EnrichedPlasma_NCE27_Gradient40_01_204.raw(1).xlsx	EnrichedPlasma	CFH	1029	mg/L	3	12	2
Ast3ms_DIA_EnrichedPlasma_NCE27_Gradient40_01_204.raw(1).xlsx	EnrichedPlasma	CFH	1038	mg/L	3	3	1
Ast3ms_DIA_EnrichedPlasma_NCE27_Gradient40_01_204.raw(1).xlsx	EnrichedPlasma	CFHR1	126	mg/L	3	9	2
Ast3ms_DIA_EnrichedPlasma_NCE27_Gradient40_01_204.raw(1).xlsx	EnrichedPlasma	CFI	103	mg/L	3	8	2
Ast3ms_DIA_EnrichedPlasma_NCE27_Gradient40_01_204.raw(1).xlsx	EnrichedPlasma	CLU	271	mg/L	3	15	6
Ast3ms_DIA_EnrichedPlasma_NCE27_Gradient40_01_204.raw(1).xlsx	EnrichedPlasma	CLU	354	mg/L	3	10	2
Ast3ms_DIA_EnrichedPlasma_NCE27_Gradient40_01_204.raw(1).xlsx	EnrichedPlasma	CP	138	mg/L	3	9	2
Ast3ms_DIA_EnrichedPlasma_NCE27_Gradient40_01_204.raw(1).xlsx	EnrichedPlasma	CP	367	mg/L	3	3	1
Ast3ms_DIA_EnrichedPlasma_NCE27_Gradient40_01_204.raw(1).xlsx	EnrichedPlasma	CP	762	mg/L	3	25	2
Ast3ms_DIA_EnrichedPlasma_NCE27_Gradient40_01_204.raw(1).xlsx	EnrichedPlasma	F12	433	mg/L	3	5	2
Ast3ms_DIA_EnrichedPlasma_NCE27_Gradient40_01_204.raw(1).xlsx	EnrichedPlasma	F2	121	mg/L	3	20	5
Ast3ms_DIA_EnrichedPlasma_NCE27_Gradient40_01_204.raw(1).xlsx	EnrichedPlasma	F2	143	mg/L	3	96	4
Ast3ms_DIA_EnrichedPlasma_NCE27_Gradient40_01_204.raw(1).xlsx	EnrichedPlasma	F2	416	mg/L	3	3	1
Ast3ms_DIA_EnrichedPlasma_NCE27_Gradient40_01_204.raw(1).xlsx	EnrichedPlasma	FGA	419	mg/L	3	3	2
Ast3ms_DIA_EnrichedPlasma_NCE27_Gradient40_01_204.raw(1).xlsx	EnrichedPlasma	FGB	394	mg/L	3	110	7
Ast3ms_DIA_EnrichedPlasma_NCE27_Gradient40_01_204.raw(1).xlsx	EnrichedPlasma	FGB	403	mg/L	3	59	2
Ast3ms_DIA_EnrichedPlasma_NCE27_Gradient40_01_204.raw(1).xlsx	EnrichedPlasma	FGG	78	mg/L	3	29	5
Ast3ms_DIA_EnrichedPlasma_NCE27_Gradient40_01_204.raw(1).xlsx	EnrichedPlasma	FN1	439	mg/L	3	10	1
Ast3ms_DIA_EnrichedPlasma_NCE27_Gradient40_01_204.raw(1).xlsx	EnrichedPlasma	FN1	537	mg/L	3	2	1
Ast3ms_DIA_EnrichedPlasma_NCE27_Gradient40_01_204.raw(1).xlsx	EnrichedPlasma	FN1	542	mg/L	3	59	5
Ast3ms_DIA_EnrichedPlasma_NCE27_Gradient40_01_204.raw(1).xlsx	EnrichedPlasma	FN1	551	mg/L	3	3	2
Ast3ms_DIA_EnrichedPlasma_NCE27_Gradient40_01_204.raw(1).xlsx	EnrichedPlasma	HP	184	mg/L	3	96	8
Ast3ms_DIA_EnrichedPlasma_NCE27_Gradient40_01_204.raw(1).xlsx	EnrichedPlasma	HP	193	mg/L	3	36	2
Ast3ms_DIA_EnrichedPlasma_NCE27_Gradient40_01_204.raw(1).xlsx	EnrichedPlasma	HP	207	mg/L	3	5	2
Ast3ms_DIA_EnrichedPlasma_NCE27_Gradient40_01_204.raw(1).xlsx	EnrichedPlasma	HP	241	mg/L	3	197	19
Ast3ms_DIA_EnrichedPlasma_NCE27_Gradient40_01_204.raw(1).xlsx	EnrichedPlasma	HPX	187	mg/L	3	34	5
Ast3ms_DIA_EnrichedPlasma_NCE27_Gradient40_01_204.raw(1).xlsx	EnrichedPlasma	HPX	246	mg/L	3	20	4
Ast3ms_DIA_EnrichedPlasma_NCE27_Gradient40_01_204.raw(1).xlsx	EnrichedPlasma	HPX	453	mg/L	3	65	3
Ast3ms_DIA_EnrichedPlasma_NCE27_Gradient40_01_204.raw(1).xlsx	EnrichedPlasma	HRG	125	mg/L	3	9	3
Ast3ms_DIA_EnrichedPlasma_NCE27_Gradient40_01_204.raw(1).xlsx	EnrichedPlasma	HRG	344	mg/L	3	4	3
Ast3ms_DIA_EnrichedPlasma_NCE27_Gradient40_01_204.raw(1).xlsx	EnrichedPlasma	HRG	345	mg/L	3	96	20
Ast3ms_DIA_EnrichedPlasma_NCE27_Gradient40_01_204.raw(1).xlsx	EnrichedPlasma	IGHA1	340	mg/L	3	6	2
Ast3ms_DIA_EnrichedPlasma_NCE27_Gradient40_01_204.raw(1).xlsx	EnrichedPlasma	IGHA2	92	mg/L	3	2	2
Ast3ms_DIA_EnrichedPlasma_NCE27_Gradient40_01_204.raw(1).xlsx	EnrichedPlasma	IGHA2	205	mg/L	3	11	3
Ast3ms_DIA_EnrichedPlasma_NCE27_Gradient40_01_204.raw(1).xlsx	EnrichedPlasma	IGHG1	180	mg/L	3	501	26
Ast3ms_DIA_EnrichedPlasma_NCE27_Gradient40_01_204.raw(1).xlsx	EnrichedPlasma	IGHG1	189	mg/L	3	7	4
Ast3ms_DIA_EnrichedPlasma_NCE27_Gradient40_01_204.raw(1).xlsx	EnrichedPlasma	IGHG2	176	mg/L	3	199	21
Ast3ms_DIA_EnrichedPlasma_NCE27_Gradient40_01_204.raw(1).xlsx	EnrichedPlasma	IGHG4	177	mg/L	3	47	8
Ast3ms_DIA_EnrichedPlasma_NCE27_Gradient40_01_204.raw(1).xlsx	EnrichedPlasma	IGHM	46	mg/L	3	69	30
Ast3ms_DIA_EnrichedPlasma_NCE27_Gradient40_01_204.raw(1).xlsx	EnrichedPlasma	IGHM	440	mg/L	3	4	3
Ast3ms_DIA_EnrichedPlasma_NCE27_Gradient40_01_204.raw(1).xlsx	EnrichedPlasma	ITIH1	588	mg/L	3	29	5
Ast3ms_DIA_EnrichedPlasma_NCE27_Gradient40_01_204.raw(1).xlsx	EnrichedPlasma	ITIH3	580	mg/L	3	4	2
Ast3ms_DIA_EnrichedPlasma_NCE27_Gradient40_01_204.raw(1).xlsx	EnrichedPlasma	JCHAIN	71	mg/L	3	11	5
Ast3ms_DIA_EnrichedPlasma_NCE27_Gradient40_01_204.raw(1).xlsx	EnrichedPlasma	KNG1	169	mg/L	3	19	2
Ast3ms_DIA_EnrichedPlasma_NCE27_Gradient40_01_204.raw(1).xlsx	EnrichedPlasma	KNG1	205	mg/L	3	2	1
Ast3ms_DIA_EnrichedPlasma_NCE27_Gradient40_01_204.raw(1).xlsx	EnrichedPlasma	LRG1	325	mg/L	3	3	1
Ast3ms_DIA_EnrichedPlasma_NCE27_Gradient40_01_204.raw(1).xlsx	EnrichedPlasma	ORM1	56	mg/L	3	16	1
Ast3ms_DIA_EnrichedPlasma_NCE27_Gradient40_01_204.raw(1).xlsx	EnrichedPlasma	PON1	253	mg/L	3	16	6
Ast3ms_DIA_EnrichedPlasma_NCE27_Gradient40_01_204.raw(1).xlsx	EnrichedPlasma	SERPINA7	45	mg/L	3	11	2
Ast3ms_DIA_EnrichedPlasma_NCE27_Gradient40_01_204.raw(1).xlsx	EnrichedPlasma	SERPINC1	224	mg/L	3	19	4
Ast3ms_DIA_EnrichedPlasma_NCE27_Gradient40_01_204.raw(1).xlsx	EnrichedPlasma	SERPINC1	233	mg/L	3	6	1
Ast3ms_DIA_EnrichedPlasma_NCE27_Gradient40_01_204.raw(1).xlsx	EnrichedPlasma	SERPIND1	49	mg/L	3	60	8
Ast3ms_DIA_EnrichedPlasma_NCE27_Gradient40_01_204.raw(1).xlsx	EnrichedPlasma	SERPIND1	188	mg/L	3	2	1
Ast3ms_DIA_EnrichedPlasma_NCE27_Gradient40_01_204.raw(1).xlsx	EnrichedPlasma	SERPING1	238	mg/L	3	5	1
Ast3ms_DIA_EnrichedPlasma_NCE27_Gradient40_01_204.raw(1).xlsx	EnrichedPlasma	TF	441	mg/L	3	73	6
Ast3ms_DIA_EnrichedPlasma_NCE27_Gradient40_01_204.raw(1).xlsx	EnrichedPlasma	TF	630	mg/L	3	60	10
Ast3ms_DIA_EnrichedPlasma_NCE27_Gradient40_01_204.raw(1).xlsx	EnrichedPlasma	TF	639	mg/L	3	15	5
Ast3ms_DIA_EnrichedPlasma_NCE27_Gradient40_01_204.raw(1).xlsx	EnrichedPlasma	TTR	118	mg/L	3	3	1
Ast3ms_DIA_EnrichedPlasma_NCE27_Gradient40_01_204.raw(1).xlsx	EnrichedPlasma	VTN	169	mg/L	3	16	5
Ast3ms_DIA_EnrichedPlasma_NCE27_Gradient40_01_204.raw(1).xlsx	EnrichedPlasma	VTN	242	mg/L	3	2	1
Ast3ms_DIA_EnrichedPlasma_NCE27_Gradient40_02_205.raw(1).xlsx	EnrichedPlasma	A2M	247	mg/L	3	5	2
Ast3ms_DIA_EnrichedPlasma_NCE27_Gradient40_02_205.raw(1).xlsx	EnrichedPlasma	A2M	869	mg/L	3	29	3
Ast3ms_DIA_EnrichedPlasma_NCE27_Gradient40_02_205.raw(1).xlsx	EnrichedPlasma	AFM	109	mg/L	3	14	4
Ast3ms_DIA_EnrichedPlasma_NCE27_Gradient40_02_205.raw(1).xlsx	EnrichedPlasma	AFM	118	mg/L	3	34	2
Ast3ms_DIA_EnrichedPlasma_NCE27_Gradient40_02_205.raw(1).xlsx	EnrichedPlasma	AFM	127	mg/L	3	2	1
Ast3ms_DIA_EnrichedPlasma_NCE27_Gradient40_02_205.raw(1).xlsx	EnrichedPlasma	AFM	402	mg/L	3	11	4
Ast3ms_DIA_EnrichedPlasma_NCE27_Gradient40_02_205.raw(1).xlsx	EnrichedPlasma	AGT	47	mg/L	3	28	3
Ast3ms_DIA_EnrichedPlasma_NCE27_Gradient40_02_205.raw(1).xlsx	EnrichedPlasma	AHSG	174	mg/L	3	116	6
Ast3ms_DIA_EnrichedPlasma_NCE27_Gradient40_02_205.raw(1).xlsx	EnrichedPlasma	AHSG	176	mg/L	3	4	2
Ast3ms_DIA_EnrichedPlasma_NCE27_Gradient40_02_205.raw(1).xlsx	EnrichedPlasma	APOB	1523	mg/L	3	21	5
Ast3ms_DIA_EnrichedPlasma_NCE27_Gradient40_02_205.raw(1).xlsx	EnrichedPlasma	APOB	2239	mg/L	3	6	1
Ast3ms_DIA_EnrichedPlasma_NCE27_Gradient40_02_205.raw(1).xlsx	EnrichedPlasma	APOB	3224	mg/L	3	4	1
Ast3ms_DIA_EnrichedPlasma_NCE27_Gradient40_02_205.raw(1).xlsx	EnrichedPlasma	APOB	3411	mg/L	3	29	5
Ast3ms_DIA_EnrichedPlasma_NCE27_Gradient40_02_205.raw(1).xlsx	EnrichedPlasma	APOB	3895	mg/L	3	4	1
Ast3ms_DIA_EnrichedPlasma_NCE27_Gradient40_02_205.raw(1).xlsx	EnrichedPlasma	APOF	267	mg/L	3	3	2
Ast3ms_DIA_EnrichedPlasma_NCE27_Gradient40_02_205.raw(1).xlsx	EnrichedPlasma	APOH	162	mg/L	3	27	9
Ast3ms_DIA_EnrichedPlasma_NCE27_Gradient40_02_205.raw(1).xlsx	EnrichedPlasma	APOH	253	mg/L	3	46	5
Ast3ms_DIA_EnrichedPlasma_NCE27_Gradient40_02_205.raw(1).xlsx	EnrichedPlasma	AZGP1	137	mg/L	3	3	2
Ast3ms_DIA_EnrichedPlasma_NCE27_Gradient40_02_205.raw(1).xlsx	EnrichedPlasma	C2	621	mg/L	3	7	2
Ast3ms_DIA_EnrichedPlasma_NCE27_Gradient40_02_205.raw(1).xlsx	EnrichedPlasma	C3	85	mg/L	3	439	19
Ast3ms_DIA_EnrichedPlasma_NCE27_Gradient40_02_205.raw(1).xlsx	EnrichedPlasma	C3	94	mg/L	3	285	13
Ast3ms_DIA_EnrichedPlasma_NCE27_Gradient40_02_205.raw(1).xlsx	EnrichedPlasma	C3	939	mg/L	3	28	6
Ast3ms_DIA_EnrichedPlasma_NCE27_Gradient40_02_205.raw(1).xlsx	EnrichedPlasma	C3	948	mg/L	3	11	3
Ast3ms_DIA_EnrichedPlasma_NCE27_Gradient40_02_205.raw(1).xlsx	EnrichedPlasma	C4B	226	mg/L	3	18	4
Ast3ms_DIA_EnrichedPlasma_NCE27_Gradient40_02_205.raw(1).xlsx	EnrichedPlasma	C4B	1328	mg/L	3	4	2
Ast3ms_DIA_EnrichedPlasma_NCE27_Gradient40_02_205.raw(1).xlsx	EnrichedPlasma	C4BPB	73	mg/L	3	2	1
Ast3ms_DIA_EnrichedPlasma_NCE27_Gradient40_02_205.raw(1).xlsx	EnrichedPlasma	C5	741	mg/L	3	2	2
Ast3ms_DIA_EnrichedPlasma_NCE27_Gradient40_02_205.raw(1).xlsx	EnrichedPlasma	C6	324	mg/L	3	4	1
Ast3ms_DIA_EnrichedPlasma_NCE27_Gradient40_02_205.raw(1).xlsx	EnrichedPlasma	CCDC126	118	Âµg/L	3	9	4
Ast3ms_DIA_EnrichedPlasma_NCE27_Gradient40_02_205.raw(1).xlsx	EnrichedPlasma	CFH	891	mg/L	3	3	1
Ast3ms_DIA_EnrichedPlasma_NCE27_Gradient40_02_205.raw(1).xlsx	EnrichedPlasma	CFH	911	mg/L	3	14	2
Ast3ms_DIA_EnrichedPlasma_NCE27_Gradient40_02_205.raw(1).xlsx	EnrichedPlasma	CFH	1029	mg/L	3	16	3
Ast3ms_DIA_EnrichedPlasma_NCE27_Gradient40_02_205.raw(1).xlsx	EnrichedPlasma	CFH	1038	mg/L	3	6	1
Ast3ms_DIA_EnrichedPlasma_NCE27_Gradient40_02_205.raw(1).xlsx	EnrichedPlasma	CFHR1	126	mg/L	3	6	2
Ast3ms_DIA_EnrichedPlasma_NCE27_Gradient40_02_205.raw(1).xlsx	EnrichedPlasma	CFI	103	mg/L	3	8	2
Ast3ms_DIA_EnrichedPlasma_NCE27_Gradient40_02_205.raw(1).xlsx	EnrichedPlasma	CFI	177	mg/L	3	2	1
Ast3ms_DIA_EnrichedPlasma_NCE27_Gradient40_02_205.raw(1).xlsx	EnrichedPlasma	CFI	494	mg/L	3	2	1
Ast3ms_DIA_EnrichedPlasma_NCE27_Gradient40_02_205.raw(1).xlsx	EnrichedPlasma	CLU	271	mg/L	3	18	8
Ast3ms_DIA_EnrichedPlasma_NCE27_Gradient40_02_205.raw(1).xlsx	EnrichedPlasma	CLU	354	mg/L	3	9	2
Ast3ms_DIA_EnrichedPlasma_NCE27_Gradient40_02_205.raw(1).xlsx	EnrichedPlasma	CP	138	mg/L	3	22	3
Ast3ms_DIA_EnrichedPlasma_NCE27_Gradient40_02_205.raw(1).xlsx	EnrichedPlasma	CP	762	mg/L	3	25	2
Ast3ms_DIA_EnrichedPlasma_NCE27_Gradient40_02_205.raw(1).xlsx	EnrichedPlasma	F12	249	mg/L	3	2	1
Ast3ms_DIA_EnrichedPlasma_NCE27_Gradient40_02_205.raw(1).xlsx	EnrichedPlasma	F12	433	mg/L	3	9	2
Ast3ms_DIA_EnrichedPlasma_NCE27_Gradient40_02_205.raw(1).xlsx	EnrichedPlasma	F13A1	18	mg/L	3	3	1
Ast3ms_DIA_EnrichedPlasma_NCE27_Gradient40_02_205.raw(1).xlsx	EnrichedPlasma	F2	121	mg/L	3	22	5
Ast3ms_DIA_EnrichedPlasma_NCE27_Gradient40_02_205.raw(1).xlsx	EnrichedPlasma	F2	143	mg/L	3	109	5
Ast3ms_DIA_EnrichedPlasma_NCE27_Gradient40_02_205.raw(1).xlsx	EnrichedPlasma	F2	416	mg/L	3	5	3
Ast3ms_DIA_EnrichedPlasma_NCE27_Gradient40_02_205.raw(1).xlsx	EnrichedPlasma	FGB	394	mg/L	3	92	7
Ast3ms_DIA_EnrichedPlasma_NCE27_Gradient40_02_205.raw(1).xlsx	EnrichedPlasma	FGB	403	mg/L	3	53	3
Ast3ms_DIA_EnrichedPlasma_NCE27_Gradient40_02_205.raw(1).xlsx	EnrichedPlasma	FGG	78	mg/L	3	16	3
Ast3ms_DIA_EnrichedPlasma_NCE27_Gradient40_02_205.raw(1).xlsx	EnrichedPlasma	FN1	439	mg/L	3	6	2
Ast3ms_DIA_EnrichedPlasma_NCE27_Gradient40_02_205.raw(1).xlsx	EnrichedPlasma	FN1	542	mg/L	3	55	4
Ast3ms_DIA_EnrichedPlasma_NCE27_Gradient40_02_205.raw(1).xlsx	EnrichedPlasma	FN1	551	mg/L	3	3	2
Ast3ms_DIA_EnrichedPlasma_NCE27_Gradient40_02_205.raw(1).xlsx	EnrichedPlasma	HP	184	mg/L	3	85	6
Ast3ms_DIA_EnrichedPlasma_NCE27_Gradient40_02_205.raw(1).xlsx	EnrichedPlasma	HP	193	mg/L	3	32	2
Ast3ms_DIA_EnrichedPlasma_NCE27_Gradient40_02_205.raw(1).xlsx	EnrichedPlasma	HP	207	mg/L	3	4	2
Ast3ms_DIA_EnrichedPlasma_NCE27_Gradient40_02_205.raw(1).xlsx	EnrichedPlasma	HP	241	mg/L	3	170	16
Ast3ms_DIA_EnrichedPlasma_NCE27_Gradient40_02_205.raw(1).xlsx	EnrichedPlasma	HPX	187	mg/L	3	23	5
Ast3ms_DIA_EnrichedPlasma_NCE27_Gradient40_02_205.raw(1).xlsx	EnrichedPlasma	HPX	246	mg/L	3	23	6
Ast3ms_DIA_EnrichedPlasma_NCE27_Gradient40_02_205.raw(1).xlsx	EnrichedPlasma	HPX	453	mg/L	3	58	3
Ast3ms_DIA_EnrichedPlasma_NCE27_Gradient40_02_205.raw(1).xlsx	EnrichedPlasma	HRG	125	mg/L	3	9	3
Ast3ms_DIA_EnrichedPlasma_NCE27_Gradient40_02_205.raw(1).xlsx	EnrichedPlasma	HRG	344	mg/L	3	8	6
Ast3ms_DIA_EnrichedPlasma_NCE27_Gradient40_02_205.raw(1).xlsx	EnrichedPlasma	HRG	345	mg/L	3	91	19
Ast3ms_DIA_EnrichedPlasma_NCE27_Gradient40_02_205.raw(1).xlsx	EnrichedPlasma	IGHA1	340	mg/L	3	5	3
Ast3ms_DIA_EnrichedPlasma_NCE27_Gradient40_02_205.raw(1).xlsx	EnrichedPlasma	IGHA2	205	mg/L	3	17	6
Ast3ms_DIA_EnrichedPlasma_NCE27_Gradient40_02_205.raw(1).xlsx	EnrichedPlasma	IGHG1	180	mg/L	3	519	24
Ast3ms_DIA_EnrichedPlasma_NCE27_Gradient40_02_205.raw(1).xlsx	EnrichedPlasma	IGHG1	189	mg/L	3	5	3
Ast3ms_DIA_EnrichedPlasma_NCE27_Gradient40_02_205.raw(1).xlsx	EnrichedPlasma	IGHG2	176	mg/L	3	211	21
Ast3ms_DIA_EnrichedPlasma_NCE27_Gradient40_02_205.raw(1).xlsx	EnrichedPlasma	IGHG4	177	mg/L	3	55	8
Ast3ms_DIA_EnrichedPlasma_NCE27_Gradient40_02_205.raw(1).xlsx	EnrichedPlasma	IGHM	46	mg/L	3	63	25
Ast3ms_DIA_EnrichedPlasma_NCE27_Gradient40_02_205.raw(1).xlsx	EnrichedPlasma	IGHM	440	mg/L	3	2	1
Ast3ms_DIA_EnrichedPlasma_NCE27_Gradient40_02_205.raw(1).xlsx	EnrichedPlasma	ITIH1	588	mg/L	3	23	5
Ast3ms_DIA_EnrichedPlasma_NCE27_Gradient40_02_205.raw(1).xlsx	EnrichedPlasma	ITIH3	580	mg/L	3	4	2
Ast3ms_DIA_EnrichedPlasma_NCE27_Gradient40_02_205.raw(1).xlsx	EnrichedPlasma	JCHAIN	71	mg/L	3	15	6
Ast3ms_DIA_EnrichedPlasma_NCE27_Gradient40_02_205.raw(1).xlsx	EnrichedPlasma	KLKB1	127	mg/L	3	3	1
Ast3ms_DIA_EnrichedPlasma_NCE27_Gradient40_02_205.raw(1).xlsx	EnrichedPlasma	KNG1	169	mg/L	3	24	3
Ast3ms_DIA_EnrichedPlasma_NCE27_Gradient40_02_205.raw(1).xlsx	EnrichedPlasma	KNG1	205	mg/L	3	3	1
Ast3ms_DIA_EnrichedPlasma_NCE27_Gradient40_02_205.raw(1).xlsx	EnrichedPlasma	LRG1	325	mg/L	3	2	1
Ast3ms_DIA_EnrichedPlasma_NCE27_Gradient40_02_205.raw(1).xlsx	EnrichedPlasma	ORM1	56	mg/L	3	9	1
Ast3ms_DIA_EnrichedPlasma_NCE27_Gradient40_02_205.raw(1).xlsx	EnrichedPlasma	PON1	253	mg/L	3	15	7
Ast3ms_DIA_EnrichedPlasma_NCE27_Gradient40_02_205.raw(1).xlsx	EnrichedPlasma	SERPINA7	45	mg/L	3	11	2
Ast3ms_DIA_EnrichedPlasma_NCE27_Gradient40_02_205.raw(1).xlsx	EnrichedPlasma	SERPINC1	224	mg/L	3	20	4
Ast3ms_DIA_EnrichedPlasma_NCE27_Gradient40_02_205.raw(1).xlsx	EnrichedPlasma	SERPINC1	233	mg/L	3	7	1
Ast3ms_DIA_EnrichedPlasma_NCE27_Gradient40_02_205.raw(1).xlsx	EnrichedPlasma	SERPIND1	49	mg/L	3	60	8
Ast3ms_DIA_EnrichedPlasma_NCE27_Gradient40_02_205.raw(1).xlsx	EnrichedPlasma	SERPIND1	387	mg/L	3	2	2
Ast3ms_DIA_EnrichedPlasma_NCE27_Gradient40_02_205.raw(1).xlsx	EnrichedPlasma	SERPING1	238	mg/L	3	8	1
Ast3ms_DIA_EnrichedPlasma_NCE27_Gradient40_02_205.raw(1).xlsx	EnrichedPlasma	TF	441	mg/L	3	65	4
Ast3ms_DIA_EnrichedPlasma_NCE27_Gradient40_02_205.raw(1).xlsx	EnrichedPlasma	TF	630	mg/L	3	50	7
Ast3ms_DIA_EnrichedPlasma_NCE27_Gradient40_02_205.raw(1).xlsx	EnrichedPlasma	TF	639	mg/L	3	14	7
Ast3ms_DIA_EnrichedPlasma_NCE27_Gradient40_02_205.raw(1).xlsx	EnrichedPlasma	VTN	169	mg/L	3	16	3
Ast3ms_DIA_EnrichedPlasma_NCE27_Gradient40_03_206.raw(1).xlsx	EnrichedPlasma	A1BG	44	mg/L	3	3	1
Ast3ms_DIA_EnrichedPlasma_NCE27_Gradient40_03_206.raw(1).xlsx	EnrichedPlasma	A2M	247	mg/L	3	2	1
Ast3ms_DIA_EnrichedPlasma_NCE27_Gradient40_03_206.raw(1).xlsx	EnrichedPlasma	A2M	869	mg/L	3	25	4
Ast3ms_DIA_EnrichedPlasma_NCE27_Gradient40_03_206.raw(1).xlsx	EnrichedPlasma	AFM	109	mg/L	3	9	5
Ast3ms_DIA_EnrichedPlasma_NCE27_Gradient40_03_206.raw(1).xlsx	EnrichedPlasma	AFM	118	mg/L	3	32	2
Ast3ms_DIA_EnrichedPlasma_NCE27_Gradient40_03_206.raw(1).xlsx	EnrichedPlasma	AFM	127	mg/L	3	2	1
Ast3ms_DIA_EnrichedPlasma_NCE27_Gradient40_03_206.raw(1).xlsx	EnrichedPlasma	AFM	402	mg/L	3	6	2
Ast3ms_DIA_EnrichedPlasma_NCE27_Gradient40_03_206.raw(1).xlsx	EnrichedPlasma	AGT	47	mg/L	3	23	4
Ast3ms_DIA_EnrichedPlasma_NCE27_Gradient40_03_206.raw(1).xlsx	EnrichedPlasma	AHSG	174	mg/L	3	118	6
Ast3ms_DIA_EnrichedPlasma_NCE27_Gradient40_03_206.raw(1).xlsx	EnrichedPlasma	AHSG	176	mg/L	3	7	3
Ast3ms_DIA_EnrichedPlasma_NCE27_Gradient40_03_206.raw(1).xlsx	EnrichedPlasma	APOB	1523	mg/L	3	17	4
Ast3ms_DIA_EnrichedPlasma_NCE27_Gradient40_03_206.raw(1).xlsx	EnrichedPlasma	APOB	2239	mg/L	3	5	1
Ast3ms_DIA_EnrichedPlasma_NCE27_Gradient40_03_206.raw(1).xlsx	EnrichedPlasma	APOB	3224	mg/L	3	2	1
Ast3ms_DIA_EnrichedPlasma_NCE27_Gradient40_03_206.raw(1).xlsx	EnrichedPlasma	APOB	3411	mg/L	3	31	6
Ast3ms_DIA_EnrichedPlasma_NCE27_Gradient40_03_206.raw(1).xlsx	EnrichedPlasma	APOB	3895	mg/L	3	3	1
Ast3ms_DIA_EnrichedPlasma_NCE27_Gradient40_03_206.raw(1).xlsx	EnrichedPlasma	APOF	267	mg/L	3	4	2
Ast3ms_DIA_EnrichedPlasma_NCE27_Gradient40_03_206.raw(1).xlsx	EnrichedPlasma	APOH	162	mg/L	3	28	8
Ast3ms_DIA_EnrichedPlasma_NCE27_Gradient40_03_206.raw(1).xlsx	EnrichedPlasma	APOH	253	mg/L	3	58	8
Ast3ms_DIA_EnrichedPlasma_NCE27_Gradient40_03_206.raw(1).xlsx	EnrichedPlasma	AZGP1	137	mg/L	3	4	1
Ast3ms_DIA_EnrichedPlasma_NCE27_Gradient40_03_206.raw(1).xlsx	EnrichedPlasma	C2	19	mg/L	3	2	1
Ast3ms_DIA_EnrichedPlasma_NCE27_Gradient40_03_206.raw(1).xlsx	EnrichedPlasma	C2	621	mg/L	3	5	2
Ast3ms_DIA_EnrichedPlasma_NCE27_Gradient40_03_206.raw(1).xlsx	EnrichedPlasma	C3	85	mg/L	3	416	20
Ast3ms_DIA_EnrichedPlasma_NCE27_Gradient40_03_206.raw(1).xlsx	EnrichedPlasma	C3	94	mg/L	3	276	14
Ast3ms_DIA_EnrichedPlasma_NCE27_Gradient40_03_206.raw(1).xlsx	EnrichedPlasma	C3	939	mg/L	3	34	5
Ast3ms_DIA_EnrichedPlasma_NCE27_Gradient40_03_206.raw(1).xlsx	EnrichedPlasma	C3	948	mg/L	3	7	2
Ast3ms_DIA_EnrichedPlasma_NCE27_Gradient40_03_206.raw(1).xlsx	EnrichedPlasma	C4B	226	mg/L	3	17	4
Ast3ms_DIA_EnrichedPlasma_NCE27_Gradient40_03_206.raw(1).xlsx	EnrichedPlasma	C4B	1328	mg/L	3	8	2
Ast3ms_DIA_EnrichedPlasma_NCE27_Gradient40_03_206.raw(1).xlsx	EnrichedPlasma	C4BPB	73	mg/L	3	5	1
Ast3ms_DIA_EnrichedPlasma_NCE27_Gradient40_03_206.raw(1).xlsx	EnrichedPlasma	C6	324	mg/L	3	4	1
Ast3ms_DIA_EnrichedPlasma_NCE27_Gradient40_03_206.raw(1).xlsx	EnrichedPlasma	CCDC126	118	Âµg/L	3	10	4
Ast3ms_DIA_EnrichedPlasma_NCE27_Gradient40_03_206.raw(1).xlsx	EnrichedPlasma	CFH	891	mg/L	3	4	2
Ast3ms_DIA_EnrichedPlasma_NCE27_Gradient40_03_206.raw(1).xlsx	EnrichedPlasma	CFH	911	mg/L	3	9	2
Ast3ms_DIA_EnrichedPlasma_NCE27_Gradient40_03_206.raw(1).xlsx	EnrichedPlasma	CFH	1029	mg/L	3	16	3
Ast3ms_DIA_EnrichedPlasma_NCE27_Gradient40_03_206.raw(1).xlsx	EnrichedPlasma	CFH	1038	mg/L	3	5	2
Ast3ms_DIA_EnrichedPlasma_NCE27_Gradient40_03_206.raw(1).xlsx	EnrichedPlasma	CFHR1	126	mg/L	3	9	2
Ast3ms_DIA_EnrichedPlasma_NCE27_Gradient40_03_206.raw(1).xlsx	EnrichedPlasma	CFI	103	mg/L	3	8	4
Ast3ms_DIA_EnrichedPlasma_NCE27_Gradient40_03_206.raw(1).xlsx	EnrichedPlasma	CFI	177	mg/L	3	2	1
Ast3ms_DIA_EnrichedPlasma_NCE27_Gradient40_03_206.raw(1).xlsx	EnrichedPlasma	CLU	271	mg/L	3	13	6
Ast3ms_DIA_EnrichedPlasma_NCE27_Gradient40_03_206.raw(1).xlsx	EnrichedPlasma	CLU	354	mg/L	3	9	2
Ast3ms_DIA_EnrichedPlasma_NCE27_Gradient40_03_206.raw(1).xlsx	EnrichedPlasma	CP	138	mg/L	3	18	3
Ast3ms_DIA_EnrichedPlasma_NCE27_Gradient40_03_206.raw(1).xlsx	EnrichedPlasma	CP	367	mg/L	3	4	1
Ast3ms_DIA_EnrichedPlasma_NCE27_Gradient40_03_206.raw(1).xlsx	EnrichedPlasma	CP	762	mg/L	3	23	2
Ast3ms_DIA_EnrichedPlasma_NCE27_Gradient40_03_206.raw(1).xlsx	EnrichedPlasma	F12	249	mg/L	3	2	1
Ast3ms_DIA_EnrichedPlasma_NCE27_Gradient40_03_206.raw(1).xlsx	EnrichedPlasma	F12	433	mg/L	3	7	2
Ast3ms_DIA_EnrichedPlasma_NCE27_Gradient40_03_206.raw(1).xlsx	EnrichedPlasma	F2	121	mg/L	3	21	6
Ast3ms_DIA_EnrichedPlasma_NCE27_Gradient40_03_206.raw(1).xlsx	EnrichedPlasma	F2	143	mg/L	3	104	5
Ast3ms_DIA_EnrichedPlasma_NCE27_Gradient40_03_206.raw(1).xlsx	EnrichedPlasma	F2	416	mg/L	3	3	1
Ast3ms_DIA_EnrichedPlasma_NCE27_Gradient40_03_206.raw(1).xlsx	EnrichedPlasma	FGB	394	mg/L	3	95	5
Ast3ms_DIA_EnrichedPlasma_NCE27_Gradient40_03_206.raw(1).xlsx	EnrichedPlasma	FGB	403	mg/L	3	56	2
Ast3ms_DIA_EnrichedPlasma_NCE27_Gradient40_03_206.raw(1).xlsx	EnrichedPlasma	FGG	78	mg/L	3	16	3
Ast3ms_DIA_EnrichedPlasma_NCE27_Gradient40_03_206.raw(1).xlsx	EnrichedPlasma	FN1	439	mg/L	3	5	2
Ast3ms_DIA_EnrichedPlasma_NCE27_Gradient40_03_206.raw(1).xlsx	EnrichedPlasma	FN1	542	mg/L	3	49	4
Ast3ms_DIA_EnrichedPlasma_NCE27_Gradient40_03_206.raw(1).xlsx	EnrichedPlasma	FN1	551	mg/L	3	2	2
Ast3ms_DIA_EnrichedPlasma_NCE27_Gradient40_03_206.raw(1).xlsx	EnrichedPlasma	FOLR3	201	Âµg/L	3	2	1
Ast3ms_DIA_EnrichedPlasma_NCE27_Gradient40_03_206.raw(1).xlsx	EnrichedPlasma	HP	184	mg/L	3	79	8
Ast3ms_DIA_EnrichedPlasma_NCE27_Gradient40_03_206.raw(1).xlsx	EnrichedPlasma	HP	193	mg/L	3	40	3
Ast3ms_DIA_EnrichedPlasma_NCE27_Gradient40_03_206.raw(1).xlsx	EnrichedPlasma	HP	207	mg/L	3	10	2
Ast3ms_DIA_EnrichedPlasma_NCE27_Gradient40_03_206.raw(1).xlsx	EnrichedPlasma	HP	241	mg/L	3	192	19
Ast3ms_DIA_EnrichedPlasma_NCE27_Gradient40_03_206.raw(1).xlsx	EnrichedPlasma	HPX	187	mg/L	3	39	6
Ast3ms_DIA_EnrichedPlasma_NCE27_Gradient40_03_206.raw(1).xlsx	EnrichedPlasma	HPX	246	mg/L	3	23	3
Ast3ms_DIA_EnrichedPlasma_NCE27_Gradient40_03_206.raw(1).xlsx	EnrichedPlasma	HPX	453	mg/L	3	54	3
Ast3ms_DIA_EnrichedPlasma_NCE27_Gradient40_03_206.raw(1).xlsx	EnrichedPlasma	HRG	125	mg/L	3	12	4
Ast3ms_DIA_EnrichedPlasma_NCE27_Gradient40_03_206.raw(1).xlsx	EnrichedPlasma	HRG	344	mg/L	3	11	7
Ast3ms_DIA_EnrichedPlasma_NCE27_Gradient40_03_206.raw(1).xlsx	EnrichedPlasma	HRG	345	mg/L	3	86	14
Ast3ms_DIA_EnrichedPlasma_NCE27_Gradient40_03_206.raw(1).xlsx	EnrichedPlasma	IGHA1	340	mg/L	3	5	2
Ast3ms_DIA_EnrichedPlasma_NCE27_Gradient40_03_206.raw(1).xlsx	EnrichedPlasma	IGHA2	92	mg/L	3	3	2
Ast3ms_DIA_EnrichedPlasma_NCE27_Gradient40_03_206.raw(1).xlsx	EnrichedPlasma	IGHA2	205	mg/L	3	22	8
Ast3ms_DIA_EnrichedPlasma_NCE27_Gradient40_03_206.raw(1).xlsx	EnrichedPlasma	IGHG1	180	mg/L	3	459	25
Ast3ms_DIA_EnrichedPlasma_NCE27_Gradient40_03_206.raw(1).xlsx	EnrichedPlasma	IGHG1	189	mg/L	3	5	3
Ast3ms_DIA_EnrichedPlasma_NCE27_Gradient40_03_206.raw(1).xlsx	EnrichedPlasma	IGHG2	176	mg/L	3	221	18
Ast3ms_DIA_EnrichedPlasma_NCE27_Gradient40_03_206.raw(1).xlsx	EnrichedPlasma	IGHG4	177	mg/L	3	48	9
Ast3ms_DIA_EnrichedPlasma_NCE27_Gradient40_03_206.raw(1).xlsx	EnrichedPlasma	IGHM	46	mg/L	3	52	28
Ast3ms_DIA_EnrichedPlasma_NCE27_Gradient40_03_206.raw(1).xlsx	EnrichedPlasma	IGHM	440	mg/L	3	5	2
Ast3ms_DIA_EnrichedPlasma_NCE27_Gradient40_03_206.raw(1).xlsx	EnrichedPlasma	ITIH1	588	mg/L	3	27	4
Ast3ms_DIA_EnrichedPlasma_NCE27_Gradient40_03_206.raw(1).xlsx	EnrichedPlasma	ITIH3	580	mg/L	3	6	2
Ast3ms_DIA_EnrichedPlasma_NCE27_Gradient40_03_206.raw(1).xlsx	EnrichedPlasma	JCHAIN	71	mg/L	3	19	8
Ast3ms_DIA_EnrichedPlasma_NCE27_Gradient40_03_206.raw(1).xlsx	EnrichedPlasma	KL	159	ng/L	3	3	3
Ast3ms_DIA_EnrichedPlasma_NCE27_Gradient40_03_206.raw(1).xlsx	EnrichedPlasma	KLKB1	127	mg/L	3	2	1
Ast3ms_DIA_EnrichedPlasma_NCE27_Gradient40_03_206.raw(1).xlsx	EnrichedPlasma	KNG1	169	mg/L	3	22	3
Ast3ms_DIA_EnrichedPlasma_NCE27_Gradient40_03_206.raw(1).xlsx	EnrichedPlasma	KNG1	205	mg/L	3	3	1
Ast3ms_DIA_EnrichedPlasma_NCE27_Gradient40_03_206.raw(1).xlsx	EnrichedPlasma	ORM1	56	mg/L	3	12	1
Ast3ms_DIA_EnrichedPlasma_NCE27_Gradient40_03_206.raw(1).xlsx	EnrichedPlasma	PON1	253	mg/L	3	9	6
Ast3ms_DIA_EnrichedPlasma_NCE27_Gradient40_03_206.raw(1).xlsx	EnrichedPlasma	SERPINA7	45	mg/L	3	11	2
Ast3ms_DIA_EnrichedPlasma_NCE27_Gradient40_03_206.raw(1).xlsx	EnrichedPlasma	SERPINC1	224	mg/L	3	18	4
Ast3ms_DIA_EnrichedPlasma_NCE27_Gradient40_03_206.raw(1).xlsx	EnrichedPlasma	SERPINC1	233	mg/L	3	3	1
Ast3ms_DIA_EnrichedPlasma_NCE27_Gradient40_03_206.raw(1).xlsx	EnrichedPlasma	SERPIND1	49	mg/L	3	54	8
Ast3ms_DIA_EnrichedPlasma_NCE27_Gradient40_03_206.raw(1).xlsx	EnrichedPlasma	SERPIND1	387	mg/L	3	2	1
Ast3ms_DIA_EnrichedPlasma_NCE27_Gradient40_03_206.raw(1).xlsx	EnrichedPlasma	SERPING1	238	mg/L	3	6	1
Ast3ms_DIA_EnrichedPlasma_NCE27_Gradient40_03_206.raw(1).xlsx	EnrichedPlasma	TF	441	mg/L	3	66	6
Ast3ms_DIA_EnrichedPlasma_NCE27_Gradient40_03_206.raw(1).xlsx	EnrichedPlasma	TF	630	mg/L	3	53	6
Ast3ms_DIA_EnrichedPlasma_NCE27_Gradient40_03_206.raw(1).xlsx	EnrichedPlasma	TF	639	mg/L	3	13	5
Ast3ms_DIA_EnrichedPlasma_NCE27_Gradient40_03_206.raw(1).xlsx	EnrichedPlasma	TTR	118	mg/L	3	3	1
Ast3ms_DIA_EnrichedPlasma_NCE27_Gradient40_03_206.raw(1).xlsx	EnrichedPlasma	VTN	169	mg/L	3	18	5
Ast3ms_DIA_EnrichedPlasma_NCE27_Gradient40_04_207.raw(1).xlsx	EnrichedPlasma	A1BG	44	mg/L	3	3	1
Ast3ms_DIA_EnrichedPlasma_NCE27_Gradient40_04_207.raw(1).xlsx	EnrichedPlasma	A2M	869	mg/L	3	38	6
Ast3ms_DIA_EnrichedPlasma_NCE27_Gradient40_04_207.raw(1).xlsx	EnrichedPlasma	AFM	109	mg/L	3	10	5
Ast3ms_DIA_EnrichedPlasma_NCE27_Gradient40_04_207.raw(1).xlsx	EnrichedPlasma	AFM	118	mg/L	3	35	3
Ast3ms_DIA_EnrichedPlasma_NCE27_Gradient40_04_207.raw(1).xlsx	EnrichedPlasma	AFM	402	mg/L	3	7	1
Ast3ms_DIA_EnrichedPlasma_NCE27_Gradient40_04_207.raw(1).xlsx	EnrichedPlasma	AGT	47	mg/L	3	24	3
Ast3ms_DIA_EnrichedPlasma_NCE27_Gradient40_04_207.raw(1).xlsx	EnrichedPlasma	AHSG	174	mg/L	3	123	6
Ast3ms_DIA_EnrichedPlasma_NCE27_Gradient40_04_207.raw(1).xlsx	EnrichedPlasma	AHSG	176	mg/L	3	8	3
Ast3ms_DIA_EnrichedPlasma_NCE27_Gradient40_04_207.raw(1).xlsx	EnrichedPlasma	APOB	1523	mg/L	3	22	3
Ast3ms_DIA_EnrichedPlasma_NCE27_Gradient40_04_207.raw(1).xlsx	EnrichedPlasma	APOB	2239	mg/L	3	8	1
Ast3ms_DIA_EnrichedPlasma_NCE27_Gradient40_04_207.raw(1).xlsx	EnrichedPlasma	APOB	3224	mg/L	3	4	1
Ast3ms_DIA_EnrichedPlasma_NCE27_Gradient40_04_207.raw(1).xlsx	EnrichedPlasma	APOB	3411	mg/L	3	18	4
Ast3ms_DIA_EnrichedPlasma_NCE27_Gradient40_04_207.raw(1).xlsx	EnrichedPlasma	APOB	3895	mg/L	3	4	1
Ast3ms_DIA_EnrichedPlasma_NCE27_Gradient40_04_207.raw(1).xlsx	EnrichedPlasma	APOD	98	mg/L	3	3	1
Ast3ms_DIA_EnrichedPlasma_NCE27_Gradient40_04_207.raw(1).xlsx	EnrichedPlasma	APOF	267	mg/L	3	5	1
Ast3ms_DIA_EnrichedPlasma_NCE27_Gradient40_04_207.raw(1).xlsx	EnrichedPlasma	APOH	162	mg/L	3	27	7
Ast3ms_DIA_EnrichedPlasma_NCE27_Gradient40_04_207.raw(1).xlsx	EnrichedPlasma	APOH	253	mg/L	3	54	8
Ast3ms_DIA_EnrichedPlasma_NCE27_Gradient40_04_207.raw(1).xlsx	EnrichedPlasma	AZGP1	137	mg/L	3	4	1
Ast3ms_DIA_EnrichedPlasma_NCE27_Gradient40_04_207.raw(1).xlsx	EnrichedPlasma	C2	621	mg/L	3	8	2
Ast3ms_DIA_EnrichedPlasma_NCE27_Gradient40_04_207.raw(1).xlsx	EnrichedPlasma	C2	630	mg/L	3	2	1
Ast3ms_DIA_EnrichedPlasma_NCE27_Gradient40_04_207.raw(1).xlsx	EnrichedPlasma	C3	85	mg/L	3	448	19
Ast3ms_DIA_EnrichedPlasma_NCE27_Gradient40_04_207.raw(1).xlsx	EnrichedPlasma	C3	94	mg/L	3	268	17
Ast3ms_DIA_EnrichedPlasma_NCE27_Gradient40_04_207.raw(1).xlsx	EnrichedPlasma	C3	939	mg/L	3	30	6
Ast3ms_DIA_EnrichedPlasma_NCE27_Gradient40_04_207.raw(1).xlsx	EnrichedPlasma	C3	948	mg/L	3	6	2
Ast3ms_DIA_EnrichedPlasma_NCE27_Gradient40_04_207.raw(1).xlsx	EnrichedPlasma	C4B	226	mg/L	3	19	2
Ast3ms_DIA_EnrichedPlasma_NCE27_Gradient40_04_207.raw(1).xlsx	EnrichedPlasma	C4B	1328	mg/L	3	6	2
Ast3ms_DIA_EnrichedPlasma_NCE27_Gradient40_04_207.raw(1).xlsx	EnrichedPlasma	C4BPB	73	mg/L	3	3	1
Ast3ms_DIA_EnrichedPlasma_NCE27_Gradient40_04_207.raw(1).xlsx	EnrichedPlasma	C6	324	mg/L	3	2	1
Ast3ms_DIA_EnrichedPlasma_NCE27_Gradient40_04_207.raw(1).xlsx	EnrichedPlasma	C8B	243	mg/L	3	2	2
Ast3ms_DIA_EnrichedPlasma_NCE27_Gradient40_04_207.raw(1).xlsx	EnrichedPlasma	CCDC126	115	Âµg/L	3	2	2
Ast3ms_DIA_EnrichedPlasma_NCE27_Gradient40_04_207.raw(1).xlsx	EnrichedPlasma	CCDC126	118	Âµg/L	3	6	2
Ast3ms_DIA_EnrichedPlasma_NCE27_Gradient40_04_207.raw(1).xlsx	EnrichedPlasma	CFH	891	mg/L	3	5	2
Ast3ms_DIA_EnrichedPlasma_NCE27_Gradient40_04_207.raw(1).xlsx	EnrichedPlasma	CFH	911	mg/L	3	11	2
Ast3ms_DIA_EnrichedPlasma_NCE27_Gradient40_04_207.raw(1).xlsx	EnrichedPlasma	CFH	1029	mg/L	3	14	3
Ast3ms_DIA_EnrichedPlasma_NCE27_Gradient40_04_207.raw(1).xlsx	EnrichedPlasma	CFH	1038	mg/L	3	5	1
Ast3ms_DIA_EnrichedPlasma_NCE27_Gradient40_04_207.raw(1).xlsx	EnrichedPlasma	CFHR1	126	mg/L	3	7	2
Ast3ms_DIA_EnrichedPlasma_NCE27_Gradient40_04_207.raw(1).xlsx	EnrichedPlasma	CFI	103	mg/L	3	9	2
Ast3ms_DIA_EnrichedPlasma_NCE27_Gradient40_04_207.raw(1).xlsx	EnrichedPlasma	CFI	494	mg/L	3	5	1
Ast3ms_DIA_EnrichedPlasma_NCE27_Gradient40_04_207.raw(1).xlsx	EnrichedPlasma	CLU	66	mg/L	3	2	2
Ast3ms_DIA_EnrichedPlasma_NCE27_Gradient40_04_207.raw(1).xlsx	EnrichedPlasma	CLU	271	mg/L	3	14	9
Ast3ms_DIA_EnrichedPlasma_NCE27_Gradient40_04_207.raw(1).xlsx	EnrichedPlasma	CLU	354	mg/L	3	8	1
Ast3ms_DIA_EnrichedPlasma_NCE27_Gradient40_04_207.raw(1).xlsx	EnrichedPlasma	CP	138	mg/L	3	20	2
Ast3ms_DIA_EnrichedPlasma_NCE27_Gradient40_04_207.raw(1).xlsx	EnrichedPlasma	CP	367	mg/L	3	8	2
Ast3ms_DIA_EnrichedPlasma_NCE27_Gradient40_04_207.raw(1).xlsx	EnrichedPlasma	CP	762	mg/L	3	25	2
Ast3ms_DIA_EnrichedPlasma_NCE27_Gradient40_04_207.raw(1).xlsx	EnrichedPlasma	F12	249	mg/L	3	2	1
Ast3ms_DIA_EnrichedPlasma_NCE27_Gradient40_04_207.raw(1).xlsx	EnrichedPlasma	F12	433	mg/L	3	7	2
Ast3ms_DIA_EnrichedPlasma_NCE27_Gradient40_04_207.raw(1).xlsx	EnrichedPlasma	F2	121	mg/L	3	18	4
Ast3ms_DIA_EnrichedPlasma_NCE27_Gradient40_04_207.raw(1).xlsx	EnrichedPlasma	F2	143	mg/L	3	99	3
Ast3ms_DIA_EnrichedPlasma_NCE27_Gradient40_04_207.raw(1).xlsx	EnrichedPlasma	F2	416	mg/L	3	3	2
Ast3ms_DIA_EnrichedPlasma_NCE27_Gradient40_04_207.raw(1).xlsx	EnrichedPlasma	FGA	419	mg/L	3	2	2
Ast3ms_DIA_EnrichedPlasma_NCE27_Gradient40_04_207.raw(1).xlsx	EnrichedPlasma	FGB	394	mg/L	3	119	9
Ast3ms_DIA_EnrichedPlasma_NCE27_Gradient40_04_207.raw(1).xlsx	EnrichedPlasma	FGB	403	mg/L	3	57	2
Ast3ms_DIA_EnrichedPlasma_NCE27_Gradient40_04_207.raw(1).xlsx	EnrichedPlasma	FGG	78	mg/L	3	18	3
Ast3ms_DIA_EnrichedPlasma_NCE27_Gradient40_04_207.raw(1).xlsx	EnrichedPlasma	FN1	439	mg/L	3	5	1
Ast3ms_DIA_EnrichedPlasma_NCE27_Gradient40_04_207.raw(1).xlsx	EnrichedPlasma	FN1	542	mg/L	3	54	3
Ast3ms_DIA_EnrichedPlasma_NCE27_Gradient40_04_207.raw(1).xlsx	EnrichedPlasma	FN1	551	mg/L	3	3	2
Ast3ms_DIA_EnrichedPlasma_NCE27_Gradient40_04_207.raw(1).xlsx	EnrichedPlasma	HP	184	mg/L	3	100	9
Ast3ms_DIA_EnrichedPlasma_NCE27_Gradient40_04_207.raw(1).xlsx	EnrichedPlasma	HP	193	mg/L	3	38	2
Ast3ms_DIA_EnrichedPlasma_NCE27_Gradient40_04_207.raw(1).xlsx	EnrichedPlasma	HP	207	mg/L	3	4	2
Ast3ms_DIA_EnrichedPlasma_NCE27_Gradient40_04_207.raw(1).xlsx	EnrichedPlasma	HP	241	mg/L	3	199	19
Ast3ms_DIA_EnrichedPlasma_NCE27_Gradient40_04_207.raw(1).xlsx	EnrichedPlasma	HPX	187	mg/L	3	32	6
Ast3ms_DIA_EnrichedPlasma_NCE27_Gradient40_04_207.raw(1).xlsx	EnrichedPlasma	HPX	246	mg/L	3	18	3
Ast3ms_DIA_EnrichedPlasma_NCE27_Gradient40_04_207.raw(1).xlsx	EnrichedPlasma	HPX	453	mg/L	3	72	3
Ast3ms_DIA_EnrichedPlasma_NCE27_Gradient40_04_207.raw(1).xlsx	EnrichedPlasma	HRG	125	mg/L	3	8	3
Ast3ms_DIA_EnrichedPlasma_NCE27_Gradient40_04_207.raw(1).xlsx	EnrichedPlasma	HRG	344	mg/L	3	7	6
Ast3ms_DIA_EnrichedPlasma_NCE27_Gradient40_04_207.raw(1).xlsx	EnrichedPlasma	HRG	345	mg/L	3	86	17
Ast3ms_DIA_EnrichedPlasma_NCE27_Gradient40_04_207.raw(1).xlsx	EnrichedPlasma	IGHA1	340	mg/L	3	11	3
Ast3ms_DIA_EnrichedPlasma_NCE27_Gradient40_04_207.raw(1).xlsx	EnrichedPlasma	IGHA2	205	mg/L	3	14	5
Ast3ms_DIA_EnrichedPlasma_NCE27_Gradient40_04_207.raw(1).xlsx	EnrichedPlasma	IGHG1	180	mg/L	3	407	23
Ast3ms_DIA_EnrichedPlasma_NCE27_Gradient40_04_207.raw(1).xlsx	EnrichedPlasma	IGHG1	189	mg/L	3	5	4
Ast3ms_DIA_EnrichedPlasma_NCE27_Gradient40_04_207.raw(1).xlsx	EnrichedPlasma	IGHG2	176	mg/L	3	200	21
Ast3ms_DIA_EnrichedPlasma_NCE27_Gradient40_04_207.raw(1).xlsx	EnrichedPlasma	IGHG4	177	mg/L	3	51	8
Ast3ms_DIA_EnrichedPlasma_NCE27_Gradient40_04_207.raw(1).xlsx	EnrichedPlasma	IGHM	46	mg/L	3	57	26
Ast3ms_DIA_EnrichedPlasma_NCE27_Gradient40_04_207.raw(1).xlsx	EnrichedPlasma	IGHM	440	mg/L	3	10	3
Ast3ms_DIA_EnrichedPlasma_NCE27_Gradient40_04_207.raw(1).xlsx	EnrichedPlasma	ITIH1	588	mg/L	3	23	3
Ast3ms_DIA_EnrichedPlasma_NCE27_Gradient40_04_207.raw(1).xlsx	EnrichedPlasma	ITIH3	580	mg/L	3	6	2
Ast3ms_DIA_EnrichedPlasma_NCE27_Gradient40_04_207.raw(1).xlsx	EnrichedPlasma	JCHAIN	71	mg/L	3	18	6
Ast3ms_DIA_EnrichedPlasma_NCE27_Gradient40_04_207.raw(1).xlsx	EnrichedPlasma	KNG1	169	mg/L	3	19	2
Ast3ms_DIA_EnrichedPlasma_NCE27_Gradient40_04_207.raw(1).xlsx	EnrichedPlasma	KNG1	205	mg/L	3	5	1
Ast3ms_DIA_EnrichedPlasma_NCE27_Gradient40_04_207.raw(1).xlsx	EnrichedPlasma	ORM1	56	mg/L	3	14	2
Ast3ms_DIA_EnrichedPlasma_NCE27_Gradient40_04_207.raw(1).xlsx	EnrichedPlasma	PON1	253	mg/L	3	12	6
Ast3ms_DIA_EnrichedPlasma_NCE27_Gradient40_04_207.raw(1).xlsx	EnrichedPlasma	SERPINA7	45	mg/L	3	9	2
Ast3ms_DIA_EnrichedPlasma_NCE27_Gradient40_04_207.raw(1).xlsx	EnrichedPlasma	SERPINC1	224	mg/L	3	20	5
Ast3ms_DIA_EnrichedPlasma_NCE27_Gradient40_04_207.raw(1).xlsx	EnrichedPlasma	SERPINC1	233	mg/L	3	4	1
Ast3ms_DIA_EnrichedPlasma_NCE27_Gradient40_04_207.raw(1).xlsx	EnrichedPlasma	SERPIND1	49	mg/L	3	60	6
Ast3ms_DIA_EnrichedPlasma_NCE27_Gradient40_04_207.raw(1).xlsx	EnrichedPlasma	SERPIND1	387	mg/L	3	2	2
Ast3ms_DIA_EnrichedPlasma_NCE27_Gradient40_04_207.raw(1).xlsx	EnrichedPlasma	SERPING1	238	mg/L	3	8	1
Ast3ms_DIA_EnrichedPlasma_NCE27_Gradient40_04_207.raw(1).xlsx	EnrichedPlasma	TF	441	mg/L	3	95	6
Ast3ms_DIA_EnrichedPlasma_NCE27_Gradient40_04_207.raw(1).xlsx	EnrichedPlasma	TF	630	mg/L	3	73	12
Ast3ms_DIA_EnrichedPlasma_NCE27_Gradient40_04_207.raw(1).xlsx	EnrichedPlasma	TF	639	mg/L	3	14	6
Ast3ms_DIA_EnrichedPlasma_NCE27_Gradient40_04_207.raw(1).xlsx	EnrichedPlasma	TTR	118	mg/L	3	4	1
Ast3ms_DIA_EnrichedPlasma_NCE27_Gradient40_04_207.raw(1).xlsx	EnrichedPlasma	VTN	169	mg/L	3	18	4
Ast3ms_DIA_NormalPlasma_NCE27_Gradient40_01_210.raw(1).xlsx	NormalPlasma	AFM	109	mg/L	3	5	4
Ast3ms_DIA_NormalPlasma_NCE27_Gradient40_01_210.raw(1).xlsx	NormalPlasma	AFM	118	mg/L	3	4	1
Ast3ms_DIA_NormalPlasma_NCE27_Gradient40_01_210.raw(1).xlsx	NormalPlasma	AFM	402	mg/L	3	3	2
Ast3ms_DIA_NormalPlasma_NCE27_Gradient40_01_210.raw(1).xlsx	NormalPlasma	AGT	47	mg/L	3	6	1
Ast3ms_DIA_NormalPlasma_NCE27_Gradient40_01_210.raw(1).xlsx	NormalPlasma	AHSG	174	mg/L	3	82	3
Ast3ms_DIA_NormalPlasma_NCE27_Gradient40_01_210.raw(1).xlsx	NormalPlasma	APOB	1523	mg/L	3	16	3
Ast3ms_DIA_NormalPlasma_NCE27_Gradient40_01_210.raw(1).xlsx	NormalPlasma	APOB	3224	mg/L	3	3	3
Ast3ms_DIA_NormalPlasma_NCE27_Gradient40_01_210.raw(1).xlsx	NormalPlasma	APOB	3411	mg/L	3	9	3
Ast3ms_DIA_NormalPlasma_NCE27_Gradient40_01_210.raw(1).xlsx	NormalPlasma	APOH	162	mg/L	3	23	7
Ast3ms_DIA_NormalPlasma_NCE27_Gradient40_01_210.raw(1).xlsx	NormalPlasma	APOH	253	mg/L	3	13	2
Ast3ms_DIA_NormalPlasma_NCE27_Gradient40_01_210.raw(1).xlsx	NormalPlasma	C2	407	mg/L	3	5	2
Ast3ms_DIA_NormalPlasma_NCE27_Gradient40_01_210.raw(1).xlsx	NormalPlasma	C2	416	mg/L	3	3	2
Ast3ms_DIA_NormalPlasma_NCE27_Gradient40_01_210.raw(1).xlsx	NormalPlasma	C3	85	mg/L	3	225	7
Ast3ms_DIA_NormalPlasma_NCE27_Gradient40_01_210.raw(1).xlsx	NormalPlasma	C3	94	mg/L	3	257	10
Ast3ms_DIA_NormalPlasma_NCE27_Gradient40_01_210.raw(1).xlsx	NormalPlasma	C3	939	mg/L	3	21	5
Ast3ms_DIA_NormalPlasma_NCE27_Gradient40_01_210.raw(1).xlsx	NormalPlasma	C3	948	mg/L	3	8	3
Ast3ms_DIA_NormalPlasma_NCE27_Gradient40_01_210.raw(1).xlsx	NormalPlasma	CFH	891	mg/L	3	4	1
Ast3ms_DIA_NormalPlasma_NCE27_Gradient40_01_210.raw(1).xlsx	NormalPlasma	CFH	911	mg/L	3	6	1
Ast3ms_DIA_NormalPlasma_NCE27_Gradient40_01_210.raw(1).xlsx	NormalPlasma	CFH	1029	mg/L	3	7	2
Ast3ms_DIA_NormalPlasma_NCE27_Gradient40_01_210.raw(1).xlsx	NormalPlasma	CFH	1038	mg/L	3	4	1
Ast3ms_DIA_NormalPlasma_NCE27_Gradient40_01_210.raw(1).xlsx	NormalPlasma	CFHR1	126	mg/L	3	3	1
Ast3ms_DIA_NormalPlasma_NCE27_Gradient40_01_210.raw(1).xlsx	NormalPlasma	CFI	103	mg/L	3	6	2
Ast3ms_DIA_NormalPlasma_NCE27_Gradient40_01_210.raw(1).xlsx	NormalPlasma	CFI	494	mg/L	3	2	1
Ast3ms_DIA_NormalPlasma_NCE27_Gradient40_01_210.raw(1).xlsx	NormalPlasma	CLU	271	mg/L	3	8	5
Ast3ms_DIA_NormalPlasma_NCE27_Gradient40_01_210.raw(1).xlsx	NormalPlasma	CLU	354	mg/L	3	11	2
Ast3ms_DIA_NormalPlasma_NCE27_Gradient40_01_210.raw(1).xlsx	NormalPlasma	CP	138	mg/L	3	14	1
Ast3ms_DIA_NormalPlasma_NCE27_Gradient40_01_210.raw(1).xlsx	NormalPlasma	F12	433	mg/L	3	6	1
Ast3ms_DIA_NormalPlasma_NCE27_Gradient40_01_210.raw(1).xlsx	NormalPlasma	F2	121	mg/L	3	12	3
Ast3ms_DIA_NormalPlasma_NCE27_Gradient40_01_210.raw(1).xlsx	NormalPlasma	F2	143	mg/L	3	3	1
Ast3ms_DIA_NormalPlasma_NCE27_Gradient40_01_210.raw(1).xlsx	NormalPlasma	FGB	394	mg/L	3	28	2
Ast3ms_DIA_NormalPlasma_NCE27_Gradient40_01_210.raw(1).xlsx	NormalPlasma	FGB	403	mg/L	3	57	2
Ast3ms_DIA_NormalPlasma_NCE27_Gradient40_01_210.raw(1).xlsx	NormalPlasma	FOLR3	201	Âµg/L	3	2	1
Ast3ms_DIA_NormalPlasma_NCE27_Gradient40_01_210.raw(1).xlsx	NormalPlasma	HP	184	mg/L	3	15	1
Ast3ms_DIA_NormalPlasma_NCE27_Gradient40_01_210.raw(1).xlsx	NormalPlasma	HP	207	mg/L	3	6	2
Ast3ms_DIA_NormalPlasma_NCE27_Gradient40_01_210.raw(1).xlsx	NormalPlasma	HP	241	mg/L	3	145	10
Ast3ms_DIA_NormalPlasma_NCE27_Gradient40_01_210.raw(1).xlsx	NormalPlasma	HPX	187	mg/L	3	8	3
Ast3ms_DIA_NormalPlasma_NCE27_Gradient40_01_210.raw(1).xlsx	NormalPlasma	HPX	453	mg/L	3	50	3
Ast3ms_DIA_NormalPlasma_NCE27_Gradient40_01_210.raw(1).xlsx	NormalPlasma	HRG	125	mg/L	3	4	2
Ast3ms_DIA_NormalPlasma_NCE27_Gradient40_01_210.raw(1).xlsx	NormalPlasma	HRG	345	mg/L	3	9	4
Ast3ms_DIA_NormalPlasma_NCE27_Gradient40_01_210.raw(1).xlsx	NormalPlasma	IGHA2	205	mg/L	3	11	5
Ast3ms_DIA_NormalPlasma_NCE27_Gradient40_01_210.raw(1).xlsx	NormalPlasma	IGHG1	180	mg/L	3	67	17
Ast3ms_DIA_NormalPlasma_NCE27_Gradient40_01_210.raw(1).xlsx	NormalPlasma	IGHG1	189	mg/L	3	5	3
Ast3ms_DIA_NormalPlasma_NCE27_Gradient40_01_210.raw(1).xlsx	NormalPlasma	IGHG2	176	mg/L	3	111	10
Ast3ms_DIA_NormalPlasma_NCE27_Gradient40_01_210.raw(1).xlsx	NormalPlasma	IGHG4	177	mg/L	3	12	3
Ast3ms_DIA_NormalPlasma_NCE27_Gradient40_01_210.raw(1).xlsx	NormalPlasma	IGHM	46	mg/L	3	30	18
Ast3ms_DIA_NormalPlasma_NCE27_Gradient40_01_210.raw(1).xlsx	NormalPlasma	ITIH1	588	mg/L	3	10	2
Ast3ms_DIA_NormalPlasma_NCE27_Gradient40_01_210.raw(1).xlsx	NormalPlasma	JCHAIN	71	mg/L	3	6	3
Ast3ms_DIA_NormalPlasma_NCE27_Gradient40_01_210.raw(1).xlsx	NormalPlasma	KNG1	205	mg/L	3	3	1
Ast3ms_DIA_NormalPlasma_NCE27_Gradient40_01_210.raw(1).xlsx	NormalPlasma	ORM1	56	mg/L	3	4	1
Ast3ms_DIA_NormalPlasma_NCE27_Gradient40_01_210.raw(1).xlsx	NormalPlasma	SERPINA7	45	mg/L	3	4	1
Ast3ms_DIA_NormalPlasma_NCE27_Gradient40_01_210.raw(1).xlsx	NormalPlasma	SERPINC1	224	mg/L	3	3	2
Ast3ms_DIA_NormalPlasma_NCE27_Gradient40_01_210.raw(1).xlsx	NormalPlasma	SERPIND1	49	mg/L	3	43	6
Ast3ms_DIA_NormalPlasma_NCE27_Gradient40_01_210.raw(1).xlsx	NormalPlasma	TF	441	mg/L	3	10	1
Ast3ms_DIA_NormalPlasma_NCE27_Gradient40_01_210.raw(1).xlsx	NormalPlasma	TF	630	mg/L	3	5	2
Ast3ms_DIA_NormalPlasma_NCE27_Gradient40_01_210.raw(1).xlsx	NormalPlasma	TF	639	mg/L	3	2	2
Ast3ms_DIA_NormalPlasma_NCE27_Gradient40_01_210.raw(1).xlsx	NormalPlasma	VTN	169	mg/L	3	12	2
Ast3ms_DIA_NormalPlasma_NCE27_Gradient40_02_211.raw(1).xlsx	NormalPlasma	AFM	109	mg/L	3	5	3
Ast3ms_DIA_NormalPlasma_NCE27_Gradient40_02_211.raw(1).xlsx	NormalPlasma	AFM	118	mg/L	3	4	1
Ast3ms_DIA_NormalPlasma_NCE27_Gradient40_02_211.raw(1).xlsx	NormalPlasma	AFM	402	mg/L	3	4	1
Ast3ms_DIA_NormalPlasma_NCE27_Gradient40_02_211.raw(1).xlsx	NormalPlasma	AGT	47	mg/L	3	3	1
Ast3ms_DIA_NormalPlasma_NCE27_Gradient40_02_211.raw(1).xlsx	NormalPlasma	AHSG	174	mg/L	3	78	3
Ast3ms_DIA_NormalPlasma_NCE27_Gradient40_02_211.raw(1).xlsx	NormalPlasma	APOB	1523	mg/L	3	14	3
Ast3ms_DIA_NormalPlasma_NCE27_Gradient40_02_211.raw(1).xlsx	NormalPlasma	APOB	3411	mg/L	3	11	4
Ast3ms_DIA_NormalPlasma_NCE27_Gradient40_02_211.raw(1).xlsx	NormalPlasma	APOH	162	mg/L	3	21	6
Ast3ms_DIA_NormalPlasma_NCE27_Gradient40_02_211.raw(1).xlsx	NormalPlasma	APOH	253	mg/L	3	10	2
Ast3ms_DIA_NormalPlasma_NCE27_Gradient40_02_211.raw(1).xlsx	NormalPlasma	C2	407	mg/L	3	3	2
Ast3ms_DIA_NormalPlasma_NCE27_Gradient40_02_211.raw(1).xlsx	NormalPlasma	C3	85	mg/L	3	224	7
Ast3ms_DIA_NormalPlasma_NCE27_Gradient40_02_211.raw(1).xlsx	NormalPlasma	C3	94	mg/L	3	283	10
Ast3ms_DIA_NormalPlasma_NCE27_Gradient40_02_211.raw(1).xlsx	NormalPlasma	C3	939	mg/L	3	18	5
Ast3ms_DIA_NormalPlasma_NCE27_Gradient40_02_211.raw(1).xlsx	NormalPlasma	C3	948	mg/L	3	10	4
Ast3ms_DIA_NormalPlasma_NCE27_Gradient40_02_211.raw(1).xlsx	NormalPlasma	C4A	226	mg/L	3	2	1
Ast3ms_DIA_NormalPlasma_NCE27_Gradient40_02_211.raw(1).xlsx	NormalPlasma	C4BPB	73	mg/L	3	2	1
Ast3ms_DIA_NormalPlasma_NCE27_Gradient40_02_211.raw(1).xlsx	NormalPlasma	CFH	911	mg/L	3	4	1
Ast3ms_DIA_NormalPlasma_NCE27_Gradient40_02_211.raw(1).xlsx	NormalPlasma	CFH	1029	mg/L	3	7	2
Ast3ms_DIA_NormalPlasma_NCE27_Gradient40_02_211.raw(1).xlsx	NormalPlasma	CFH	1038	mg/L	3	3	1
Ast3ms_DIA_NormalPlasma_NCE27_Gradient40_02_211.raw(1).xlsx	NormalPlasma	CFHR1	126	mg/L	3	4	1
Ast3ms_DIA_NormalPlasma_NCE27_Gradient40_02_211.raw(1).xlsx	NormalPlasma	CFI	103	mg/L	3	5	2
Ast3ms_DIA_NormalPlasma_NCE27_Gradient40_02_211.raw(1).xlsx	NormalPlasma	CLU	271	mg/L	3	8	3
Ast3ms_DIA_NormalPlasma_NCE27_Gradient40_02_211.raw(1).xlsx	NormalPlasma	CLU	354	mg/L	3	11	3
Ast3ms_DIA_NormalPlasma_NCE27_Gradient40_02_211.raw(1).xlsx	NormalPlasma	CP	138	mg/L	3	13	1
Ast3ms_DIA_NormalPlasma_NCE27_Gradient40_02_211.raw(1).xlsx	NormalPlasma	F12	249	mg/L	3	2	1
Ast3ms_DIA_NormalPlasma_NCE27_Gradient40_02_211.raw(1).xlsx	NormalPlasma	F12	433	mg/L	3	7	2
Ast3ms_DIA_NormalPlasma_NCE27_Gradient40_02_211.raw(1).xlsx	NormalPlasma	F2	121	mg/L	3	15	3
Ast3ms_DIA_NormalPlasma_NCE27_Gradient40_02_211.raw(1).xlsx	NormalPlasma	F2	143	mg/L	3	6	1
Ast3ms_DIA_NormalPlasma_NCE27_Gradient40_02_211.raw(1).xlsx	NormalPlasma	F2	416	mg/L	3	6	2
Ast3ms_DIA_NormalPlasma_NCE27_Gradient40_02_211.raw(1).xlsx	NormalPlasma	FGB	394	mg/L	3	25	2
Ast3ms_DIA_NormalPlasma_NCE27_Gradient40_02_211.raw(1).xlsx	NormalPlasma	FGB	403	mg/L	3	54	2
Ast3ms_DIA_NormalPlasma_NCE27_Gradient40_02_211.raw(1).xlsx	NormalPlasma	FGG	78	mg/L	3	2	1
Ast3ms_DIA_NormalPlasma_NCE27_Gradient40_02_211.raw(1).xlsx	NormalPlasma	HP	184	mg/L	3	8	2
Ast3ms_DIA_NormalPlasma_NCE27_Gradient40_02_211.raw(1).xlsx	NormalPlasma	HP	207	mg/L	3	3	2
Ast3ms_DIA_NormalPlasma_NCE27_Gradient40_02_211.raw(1).xlsx	NormalPlasma	HP	241	mg/L	3	154	13
Ast3ms_DIA_NormalPlasma_NCE27_Gradient40_02_211.raw(1).xlsx	NormalPlasma	HPX	187	mg/L	3	9	2
Ast3ms_DIA_NormalPlasma_NCE27_Gradient40_02_211.raw(1).xlsx	NormalPlasma	HPX	453	mg/L	3	55	3
Ast3ms_DIA_NormalPlasma_NCE27_Gradient40_02_211.raw(1).xlsx	NormalPlasma	HRG	125	mg/L	3	4	3
Ast3ms_DIA_NormalPlasma_NCE27_Gradient40_02_211.raw(1).xlsx	NormalPlasma	HRG	345	mg/L	3	11	3
Ast3ms_DIA_NormalPlasma_NCE27_Gradient40_02_211.raw(1).xlsx	NormalPlasma	IGHA2	205	mg/L	3	12	6
Ast3ms_DIA_NormalPlasma_NCE27_Gradient40_02_211.raw(1).xlsx	NormalPlasma	IGHG1	180	mg/L	3	68	18
Ast3ms_DIA_NormalPlasma_NCE27_Gradient40_02_211.raw(1).xlsx	NormalPlasma	IGHG1	189	mg/L	3	3	3
Ast3ms_DIA_NormalPlasma_NCE27_Gradient40_02_211.raw(1).xlsx	NormalPlasma	IGHG2	176	mg/L	3	111	12
Ast3ms_DIA_NormalPlasma_NCE27_Gradient40_02_211.raw(1).xlsx	NormalPlasma	IGHG4	177	mg/L	3	12	3
Ast3ms_DIA_NormalPlasma_NCE27_Gradient40_02_211.raw(1).xlsx	NormalPlasma	IGHM	46	mg/L	3	29	19
Ast3ms_DIA_NormalPlasma_NCE27_Gradient40_02_211.raw(1).xlsx	NormalPlasma	ITIH1	588	mg/L	3	11	2
Ast3ms_DIA_NormalPlasma_NCE27_Gradient40_02_211.raw(1).xlsx	NormalPlasma	ITIH3	580	mg/L	3	2	2
Ast3ms_DIA_NormalPlasma_NCE27_Gradient40_02_211.raw(1).xlsx	NormalPlasma	JCHAIN	71	mg/L	3	6	3
Ast3ms_DIA_NormalPlasma_NCE27_Gradient40_02_211.raw(1).xlsx	NormalPlasma	KLKB1	127	mg/L	3	2	1
Ast3ms_DIA_NormalPlasma_NCE27_Gradient40_02_211.raw(1).xlsx	NormalPlasma	KNG1	205	mg/L	3	4	1
Ast3ms_DIA_NormalPlasma_NCE27_Gradient40_02_211.raw(1).xlsx	NormalPlasma	ORM1	56	mg/L	3	4	1
Ast3ms_DIA_NormalPlasma_NCE27_Gradient40_02_211.raw(1).xlsx	NormalPlasma	SERPINA7	45	mg/L	3	3	1
Ast3ms_DIA_NormalPlasma_NCE27_Gradient40_02_211.raw(1).xlsx	NormalPlasma	SERPINC1	224	mg/L	3	3	2
Ast3ms_DIA_NormalPlasma_NCE27_Gradient40_02_211.raw(1).xlsx	NormalPlasma	SERPIND1	49	mg/L	3	46	5
Ast3ms_DIA_NormalPlasma_NCE27_Gradient40_02_211.raw(1).xlsx	NormalPlasma	TF	441	mg/L	3	9	2
Ast3ms_DIA_NormalPlasma_NCE27_Gradient40_02_211.raw(1).xlsx	NormalPlasma	TF	630	mg/L	3	3	2
Ast3ms_DIA_NormalPlasma_NCE27_Gradient40_02_211.raw(1).xlsx	NormalPlasma	TF	639	mg/L	3	4	3
Ast3ms_DIA_NormalPlasma_NCE27_Gradient40_02_211.raw(1).xlsx	NormalPlasma	VTN	169	mg/L	3	15	3
Ast3ms_DIA_NormalPlasma_NCE27_Gradient40_03_212.raw(1).xlsx	NormalPlasma	AFM	109	mg/L	3	6	4
Ast3ms_DIA_NormalPlasma_NCE27_Gradient40_03_212.raw(1).xlsx	NormalPlasma	AFM	118	mg/L	3	4	1
Ast3ms_DIA_NormalPlasma_NCE27_Gradient40_03_212.raw(1).xlsx	NormalPlasma	AGT	47	mg/L	3	4	1
Ast3ms_DIA_NormalPlasma_NCE27_Gradient40_03_212.raw(1).xlsx	NormalPlasma	AHSG	174	mg/L	3	82	3
Ast3ms_DIA_NormalPlasma_NCE27_Gradient40_03_212.raw(1).xlsx	NormalPlasma	APOB	1523	mg/L	3	14	3
Ast3ms_DIA_NormalPlasma_NCE27_Gradient40_03_212.raw(1).xlsx	NormalPlasma	APOB	3411	mg/L	3	9	4
Ast3ms_DIA_NormalPlasma_NCE27_Gradient40_03_212.raw(1).xlsx	NormalPlasma	APOH	162	mg/L	3	13	5
Ast3ms_DIA_NormalPlasma_NCE27_Gradient40_03_212.raw(1).xlsx	NormalPlasma	APOH	253	mg/L	3	11	2
Ast3ms_DIA_NormalPlasma_NCE27_Gradient40_03_212.raw(1).xlsx	NormalPlasma	C2	407	mg/L	3	5	2
Ast3ms_DIA_NormalPlasma_NCE27_Gradient40_03_212.raw(1).xlsx	NormalPlasma	C2	416	mg/L	3	2	2
Ast3ms_DIA_NormalPlasma_NCE27_Gradient40_03_212.raw(1).xlsx	NormalPlasma	C3	85	mg/L	3	223	11
Ast3ms_DIA_NormalPlasma_NCE27_Gradient40_03_212.raw(1).xlsx	NormalPlasma	C3	94	mg/L	3	282	11
Ast3ms_DIA_NormalPlasma_NCE27_Gradient40_03_212.raw(1).xlsx	NormalPlasma	C3	939	mg/L	3	13	3
Ast3ms_DIA_NormalPlasma_NCE27_Gradient40_03_212.raw(1).xlsx	NormalPlasma	C3	948	mg/L	3	8	2
Ast3ms_DIA_NormalPlasma_NCE27_Gradient40_03_212.raw(1).xlsx	NormalPlasma	C4BPB	73	mg/L	3	2	1
Ast3ms_DIA_NormalPlasma_NCE27_Gradient40_03_212.raw(1).xlsx	NormalPlasma	C5	741	mg/L	3	2	2
Ast3ms_DIA_NormalPlasma_NCE27_Gradient40_03_212.raw(1).xlsx	NormalPlasma	C6	324	mg/L	3	2	1
Ast3ms_DIA_NormalPlasma_NCE27_Gradient40_03_212.raw(1).xlsx	NormalPlasma	CFH	891	mg/L	3	3	1
Ast3ms_DIA_NormalPlasma_NCE27_Gradient40_03_212.raw(1).xlsx	NormalPlasma	CFH	911	mg/L	3	6	1
Ast3ms_DIA_NormalPlasma_NCE27_Gradient40_03_212.raw(1).xlsx	NormalPlasma	CFH	1029	mg/L	3	7	1
Ast3ms_DIA_NormalPlasma_NCE27_Gradient40_03_212.raw(1).xlsx	NormalPlasma	CFH	1038	mg/L	3	3	1
Ast3ms_DIA_NormalPlasma_NCE27_Gradient40_03_212.raw(1).xlsx	NormalPlasma	CFHR1	126	mg/L	3	3	1
Ast3ms_DIA_NormalPlasma_NCE27_Gradient40_03_212.raw(1).xlsx	NormalPlasma	CFI	103	mg/L	3	5	2
Ast3ms_DIA_NormalPlasma_NCE27_Gradient40_03_212.raw(1).xlsx	NormalPlasma	CLU	271	mg/L	3	11	6
Ast3ms_DIA_NormalPlasma_NCE27_Gradient40_03_212.raw(1).xlsx	NormalPlasma	CLU	354	mg/L	3	13	3
Ast3ms_DIA_NormalPlasma_NCE27_Gradient40_03_212.raw(1).xlsx	NormalPlasma	CP	138	mg/L	3	15	1
Ast3ms_DIA_NormalPlasma_NCE27_Gradient40_03_212.raw(1).xlsx	NormalPlasma	F12	433	mg/L	3	6	2
Ast3ms_DIA_NormalPlasma_NCE27_Gradient40_03_212.raw(1).xlsx	NormalPlasma	F2	121	mg/L	3	11	2
Ast3ms_DIA_NormalPlasma_NCE27_Gradient40_03_212.raw(1).xlsx	NormalPlasma	F2	143	mg/L	3	5	1
Ast3ms_DIA_NormalPlasma_NCE27_Gradient40_03_212.raw(1).xlsx	NormalPlasma	F2	416	mg/L	3	2	1
Ast3ms_DIA_NormalPlasma_NCE27_Gradient40_03_212.raw(1).xlsx	NormalPlasma	FGB	394	mg/L	3	26	2
Ast3ms_DIA_NormalPlasma_NCE27_Gradient40_03_212.raw(1).xlsx	NormalPlasma	FGB	403	mg/L	3	53	2
Ast3ms_DIA_NormalPlasma_NCE27_Gradient40_03_212.raw(1).xlsx	NormalPlasma	HP	184	mg/L	3	7	1
Ast3ms_DIA_NormalPlasma_NCE27_Gradient40_03_212.raw(1).xlsx	NormalPlasma	HP	207	mg/L	3	5	2
Ast3ms_DIA_NormalPlasma_NCE27_Gradient40_03_212.raw(1).xlsx	NormalPlasma	HP	241	mg/L	3	147	11
Ast3ms_DIA_NormalPlasma_NCE27_Gradient40_03_212.raw(1).xlsx	NormalPlasma	HPX	187	mg/L	3	7	2
Ast3ms_DIA_NormalPlasma_NCE27_Gradient40_03_212.raw(1).xlsx	NormalPlasma	HPX	453	mg/L	3	57	2
Ast3ms_DIA_NormalPlasma_NCE27_Gradient40_03_212.raw(1).xlsx	NormalPlasma	HRG	125	mg/L	3	3	2
Ast3ms_DIA_NormalPlasma_NCE27_Gradient40_03_212.raw(1).xlsx	NormalPlasma	HRG	345	mg/L	3	9	3
Ast3ms_DIA_NormalPlasma_NCE27_Gradient40_03_212.raw(1).xlsx	NormalPlasma	IGHA2	205	mg/L	3	12	4
Ast3ms_DIA_NormalPlasma_NCE27_Gradient40_03_212.raw(1).xlsx	NormalPlasma	IGHG1	180	mg/L	3	59	20
Ast3ms_DIA_NormalPlasma_NCE27_Gradient40_03_212.raw(1).xlsx	NormalPlasma	IGHG1	189	mg/L	3	5	3
Ast3ms_DIA_NormalPlasma_NCE27_Gradient40_03_212.raw(1).xlsx	NormalPlasma	IGHG2	176	mg/L	3	117	12
Ast3ms_DIA_NormalPlasma_NCE27_Gradient40_03_212.raw(1).xlsx	NormalPlasma	IGHG4	177	mg/L	3	12	4
Ast3ms_DIA_NormalPlasma_NCE27_Gradient40_03_212.raw(1).xlsx	NormalPlasma	IGHM	46	mg/L	3	33	20
Ast3ms_DIA_NormalPlasma_NCE27_Gradient40_03_212.raw(1).xlsx	NormalPlasma	ITIH1	588	mg/L	3	8	1
Ast3ms_DIA_NormalPlasma_NCE27_Gradient40_03_212.raw(1).xlsx	NormalPlasma	ITIH3	580	mg/L	3	2	1
Ast3ms_DIA_NormalPlasma_NCE27_Gradient40_03_212.raw(1).xlsx	NormalPlasma	JCHAIN	71	mg/L	3	5	2
Ast3ms_DIA_NormalPlasma_NCE27_Gradient40_03_212.raw(1).xlsx	NormalPlasma	KNG1	205	mg/L	3	3	1
Ast3ms_DIA_NormalPlasma_NCE27_Gradient40_03_212.raw(1).xlsx	NormalPlasma	ORM1	56	mg/L	3	4	1
Ast3ms_DIA_NormalPlasma_NCE27_Gradient40_03_212.raw(1).xlsx	NormalPlasma	SERPINA7	45	mg/L	3	2	1
Ast3ms_DIA_NormalPlasma_NCE27_Gradient40_03_212.raw(1).xlsx	NormalPlasma	SERPINC1	224	mg/L	3	2	2
Ast3ms_DIA_NormalPlasma_NCE27_Gradient40_03_212.raw(1).xlsx	NormalPlasma	SERPIND1	49	mg/L	3	46	6
Ast3ms_DIA_NormalPlasma_NCE27_Gradient40_03_212.raw(1).xlsx	NormalPlasma	TF	441	mg/L	3	10	2
Ast3ms_DIA_NormalPlasma_NCE27_Gradient40_03_212.raw(1).xlsx	NormalPlasma	TF	630	mg/L	3	4	3
Ast3ms_DIA_NormalPlasma_NCE27_Gradient40_03_212.raw(1).xlsx	NormalPlasma	TF	639	mg/L	3	2	2
Ast3ms_DIA_NormalPlasma_NCE27_Gradient40_03_212.raw(1).xlsx	NormalPlasma	VTN	169	mg/L	3	13	3
Ast3ms_DIA_NormalPlasma_NCE27_Gradient40_04_213.raw(1).xlsx	NormalPlasma	AFM	109	mg/L	3	7	4
Ast3ms_DIA_NormalPlasma_NCE27_Gradient40_04_213.raw(1).xlsx	NormalPlasma	AFM	118	mg/L	3	5	1
Ast3ms_DIA_NormalPlasma_NCE27_Gradient40_04_213.raw(1).xlsx	NormalPlasma	AFM	402	mg/L	3	2	1
Ast3ms_DIA_NormalPlasma_NCE27_Gradient40_04_213.raw(1).xlsx	NormalPlasma	AGT	47	mg/L	3	4	1
Ast3ms_DIA_NormalPlasma_NCE27_Gradient40_04_213.raw(1).xlsx	NormalPlasma	AHSG	174	mg/L	3	79	2
Ast3ms_DIA_NormalPlasma_NCE27_Gradient40_04_213.raw(1).xlsx	NormalPlasma	APOB	1523	mg/L	3	14	3
Ast3ms_DIA_NormalPlasma_NCE27_Gradient40_04_213.raw(1).xlsx	NormalPlasma	APOB	3224	mg/L	3	2	1
Ast3ms_DIA_NormalPlasma_NCE27_Gradient40_04_213.raw(1).xlsx	NormalPlasma	APOB	3411	mg/L	3	13	3
Ast3ms_DIA_NormalPlasma_NCE27_Gradient40_04_213.raw(1).xlsx	NormalPlasma	APOH	162	mg/L	3	19	6
Ast3ms_DIA_NormalPlasma_NCE27_Gradient40_04_213.raw(1).xlsx	NormalPlasma	APOH	253	mg/L	3	15	2
Ast3ms_DIA_NormalPlasma_NCE27_Gradient40_04_213.raw(1).xlsx	NormalPlasma	C2	407	mg/L	3	2	2
Ast3ms_DIA_NormalPlasma_NCE27_Gradient40_04_213.raw(1).xlsx	NormalPlasma	C3	85	mg/L	3	229	9
Ast3ms_DIA_NormalPlasma_NCE27_Gradient40_04_213.raw(1).xlsx	NormalPlasma	C3	94	mg/L	3	296	11
Ast3ms_DIA_NormalPlasma_NCE27_Gradient40_04_213.raw(1).xlsx	NormalPlasma	C3	939	mg/L	3	14	5
Ast3ms_DIA_NormalPlasma_NCE27_Gradient40_04_213.raw(1).xlsx	NormalPlasma	C3	948	mg/L	3	9	4
Ast3ms_DIA_NormalPlasma_NCE27_Gradient40_04_213.raw(1).xlsx	NormalPlasma	C4A	1328	mg/L	3	4	2
Ast3ms_DIA_NormalPlasma_NCE27_Gradient40_04_213.raw(1).xlsx	NormalPlasma	C5	741	mg/L	3	2	2
Ast3ms_DIA_NormalPlasma_NCE27_Gradient40_04_213.raw(1).xlsx	NormalPlasma	C6	324	mg/L	3	3	1
Ast3ms_DIA_NormalPlasma_NCE27_Gradient40_04_213.raw(1).xlsx	NormalPlasma	CFH	891	mg/L	3	4	1
Ast3ms_DIA_NormalPlasma_NCE27_Gradient40_04_213.raw(1).xlsx	NormalPlasma	CFH	911	mg/L	3	5	1
Ast3ms_DIA_NormalPlasma_NCE27_Gradient40_04_213.raw(1).xlsx	NormalPlasma	CFH	1029	mg/L	3	7	2
Ast3ms_DIA_NormalPlasma_NCE27_Gradient40_04_213.raw(1).xlsx	NormalPlasma	CFH	1038	mg/L	3	2	1
Ast3ms_DIA_NormalPlasma_NCE27_Gradient40_04_213.raw(1).xlsx	NormalPlasma	CFHR1	126	mg/L	3	4	1
Ast3ms_DIA_NormalPlasma_NCE27_Gradient40_04_213.raw(1).xlsx	NormalPlasma	CFI	103	mg/L	3	5	2
Ast3ms_DIA_NormalPlasma_NCE27_Gradient40_04_213.raw(1).xlsx	NormalPlasma	CLU	66	mg/L	3	2	1
Ast3ms_DIA_NormalPlasma_NCE27_Gradient40_04_213.raw(1).xlsx	NormalPlasma	CLU	271	mg/L	3	9	5
Ast3ms_DIA_NormalPlasma_NCE27_Gradient40_04_213.raw(1).xlsx	NormalPlasma	CLU	354	mg/L	3	11	3
Ast3ms_DIA_NormalPlasma_NCE27_Gradient40_04_213.raw(1).xlsx	NormalPlasma	CP	138	mg/L	3	8	1
Ast3ms_DIA_NormalPlasma_NCE27_Gradient40_04_213.raw(1).xlsx	NormalPlasma	F12	249	mg/L	3	2	1
Ast3ms_DIA_NormalPlasma_NCE27_Gradient40_04_213.raw(1).xlsx	NormalPlasma	F12	433	mg/L	3	4	2
Ast3ms_DIA_NormalPlasma_NCE27_Gradient40_04_213.raw(1).xlsx	NormalPlasma	F2	121	mg/L	3	13	3
Ast3ms_DIA_NormalPlasma_NCE27_Gradient40_04_213.raw(1).xlsx	NormalPlasma	F2	416	mg/L	3	7	2
Ast3ms_DIA_NormalPlasma_NCE27_Gradient40_04_213.raw(1).xlsx	NormalPlasma	FGB	394	mg/L	3	29	2
Ast3ms_DIA_NormalPlasma_NCE27_Gradient40_04_213.raw(1).xlsx	NormalPlasma	FGB	403	mg/L	3	54	2
Ast3ms_DIA_NormalPlasma_NCE27_Gradient40_04_213.raw(1).xlsx	NormalPlasma	HP	184	mg/L	3	2	1
Ast3ms_DIA_NormalPlasma_NCE27_Gradient40_04_213.raw(1).xlsx	NormalPlasma	HP	207	mg/L	3	6	1
Ast3ms_DIA_NormalPlasma_NCE27_Gradient40_04_213.raw(1).xlsx	NormalPlasma	HP	241	mg/L	3	143	14
Ast3ms_DIA_NormalPlasma_NCE27_Gradient40_04_213.raw(1).xlsx	NormalPlasma	HPX	187	mg/L	3	6	2
Ast3ms_DIA_NormalPlasma_NCE27_Gradient40_04_213.raw(1).xlsx	NormalPlasma	HPX	453	mg/L	3	50	3
Ast3ms_DIA_NormalPlasma_NCE27_Gradient40_04_213.raw(1).xlsx	NormalPlasma	HRG	125	mg/L	3	4	2
Ast3ms_DIA_NormalPlasma_NCE27_Gradient40_04_213.raw(1).xlsx	NormalPlasma	HRG	345	mg/L	3	7	2
Ast3ms_DIA_NormalPlasma_NCE27_Gradient40_04_213.raw(1).xlsx	NormalPlasma	IGHA2	205	mg/L	3	17	7
Ast3ms_DIA_NormalPlasma_NCE27_Gradient40_04_213.raw(1).xlsx	NormalPlasma	IGHG1	180	mg/L	3	73	18
Ast3ms_DIA_NormalPlasma_NCE27_Gradient40_04_213.raw(1).xlsx	NormalPlasma	IGHG1	189	mg/L	3	6	4
Ast3ms_DIA_NormalPlasma_NCE27_Gradient40_04_213.raw(1).xlsx	NormalPlasma	IGHG2	176	mg/L	3	105	9
Ast3ms_DIA_NormalPlasma_NCE27_Gradient40_04_213.raw(1).xlsx	NormalPlasma	IGHG4	177	mg/L	3	11	3
Ast3ms_DIA_NormalPlasma_NCE27_Gradient40_04_213.raw(1).xlsx	NormalPlasma	IGHM	46	mg/L	3	29	17
Ast3ms_DIA_NormalPlasma_NCE27_Gradient40_04_213.raw(1).xlsx	NormalPlasma	ITIH1	588	mg/L	3	10	2
Ast3ms_DIA_NormalPlasma_NCE27_Gradient40_04_213.raw(1).xlsx	NormalPlasma	JCHAIN	71	mg/L	3	4	2
Ast3ms_DIA_NormalPlasma_NCE27_Gradient40_04_213.raw(1).xlsx	NormalPlasma	KLKB1	127	mg/L	3	3	1
Ast3ms_DIA_NormalPlasma_NCE27_Gradient40_04_213.raw(1).xlsx	NormalPlasma	KNG1	205	mg/L	3	4	2
Ast3ms_DIA_NormalPlasma_NCE27_Gradient40_04_213.raw(1).xlsx	NormalPlasma	ORM1	56	mg/L	3	4	1
Ast3ms_DIA_NormalPlasma_NCE27_Gradient40_04_213.raw(1).xlsx	NormalPlasma	SERPINA7	45	mg/L	3	2	1
Ast3ms_DIA_NormalPlasma_NCE27_Gradient40_04_213.raw(1).xlsx	NormalPlasma	SERPINC1	224	mg/L	3	3	3
Ast3ms_DIA_NormalPlasma_NCE27_Gradient40_04_213.raw(1).xlsx	NormalPlasma	SERPIND1	49	mg/L	3	38	4
Ast3ms_DIA_NormalPlasma_NCE27_Gradient40_04_213.raw(1).xlsx	NormalPlasma	TF	441	mg/L	3	8	1
Ast3ms_DIA_NormalPlasma_NCE27_Gradient40_04_213.raw(1).xlsx	NormalPlasma	TF	630	mg/L	3	2	1
Ast3ms_DIA_NormalPlasma_NCE27_Gradient40_04_213.raw(1).xlsx	NormalPlasma	TF	639	mg/L	3	4	3
Ast3ms_DIA_NormalPlasma_NCE27_Gradient40_04_213.raw(1).xlsx	NormalPlasma	VTN	169	mg/L	3	16	3
Ast4m...DIA_EnrichedPlasma_NCE25_Gradient40_01_181.raw.xlsx	EnrichedPlasma	A1BG	44	mg/L	4	3	1
Ast4m...DIA_EnrichedPlasma_NCE25_Gradient40_01_181.raw.xlsx	EnrichedPlasma	A1BG	179	mg/L	4	54	4
Ast4m...DIA_EnrichedPlasma_NCE25_Gradient40_01_181.raw.xlsx	EnrichedPlasma	A2M	410	mg/L	4	2	1
Ast4m...DIA_EnrichedPlasma_NCE25_Gradient40_01_181.raw.xlsx	EnrichedPlasma	A2M	869	mg/L	4	507	32
Ast4m...DIA_EnrichedPlasma_NCE25_Gradient40_01_181.raw.xlsx	EnrichedPlasma	AFM	33	mg/L	4	3	2
Ast4m...DIA_EnrichedPlasma_NCE25_Gradient40_01_181.raw.xlsx	EnrichedPlasma	AFM	109	mg/L	4	5	2
Ast4m...DIA_EnrichedPlasma_NCE25_Gradient40_01_181.raw.xlsx	EnrichedPlasma	AFM	118	mg/L	4	9	2
Ast4m...DIA_EnrichedPlasma_NCE25_Gradient40_01_181.raw.xlsx	EnrichedPlasma	AFM	402	mg/L	4	9	4
Ast4m...DIA_EnrichedPlasma_NCE25_Gradient40_01_181.raw.xlsx	EnrichedPlasma	AGT	47	mg/L	4	5	2
Ast4m...DIA_EnrichedPlasma_NCE25_Gradient40_01_181.raw.xlsx	EnrichedPlasma	AHSG	174	mg/L	4	355	17
Ast4m...DIA_EnrichedPlasma_NCE25_Gradient40_01_181.raw.xlsx	EnrichedPlasma	AHSG	176	mg/L	4	553	35
Ast4m...DIA_EnrichedPlasma_NCE25_Gradient40_01_181.raw.xlsx	EnrichedPlasma	AMBP	250	mg/L	4	140	3
Ast4m...DIA_EnrichedPlasma_NCE25_Gradient40_01_181.raw.xlsx	EnrichedPlasma	APOB	185	mg/L	4	29	6
Ast4m...DIA_EnrichedPlasma_NCE25_Gradient40_01_181.raw.xlsx	EnrichedPlasma	APOB	992	mg/L	4	23	4
Ast4m...DIA_EnrichedPlasma_NCE25_Gradient40_01_181.raw.xlsx	EnrichedPlasma	APOB	1523	mg/L	4	34	8
Ast4m...DIA_EnrichedPlasma_NCE25_Gradient40_01_181.raw.xlsx	EnrichedPlasma	APOB	2239	mg/L	4	4	2
Ast4m...DIA_EnrichedPlasma_NCE25_Gradient40_01_181.raw.xlsx	EnrichedPlasma	APOB	2982	mg/L	4	10	2
Ast4m...DIA_EnrichedPlasma_NCE25_Gradient40_01_181.raw.xlsx	EnrichedPlasma	APOB	3224	mg/L	4	7	2
Ast4m...DIA_EnrichedPlasma_NCE25_Gradient40_01_181.raw.xlsx	EnrichedPlasma	APOB	3411	mg/L	4	43	10
Ast4m...DIA_EnrichedPlasma_NCE25_Gradient40_01_181.raw.xlsx	EnrichedPlasma	APOB	3465	mg/L	4	9	3
Ast4m...DIA_EnrichedPlasma_NCE25_Gradient40_01_181.raw.xlsx	EnrichedPlasma	APOB	3895	mg/L	4	32	6
Ast4m...DIA_EnrichedPlasma_NCE25_Gradient40_01_181.raw.xlsx	EnrichedPlasma	APOD	74	mg/L	4	63	6
Ast4m...DIA_EnrichedPlasma_NCE25_Gradient40_01_181.raw.xlsx	EnrichedPlasma	APOD	98	mg/L	4	64	11
Ast4m...DIA_EnrichedPlasma_NCE25_Gradient40_01_181.raw.xlsx	EnrichedPlasma	APOH	162	mg/L	4	15	8
Ast4m...DIA_EnrichedPlasma_NCE25_Gradient40_01_181.raw.xlsx	EnrichedPlasma	APOH	253	mg/L	4	134	9
Ast4m...DIA_EnrichedPlasma_NCE25_Gradient40_01_181.raw.xlsx	EnrichedPlasma	APOH	271	mg/L	4	26	2
Ast4m...DIA_EnrichedPlasma_NCE25_Gradient40_01_181.raw.xlsx	EnrichedPlasma	APOM	144	mg/L	4	35	5
Ast4m...DIA_EnrichedPlasma_NCE25_Gradient40_01_181.raw.xlsx	EnrichedPlasma	APOM	153	mg/L	4	3	2
Ast4m...DIA_EnrichedPlasma_NCE25_Gradient40_01_181.raw.xlsx	EnrichedPlasma	ATRN	264	mg/L	4	5	2
Ast4m...DIA_EnrichedPlasma_NCE25_Gradient40_01_181.raw.xlsx	EnrichedPlasma	AZGP1	109	mg/L	4	10	2
Ast4m...DIA_EnrichedPlasma_NCE25_Gradient40_01_181.raw.xlsx	EnrichedPlasma	AZGP1	112	mg/L	4	13	3
Ast4m...DIA_EnrichedPlasma_NCE25_Gradient40_01_181.raw.xlsx	EnrichedPlasma	AZGP1	137	mg/L	4	11	2
Ast4m...DIA_EnrichedPlasma_NCE25_Gradient40_01_181.raw.xlsx	EnrichedPlasma	C1QA	146	mg/L	4	10	2
Ast4m...DIA_EnrichedPlasma_NCE25_Gradient40_01_181.raw.xlsx	EnrichedPlasma	C3	85	mg/L	4	342	21
Ast4m...DIA_EnrichedPlasma_NCE25_Gradient40_01_181.raw.xlsx	EnrichedPlasma	C3	94	mg/L	4	838	16
Ast4m...DIA_EnrichedPlasma_NCE25_Gradient40_01_181.raw.xlsx	EnrichedPlasma	C3	939	mg/L	4	3	3
Ast4m...DIA_EnrichedPlasma_NCE25_Gradient40_01_181.raw.xlsx	EnrichedPlasma	C3	948	mg/L	4	16	2
Ast4m...DIA_EnrichedPlasma_NCE25_Gradient40_01_181.raw.xlsx	EnrichedPlasma	C4B	226	mg/L	4	332	23
Ast4m...DIA_EnrichedPlasma_NCE25_Gradient40_01_181.raw.xlsx	EnrichedPlasma	C4B	1328	mg/L	4	24	4
Ast4m...DIA_EnrichedPlasma_NCE25_Gradient40_01_181.raw.xlsx	EnrichedPlasma	C4B	1391	mg/L	4	36	2
Ast4m...DIA_EnrichedPlasma_NCE25_Gradient40_01_181.raw.xlsx	EnrichedPlasma	C4BPA	230	mg/L	4	12	5
Ast4m...DIA_EnrichedPlasma_NCE25_Gradient40_01_181.raw.xlsx	EnrichedPlasma	C4BPA	506	mg/L	4	5	3
Ast4m...DIA_EnrichedPlasma_NCE25_Gradient40_01_181.raw.xlsx	EnrichedPlasma	C4BPB	71	mg/L	4	2	2
Ast4m...DIA_EnrichedPlasma_NCE25_Gradient40_01_181.raw.xlsx	EnrichedPlasma	C4BPB	73	mg/L	4	2	1
Ast4m...DIA_EnrichedPlasma_NCE25_Gradient40_01_181.raw.xlsx	EnrichedPlasma	C4BPB	107	mg/L	4	7	1
Ast4m...DIA_EnrichedPlasma_NCE25_Gradient40_01_181.raw.xlsx	EnrichedPlasma	C4BPB	117	mg/L	4	7	3
Ast4m...DIA_EnrichedPlasma_NCE25_Gradient40_01_181.raw.xlsx	EnrichedPlasma	C7	202	mg/L	4	2	1
Ast4m...DIA_EnrichedPlasma_NCE25_Gradient40_01_181.raw.xlsx	EnrichedPlasma	C7	763	mg/L	4	2	2
Ast4m...DIA_EnrichedPlasma_NCE25_Gradient40_01_181.raw.xlsx	EnrichedPlasma	C8A	52	mg/L	4	3	1
Ast4m...DIA_EnrichedPlasma_NCE25_Gradient40_01_181.raw.xlsx	EnrichedPlasma	CCDC126	118	Âµg/L	4	6	4
Ast4m...DIA_EnrichedPlasma_NCE25_Gradient40_01_181.raw.xlsx	EnrichedPlasma	CFB	122	mg/L	4	42	5
Ast4m...DIA_EnrichedPlasma_NCE25_Gradient40_01_181.raw.xlsx	EnrichedPlasma	CFB	378	mg/L	4	2	1
Ast4m...DIA_EnrichedPlasma_NCE25_Gradient40_01_181.raw.xlsx	EnrichedPlasma	CFH	217	mg/L	4	2	1
Ast4m...DIA_EnrichedPlasma_NCE25_Gradient40_01_181.raw.xlsx	EnrichedPlasma	CFH	891	mg/L	4	44	9
Ast4m...DIA_EnrichedPlasma_NCE25_Gradient40_01_181.raw.xlsx	EnrichedPlasma	CFH	911	mg/L	4	44	4
Ast4m...DIA_EnrichedPlasma_NCE25_Gradient40_01_181.raw.xlsx	EnrichedPlasma	CFH	920	mg/L	4	5	1
Ast4m...DIA_EnrichedPlasma_NCE25_Gradient40_01_181.raw.xlsx	EnrichedPlasma	CFH	1029	mg/L	4	46	7
Ast4m...DIA_EnrichedPlasma_NCE25_Gradient40_01_181.raw.xlsx	EnrichedPlasma	CFH	1038	mg/L	4	61	3
Ast4m...DIA_EnrichedPlasma_NCE25_Gradient40_01_181.raw.xlsx	EnrichedPlasma	CFH	1104	mg/L	4	7	2
Ast4m...DIA_EnrichedPlasma_NCE25_Gradient40_01_181.raw.xlsx	EnrichedPlasma	CFH	1113	mg/L	4	32	2
Ast4m...DIA_EnrichedPlasma_NCE25_Gradient40_01_181.raw.xlsx	EnrichedPlasma	CFHR1	126	mg/L	4	21	4
Ast4m...DIA_EnrichedPlasma_NCE25_Gradient40_01_181.raw.xlsx	EnrichedPlasma	CFHR3	108	mg/L	4	2	1
Ast4m...DIA_EnrichedPlasma_NCE25_Gradient40_01_181.raw.xlsx	EnrichedPlasma	CFI	70	mg/L	4	2	2
Ast4m...DIA_EnrichedPlasma_NCE25_Gradient40_01_181.raw.xlsx	EnrichedPlasma	CFI	103	mg/L	4	9	3
Ast4m...DIA_EnrichedPlasma_NCE25_Gradient40_01_181.raw.xlsx	EnrichedPlasma	CFI	177	mg/L	4	5	1
Ast4m...DIA_EnrichedPlasma_NCE25_Gradient40_01_181.raw.xlsx	EnrichedPlasma	CLU	92	mg/L	4	2	2
Ast4m...DIA_EnrichedPlasma_NCE25_Gradient40_01_181.raw.xlsx	EnrichedPlasma	CLU	271	mg/L	4	21	10
Ast4m...DIA_EnrichedPlasma_NCE25_Gradient40_01_181.raw.xlsx	EnrichedPlasma	CLU	354	mg/L	4	71	9
Ast4m...DIA_EnrichedPlasma_NCE25_Gradient40_01_181.raw.xlsx	EnrichedPlasma	CP	138	mg/L	4	202	15
Ast4m...DIA_EnrichedPlasma_NCE25_Gradient40_01_181.raw.xlsx	EnrichedPlasma	CP	367	mg/L	4	14	3
Ast4m...DIA_EnrichedPlasma_NCE25_Gradient40_01_181.raw.xlsx	EnrichedPlasma	CP	397	mg/L	4	42	6
Ast4m...DIA_EnrichedPlasma_NCE25_Gradient40_01_181.raw.xlsx	EnrichedPlasma	CP	597	mg/L	4	2	2
Ast4m...DIA_EnrichedPlasma_NCE25_Gradient40_01_181.raw.xlsx	EnrichedPlasma	CP	762	mg/L	4	61	12
Ast4m...DIA_EnrichedPlasma_NCE25_Gradient40_01_181.raw.xlsx	EnrichedPlasma	CSF2	63	ng/L	4	4	2
Ast4m...DIA_EnrichedPlasma_NCE25_Gradient40_01_181.raw.xlsx	EnrichedPlasma	F12	249	mg/L	4	2	1
Ast4m...DIA_EnrichedPlasma_NCE25_Gradient40_01_181.raw.xlsx	EnrichedPlasma	F12	258	mg/L	4	3	1
Ast4m...DIA_EnrichedPlasma_NCE25_Gradient40_01_181.raw.xlsx	EnrichedPlasma	F12	433	mg/L	4	15	5
Ast4m...DIA_EnrichedPlasma_NCE25_Gradient40_01_181.raw.xlsx	EnrichedPlasma	F13B	171	mg/L	4	4	1
Ast4m...DIA_EnrichedPlasma_NCE25_Gradient40_01_181.raw.xlsx	EnrichedPlasma	F13B	545	mg/L	4	7	2
Ast4m...DIA_EnrichedPlasma_NCE25_Gradient40_01_181.raw.xlsx	EnrichedPlasma	F2	121	mg/L	4	18	4
Ast4m...DIA_EnrichedPlasma_NCE25_Gradient40_01_181.raw.xlsx	EnrichedPlasma	F2	139	mg/L	4	5	1
Ast4m...DIA_EnrichedPlasma_NCE25_Gradient40_01_181.raw.xlsx	EnrichedPlasma	F2	143	mg/L	4	319	29
Ast4m...DIA_EnrichedPlasma_NCE25_Gradient40_01_181.raw.xlsx	EnrichedPlasma	F2	416	mg/L	4	17	2
Ast4m...DIA_EnrichedPlasma_NCE25_Gradient40_01_181.raw.xlsx	EnrichedPlasma	F5	821	mg/L	4	4	4
Ast4m...DIA_EnrichedPlasma_NCE25_Gradient40_01_181.raw.xlsx	EnrichedPlasma	F5	1703	mg/L	4	2	1
Ast4m...DIA_EnrichedPlasma_NCE25_Gradient40_01_181.raw.xlsx	EnrichedPlasma	FGA	419	mg/L	4	2	2
Ast4m...DIA_EnrichedPlasma_NCE25_Gradient40_01_181.raw.xlsx	EnrichedPlasma	FGB	394	mg/L	4	135	14
Ast4m...DIA_EnrichedPlasma_NCE25_Gradient40_01_181.raw.xlsx	EnrichedPlasma	FGB	403	mg/L	4	342	5
Ast4m...DIA_EnrichedPlasma_NCE25_Gradient40_01_181.raw.xlsx	EnrichedPlasma	FGG	78	mg/L	4	13	7
Ast4m...DIA_EnrichedPlasma_NCE25_Gradient40_01_181.raw.xlsx	EnrichedPlasma	FN1	439	mg/L	4	30	3
Ast4m...DIA_EnrichedPlasma_NCE25_Gradient40_01_181.raw.xlsx	EnrichedPlasma	FN1	537	mg/L	4	18	2
Ast4m...DIA_EnrichedPlasma_NCE25_Gradient40_01_181.raw.xlsx	EnrichedPlasma	FN1	542	mg/L	4	13	3
Ast4m...DIA_EnrichedPlasma_NCE25_Gradient40_01_181.raw.xlsx	EnrichedPlasma	FN1	551	mg/L	4	6	2
Ast4m...DIA_EnrichedPlasma_NCE25_Gradient40_01_181.raw.xlsx	EnrichedPlasma	FN1	1007	mg/L	4	63	6
Ast4m...DIA_EnrichedPlasma_NCE25_Gradient40_01_181.raw.xlsx	EnrichedPlasma	FN1	1245	mg/L	4	9	1
Ast4m...DIA_EnrichedPlasma_NCE25_Gradient40_01_181.raw.xlsx	EnrichedPlasma	FN1	1253	mg/L	4	3	2
Ast4m...DIA_EnrichedPlasma_NCE25_Gradient40_01_181.raw.xlsx	EnrichedPlasma	GPLD1	94	mg/L	4	2	1
Ast4m...DIA_EnrichedPlasma_NCE25_Gradient40_01_181.raw.xlsx	EnrichedPlasma	HP	184	mg/L	4	590	39
Ast4m...DIA_EnrichedPlasma_NCE25_Gradient40_01_181.raw.xlsx	EnrichedPlasma	HP	193	mg/L	4	322	26
Ast4m...DIA_EnrichedPlasma_NCE25_Gradient40_01_181.raw.xlsx	EnrichedPlasma	HP	207	mg/L	4	8	3
Ast4m...DIA_EnrichedPlasma_NCE25_Gradient40_01_181.raw.xlsx	EnrichedPlasma	HP	241	mg/L	4	706	40
Ast4m...DIA_EnrichedPlasma_NCE25_Gradient40_01_181.raw.xlsx	EnrichedPlasma	HPX	187	mg/L	4	55	15
Ast4m...DIA_EnrichedPlasma_NCE25_Gradient40_01_181.raw.xlsx	EnrichedPlasma	HPX	453	mg/L	4	428	23
Ast4m...DIA_EnrichedPlasma_NCE25_Gradient40_01_181.raw.xlsx	EnrichedPlasma	HRG	125	mg/L	4	115	17
Ast4m...DIA_EnrichedPlasma_NCE25_Gradient40_01_181.raw.xlsx	EnrichedPlasma	HRG	345	mg/L	4	56	15
Ast4m...DIA_EnrichedPlasma_NCE25_Gradient40_01_181.raw.xlsx	EnrichedPlasma	IGFBP3	125	mg/L	4	4	2
Ast4m...DIA_EnrichedPlasma_NCE25_Gradient40_01_181.raw.xlsx	EnrichedPlasma	IGFBP3	136	mg/L	4	3	1
Ast4m...DIA_EnrichedPlasma_NCE25_Gradient40_01_181.raw.xlsx	EnrichedPlasma	IGHA1	144	mg/L	4	10	8
Ast4m...DIA_EnrichedPlasma_NCE25_Gradient40_01_181.raw.xlsx	EnrichedPlasma	IGHA1	340	mg/L	4	469	24
Ast4m...DIA_EnrichedPlasma_NCE25_Gradient40_01_181.raw.xlsx	EnrichedPlasma	IGHA2	205	mg/L	4	8	4
Ast4m...DIA_EnrichedPlasma_NCE25_Gradient40_01_181.raw.xlsx	EnrichedPlasma	IGHG1	180	mg/L	4	472	36
Ast4m...DIA_EnrichedPlasma_NCE25_Gradient40_01_181.raw.xlsx	EnrichedPlasma	IGHG2	176	mg/L	4	186	16
Ast4m...DIA_EnrichedPlasma_NCE25_Gradient40_01_181.raw.xlsx	EnrichedPlasma	IGHG4	177	mg/L	4	40	11
Ast4m...DIA_EnrichedPlasma_NCE25_Gradient40_01_181.raw.xlsx	EnrichedPlasma	IGHM	46	mg/L	4	55	28
Ast4m...DIA_EnrichedPlasma_NCE25_Gradient40_01_181.raw.xlsx	EnrichedPlasma	IGHM	209	mg/L	4	298	26
Ast4m...DIA_EnrichedPlasma_NCE25_Gradient40_01_181.raw.xlsx	EnrichedPlasma	IGHM	279	mg/L	4	16	12
Ast4m...DIA_EnrichedPlasma_NCE25_Gradient40_01_181.raw.xlsx	EnrichedPlasma	IGHM	440	mg/L	4	316	17
Ast4m...DIA_EnrichedPlasma_NCE25_Gradient40_01_181.raw.xlsx	EnrichedPlasma	IL12B	125	ng/L	4	2	1
Ast4m...DIA_EnrichedPlasma_NCE25_Gradient40_01_181.raw.xlsx	EnrichedPlasma	IL12B	135	ng/L	4	2	2
Ast4m...DIA_EnrichedPlasma_NCE25_Gradient40_01_181.raw.xlsx	EnrichedPlasma	ITIH1	294	mg/L	4	2	1
Ast4m...DIA_EnrichedPlasma_NCE25_Gradient40_01_181.raw.xlsx	EnrichedPlasma	ITIH1	588	mg/L	4	10	3
Ast4m...DIA_EnrichedPlasma_NCE25_Gradient40_01_181.raw.xlsx	EnrichedPlasma	ITIH2	118	mg/L	4	30	5
Ast4m...DIA_EnrichedPlasma_NCE25_Gradient40_01_181.raw.xlsx	EnrichedPlasma	ITIH4	517	mg/L	4	35	6
Ast4m...DIA_EnrichedPlasma_NCE25_Gradient40_01_181.raw.xlsx	EnrichedPlasma	JCHAIN	71	mg/L	4	96	16
Ast4m...DIA_EnrichedPlasma_NCE25_Gradient40_01_181.raw.xlsx	EnrichedPlasma	KLKB1	494	mg/L	4	3	1
Ast4m...DIA_EnrichedPlasma_NCE25_Gradient40_01_181.raw.xlsx	EnrichedPlasma	KNG1	48	mg/L	4	9	1
Ast4m...DIA_EnrichedPlasma_NCE25_Gradient40_01_181.raw.xlsx	EnrichedPlasma	KNG1	169	mg/L	4	61	8
Ast4m...DIA_EnrichedPlasma_NCE25_Gradient40_01_181.raw.xlsx	EnrichedPlasma	KNG1	205	mg/L	4	6	4
Ast4m...DIA_EnrichedPlasma_NCE25_Gradient40_01_181.raw.xlsx	EnrichedPlasma	KNG1	294	mg/L	4	18	4
Ast4m...DIA_EnrichedPlasma_NCE25_Gradient40_01_181.raw.xlsx	EnrichedPlasma	ORM1	56	mg/L	4	7	4
Ast4m...DIA_EnrichedPlasma_NCE25_Gradient40_01_181.raw.xlsx	EnrichedPlasma	ORM1	102	mg/L	4	209	29
Ast4m...DIA_EnrichedPlasma_NCE25_Gradient40_01_181.raw.xlsx	EnrichedPlasma	ORM1	111	mg/L	4	17	7
Ast4m...DIA_EnrichedPlasma_NCE25_Gradient40_01_181.raw.xlsx	EnrichedPlasma	ORM2	102	mg/L	4	55	10
Ast4m...DIA_EnrichedPlasma_NCE25_Gradient40_01_181.raw.xlsx	EnrichedPlasma	ORM2	111	mg/L	4	2	2
Ast4m...DIA_EnrichedPlasma_NCE25_Gradient40_01_181.raw.xlsx	EnrichedPlasma	PLG	317	mg/L	4	70	4
Ast4m...DIA_EnrichedPlasma_NCE25_Gradient40_01_181.raw.xlsx	EnrichedPlasma	PLTP	143	Âµg/L	4	6	2
Ast4m...DIA_EnrichedPlasma_NCE25_Gradient40_01_181.raw.xlsx	EnrichedPlasma	PON1	253	mg/L	4	5	3
Ast4m...DIA_EnrichedPlasma_NCE25_Gradient40_01_181.raw.xlsx	EnrichedPlasma	PON1	324	mg/L	4	54	8
Ast4m...DIA_EnrichedPlasma_NCE25_Gradient40_01_181.raw.xlsx	EnrichedPlasma	RNASE2	110	Âµg/L	4	6	4
Ast4m...DIA_EnrichedPlasma_NCE25_Gradient40_01_181.raw.xlsx	EnrichedPlasma	SELENOP	83	mg/L	4	5	1
Ast4m...DIA_EnrichedPlasma_NCE25_Gradient40_01_181.raw.xlsx	EnrichedPlasma	SELENOP	183	mg/L	4	3	1
Ast4m...DIA_EnrichedPlasma_NCE25_Gradient40_01_181.raw.xlsx	EnrichedPlasma	SEMA3F	126	Âµg/L	4	6	2
Ast4m...DIA_EnrichedPlasma_NCE25_Gradient40_01_181.raw.xlsx	EnrichedPlasma	SERPINA1	271	mg/L	4	6	4
Ast4m...DIA_EnrichedPlasma_NCE25_Gradient40_01_181.raw.xlsx	EnrichedPlasma	SERPINA11	169	Âµg/L	4	7	2
Ast4m...DIA_EnrichedPlasma_NCE25_Gradient40_01_181.raw.xlsx	EnrichedPlasma	SERPINA3	127	mg/L	4	57	8
Ast4m...DIA_EnrichedPlasma_NCE25_Gradient40_01_181.raw.xlsx	EnrichedPlasma	SERPINA3	271	mg/L	4	2	2
Ast4m...DIA_EnrichedPlasma_NCE25_Gradient40_01_181.raw.xlsx	EnrichedPlasma	SERPINA5	262	mg/L	4	2	1
Ast4m...DIA_EnrichedPlasma_NCE25_Gradient40_01_181.raw.xlsx	EnrichedPlasma	SERPINA7	45	mg/L	4	9	2
Ast4m...DIA_EnrichedPlasma_NCE25_Gradient40_01_181.raw.xlsx	EnrichedPlasma	SERPINA7	165	mg/L	4	7	1
Ast4m...DIA_EnrichedPlasma_NCE25_Gradient40_01_181.raw.xlsx	EnrichedPlasma	SERPINC1	187	mg/L	4	2	2
Ast4m...DIA_EnrichedPlasma_NCE25_Gradient40_01_181.raw.xlsx	EnrichedPlasma	SERPINC1	224	mg/L	4	11	5
Ast4m...DIA_EnrichedPlasma_NCE25_Gradient40_01_181.raw.xlsx	EnrichedPlasma	SERPIND1	49	mg/L	4	62	10
Ast4m...DIA_EnrichedPlasma_NCE25_Gradient40_01_181.raw.xlsx	EnrichedPlasma	SERPIND1	387	mg/L	4	3	2
Ast4m...DIA_EnrichedPlasma_NCE25_Gradient40_01_181.raw.xlsx	EnrichedPlasma	SERPING1	258	mg/L	4	32	7
Ast4m...DIA_EnrichedPlasma_NCE25_Gradient40_01_181.raw.xlsx	EnrichedPlasma	SERPING1	357	mg/L	4	6	2
Ast4m...DIA_EnrichedPlasma_NCE25_Gradient40_01_181.raw.xlsx	EnrichedPlasma	SMPD1	88	Âµg/L	4	4	1
Ast4m...DIA_EnrichedPlasma_NCE25_Gradient40_01_181.raw.xlsx	EnrichedPlasma	TF	441	mg/L	4	362	28
Ast4m...DIA_EnrichedPlasma_NCE25_Gradient40_01_181.raw.xlsx	EnrichedPlasma	TF	630	mg/L	4	700	32
Ast4m...DIA_EnrichedPlasma_NCE25_Gradient40_01_181.raw.xlsx	EnrichedPlasma	TF	639	mg/L	4	110	12
Ast4m...DIA_EnrichedPlasma_NCE25_Gradient40_01_181.raw.xlsx	EnrichedPlasma	VIP	68	ng/L	4	3	1
Ast4m...DIA_EnrichedPlasma_NCE25_Gradient40_01_181.raw.xlsx	EnrichedPlasma	VTN	86	mg/L	4	10	4
Ast4m...DIA_EnrichedPlasma_NCE25_Gradient40_01_181.raw.xlsx	EnrichedPlasma	VTN	169	mg/L	4	19	3
Ast4m...DIA_EnrichedPlasma_NCE25_Gradient40_01_181.raw.xlsx	EnrichedPlasma	VTN	178	mg/L	4	9	2
Ast4m...DIA_EnrichedPlasma_NCE25_Gradient40_01_181.raw.xlsx	EnrichedPlasma	VTN	242	mg/L	4	3	3
Ast4m...DIA_EnrichedPlasma_NCE25_Gradient40_01_181.raw.xlsx	EnrichedPlasma	VWF	2232	mg/L	4	3	1
Ast4m...DIA_EnrichedPlasma_NCE25_Gradient40_02_182.raw.xlsx	EnrichedPlasma	A1BG	44	mg/L	4	3	1
Ast4m...DIA_EnrichedPlasma_NCE25_Gradient40_02_182.raw.xlsx	EnrichedPlasma	A1BG	179	mg/L	4	43	4
Ast4m...DIA_EnrichedPlasma_NCE25_Gradient40_02_182.raw.xlsx	EnrichedPlasma	A2M	869	mg/L	4	280	22
Ast4m...DIA_EnrichedPlasma_NCE25_Gradient40_02_182.raw.xlsx	EnrichedPlasma	AFM	109	mg/L	4	6	4
Ast4m...DIA_EnrichedPlasma_NCE25_Gradient40_02_182.raw.xlsx	EnrichedPlasma	AFM	118	mg/L	4	8	1
Ast4m...DIA_EnrichedPlasma_NCE25_Gradient40_02_182.raw.xlsx	EnrichedPlasma	AFM	402	mg/L	4	12	5
Ast4m...DIA_EnrichedPlasma_NCE25_Gradient40_02_182.raw.xlsx	EnrichedPlasma	AGT	47	mg/L	4	6	2
Ast4m...DIA_EnrichedPlasma_NCE25_Gradient40_02_182.raw.xlsx	EnrichedPlasma	AHSG	174	mg/L	4	401	17
Ast4m...DIA_EnrichedPlasma_NCE25_Gradient40_02_182.raw.xlsx	EnrichedPlasma	AHSG	176	mg/L	4	471	35
Ast4m...DIA_EnrichedPlasma_NCE25_Gradient40_02_182.raw.xlsx	EnrichedPlasma	AMBP	250	mg/L	4	108	3
Ast4m...DIA_EnrichedPlasma_NCE25_Gradient40_02_182.raw.xlsx	EnrichedPlasma	APOB	185	mg/L	4	27	5
Ast4m...DIA_EnrichedPlasma_NCE25_Gradient40_02_182.raw.xlsx	EnrichedPlasma	APOB	992	mg/L	4	20	4
Ast4m...DIA_EnrichedPlasma_NCE25_Gradient40_02_182.raw.xlsx	EnrichedPlasma	APOB	1523	mg/L	4	33	7
Ast4m...DIA_EnrichedPlasma_NCE25_Gradient40_02_182.raw.xlsx	EnrichedPlasma	APOB	2239	mg/L	4	4	1
Ast4m...DIA_EnrichedPlasma_NCE25_Gradient40_02_182.raw.xlsx	EnrichedPlasma	APOB	2982	mg/L	4	4	1
Ast4m...DIA_EnrichedPlasma_NCE25_Gradient40_02_182.raw.xlsx	EnrichedPlasma	APOB	3224	mg/L	4	5	4
Ast4m...DIA_EnrichedPlasma_NCE25_Gradient40_02_182.raw.xlsx	EnrichedPlasma	APOB	3411	mg/L	4	42	8
Ast4m...DIA_EnrichedPlasma_NCE25_Gradient40_02_182.raw.xlsx	EnrichedPlasma	APOB	3465	mg/L	4	6	2
Ast4m...DIA_EnrichedPlasma_NCE25_Gradient40_02_182.raw.xlsx	EnrichedPlasma	APOB	3895	mg/L	4	26	6
Ast4m...DIA_EnrichedPlasma_NCE25_Gradient40_02_182.raw.xlsx	EnrichedPlasma	APOD	74	mg/L	4	62	6
Ast4m...DIA_EnrichedPlasma_NCE25_Gradient40_02_182.raw.xlsx	EnrichedPlasma	APOD	98	mg/L	4	68	15
Ast4m...DIA_EnrichedPlasma_NCE25_Gradient40_02_182.raw.xlsx	EnrichedPlasma	APOH	162	mg/L	4	15	8
Ast4m...DIA_EnrichedPlasma_NCE25_Gradient40_02_182.raw.xlsx	EnrichedPlasma	APOH	253	mg/L	4	140	10
Ast4m...DIA_EnrichedPlasma_NCE25_Gradient40_02_182.raw.xlsx	EnrichedPlasma	APOH	271	mg/L	4	28	3
Ast4m...DIA_EnrichedPlasma_NCE25_Gradient40_02_182.raw.xlsx	EnrichedPlasma	APOM	144	mg/L	4	35	6
Ast4m...DIA_EnrichedPlasma_NCE25_Gradient40_02_182.raw.xlsx	EnrichedPlasma	APOM	153	mg/L	4	5	2
Ast4m...DIA_EnrichedPlasma_NCE25_Gradient40_02_182.raw.xlsx	EnrichedPlasma	ATRN	264	mg/L	4	2	1
Ast4m...DIA_EnrichedPlasma_NCE25_Gradient40_02_182.raw.xlsx	EnrichedPlasma	ATRN	1082	mg/L	4	2	1
Ast4m...DIA_EnrichedPlasma_NCE25_Gradient40_02_182.raw.xlsx	EnrichedPlasma	AZGP1	109	mg/L	4	13	3
Ast4m...DIA_EnrichedPlasma_NCE25_Gradient40_02_182.raw.xlsx	EnrichedPlasma	AZGP1	112	mg/L	4	14	4
Ast4m...DIA_EnrichedPlasma_NCE25_Gradient40_02_182.raw.xlsx	EnrichedPlasma	AZGP1	137	mg/L	4	8	2
Ast4m...DIA_EnrichedPlasma_NCE25_Gradient40_02_182.raw.xlsx	EnrichedPlasma	C1QA	146	mg/L	4	8	2
Ast4m...DIA_EnrichedPlasma_NCE25_Gradient40_02_182.raw.xlsx	EnrichedPlasma	C3	85	mg/L	4	384	21
Ast4m...DIA_EnrichedPlasma_NCE25_Gradient40_02_182.raw.xlsx	EnrichedPlasma	C3	94	mg/L	4	896	22
Ast4m...DIA_EnrichedPlasma_NCE25_Gradient40_02_182.raw.xlsx	EnrichedPlasma	C3	939	mg/L	4	2	2
Ast4m...DIA_EnrichedPlasma_NCE25_Gradient40_02_182.raw.xlsx	EnrichedPlasma	C3	948	mg/L	4	10	2
Ast4m...DIA_EnrichedPlasma_NCE25_Gradient40_02_182.raw.xlsx	EnrichedPlasma	C4B	226	mg/L	4	320	19
Ast4m...DIA_EnrichedPlasma_NCE25_Gradient40_02_182.raw.xlsx	EnrichedPlasma	C4B	1328	mg/L	4	24	4
Ast4m...DIA_EnrichedPlasma_NCE25_Gradient40_02_182.raw.xlsx	EnrichedPlasma	C4B	1391	mg/L	4	19	2
Ast4m...DIA_EnrichedPlasma_NCE25_Gradient40_02_182.raw.xlsx	EnrichedPlasma	C4BPA	230	mg/L	4	4	2
Ast4m...DIA_EnrichedPlasma_NCE25_Gradient40_02_182.raw.xlsx	EnrichedPlasma	C4BPA	506	mg/L	4	6	3
Ast4m...DIA_EnrichedPlasma_NCE25_Gradient40_02_182.raw.xlsx	EnrichedPlasma	C4BPB	71	mg/L	4	2	1
Ast4m...DIA_EnrichedPlasma_NCE25_Gradient40_02_182.raw.xlsx	EnrichedPlasma	C4BPB	73	mg/L	4	2	1
Ast4m...DIA_EnrichedPlasma_NCE25_Gradient40_02_182.raw.xlsx	EnrichedPlasma	C4BPB	107	mg/L	4	9	1
Ast4m...DIA_EnrichedPlasma_NCE25_Gradient40_02_182.raw.xlsx	EnrichedPlasma	C4BPB	117	mg/L	4	10	3
Ast4m...DIA_EnrichedPlasma_NCE25_Gradient40_02_182.raw.xlsx	EnrichedPlasma	C7	202	mg/L	4	4	2
Ast4m...DIA_EnrichedPlasma_NCE25_Gradient40_02_182.raw.xlsx	EnrichedPlasma	CCDC126	118	Âµg/L	4	4	3
Ast4m...DIA_EnrichedPlasma_NCE25_Gradient40_02_182.raw.xlsx	EnrichedPlasma	CFB	122	mg/L	4	20	2
Ast4m...DIA_EnrichedPlasma_NCE25_Gradient40_02_182.raw.xlsx	EnrichedPlasma	CFB	387	mg/L	4	2	1
Ast4m...DIA_EnrichedPlasma_NCE25_Gradient40_02_182.raw.xlsx	EnrichedPlasma	CFH	217	mg/L	4	2	1
Ast4m...DIA_EnrichedPlasma_NCE25_Gradient40_02_182.raw.xlsx	EnrichedPlasma	CFH	891	mg/L	4	48	7
Ast4m...DIA_EnrichedPlasma_NCE25_Gradient40_02_182.raw.xlsx	EnrichedPlasma	CFH	911	mg/L	4	43	6
Ast4m...DIA_EnrichedPlasma_NCE25_Gradient40_02_182.raw.xlsx	EnrichedPlasma	CFH	920	mg/L	4	6	1
Ast4m...DIA_EnrichedPlasma_NCE25_Gradient40_02_182.raw.xlsx	EnrichedPlasma	CFH	1029	mg/L	4	47	7
Ast4m...DIA_EnrichedPlasma_NCE25_Gradient40_02_182.raw.xlsx	EnrichedPlasma	CFH	1038	mg/L	4	66	3
Ast4m...DIA_EnrichedPlasma_NCE25_Gradient40_02_182.raw.xlsx	EnrichedPlasma	CFH	1104	mg/L	4	11	3
Ast4m...DIA_EnrichedPlasma_NCE25_Gradient40_02_182.raw.xlsx	EnrichedPlasma	CFH	1113	mg/L	4	25	2
Ast4m...DIA_EnrichedPlasma_NCE25_Gradient40_02_182.raw.xlsx	EnrichedPlasma	CFHR1	126	mg/L	4	22	4
Ast4m...DIA_EnrichedPlasma_NCE25_Gradient40_02_182.raw.xlsx	EnrichedPlasma	CFHR3	108	mg/L	4	3	1
Ast4m...DIA_EnrichedPlasma_NCE25_Gradient40_02_182.raw.xlsx	EnrichedPlasma	CFI	103	mg/L	4	10	2
Ast4m...DIA_EnrichedPlasma_NCE25_Gradient40_02_182.raw.xlsx	EnrichedPlasma	CFI	177	mg/L	4	6	2
Ast4m...DIA_EnrichedPlasma_NCE25_Gradient40_02_182.raw.xlsx	EnrichedPlasma	CLU	92	mg/L	4	7	4
Ast4m...DIA_EnrichedPlasma_NCE25_Gradient40_02_182.raw.xlsx	EnrichedPlasma	CLU	271	mg/L	4	17	9
Ast4m...DIA_EnrichedPlasma_NCE25_Gradient40_02_182.raw.xlsx	EnrichedPlasma	CLU	354	mg/L	4	74	10
Ast4m...DIA_EnrichedPlasma_NCE25_Gradient40_02_182.raw.xlsx	EnrichedPlasma	CP	138	mg/L	4	221	21
Ast4m...DIA_EnrichedPlasma_NCE25_Gradient40_02_182.raw.xlsx	EnrichedPlasma	CP	367	mg/L	4	13	3
Ast4m...DIA_EnrichedPlasma_NCE25_Gradient40_02_182.raw.xlsx	EnrichedPlasma	CP	397	mg/L	4	41	6
Ast4m...DIA_EnrichedPlasma_NCE25_Gradient40_02_182.raw.xlsx	EnrichedPlasma	CP	762	mg/L	4	46	7
Ast4m...DIA_EnrichedPlasma_NCE25_Gradient40_02_182.raw.xlsx	EnrichedPlasma	CPB2	73	mg/L	4	3	2
Ast4m...DIA_EnrichedPlasma_NCE25_Gradient40_02_182.raw.xlsx	EnrichedPlasma	CSF1	381	Âµg/L	4	2	1
Ast4m...DIA_EnrichedPlasma_NCE25_Gradient40_02_182.raw.xlsx	EnrichedPlasma	CSF2	54	ng/L	4	3	2
Ast4m...DIA_EnrichedPlasma_NCE25_Gradient40_02_182.raw.xlsx	EnrichedPlasma	F12	258	mg/L	4	3	1
Ast4m...DIA_EnrichedPlasma_NCE25_Gradient40_02_182.raw.xlsx	EnrichedPlasma	F12	433	mg/L	4	13	5
Ast4m...DIA_EnrichedPlasma_NCE25_Gradient40_02_182.raw.xlsx	EnrichedPlasma	F13B	171	mg/L	4	7	1
Ast4m...DIA_EnrichedPlasma_NCE25_Gradient40_02_182.raw.xlsx	EnrichedPlasma	F13B	545	mg/L	4	6	2
Ast4m...DIA_EnrichedPlasma_NCE25_Gradient40_02_182.raw.xlsx	EnrichedPlasma	F2	121	mg/L	4	22	5
Ast4m...DIA_EnrichedPlasma_NCE25_Gradient40_02_182.raw.xlsx	EnrichedPlasma	F2	139	mg/L	4	4	1
Ast4m...DIA_EnrichedPlasma_NCE25_Gradient40_02_182.raw.xlsx	EnrichedPlasma	F2	143	mg/L	4	261	25
Ast4m...DIA_EnrichedPlasma_NCE25_Gradient40_02_182.raw.xlsx	EnrichedPlasma	F2	416	mg/L	4	18	2
Ast4m...DIA_EnrichedPlasma_NCE25_Gradient40_02_182.raw.xlsx	EnrichedPlasma	F5	821	mg/L	4	2	2
Ast4m...DIA_EnrichedPlasma_NCE25_Gradient40_02_182.raw.xlsx	EnrichedPlasma	F5	1703	mg/L	4	4	1
Ast4m...DIA_EnrichedPlasma_NCE25_Gradient40_02_182.raw.xlsx	EnrichedPlasma	FGB	394	mg/L	4	150	16
Ast4m...DIA_EnrichedPlasma_NCE25_Gradient40_02_182.raw.xlsx	EnrichedPlasma	FGB	403	mg/L	4	365	6
Ast4m...DIA_EnrichedPlasma_NCE25_Gradient40_02_182.raw.xlsx	EnrichedPlasma	FGG	78	mg/L	4	8	4
Ast4m...DIA_EnrichedPlasma_NCE25_Gradient40_02_182.raw.xlsx	EnrichedPlasma	FN1	439	mg/L	4	32	4
Ast4m...DIA_EnrichedPlasma_NCE25_Gradient40_02_182.raw.xlsx	EnrichedPlasma	FN1	537	mg/L	4	20	3
Ast4m...DIA_EnrichedPlasma_NCE25_Gradient40_02_182.raw.xlsx	EnrichedPlasma	FN1	542	mg/L	4	9	1
Ast4m...DIA_EnrichedPlasma_NCE25_Gradient40_02_182.raw.xlsx	EnrichedPlasma	FN1	551	mg/L	4	3	1
Ast4m...DIA_EnrichedPlasma_NCE25_Gradient40_02_182.raw.xlsx	EnrichedPlasma	FN1	1007	mg/L	4	64	4
Ast4m...DIA_EnrichedPlasma_NCE25_Gradient40_02_182.raw.xlsx	EnrichedPlasma	FN1	1245	mg/L	4	2	1
Ast4m...DIA_EnrichedPlasma_NCE25_Gradient40_02_182.raw.xlsx	EnrichedPlasma	FN1	1253	mg/L	4	3	1
Ast4m...DIA_EnrichedPlasma_NCE25_Gradient40_02_182.raw.xlsx	EnrichedPlasma	HP	184	mg/L	4	553	37
Ast4m...DIA_EnrichedPlasma_NCE25_Gradient40_02_182.raw.xlsx	EnrichedPlasma	HP	193	mg/L	4	332	23
Ast4m...DIA_EnrichedPlasma_NCE25_Gradient40_02_182.raw.xlsx	EnrichedPlasma	HP	207	mg/L	4	10	3
Ast4m...DIA_EnrichedPlasma_NCE25_Gradient40_02_182.raw.xlsx	EnrichedPlasma	HP	241	mg/L	4	764	45
Ast4m...DIA_EnrichedPlasma_NCE25_Gradient40_02_182.raw.xlsx	EnrichedPlasma	HPX	187	mg/L	4	62	15
Ast4m...DIA_EnrichedPlasma_NCE25_Gradient40_02_182.raw.xlsx	EnrichedPlasma	HPX	196	mg/L	4	3	1
Ast4m...DIA_EnrichedPlasma_NCE25_Gradient40_02_182.raw.xlsx	EnrichedPlasma	HPX	453	mg/L	4	492	25
Ast4m...DIA_EnrichedPlasma_NCE25_Gradient40_02_182.raw.xlsx	EnrichedPlasma	HRG	125	mg/L	4	122	16
Ast4m...DIA_EnrichedPlasma_NCE25_Gradient40_02_182.raw.xlsx	EnrichedPlasma	HRG	344	mg/L	4	3	3
Ast4m...DIA_EnrichedPlasma_NCE25_Gradient40_02_182.raw.xlsx	EnrichedPlasma	HRG	345	mg/L	4	39	14
Ast4m...DIA_EnrichedPlasma_NCE25_Gradient40_02_182.raw.xlsx	EnrichedPlasma	IGFBP3	125	mg/L	4	2	2
Ast4m...DIA_EnrichedPlasma_NCE25_Gradient40_02_182.raw.xlsx	EnrichedPlasma	IGFBP3	136	mg/L	4	10	3
Ast4m...DIA_EnrichedPlasma_NCE25_Gradient40_02_182.raw.xlsx	EnrichedPlasma	IGHA1	144	mg/L	4	6	5
Ast4m...DIA_EnrichedPlasma_NCE25_Gradient40_02_182.raw.xlsx	EnrichedPlasma	IGHA1	340	mg/L	4	405	23
Ast4m...DIA_EnrichedPlasma_NCE25_Gradient40_02_182.raw.xlsx	EnrichedPlasma	IGHA2	205	mg/L	4	8	4
Ast4m...DIA_EnrichedPlasma_NCE25_Gradient40_02_182.raw.xlsx	EnrichedPlasma	IGHG1	180	mg/L	4	353	30
Ast4m...DIA_EnrichedPlasma_NCE25_Gradient40_02_182.raw.xlsx	EnrichedPlasma	IGHG2	176	mg/L	4	126	13
Ast4m...DIA_EnrichedPlasma_NCE25_Gradient40_02_182.raw.xlsx	EnrichedPlasma	IGHG4	177	mg/L	4	21	9
Ast4m...DIA_EnrichedPlasma_NCE25_Gradient40_02_182.raw.xlsx	EnrichedPlasma	IGHM	46	mg/L	4	61	28
Ast4m...DIA_EnrichedPlasma_NCE25_Gradient40_02_182.raw.xlsx	EnrichedPlasma	IGHM	209	mg/L	4	309	32
Ast4m...DIA_EnrichedPlasma_NCE25_Gradient40_02_182.raw.xlsx	EnrichedPlasma	IGHM	227	mg/L	4	3	2
Ast4m...DIA_EnrichedPlasma_NCE25_Gradient40_02_182.raw.xlsx	EnrichedPlasma	IGHM	272	mg/L	4	3	2
Ast4m...DIA_EnrichedPlasma_NCE25_Gradient40_02_182.raw.xlsx	EnrichedPlasma	IGHM	279	mg/L	4	13	8
Ast4m...DIA_EnrichedPlasma_NCE25_Gradient40_02_182.raw.xlsx	EnrichedPlasma	IGHM	440	mg/L	4	260	18
Ast4m...DIA_EnrichedPlasma_NCE25_Gradient40_02_182.raw.xlsx	EnrichedPlasma	IL12B	135	ng/L	4	2	2
Ast4m...DIA_EnrichedPlasma_NCE25_Gradient40_02_182.raw.xlsx	EnrichedPlasma	ITIH1	294	mg/L	4	2	1
Ast4m...DIA_EnrichedPlasma_NCE25_Gradient40_02_182.raw.xlsx	EnrichedPlasma	ITIH1	588	mg/L	4	10	2
Ast4m...DIA_EnrichedPlasma_NCE25_Gradient40_02_182.raw.xlsx	EnrichedPlasma	ITIH2	118	mg/L	4	26	4
Ast4m...DIA_EnrichedPlasma_NCE25_Gradient40_02_182.raw.xlsx	EnrichedPlasma	ITIH4	517	mg/L	4	26	5
Ast4m...DIA_EnrichedPlasma_NCE25_Gradient40_02_182.raw.xlsx	EnrichedPlasma	JCHAIN	71	mg/L	4	96	15
Ast4m...DIA_EnrichedPlasma_NCE25_Gradient40_02_182.raw.xlsx	EnrichedPlasma	KLKB1	317	mg/L	4	3	2
Ast4m...DIA_EnrichedPlasma_NCE25_Gradient40_02_182.raw.xlsx	EnrichedPlasma	KLKB1	494	mg/L	4	6	1
Ast4m...DIA_EnrichedPlasma_NCE25_Gradient40_02_182.raw.xlsx	EnrichedPlasma	KNG1	48	mg/L	4	13	1
Ast4m...DIA_EnrichedPlasma_NCE25_Gradient40_02_182.raw.xlsx	EnrichedPlasma	KNG1	169	mg/L	4	56	7
Ast4m...DIA_EnrichedPlasma_NCE25_Gradient40_02_182.raw.xlsx	EnrichedPlasma	KNG1	205	mg/L	4	9	6
Ast4m...DIA_EnrichedPlasma_NCE25_Gradient40_02_182.raw.xlsx	EnrichedPlasma	KNG1	294	mg/L	4	35	8
Ast4m...DIA_EnrichedPlasma_NCE25_Gradient40_02_182.raw.xlsx	EnrichedPlasma	ORM1	56	mg/L	4	11	3
Ast4m...DIA_EnrichedPlasma_NCE25_Gradient40_02_182.raw.xlsx	EnrichedPlasma	ORM1	102	mg/L	4	221	28
Ast4m...DIA_EnrichedPlasma_NCE25_Gradient40_02_182.raw.xlsx	EnrichedPlasma	ORM1	111	mg/L	4	16	7
Ast4m...DIA_EnrichedPlasma_NCE25_Gradient40_02_182.raw.xlsx	EnrichedPlasma	ORM2	102	mg/L	4	66	8
Ast4m...DIA_EnrichedPlasma_NCE25_Gradient40_02_182.raw.xlsx	EnrichedPlasma	PLG	317	mg/L	4	64	5
Ast4m...DIA_EnrichedPlasma_NCE25_Gradient40_02_182.raw.xlsx	EnrichedPlasma	PLTP	143	Âµg/L	4	3	2
Ast4m...DIA_EnrichedPlasma_NCE25_Gradient40_02_182.raw.xlsx	EnrichedPlasma	PON1	253	mg/L	4	8	3
Ast4m...DIA_EnrichedPlasma_NCE25_Gradient40_02_182.raw.xlsx	EnrichedPlasma	PON1	324	mg/L	4	47	5
Ast4m...DIA_EnrichedPlasma_NCE25_Gradient40_02_182.raw.xlsx	EnrichedPlasma	RNASE2	110	Âµg/L	4	2	2
Ast4m...DIA_EnrichedPlasma_NCE25_Gradient40_02_182.raw.xlsx	EnrichedPlasma	SELENOP	83	mg/L	4	7	2
Ast4m...DIA_EnrichedPlasma_NCE25_Gradient40_02_182.raw.xlsx	EnrichedPlasma	SELENOP	183	mg/L	4	3	1
Ast4m...DIA_EnrichedPlasma_NCE25_Gradient40_02_182.raw.xlsx	EnrichedPlasma	SEMA3F	126	Âµg/L	4	9	3
Ast4m...DIA_EnrichedPlasma_NCE25_Gradient40_02_182.raw.xlsx	EnrichedPlasma	SERPINA1	271	mg/L	4	8	5
Ast4m...DIA_EnrichedPlasma_NCE25_Gradient40_02_182.raw.xlsx	EnrichedPlasma	SERPINA11	169	Âµg/L	4	4	3
Ast4m...DIA_EnrichedPlasma_NCE25_Gradient40_02_182.raw.xlsx	EnrichedPlasma	SERPINA3	127	mg/L	4	53	9
Ast4m...DIA_EnrichedPlasma_NCE25_Gradient40_02_182.raw.xlsx	EnrichedPlasma	SERPINA3	271	mg/L	4	2	1
Ast4m...DIA_EnrichedPlasma_NCE25_Gradient40_02_182.raw.xlsx	EnrichedPlasma	SERPINA7	45	mg/L	4	9	1
Ast4m...DIA_EnrichedPlasma_NCE25_Gradient40_02_182.raw.xlsx	EnrichedPlasma	SERPINA7	165	mg/L	4	6	1
Ast4m...DIA_EnrichedPlasma_NCE25_Gradient40_02_182.raw.xlsx	EnrichedPlasma	SERPINC1	187	mg/L	4	2	2
Ast4m...DIA_EnrichedPlasma_NCE25_Gradient40_02_182.raw.xlsx	EnrichedPlasma	SERPINC1	224	mg/L	4	12	4
Ast4m...DIA_EnrichedPlasma_NCE25_Gradient40_02_182.raw.xlsx	EnrichedPlasma	SERPIND1	49	mg/L	4	92	12
Ast4m...DIA_EnrichedPlasma_NCE25_Gradient40_02_182.raw.xlsx	EnrichedPlasma	SERPIND1	387	mg/L	4	2	2
Ast4m...DIA_EnrichedPlasma_NCE25_Gradient40_02_182.raw.xlsx	EnrichedPlasma	SERPING1	258	mg/L	4	40	8
Ast4m...DIA_EnrichedPlasma_NCE25_Gradient40_02_182.raw.xlsx	EnrichedPlasma	SHBG	290	mg/L	4	2	1
Ast4m...DIA_EnrichedPlasma_NCE25_Gradient40_02_182.raw.xlsx	EnrichedPlasma	SMPD1	88	Âµg/L	4	2	1
Ast4m...DIA_EnrichedPlasma_NCE25_Gradient40_02_182.raw.xlsx	EnrichedPlasma	SNED1	145	Âµg/L	4	2	1
Ast4m...DIA_EnrichedPlasma_NCE25_Gradient40_02_182.raw.xlsx	EnrichedPlasma	TF	441	mg/L	4	369	30
Ast4m...DIA_EnrichedPlasma_NCE25_Gradient40_02_182.raw.xlsx	EnrichedPlasma	TF	630	mg/L	4	641	31
Ast4m...DIA_EnrichedPlasma_NCE25_Gradient40_02_182.raw.xlsx	EnrichedPlasma	TF	639	mg/L	4	125	17
Ast4m...DIA_EnrichedPlasma_NCE25_Gradient40_02_182.raw.xlsx	EnrichedPlasma	VTN	86	mg/L	4	15	4
Ast4m...DIA_EnrichedPlasma_NCE25_Gradient40_02_182.raw.xlsx	EnrichedPlasma	VTN	169	mg/L	4	12	3
Ast4m...DIA_EnrichedPlasma_NCE25_Gradient40_02_182.raw.xlsx	EnrichedPlasma	VTN	178	mg/L	4	2	1
Ast4m...DIA_EnrichedPlasma_NCE25_Gradient40_02_182.raw.xlsx	EnrichedPlasma	VTN	242	mg/L	4	2	2
Ast4m...DIA_EnrichedPlasma_NCE25_Gradient40_02_182.raw.xlsx	EnrichedPlasma	VWF	2232	mg/L	4	2	1
Ast4m...DIA_EnrichedPlasma_NCE25_Gradient40_03_183.raw.xlsx	EnrichedPlasma	A1BG	44	mg/L	4	5	2
Ast4m...DIA_EnrichedPlasma_NCE25_Gradient40_03_183.raw.xlsx	EnrichedPlasma	A1BG	179	mg/L	4	37	3
Ast4m...DIA_EnrichedPlasma_NCE25_Gradient40_03_183.raw.xlsx	EnrichedPlasma	A2M	869	mg/L	4	208	23
Ast4m...DIA_EnrichedPlasma_NCE25_Gradient40_03_183.raw.xlsx	EnrichedPlasma	AFM	33	mg/L	4	2	1
Ast4m...DIA_EnrichedPlasma_NCE25_Gradient40_03_183.raw.xlsx	EnrichedPlasma	AFM	109	mg/L	4	5	3
Ast4m...DIA_EnrichedPlasma_NCE25_Gradient40_03_183.raw.xlsx	EnrichedPlasma	AFM	118	mg/L	4	9	1
Ast4m...DIA_EnrichedPlasma_NCE25_Gradient40_03_183.raw.xlsx	EnrichedPlasma	AFM	402	mg/L	4	7	4
Ast4m...DIA_EnrichedPlasma_NCE25_Gradient40_03_183.raw.xlsx	EnrichedPlasma	AGT	47	mg/L	4	7	2
Ast4m...DIA_EnrichedPlasma_NCE25_Gradient40_03_183.raw.xlsx	EnrichedPlasma	AHSG	174	mg/L	4	409	14
Ast4m...DIA_EnrichedPlasma_NCE25_Gradient40_03_183.raw.xlsx	EnrichedPlasma	AHSG	176	mg/L	4	453	33
Ast4m...DIA_EnrichedPlasma_NCE25_Gradient40_03_183.raw.xlsx	EnrichedPlasma	AMBP	250	mg/L	4	63	3
Ast4m...DIA_EnrichedPlasma_NCE25_Gradient40_03_183.raw.xlsx	EnrichedPlasma	APOB	185	mg/L	4	25	5
Ast4m...DIA_EnrichedPlasma_NCE25_Gradient40_03_183.raw.xlsx	EnrichedPlasma	APOB	992	mg/L	4	21	3
Ast4m...DIA_EnrichedPlasma_NCE25_Gradient40_03_183.raw.xlsx	EnrichedPlasma	APOB	1001	mg/L	4	2	2
Ast4m...DIA_EnrichedPlasma_NCE25_Gradient40_03_183.raw.xlsx	EnrichedPlasma	APOB	1523	mg/L	4	35	9
Ast4m...DIA_EnrichedPlasma_NCE25_Gradient40_03_183.raw.xlsx	EnrichedPlasma	APOB	2239	mg/L	4	3	1
[truncated: 4,048 more rows]

## Sheet: Figure 6A
Figure 6A: number of unique glycosylated (variable = "unique_glyco_PSMs") and not glycosylated (variable = "unique_non_glyco_PSMs") PSMs per injection replicate.
[truncated: 403 more rows]

[truncated: 15 more sheets: Figure 6B, Figure S1A, Figure S1E, Figure S2A, Figure S2B, Figure S2C, Figure S3B, Figure S3C, Figure S4, Figure S7, Figure S8A, Figure S8B, Figure S9A, Figure S9D, Figure S9E]
